# Supplementary material for: P97/VCP ATPase inhibitors can rescue p97 mutation-linked motor neuron degeneration
Source: Brain Commun. 2022 Jul 6;4(4):fcac176. doi: 10.1093/braincomms/fcac176 (PMC9294923; doi:10.1093/braincomms/fcac176)
Supplement: fcac176_Supplementary_Data [file fcac176_supplementary_data.zip]

Archive with 8 entries (8 files):
- Supplementary Table 10.xlsx
- Supplementary Table 4.xlsx
- Supplementary Table 5.xlsx
- Supplementary Table 6.xlsx
- Supplementary Table 7.xlsx
- Supplementary Table 8.xlsx
- Supplementary Table 9.xlsx
- Supplementary_material.pdf
