# Supplementary material for: P97/VCP ATPase inhibitors can rescue p97 mutation-linked motor neuron degeneration
Source: Brain Commun. 2022 Jul 6;4(4):fcac176. doi: 10.1093/braincomms/fcac176 (PMC9294923; doi:10.1093/braincomms/fcac176)
Supplement: fcac176_Supplementary_Data [file fcac176_supplementary_data.zip › Supplementary Table 10.xlsx]

## Sheet: Proteins-dd20
Accession	Description	Gene Symbol	logFC (R155H_DMSO/isoWT_DMSO)	logFC (R155H_CB5083/R155H_DMSO)	logFC (R155H_NMS873/R155H_DMSO)	P.Value (R155H_DMSO/isoWT_DMSO)	P.Value (R155H_CB5083/R155H_DMSO)	P.Value (R155H_NMS873/R155H_DMSO)	adj.P.Val (R155H_DMSO/isoWT_DMSO)	adj.P.Val (R155H_CB5083/R155H_DMSO)	adj.P.Val (R155H_NMS873/R155H_DMSO)	Abundances (Normalized): F3: Sample, CB5083, R155H	Abundances (Normalized): F4: Sample, CB5083, R155H	Abundances (Normalized): F1: Sample, DMSO, R155H	Abundances (Normalized): F2: Sample, DMSO, R155H	Abundances (Normalized): F9: Sample, DMSO, WT	Abundances (Normalized): F10: Sample, DMSO, WT	Abundances (Normalized): F5: Sample, NMS873, R155H	Abundances (Normalized): F6: Sample, NMS873, R155H
Q14204	Cytoplasmic dynein 1 heavy chain 1 OS=Homo sapiens (Human) OX=9606 GN=DYNC1H1 PE=1 SV=5	DYNC1H1	-0.133248	0.0494374	0.0720258	0.302394	0.668626	0.513315	0.557071	0.889923	0.724375	2.05812e+09	2.11218e+09	1.978e+09	2.05216e+09	2.17457e+09	2.25312e+09	2.12694e+09	2.10885e+09
Q13813	Spectrin alpha chain, non-erythrocytic 1 OS=Homo sapiens (Human) OX=9606 GN=SPTAN1 PE=1 SV=3	SPTAN1	0.30397	-0.142893	-0.1259	0.0645409	0.281669	0.313376	0.28457	0.663905	0.581121	7.66465e+08	7.85392e+08	8.95128e+08	8.1983e+08	7.04358e+08	6.84364e+08	7.79276e+08	7.90894e+08
P78527	DNA-dependent protein kinase catalytic subunit OS=Homo sapiens (Human) OX=9606 GN=PRKDC PE=1 SV=3	PRKDC	-0.0578558	0.0342298	0.0830383	0.635381	0.762082	0.459814	0.802277	0.921744	0.686935	5.98977e+08	5.97554e+08	5.76219e+08	5.92369e+08	5.93984e+08	6.22236e+08	6.30765e+08	6.07164e+08
P46821	Microtubule-associated protein 1B OS=Homo sapiens (Human) OX=9606 GN=MAP1B PE=1 SV=2	MAP1B	0.414589	-0.218697	-0.188315	0.0284359	0.143722	0.182448	0.212019	0.535561	0.45532	1.63054e+09	1.55525e+09	1.95189e+09	1.75932e+09	1.36939e+09	1.4133e+09	1.58133e+09	1.67263e+09
Q9UPN3	Microtubule-actin cross-linking factor 1, isoforms 1/2/3/5 OS=Homo sapiens (Human) OX=9606 GN=MACF1 PE=1 SV=4	MACF1	0.19211	-0.00194181	-0.03868	0.211639	0.988266	0.767575	0.467436	0.996648	0.881756	2.22891e+08	2.2708e+08	2.40172e+08	2.11309e+08	2.00324e+08	1.93999e+08	2.13526e+08	2.2527e+08
Q01082	Spectrin beta chain, non-erythrocytic 1 OS=Homo sapiens (Human) OX=9606 GN=SPTBN1 PE=1 SV=2	SPTBN1	0.271906	0.0749734	0.0565749	0.0838185	0.538723	0.651525	0.316688	0.822451	0.815568	8.44393e+08	8.31229e+08	8.25175e+08	7.66622e+08	6.43683e+08	6.74483e+08	7.90114e+08	8.65961e+08
P35580	Myosin-10 OS=Homo sapiens (Human) OX=9606 GN=MYH10 PE=1 SV=3	MYH10	-0.106048	0.0896741	0.182609	0.395797	0.449994	0.144688	0.63404	0.776637	0.419698	6.49146e+08	6.74631e+08	6.1493e+08	6.28918e+08	6.80652e+08	6.58226e+08	7.15613e+08	6.96119e+08
Q7Z6Z7	E3 ubiquitin-protein ligase HUWE1 OS=Homo sapiens (Human) OX=9606 GN=HUWE1 PE=1 SV=3	HUWE1	-0.0501324	-0.151343	0.0488282	0.676882	0.230021	0.654616	0.831175	0.62818	0.817475	1.67952e+08	1.64629e+08	1.8798e+08	1.81425e+08	1.93206e+08	1.89402e+08	1.93585e+08	1.88511e+08
P49327	Fatty acid synthase OS=Homo sapiens (Human) OX=9606 GN=FASN PE=1 SV=3	FASN	-0.146181	0.271376	0.394099	0.290843	0.0779939	0.0258298	0.545798	0.448146	0.218911	4.38754e+08	4.40828e+08	3.483e+08	3.812e+08	4.08862e+08	3.97416e+08	4.8992e+08	4.68007e+08
Q00610	Clathrin heavy chain 1 OS=Homo sapiens (Human) OX=9606 GN=CLTC PE=1 SV=5	CLTC	-0.0255154	-0.0436646	0.0311461	0.839738	0.708445	0.786902	0.920378	0.903787	0.893806	1.07227e+09	1.01728e+09	1.06477e+09	1.08837e+09	1.13931e+09	1.04523e+09	1.14541e+09	1.0564e+09
Q07954	Prolow-density lipoprotein receptor-related protein 1 OS=Homo sapiens (Human) OX=9606 GN=LRP1 PE=1 SV=2	LRP1	0.0713457	-0.0268236	0.131042	0.581831	0.828999	0.287412	0.767386	0.945368	0.556381	1.46279e+08	1.55518e+08	1.5972e+08	1.47827e+08	1.49855e+08	1.42762e+08	1.67704e+08	1.68836e+08
O15020	Spectrin beta chain, non-erythrocytic 2 OS=Homo sapiens (Human) OX=9606 GN=SPTBN2 PE=1 SV=3	SPTBN2	0.100444	-0.0362906	-0.0196315	0.444598	0.758769	0.86039	0.670905	0.921254	0.929939	1.30888e+08	1.29762e+08	1.38226e+08	1.29213e+08	1.28075e+08	1.21157e+08	1.31142e+08	1.32536e+08
Q5T4S7	E3 ubiquitin-protein ligase UBR4 OS=Homo sapiens (Human) OX=9606 GN=UBR4 PE=1 SV=1	UBR4	-0.0704074	0.137048	0.00519399	0.55564	0.262653	0.96079	0.749636	0.648579	0.980677	8.85948e+07	8.73893e+07	7.96e+07	8.04345e+07	8.40376e+07	8.39548e+07	8.12233e+07	7.93966e+07
P11137	Microtubule-associated protein 2 OS=Homo sapiens (Human) OX=9606 GN=MAP2 PE=1 SV=4	MAP2	1.18465	-0.827792	-0.617206	0.00350308	0.0126183	0.0307923	0.114483	0.297628	0.229231	3.54991e+08	3.28412e+08	7.03238e+08	5.22294e+08	2.65638e+08	2.66714e+08	3.86506e+08	4.03892e+08
Q01484	Ankyrin-2 OS=Homo sapiens (Human) OX=9606 GN=ANK2 PE=1 SV=4	ANK2	0.391199	-0.171065	-0.112734	0.0498151	0.2733	0.440439	0.254485	0.659717	0.678208	9.51766e+07	9.5467e+07	1.16488e+08	9.88763e+07	8.3909e+07	7.95293e+07	9.77037e+07	1.0083e+08
P35579	Myosin-9 OS=Homo sapiens (Human) OX=9606 GN=MYH9 PE=1 SV=4	MYH9	-0.204934	0.195111	0.291458	0.187748	0.235236	0.0684381	0.444585	0.631362	0.305084	9.75459e+07	1.14399e+08	9.60754e+07	8.86236e+07	1.11663e+08	1.00886e+08	1.17924e+08	1.08152e+08
Q6P2Q9	Pre-mRNA-processing-splicing factor 8 OS=Homo sapiens (Human) OX=9606 GN=PRPF8 PE=1 SV=2	PRPF8	-0.0433334	-0.00922412	9.34733e-05	0.713048	0.935886	0.999309	0.851241	0.980574	0.999613	1.42654e+08	1.49856e+08	1.46562e+08	1.47737e+08	1.52691e+08	1.50702e+08	1.50568e+08	1.43824e+08
Q14203	Dynactin subunit 1 OS=Homo sapiens (Human) OX=9606 GN=DCTN1 PE=1 SV=3	DCTN1	0.0399842	-0.112921	0.0522362	0.743098	0.368697	0.630812	0.867254	0.720775	0.801386	1.95821e+08	1.81846e+08	2.04634e+08	2.03503e+08	2.05173e+08	1.92961e+08	2.07594e+08	2.15667e+08
Q12888	TP53-binding protein 1 OS=Homo sapiens (Human) OX=9606 GN=TP53BP1 PE=1 SV=2	TP53BP1	0.297187	-0.217805	-0.384098	0.171716	0.281448	0.0926264	0.426782	0.663905	0.350491	1.28735e+08	1.31353e+08	1.73131e+08	1.32097e+08	1.21043e+08	1.24864e+08	1.17435e+08	1.14346e+08
O75643	U5 small nuclear ribonucleoprotein 200 kDa helicase OS=Homo sapiens (Human) OX=9606 GN=SNRNP200 PE=1 SV=2	SNRNP200	-0.136403	0.0202024	-0.0131219	0.315487	0.858523	0.902555	0.569046	0.95629	0.952845	1.32169e+08	1.31578e+08	1.27708e+08	1.32413e+08	1.3673e+08	1.49138e+08	1.29983e+08	1.2775e+08
Q9Y4I1	Unconventional myosin-Va OS=Homo sapiens (Human) OX=9606 GN=MYO5A PE=1 SV=2	MYO5A	-0.00256444	0.0497772	0.0781346	0.983163	0.672717	0.49833	0.992109	0.892577	0.714403	3.556e+08	3.60472e+08	3.56473e+08	3.35612e+08	3.4166e+08	3.51096e+08	3.71457e+08	3.5892e+08
Q02952	A-kinase anchor protein 12 OS=Homo sapiens (Human) OX=9606 GN=AKAP12 PE=1 SV=4	AKAP12	0.736663	-0.371983	-0.146346	0.00680641	0.0483193	0.3622	0.139988	0.411067	0.614871	1.07012e+08	1.06646e+08	1.49327e+08	1.27995e+08	7.95466e+07	8.64267e+07	1.17582e+08	1.32704e+08
Q14980	Nuclear mitotic apparatus protein 1 OS=Homo sapiens (Human) OX=9606 GN=NUMA1 PE=1 SV=2	NUMA1	0.459075	-0.132292	-0.495621	0.0171322	0.305169	0.0110019	0.177167	0.682162	0.164203	6.47292e+07	6.72067e+07	7.48725e+07	6.97972e+07	5.30393e+07	5.22374e+07	5.24743e+07	5.0098e+07
P22314	Ubiquitin-like modifier-activating enzyme 1 OS=Homo sapiens (Human) OX=9606 GN=UBA1 PE=1 SV=3	UBA1	-0.0593633	0.0204	0.0317034	0.660235	0.870832	0.801421	0.819795	0.959709	0.901288	9.89315e+08	9.54122e+08	9.12074e+08	1.00607e+09	9.71293e+08	1.02831e+09	1.0174e+09	9.42439e+08
Q13885	Tubulin beta-2A chain OS=Homo sapiens (Human) OX=9606 GN=TUBB2A PE=1 SV=1	TUBB2A	-0.160103	0.021254	0.0356961	0.385363	0.914654	0.822019	0.626163	0.975361	0.911974	1.91703e+09	1.51134e+09	1.53237e+09	1.83583e+09	2.02172e+09	1.73804e+09	1.8193e+09	1.62474e+09
Q9Y4G6	Talin-2 OS=Homo sapiens (Human) OX=9606 GN=TLN2 PE=1 SV=4	TLN2	-0.515484	0.0900522	0.225778	0.0221659	0.52132	0.333837	0.195194	0.820176	0.594957	1.23719e+08	1.15808e+08	1.19851e+08	1.05516e+08	1.51528e+08	1.70519e+08	1.12078e+08	1.54301e+08
Q9BVA1	Tubulin beta-2B chain OS=Homo sapiens (Human) OX=9606 GN=TUBB2B PE=1 SV=1	TUBB2B	-0.0304678	0.266299	0.175294	0.894913	0.149148	0.304123	0.949277	0.541025	0.572052	6.74575e+08	7.03793e+08	5.18207e+08	6.3335e+08	5.02549e+08	6.80227e+08	6.69734e+08	6.2486e+08
P07197	Neurofilament medium polypeptide OS=Homo sapiens (Human) OX=9606 GN=NEFM PE=1 SV=3	NEFM	0.0606765	-0.19512	-0.0080832	0.79454	0.230467	0.953294	0.895172	0.62818	0.977311	3.45945e+09	3.22858e+09	4.14315e+09	3.53315e+09	4.32118e+09	3.10985e+09	3.85785e+09	3.75216e+09
Q16555	Dihydropyrimidinase-related protein 2 OS=Homo sapiens (Human) OX=9606 GN=DPYSL2 PE=1 SV=1	DPYSL2	-0.0836271	0.0272506	-0.000842658	0.500774	0.81343	0.993624	0.709761	0.938279	0.996601	2.6988e+09	2.56001e+09	2.58205e+09	2.57657e+09	2.65962e+09	2.80979e+09	2.54929e+09	2.60663e+09
Q02880	DNA topoisomerase 2-beta OS=Homo sapiens (Human) OX=9606 GN=TOP2B PE=1 SV=3	TOP2B	-0.19238	0.0870203	0.138069	0.16247	0.507638	0.254895	0.418921	0.812598	0.526346	2.27911e+08	2.0399e+08	2.01051e+08	2.04963e+08	2.37259e+08	2.27402e+08	2.29978e+08	2.16981e+08
Q13509	Tubulin beta-3 chain OS=Homo sapiens (Human) OX=9606 GN=TUBB3 PE=1 SV=2	TUBB3	-0.382329	0.126913	0.256592	0.026006	0.422265	0.109276	0.204556	0.758756	0.374418	2.40347e+09	1.99571e+09	2.0055e+09	2.00587e+09	2.63542e+09	2.60131e+09	2.57468e+09	2.22991e+09
P21333	Filamin-A OS=Homo sapiens (Human) OX=9606 GN=FLNA PE=1 SV=4	FLNA	0.479501	0.0346894	0.115775	0.0151077	0.764657	0.351551	0.173472	0.9223	0.605635	6.2759e+07	6.10899e+07	5.90582e+07	6.18699e+07	4.21262e+07	4.47056e+07	6.29436e+07	6.81571e+07
P04350	Tubulin beta-4A chain OS=Homo sapiens (Human) OX=9606 GN=TUBB4A PE=1 SV=2	TUBB4A	-0.0248235	-0.225327	-0.0708943	0.83177	0.12482	0.568991	0.916296	0.511392	0.760959	2.34966e+08	2.58761e+08	2.88404e+08	2.88112e+08	2.94282e+08	2.92184e+08	2.90115e+08	2.59603e+08
P55072	Transitional endoplasmic reticulum ATPase OS=Homo sapiens (Human) OX=9606 GN=VCP PE=1 SV=4	VCP	0.0601219	0.0145916	-0.0367493	0.617788	0.896986	0.730025	0.791476	0.97027	0.862541	5.04804e+08	4.89998e+08	4.90436e+08	4.94254e+08	4.63005e+08	4.81285e+08	4.85501e+08	4.74479e+08
Q9Y4D8	Probable E3 ubiquitin-protein ligase HECTD4 OS=Homo sapiens (Human) OX=9606 GN=HECTD4 PE=1 SV=5	HECTD4	0.155575	-0.0384196	-0.0215867	0.230498	0.733109	0.873357	0.488832	0.912574	0.936569	5.0528e+07	5.14093e+07	5.24957e+07	5.21893e+07	4.73662e+07	4.66429e+07	5.56847e+07	4.77499e+07
P34932	Heat shock 70 kDa protein 4 OS=Homo sapiens (Human) OX=9606 GN=HSPA4 PE=1 SV=4	HSPA4	0.120453	-0.0576911	-0.0715945	0.344329	0.617831	0.517616	0.592588	0.864264	0.727075	3.81001e+08	3.86081e+08	4.07107e+08	3.91409e+08	3.61725e+08	3.72021e+08	3.82827e+08	3.76906e+08
P07437	Tubulin beta chain OS=Homo sapiens (Human) OX=9606 GN=TUBB PE=1 SV=2	TUBB	-0.117763	-0.0710774	-0.022379	0.353528	0.572821	0.846822	0.599573	0.839079	0.92382	1.46226e+10	1.34659e+10	1.43776e+10	1.51135e+10	1.60044e+10	1.59565e+10	1.50484e+10	1.39988e+10
P68371	Tubulin beta-4B chain OS=Homo sapiens (Human) OX=9606 GN=TUBB4B PE=1 SV=1	TUBB4B	0.0418248	-0.0972354	-0.105859	0.810279	0.684998	0.378929	0.904241	0.898009	0.630934	1.51379e+09	1.03622e+09	1.31437e+09	1.36566e+09	1.15961e+09	1.45889e+09	1.2891e+09	1.20238e+09
P07900	Heat shock protein HSP 90-alpha OS=Homo sapiens (Human) OX=9606 GN=HSP90AA1 PE=1 SV=5	HSP90AA1	-0.0259102	0.072079	-0.0961626	0.827009	0.531825	0.415342	0.914605	0.821928	0.658323	2.60227e+09	2.60543e+09	2.50767e+09	2.44661e+09	2.48968e+09	2.56103e+09	2.23811e+09	2.39916e+09
P08238	Heat shock protein HSP 90-beta OS=Homo sapiens (Human) OX=9606 GN=HSP90AB1 PE=1 SV=4	HSP90AB1	-0.0596966	0.18763	0.12159	0.630081	0.180461	0.335839	0.797885	0.575962	0.596231	8.73719e+08	8.12054e+08	7.62075e+08	7.17786e+08	7.59805e+08	7.81551e+08	8.36366e+08	7.74106e+08
Q15149	Plectin OS=Homo sapiens (Human) OX=9606 GN=PLEC PE=1 SV=3	PLEC	0.196855	-0.0288104	-0.0526331	0.164769	0.817896	0.685944	0.421599	0.939512	0.837433	5.04781e+07	5.45286e+07	5.53486e+07	5.17567e+07	4.60046e+07	4.73543e+07	4.86857e+07	5.46995e+07
Q92614	Unconventional myosin-XVIIIa OS=Homo sapiens (Human) OX=9606 GN=MYO18A PE=1 SV=3	MYO18A	-0.0952571	0.446466	0.134194	0.444875	0.0144906	0.345327	0.670905	0.311096	0.60283	9.58151e+07	9.61714e+07	7.19358e+07	6.8982e+07	7.41656e+07	7.6303e+07	8.29964e+07	7.20136e+07
P13637	Sodium/potassium-transporting ATPase subunit alpha-3 OS=Homo sapiens (Human) OX=9606 GN=ATP1A3 PE=1 SV=3	ATP1A3	-0.0758221	0.098017	0.11034	0.550691	0.406468	0.330333	0.746557	0.749061	0.592461	8.83301e+08	8.99159e+08	8.23515e+08	8.41903e+08	9.11105e+08	8.45609e+08	9.04784e+08	8.92935e+08
P42704	Leucine-rich PPR motif-containing protein, mitochondrial OS=Homo sapiens (Human) OX=9606 GN=LRPPRC PE=1 SV=3	LRPPRC	0.100345	0.151631	0.0849424	0.424847	0.257401	0.457248	0.657176	0.647121	0.685576	1.89348e+08	1.7446e+08	1.60422e+08	1.66879e+08	1.54804e+08	1.49639e+08	1.77392e+08	1.69775e+08
Q14195	Dihydropyrimidinase-related protein 3 OS=Homo sapiens (Human) OX=9606 GN=DPYSL3 PE=1 SV=1	DPYSL3	0.026806	-0.0677422	-0.078626	0.830073	0.571444	0.527639	0.915199	0.838274	0.732846	1.79066e+09	1.79734e+09	1.81953e+09	1.94299e+09	1.8e+09	1.89208e+09	1.70495e+09	1.85943e+09
Q08211	ATP-dependent RNA helicase A OS=Homo sapiens (Human) OX=9606 GN=DHX9 PE=1 SV=4	DHX9	-0.0709781	0.0120537	-0.056657	0.568489	0.916896	0.609351	0.759015	0.975761	0.788349	4.17724e+08	4.25243e+08	4.2915e+08	4.07062e+08	4.47366e+08	4.31298e+08	4.02862e+08	4.00869e+08
O60282	Kinesin heavy chain isoform 5C OS=Homo sapiens (Human) OX=9606 GN=KIF5C PE=1 SV=1	KIF5C	-0.174202	0.133533	0.224359	0.267863	0.345058	0.137223	0.527042	0.709746	0.410296	4.97174e+08	5.10689e+08	4.30733e+08	4.89848e+08	5.40645e+08	4.97386e+08	5.43947e+08	5.29409e+08
Q9NQC3	Reticulon-4 OS=Homo sapiens (Human) OX=9606 GN=RTN4 PE=1 SV=2	RTN4	0.412311	-0.394912	-0.275335	0.0416348	0.0362927	0.0906349	0.240056	0.381574	0.34697	1.86731e+08	1.84553e+08	2.61409e+08	2.27918e+08	1.75109e+08	1.92282e+08	2.04747e+08	1.98661e+08
P63261	Actin, cytoplasmic 2 OS=Homo sapiens (Human) OX=9606 GN=ACTG1 PE=1 SV=1	ACTG1	0.00158384	0.0264539	0.520643	0.994682	0.915968	0.220378	0.997648	0.975361	0.493709	1.83521e+08	1.36391e+08	1.7878e+08	1.34967e+08	1.37042e+08	1.76029e+08	2.99841e+08	1.6562e+08
Q03001	Dystonin OS=Homo sapiens (Human) OX=9606 GN=DST PE=1 SV=4	DST	0.261402	0.00544915	0.0128425	0.0878071	0.965166	0.910239	0.321104	0.989678	0.957787	4.01867e+07	4.31263e+07	4.3049e+07	3.99559e+07	3.46945e+07	3.45134e+07	4.24693e+07	4.12289e+07
Q8TDJ6	DmX-like protein 2 OS=Homo sapiens (Human) OX=9606 GN=DMXL2 PE=1 SV=2	DMXL2	-0.0151687	0.0604385	0.000235755	0.905648	0.624378	0.998401	0.954224	0.868937	0.99911	4.29775e+07	4.22704e+07	4.26804e+07	3.91437e+07	4.2072e+07	4.04968e+07	4.17633e+07	4.00164e+07
Q9Y4L1	Hypoxia up-regulated protein 1 OS=Homo sapiens (Human) OX=9606 GN=HYOU1 PE=1 SV=1	HYOU1	-0.192112	0.0685487	0.183039	0.158616	0.577152	0.142759	0.413814	0.841112	0.417046	2.55307e+08	2.75751e+08	2.56951e+08	2.4915e+08	2.88633e+08	2.89083e+08	2.86634e+08	2.87861e+08
P60709	Actin, cytoplasmic 1 OS=Homo sapiens (Human) OX=9606 GN=ACTB PE=1 SV=1	ACTB	-0.122888	0.257367	0.123185	0.346077	0.115003	0.326694	0.593968	0.495568	0.589899	2.00837e+10	2.30147e+10	1.7645e+10	1.83348e+10	2.01265e+10	1.89709e+10	1.87688e+10	2.04468e+10
Q14008	Cytoskeleton-associated protein 5 OS=Homo sapiens (Human) OX=9606 GN=CKAP5 PE=1 SV=3	CKAP5	-0.051809	0.0882551	0.104935	0.70152	0.522325	0.420019	0.843957	0.82072	0.660964	1.62785e+08	1.73622e+08	1.67886e+08	1.4896e+08	1.64158e+08	1.63614e+08	1.69627e+08	1.70517e+08
P53621	Coatomer subunit alpha OS=Homo sapiens (Human) OX=9606 GN=COPA PE=1 SV=2	COPA	0.15148	0.0207148	-0.183893	0.239602	0.85323	0.148113	0.50086	0.954987	0.423259	1.56831e+08	1.58969e+08	1.56493e+08	1.54803e+08	1.39593e+08	1.40238e+08	1.3362e+08	1.40503e+08
Q14839	Chromodomain-helicase-DNA-binding protein 4 OS=Homo sapiens (Human) OX=9606 GN=CHD4 PE=1 SV=2	CHD4	0.0391099	0.13871	-0.022293	0.739396	0.258631	0.832158	0.866659	0.647677	0.917415	9.56151e+07	9.37847e+07	8.64262e+07	8.56055e+07	8.33032e+07	8.40512e+07	8.47172e+07	8.46747e+07
Q99798	Aconitate hydratase, mitochondrial OS=Homo sapiens (Human) OX=9606 GN=ACO2 PE=1 SV=2	ACO2	-0.0233971	0.0756477	-0.0852193	0.842342	0.511301	0.451535	0.921846	0.812598	0.682968	2.86813e+08	2.90975e+08	2.7535e+08	2.72914e+08	2.82045e+08	2.75188e+08	2.51904e+08	2.65075e+08
P14625	Endoplasmin OS=Homo sapiens (Human) OX=9606 GN=HSP90B1 PE=1 SV=1	HSP90B1	-0.0728703	0.0778671	0.130173	0.549273	0.511427	0.271911	0.745729	0.812598	0.540728	7.34235e+08	7.58965e+08	7.21922e+08	6.92924e+08	7.4625e+08	7.41808e+08	7.63154e+08	7.8512e+08
P06576	ATP synthase subunit beta, mitochondrial OS=Homo sapiens (Human) OX=9606 GN=ATP5F1B PE=1 SV=3	ATP5B	-0.13439	0.0461226	0.0885708	0.350456	0.726452	0.495436	0.597149	0.910688	0.714021	1.04271e+09	1.039e+09	9.47141e+08	1.07299e+09	1.11543e+09	1.09177e+09	1.07266e+09	1.0712e+09
O75962	Triple functional domain protein OS=Homo sapiens (Human) OX=9606 GN=TRIO PE=1 SV=2	TRIO	-0.290149	0.0986851	0.151682	0.068501	0.424027	0.228886	0.290278	0.759656	0.501904	4.61185e+07	4.48248e+07	4.11034e+07	4.38633e+07	5.29865e+07	5.08763e+07	4.81575e+07	4.61995e+07
P78559	Microtubule-associated protein 1A OS=Homo sapiens (Human) OX=9606 GN=MAP1A PE=1 SV=6	MAP1A	-0.0387154	-0.243955	0.279261	0.872444	0.338433	0.286703	0.936089	0.706048	0.555951	4.01211e+07	4.22491e+07	5.89836e+07	4.03028e+07	4.90049e+07	5.1152e+07	5.6671e+07	6.17786e+07
Q71U36	Tubulin alpha-1A chain OS=Homo sapiens (Human) OX=9606 GN=TUBA1A PE=1 SV=1	TUBA1A	-0.100817	0.0677264	0.151563	0.415572	0.555827	0.20403	0.650085	0.832824	0.476937	1.60037e+10	1.5841e+10	1.5016e+10	1.53701e+10	1.60856e+10	1.6509e+10	1.67701e+10	1.69802e+10
Q14194	Dihydropyrimidinase-related protein 1 OS=Homo sapiens (Human) OX=9606 GN=CRMP1 PE=1 SV=1	CRMP1	-0.00557028	-0.185373	-0.145631	0.962809	0.162853	0.221629	0.982739	0.553559	0.494511	1.17996e+09	1.13194e+09	1.29233e+09	1.33635e+09	1.33611e+09	1.30273e+09	1.19512e+09	1.18088e+09
Q7Z4S6	Kinesin-like protein KIF21A OS=Homo sapiens (Human) OX=9606 GN=KIF21A PE=1 SV=2	KIF21A	-0.0822841	0.15112	0.164074	0.501962	0.224235	0.173876	0.710843	0.622841	0.448784	1.12674e+08	1.13741e+08	1.02614e+08	1.01287e+08	1.09863e+08	1.05583e+08	1.14097e+08	1.14358e+08
Q92616	eIF-2-alpha kinase activator GCN1 OS=Homo sapiens (Human) OX=9606 GN=GCN1 PE=1 SV=6	GCN1L1; GCN1	0.291514	-0.0482123	-0.0343486	0.0648108	0.693328	0.756594	0.284673	0.900525	0.874488	3.44902e+07	3.67647e+07	3.78982e+07	3.57713e+07	2.9622e+07	3.05974e+07	3.56069e+07	3.63028e+07
P33176	Kinesin-1 heavy chain OS=Homo sapiens (Human) OX=9606 GN=KIF5B PE=1 SV=1	KIF5B	-0.0492553	0.0919046	0.028872	0.679316	0.436365	0.791522	0.832298	0.767627	0.895219	1.37697e+08	1.39012e+08	1.32107e+08	1.27562e+08	1.33981e+08	1.35057e+08	1.29889e+08	1.35038e+08
Q13263	Transcription intermediary factor 1-beta OS=Homo sapiens (Human) OX=9606 GN=TRIM28 PE=1 SV=5	TRIM28	0.145607	-0.0163585	-0.170376	0.279336	0.894753	0.161744	0.536526	0.969212	0.437281	3.05993e+08	3.37136e+08	3.26601e+08	3.23108e+08	2.8264e+08	3.04536e+08	2.90144e+08	2.87193e+08
P68363	Tubulin alpha-1B chain OS=Homo sapiens (Human) OX=9606 GN=TUBA1B PE=1 SV=1	TUBA1B	0.167609	-0.206957	0.0228054	0.403465	0.304931	0.904031	0.640798	0.681877	0.953369	1.41157e+08	1.35223e+08	1.39316e+08	1.82538e+08	1.40728e+08	1.43019e+08	1.68973e+08	1.55335e+08
Q86VP6	Cullin-associated NEDD8-dissociated protein 1 OS=Homo sapiens (Human) OX=9606 GN=CAND1 PE=1 SV=2	CAND1	0.157755	-0.173618	-0.134153	0.229102	0.176311	0.24803	0.487857	0.570748	0.519842	2.86142e+08	2.78816e+08	3.19623e+08	3.17534e+08	2.81223e+08	2.91463e+08	2.92592e+08	2.88004e+08
O95248	Myotubularin-related protein 5 OS=Homo sapiens (Human) OX=9606 GN=SBF1 PE=1 SV=4		0.0431063	-0.0280586	0.0311844	0.722066	0.802095	0.774652	0.856668	0.935561	0.885695	4.86108e+07	4.91287e+07	4.97782e+07	4.98794e+07	4.70537e+07	4.96913e+07	4.96715e+07	5.21949e+07
P53396	ATP-citrate synthase OS=Homo sapiens (Human) OX=9606 GN=ACLY PE=1 SV=3	ACLY	-0.140663	0.159084	0.16475	0.309167	0.237725	0.198534	0.563237	0.633563	0.470612	2.58464e+08	2.75209e+08	2.46658e+08	2.31307e+08	2.72728e+08	2.53858e+08	2.73583e+08	2.6205e+08
P78371	T-complex protein 1 subunit beta OS=Homo sapiens (Human) OX=9606 GN=CCT2 PE=1 SV=4	CCT2	-0.0990451	-0.0216594	0.100467	0.448619	0.868019	0.393878	0.673258	0.958848	0.642633	4.09163e+08	4.53175e+08	4.52216e+08	4.22528e+08	4.81407e+08	4.56021e+08	4.64701e+08	4.72623e+08
Q13085	Acetyl-CoA carboxylase 1 OS=Homo sapiens (Human) OX=9606 GN=ACACA PE=1 SV=2	ACACA	-0.4263	0.285561	0.696115	0.018538	0.0630494	0.00478951	0.183554	0.427438	0.13724	3.20983e+07	2.98832e+07	2.5251e+07	2.55685e+07	3.4491e+07	3.38808e+07	4.38625e+07	3.86362e+07
P13639	Elongation factor 2 OS=Homo sapiens (Human) OX=9606 GN=EEF2 PE=1 SV=4	EEF2	-0.188519	0.147798	0.186121	0.170461	0.245719	0.145322	0.425562	0.63916	0.419956	5.52466e+08	5.80886e+08	5.05118e+08	5.17631e+08	5.96361e+08	5.69713e+08	5.68085e+08	5.95739e+08
P26232	Catenin alpha-2 OS=Homo sapiens (Human) OX=9606 GN=CTNNA2 PE=1 SV=5	CTNNA2	-0.110454	0.117669	0.199904	0.432304	0.348108	0.123414	0.661898	0.711286	0.390916	1.4941e+08	1.58555e+08	1.4448e+08	1.39286e+08	1.62031e+08	1.43551e+08	1.65718e+08	1.60213e+08
O43707	Alpha-actinin-4 OS=Homo sapiens (Human) OX=9606 GN=ACTN4 PE=1 SV=2	ACTN4	0.134414	-0.123267	-0.0787199	0.28917	0.316952	0.4727	0.544158	0.691013	0.697776	1.05482e+08	1.10461e+08	1.18652e+08	1.165e+08	1.07831e+08	1.06858e+08	1.122e+08	1.10463e+08
Q93008	Probable ubiquitin carboxyl-terminal hydrolase FAF-X OS=Homo sapiens (Human) OX=9606 GN=USP9X PE=1 SV=3	USP9X	-0.12843	0.0987568	0.134167	0.329372	0.426454	0.268486	0.582436	0.761192	0.537195	8.58384e+07	8.01627e+07	7.62775e+07	7.86683e+07	8.20277e+07	8.75319e+07	8.74609e+07	8.26341e+07
P43243	Matrin-3 OS=Homo sapiens (Human) OX=9606 GN=MATR3 PE=1 SV=2	MATR3	0.152039	-0.0508183	-0.0897179	0.308622	0.697337	0.497526	0.562886	0.901639	0.714403	3.19051e+08	3.1874e+08	3.50716e+08	3.11126e+08	3.07124e+08	2.8786e+08	3.01894e+08	3.1917e+08
Q9BPU6	Dihydropyrimidinase-related protein 5 OS=Homo sapiens (Human) OX=9606 GN=DPYSL5 PE=1 SV=1	DPYSL5	0.0372122	-0.200436	-0.137175	0.75736	0.130724	0.242047	0.874503	0.520123	0.515061	7.89824e+08	7.93414e+08	8.99674e+08	9.19644e+08	9.06806e+08	8.66509e+08	8.34458e+08	8.19809e+08
P07196	Neurofilament light polypeptide OS=Homo sapiens (Human) OX=9606 GN=NEFL PE=1 SV=3	NEFL	0.0322093	-0.109417	-0.0811008	0.846994	0.522836	0.615634	0.924072	0.821195	0.791942	1.29324e+09	1.38979e+09	1.60905e+09	1.29997e+09	1.39344e+09	1.43514e+09	1.35281e+09	1.38178e+09
P26640	Valine--tRNA ligase OS=Homo sapiens (Human) OX=9606 GN=VARS1 PE=1 SV=4	VARS; VARS2	-0.217195	0.112579	0.230329	0.146045	0.401122	0.10927	0.400676	0.746355	0.374418	1.01146e+08	1.07402e+08	9.18864e+07	1.01142e+08	1.13489e+08	1.11064e+08	1.11778e+08	1.14419e+08
P07814	Bifunctional glutamate/proline--tRNA ligase OS=Homo sapiens (Human) OX=9606 GN=EPRS1 PE=1 SV=5	EPRS	0.34153	-0.128586	-0.185457	0.100029	0.457179	0.290566	0.341143	0.780169	0.559555	1.21877e+08	1.27227e+08	1.5202e+08	1.21903e+08	1.04702e+08	1.09945e+08	1.20618e+08	1.18809e+08
P52272	Heterogeneous nuclear ribonucleoprotein M OS=Homo sapiens (Human) OX=9606 GN=HNRNPM PE=1 SV=3	HNRNPM	0.0611055	0.00265793	-0.0654241	0.689921	0.984605	0.623087	0.839281	0.995116	0.796167	5.29355e+08	5.56774e+08	5.80869e+08	5.0553e+08	5.48709e+08	4.92021e+08	5.11597e+08	5.24214e+08
P11216	Glycogen phosphorylase, brain form OS=Homo sapiens (Human) OX=9606 GN=PYGB PE=1 SV=5	PYGB	-0.149968	-0.02693	-0.0875062	0.283859	0.819519	0.489443	0.539443	0.940119	0.708949	1.59915e+08	1.50235e+08	1.55587e+08	1.60288e+08	1.83771e+08	1.66996e+08	1.56995e+08	1.40703e+08
O00429	Dynamin-1-like protein OS=Homo sapiens (Human) OX=9606 GN=DNM1L PE=1 SV=2	DNM1L	0.162788	-0.0827056	-0.0603643	0.372841	0.487917	0.657134	0.61794	0.803175	0.819125	2.2632e+08	2.21079e+08	2.42746e+08	2.3116e+08	2.37341e+08	1.89293e+08	2.11555e+08	2.43949e+08
P13591	Neural cell adhesion molecule 1 OS=Homo sapiens (Human) OX=9606 GN=NCAM1 PE=1 SV=3	NCAM1	-0.0632571	0.209642	0.16799	0.612219	0.140272	0.191459	0.7878	0.532215	0.466078	1.32488e+09	1.21496e+09	1.09746e+09	1.09682e+09	1.18716e+09	1.10569e+09	1.18602e+09	1.28106e+09
P10809	60 kDa heat shock protein, mitochondrial OS=Homo sapiens (Human) OX=9606 GN=HSPD1 PE=1 SV=2	HSPD1	-0.0327231	0.0214378	0.0479874	0.799418	0.847952	0.652902	0.898751	0.95463	0.816573	1.03513e+09	1.02462e+09	1.0187e+09	1.01065e+09	1.0918e+09	9.89146e+08	1.05698e+09	1.04106e+09
P02787	Serotransferrin OS=Homo sapiens (Human) OX=9606 GN=TF PE=1 SV=3	TF	-0.470158	0.505737	0.588397	0.02151	0.0208314	0.00649095	0.192798	0.321199	0.146298	5.24187e+08	6.02616e+08	3.78329e+08	4.14164e+08	5.25442e+08	5.72312e+08	5.89843e+08	6.0056e+08
Q92896	Golgi apparatus protein 1 OS=Homo sapiens (Human) OX=9606 GN=GLG1 PE=1 SV=2	GLG1	-0.211971	0.179303	0.392506	0.145226	0.170615	0.019375	0.39976	0.565335	0.198056	1.44092e+08	1.4791e+08	1.26601e+08	1.31295e+08	1.55038e+08	1.44221e+08	1.66672e+08	1.71844e+08
Q7Z460	CLIP-associating protein 1 OS=Homo sapiens (Human) OX=9606 GN=CLASP1 PE=1 SV=1	CLASP1	0.23914	-0.0787853	-0.112204	0.12388	0.540234	0.369549	0.374057	0.82353	0.621939	7.10295e+07	7.4583e+07	8.05102e+07	7.33941e+07	6.68967e+07	6.34236e+07	7.21911e+07	7.00607e+07
Q16352	Alpha-internexin OS=Homo sapiens (Human) OX=9606 GN=INA PE=1 SV=2	INA	0.34976	-0.179721	-0.243312	0.0428934	0.191789	0.107095	0.241408	0.586465	0.369574	3.61441e+09	3.65457e+09	4.30222e+09	3.93898e+09	3.24682e+09	3.2117e+09	3.3419e+09	3.61905e+09
O14531	Dihydropyrimidinase-related protein 4 OS=Homo sapiens (Human) OX=9606 GN=DPYSL4 PE=1 SV=2	DPYSL4	-0.0801286	-0.075925	-0.0796097	0.53053	0.530153	0.486128	0.731916	0.821928	0.705722	3.63161e+08	3.52452e+08	3.65527e+08	3.89038e+08	3.89284e+08	4.08928e+08	3.57572e+08	3.56138e+08
P49792	E3 SUMO-protein ligase RanBP2 OS=Homo sapiens (Human) OX=9606 GN=RANBP2 PE=1 SV=2	RANBP2	0.139239	-0.0116147	-0.0886764	0.336414	0.931141	0.491124	0.586762	0.97879	0.710464	3.62624e+07	3.31931e+07	3.68539e+07	3.31904e+07	3.06806e+07	3.29218e+07	3.19113e+07	3.38972e+07
P11142	Heat shock cognate 71 kDa protein OS=Homo sapiens (Human) OX=9606 GN=HSPA8 PE=1 SV=1	HSPA8	-0.0703684	0.0873428	-0.0447341	0.568217	0.465381	0.683758	0.758902	0.784261	0.835817	2.6931e+09	2.64666e+09	2.57796e+09	2.44957e+09	2.6133e+09	2.66656e+09	2.4328e+09	2.43964e+09
P12270	Nucleoprotein TPR OS=Homo sapiens (Human) OX=9606 GN=TPR PE=1 SV=3	TPR	0.360515	-0.168856	-0.364433	0.047727	0.253956	0.0388669	0.249666	0.645143	0.25268	5.02368e+07	4.65972e+07	5.76324e+07	5.13306e+07	4.13857e+07	4.32911e+07	4.12118e+07	4.33123e+07
P41252	Isoleucine--tRNA ligase, cytoplasmic OS=Homo sapiens (Human) OX=9606 GN=IARS1 PE=1 SV=2	IARS	-0.0347677	-0.0443944	0.0543492	0.770777	0.698755	0.61774	0.882435	0.901853	0.792812	6.24207e+07	6.03821e+07	6.25777e+07	6.40538e+07	6.60214e+07	6.3797e+07	6.67836e+07	6.47168e+07
A5YKK6	CCR4-NOT transcription complex subunit 1 OS=Homo sapiens (Human) OX=9606 GN=CNOT1 PE=1 SV=2	CNOT1	-0.506306	0.13673	0.504608	0.014256	0.307865	0.0109507	0.171999	0.682514	0.164203	3.91723e+07	4.11655e+07	3.8171e+07	3.49509e+07	5.30935e+07	5.08095e+07	5.11186e+07	5.25312e+07
Q9UPU5	Ubiquitin carboxyl-terminal hydrolase 24 OS=Homo sapiens (Human) OX=9606 GN=USP24 PE=1 SV=3	USP24	0.102684	-0.231597	-0.0651784	0.592109	0.234814	0.70884	0.776106	0.631362	0.85105	5.82468e+07	5.96059e+07	6.11447e+07	7.82776e+07	6.11537e+07	6.78198e+07	6.65353e+07	6.57208e+07
Q14697	Neutral alpha-glucosidase AB OS=Homo sapiens (Human) OX=9606 GN=GANAB PE=1 SV=3	GANAB	-0.0948117	0.00374035	0.0389551	0.455322	0.975815	0.731314	0.676854	0.992019	0.862786	2.00551e+08	2.1563e+08	2.00845e+08	2.14201e+08	2.24026e+08	2.18509e+08	2.16996e+08	2.09259e+08
P63010	AP-2 complex subunit beta OS=Homo sapiens (Human) OX=9606 GN=AP2B1 PE=1 SV=1	AP2B1	0.0211959	0.039402	0.0365691	0.864412	0.760099	0.743701	0.933237	0.921689	0.867304	2.20519e+08	1.99232e+08	2.09733e+08	1.98342e+08	1.96382e+08	2.06141e+08	2.12942e+08	2.05512e+08
P49588	Alanine--tRNA ligase, cytoplasmic OS=Homo sapiens (Human) OX=9606 GN=AARS1 PE=1 SV=2	AARS	0.018297	-0.151335	-0.0189753	0.918094	0.315297	0.888431	0.96073	0.688619	0.944025	7.8603e+08	7.67686e+08	9.3142e+08	7.99079e+08	9.37237e+08	7.7407e+08	8.4761e+08	8.55293e+08
Q13200	26S proteasome non-ATPase regulatory subunit 2 OS=Homo sapiens (Human) OX=9606 GN=PSMD2 PE=1 SV=3	PSMD2	-0.0196988	0.151265	0.086421	0.868193	0.230539	0.452641	0.934848	0.62818	0.683696	1.63662e+08	1.57913e+08	1.43229e+08	1.46306e+08	1.49473e+08	1.44029e+08	1.49205e+08	1.58322e+08
P55786	Puromycin-sensitive aminopeptidase OS=Homo sapiens (Human) OX=9606 GN=NPEPPS PE=1 SV=2	NPEPPS	-0.111119	0.035936	0.20609	0.373781	0.765341	0.111131	0.617994	0.9223	0.375759	2.34609e+08	2.52441e+08	2.41212e+08	2.33598e+08	2.54312e+08	2.59413e+08	2.71711e+08	2.75955e+08
P31150	Rab GDP dissociation inhibitor alpha OS=Homo sapiens (Human) OX=9606 GN=GDI1 PE=1 SV=2	GDI1	0.0297265	-0.143349	-0.183588	0.83637	0.348462	0.222856	0.918165	0.711532	0.496094	5.6829e+08	5.29893e+08	6.53112e+08	5.62438e+08	6.02382e+08	5.84718e+08	5.4205e+08	5.25402e+08
O00410	Importin-5 OS=Homo sapiens (Human) OX=9606 GN=IPO5 PE=1 SV=4	IPO5	0.124223	-0.0352895	-0.0180078	0.333669	0.77044	0.878977	0.583934	0.92412	0.939042	9.01496e+07	8.31848e+07	8.78773e+07	8.96144e+07	7.93921e+07	8.35358e+07	9.19584e+07	8.35259e+07
Q15029	116 kDa U5 small nuclear ribonucleoprotein component OS=Homo sapiens (Human) OX=9606 GN=EFTUD2 PE=1 SV=1	EFTUD2	0.0120954	-0.00993322	-0.11776	0.927213	0.932871	0.323984	0.964925	0.979711	0.588577	7.70909e+07	7.53367e+07	7.93427e+07	7.42135e+07	7.97181e+07	7.25732e+07	7.06556e+07	7.07857e+07
P0DMV9	Heat shock 70 kDa protein 1B OS=Homo sapiens (Human) OX=9606 GN=HSPA1B PE=1 SV=1	HSPA1B; HSPA1A	-0.0408761	0.0276424	-0.0471381	0.754607	0.830606	0.692192	0.872915	0.94579	0.842055	3.91076e+08	4.18436e+08	3.78098e+08	4.16527e+08	4.15859e+08	4.0147e+08	3.83902e+08	3.84279e+08
Q16891	MICOS complex subunit MIC60 OS=Homo sapiens (Human) OX=9606 GN=IMMT PE=1 SV=1	IMMT	0.00687003	0.101542	0.103463	0.953003	0.401071	0.354885	0.977388	0.746355	0.608369	2.30934e+08	2.19289e+08	2.08853e+08	2.10634e+08	2.0854e+08	2.09223e+08	2.26557e+08	2.24122e+08
P19367	Hexokinase-1 OS=Homo sapiens (Human) OX=9606 GN=HK1 PE=1 SV=3	HK1	-0.135682	-0.0105278	-0.112792	0.332085	0.930337	0.354576	0.583833	0.978546	0.608369	3.1861e+08	3.26018e+08	3.11883e+08	3.37946e+08	3.69625e+08	3.44439e+08	3.03307e+08	2.97201e+08
Q9NYU2	UDP-glucose:glycoprotein glucosyltransferase 1 OS=Homo sapiens (Human) OX=9606 GN=UGGT1 PE=1 SV=3	UGGT1	-0.0134202	-0.0583102	-0.0598865	0.910234	0.607861	0.583905	0.956589	0.857673	0.772611	9.07476e+07	8.98975e+07	9.36156e+07	9.44802e+07	9.70486e+07	9.29214e+07	9.1969e+07	8.851e+07
Q99460	26S proteasome non-ATPase regulatory subunit 1 OS=Homo sapiens (Human) OX=9606 GN=PSMD1 PE=1 SV=2	PSMD1	-0.0371458	0.152466	-0.000955102	0.774032	0.279965	0.993627	0.882663	0.662966	0.996601	1.61612e+08	1.51739e+08	1.33785e+08	1.48379e+08	1.43975e+08	1.44951e+08	1.40199e+08	1.41403e+08
O75122	CLIP-associating protein 2 OS=Homo sapiens (Human) OX=9606 GN=CLASP2 PE=1 SV=3		0.233269	-0.314473	-0.0827365	0.122715	0.075272	0.518802	0.373642	0.446234	0.727621	4.50203e+07	5.08744e+07	6.22886e+07	5.68632e+07	5.05713e+07	5.06766e+07	5.84713e+07	5.40113e+07
Q9ULU8	Calcium-dependent secretion activator 1 OS=Homo sapiens (Human) OX=9606 GN=CADPS PE=1 SV=3	CADPS	-0.162539	0.135635	0.195659	0.230106	0.278522	0.12892	0.488337	0.66283	0.397331	6.65425e+07	6.52562e+07	6.14596e+07	5.85424e+07	6.56508e+07	6.8593e+07	6.86507e+07	6.87407e+07
P49368	T-complex protein 1 subunit gamma OS=Homo sapiens (Human) OX=9606 GN=CCT3 PE=1 SV=4	CCT3	-0.102513	0.0458435	0.215662	0.470262	0.711335	0.100078	0.68836	0.90463	0.360118	3.64854e+08	3.99484e+08	3.65266e+08	3.74462e+08	3.715e+08	4.23138e+08	4.35075e+08	4.23931e+08
Q16643	Drebrin OS=Homo sapiens (Human) OX=9606 GN=DBN1 PE=1 SV=4	DBN1	0.114003	0.0698812	0.122933	0.369209	0.543354	0.284271	0.613854	0.824966	0.553807	4.40869e+08	4.33157e+08	4.19349e+08	4.13339e+08	3.75075e+08	3.94097e+08	4.49534e+08	4.57227e+08
P05023	Sodium/potassium-transporting ATPase subunit alpha-1 OS=Homo sapiens (Human) OX=9606 GN=ATP1A1 PE=1 SV=1	ATP1A1	0.0559615	0.0839582	0.121234	0.668749	0.512084	0.337785	0.824535	0.812892	0.59832	4.18836e+07	4.54305e+07	4.23853e+07	3.99603e+07	3.80111e+07	4.12846e+07	4.65673e+07	4.30283e+07
O14980	Exportin-1 OS=Homo sapiens (Human) OX=9606 GN=XPO1 PE=1 SV=1	XPO1	0.0249937	-0.0770947	0.0650813	0.857265	0.588701	0.613323	0.930726	0.847096	0.790849	9.39655e+07	8.4687e+07	8.89284e+07	9.95773e+07	8.90253e+07	9.61032e+07	9.55951e+07	1.01379e+08
Q6P2E9	Enhancer of mRNA-decapping protein 4 OS=Homo sapiens (Human) OX=9606 GN=EDC4 PE=1 SV=1	EDC4	-0.209777	0.0402775	0.470093	0.195798	0.804253	0.0210857	0.452908	0.935928	0.205652	5.43734e+07	6.44761e+07	6.14255e+07	5.39743e+07	6.38753e+07	6.93787e+07	7.7012e+07	8.26041e+07
Q9H4G0	Band 4.1-like protein 1 OS=Homo sapiens (Human) OX=9606 GN=EPB41L1 PE=1 SV=2	EPB41L1	0.400914	-0.266653	-0.210884	0.053985	0.1363	0.188137	0.266011	0.525559	0.462602	1.01195e+08	1.10952e+08	1.3838e+08	1.17426e+08	1.00558e+08	9.166e+07	1.12376e+08	1.07944e+08
O75533	Splicing factor 3B subunit 1 OS=Homo sapiens (Human) OX=9606 GN=SF3B1 PE=1 SV=3	SF3B1	0.307257	-0.211894	-0.262138	0.0536783	0.120378	0.0634441	0.265202	0.508051	0.296198	5.64693e+07	5.83984e+07	6.75271e+07	6.55101e+07	5.49471e+07	5.25911e+07	5.44394e+07	5.65002e+07
P12277	Creatine kinase B-type OS=Homo sapiens (Human) OX=9606 GN=CKB PE=1 SV=1	CKB	-0.0173568	-0.00898982	-0.0241631	0.886593	0.936425	0.818948	0.944867	0.98073	0.910697	9.21679e+08	8.94344e+08	9.18269e+08	9.08923e+08	8.958e+08	9.54325e+08	8.92055e+08	9.0481e+08
O94973	AP-2 complex subunit alpha-2 OS=Homo sapiens (Human) OX=9606 GN=AP2A2 PE=1 SV=2	AP2A2	-0.0724644	0.0882342	0.0938931	0.593169	0.509064	0.457171	0.776322	0.812598	0.685576	7.16331e+07	6.81467e+07	6.22082e+07	6.94366e+07	6.76622e+07	7.05152e+07	6.99461e+07	7.03399e+07
Q96N67	Dedicator of cytokinesis protein 7 OS=Homo sapiens (Human) OX=9606 GN=DOCK7 PE=1 SV=4	DOCK7	-0.0851073	0.182199	0.0445186	0.50258	0.181188	0.712223	0.711077	0.575971	0.853103	4.70292e+07	4.53303e+07	3.92896e+07	4.21487e+07	4.36137e+07	4.27384e+07	4.04008e+07	4.35988e+07
Q9ULH0	Kinase D-interacting substrate of 220 kDa OS=Homo sapiens (Human) OX=9606 GN=KIDINS220 PE=1 SV=3	KIDINS220	0.13794	-0.00604477	0.155063	0.413686	0.965073	0.285104	0.648793	0.989678	0.554334	5.29221e+07	5.35035e+07	5.75481e+07	4.96167e+07	4.5295e+07	5.19611e+07	5.96181e+07	5.93797e+07
Q9UIW2	Plexin-A1 OS=Homo sapiens (Human) OX=9606 GN=PLXNA1 PE=1 SV=3	PLXNA1	0.0255422	-0.0664212	-0.030047	0.831836	0.568029	0.827495	0.916296	0.837126	0.914843	6.46267e+07	6.57837e+07	6.95886e+07	6.69856e+07	6.83346e+07	6.59117e+07	6.18654e+07	7.2274e+07
Q93009	Ubiquitin carboxyl-terminal hydrolase 7 OS=Homo sapiens (Human) OX=9606 GN=USP7 PE=1 SV=2	USP7	0.423435	-0.438507	-0.490817	0.0285109	0.0183863	0.0112486	0.212067	0.316784	0.165055	8.24275e+07	8.0227e+07	1.06023e+08	1.14552e+08	7.89494e+07	8.58679e+07	7.95585e+07	7.73059e+07
P48147	Prolyl endopeptidase OS=Homo sapiens (Human) OX=9606 GN=PREP PE=1 SV=2	PREP	0.0955286	-0.122363	-0.104741	0.477797	0.330691	0.447114	0.693609	0.69903	0.681614	9.47441e+07	8.86065e+07	1.00478e+08	9.89962e+07	8.83583e+07	9.80521e+07	9.96757e+07	8.63054e+07
P09874	Poly [ADP-ribose] polymerase 1 OS=Homo sapiens (Human) OX=9606 GN=PARP1 PE=1 SV=4	PARP1	0.0502009	0.101964	0.192631	0.693581	0.387398	0.131837	0.840975	0.734974	0.403298	1.28527e+08	1.29568e+08	1.19186e+08	1.21304e+08	1.11355e+08	1.20927e+08	1.34644e+08	1.40245e+08
P38606	V-type proton ATPase catalytic subunit A OS=Homo sapiens (Human) OX=9606 GN=ATP6V1A PE=1 SV=2	ATP6V1A	0.0222099	0.120697	-0.0292291	0.86764	0.392037	0.814183	0.934667	0.739288	0.908996	2.98399e+08	2.791e+08	2.81494e+08	2.50277e+08	2.62449e+08	2.59536e+08	2.62582e+08	2.57648e+08
Q5SW79	Centrosomal protein of 170 kDa OS=Homo sapiens (Human) OX=9606 GN=CEP170 PE=1 SV=1	CEP170	0.977052	-0.549802	-0.480924	0.00134976	0.0101457	0.0173577	0.0933252	0.280211	0.189443	4.46743e+07	4.25333e+07	6.69282e+07	6.08402e+07	3.23284e+07	3.24613e+07	4.36828e+07	4.78568e+07
P50395	Rab GDP dissociation inhibitor beta OS=Homo sapiens (Human) OX=9606 GN=GDI2 PE=1 SV=2	GDI2	0.0250976	-0.158527	-0.0765376	0.834312	0.219967	0.485806	0.916817	0.619333	0.705421	5.36769e+08	5.10146e+08	5.92422e+08	5.75829e+08	5.85503e+08	5.61665e+08	5.51839e+08	5.55946e+08
Q9P265	Disco-interacting protein 2 homolog B OS=Homo sapiens (Human) OX=9606 GN=DIP2B PE=1 SV=3	DIP2B	-0.0869352	-0.0667761	0.156168	0.498357	0.651084	0.196942	0.707863	0.882488	0.469391	3.76006e+07	4.4599e+07	4.27788e+07	4.30026e+07	4.73562e+07	4.38312e+07	4.87015e+07	4.69033e+07
P48681	Nestin OS=Homo sapiens (Human) OX=9606 GN=NES PE=1 SV=2	NES	0.204615	-0.105881	-0.000264635	0.225655	0.413859	0.998368	0.483207	0.753945	0.99911	7.02689e+07	7.16379e+07	8.00939e+07	7.2787e+07	6.14673e+07	7.13976e+07	7.2703e+07	8.0157e+07
Q92598	Heat shock protein 105 kDa OS=Homo sapiens (Human) OX=9606 GN=HSPH1 PE=1 SV=1	HSPH1	0.34084	-0.063927	-0.321026	0.0428625	0.596028	0.0425804	0.241408	0.852056	0.261707	1.10541e+08	1.09309e+08	1.19095e+08	1.1086e+08	8.99793e+07	9.14722e+07	9.39723e+07	9.00305e+07
O75592	E3 ubiquitin-protein ligase MYCBP2 OS=Homo sapiens (Human) OX=9606 GN=MYCBP2 PE=1 SV=4		0.0683219	0.184113	-0.10748	0.593191	0.17359	0.382763	0.776322	0.567124	0.634396	2.54751e+07	2.55096e+07	2.32593e+07	2.16459e+07	2.18317e+07	2.09522e+07	2.14266e+07	2.02446e+07
P48643	T-complex protein 1 subunit epsilon OS=Homo sapiens (Human) OX=9606 GN=CCT5 PE=1 SV=1	CCT5	-0.0809371	0.000131624	0.125311	0.52242	0.99906	0.275365	0.725261	0.999302	0.54461	3.92939e+08	3.96089e+08	3.91327e+08	3.97648e+08	4.03359e+08	4.31818e+08	4.28766e+08	4.3178e+08
Q86UP2	Kinectin OS=Homo sapiens (Human) OX=9606 GN=KTN1 PE=1 SV=1	KTN1	0.51253	-0.321498	-0.272277	0.0342806	0.0987675	0.138037	0.223279	0.470898	0.411158	4.66337e+07	4.62497e+07	6.43392e+07	5.23473e+07	3.86932e+07	4.26825e+07	4.7798e+07	4.83096e+07
P17987	T-complex protein 1 subunit alpha OS=Homo sapiens (Human) OX=9606 GN=TCP1 PE=1 SV=1	TCP1	-0.0494532	0.0663567	-0.0738397	0.684592	0.576146	0.513802	0.835494	0.840563	0.724731	3.84748e+08	3.71454e+08	3.52347e+08	3.69965e+08	3.78487e+08	3.69437e+08	3.37585e+08	3.48572e+08
P38646	Stress-70 protein, mitochondrial OS=Homo sapiens (Human) OX=9606 GN=HSPA9 PE=1 SV=2	HSPA9	-0.014886	0.143615	0.0835687	0.900794	0.250156	0.450189	0.952127	0.643005	0.68293	5.36757e+08	5.21879e+08	4.72357e+08	4.85972e+08	4.75303e+08	4.93367e+08	5.04405e+08	5.10995e+08
Q12906	Interleukin enhancer-binding factor 3 OS=Homo sapiens (Human) OX=9606 GN=ILF3 PE=1 SV=3	ILF3	0.27415	-0.229971	-0.457018	0.133113	0.14143	0.0203684	0.386194	0.534184	0.20414	2.23797e+08	2.18805e+08	2.77186e+08	2.42995e+08	2.01342e+08	2.28925e+08	1.89123e+08	1.89004e+08
P50990	T-complex protein 1 subunit theta OS=Homo sapiens (Human) OX=9606 GN=CCT8 PE=1 SV=4	CCT8	-0.155609	0.0684322	0.12449	0.243335	0.584512	0.282335	0.50654	0.844598	0.551605	4.82557e+08	5.28398e+08	4.86799e+08	4.76388e+08	5.21871e+08	5.50896e+08	5.18578e+08	5.31431e+08
P45974	Ubiquitin carboxyl-terminal hydrolase 5 OS=Homo sapiens (Human) OX=9606 GN=USP5 PE=1 SV=2	USP5	0.197364	-0.182123	-0.130041	0.178247	0.199916	0.319244	0.434384	0.595703	0.585704	1.94403e+08	2.02061e+08	2.36436e+08	2.13856e+08	1.95404e+08	1.96656e+08	2.00845e+08	2.10224e+08
Q92499	ATP-dependent RNA helicase DDX1 OS=Homo sapiens (Human) OX=9606 GN=DDX1 PE=1 SV=2	DDX1	-0.001603	-0.0164945	-0.0327832	0.990705	0.898101	0.790222	0.996232	0.970797	0.894988	1.59702e+08	1.64391e+08	1.54817e+08	1.735e+08	1.58903e+08	1.69725e+08	1.61314e+08	1.59115e+08
P04406	Glyceraldehyde-3-phosphate dehydrogenase OS=Homo sapiens (Human) OX=9606 GN=GAPDH PE=1 SV=3	GAPDH	0.0979517	0.0888851	-0.044562	0.574723	0.618686	0.775628	0.763268	0.864986	0.886185	2.19345e+09	1.91543e+09	1.7381e+09	2.137e+09	1.89315e+09	1.72087e+09	1.8633e+09	1.87399e+09
P20700	Lamin-B1 OS=Homo sapiens (Human) OX=9606 GN=LMNB1 PE=1 SV=2	LMNB1	0.420356	-0.214774	-0.540065	0.0193289	0.129874	0.0060386	0.186269	0.51941	0.146298	4.91494e+08	4.53948e+08	5.50403e+08	5.45947e+08	4.13042e+08	4.06171e+08	3.76873e+08	3.77124e+08
Q92859	Neogenin OS=Homo sapiens (Human) OX=9606 GN=NEO1 PE=1 SV=2	NEO1	0.573562	-0.415981	-0.435112	0.0140263	0.0426463	0.0296373	0.170944	0.394042	0.226656	3.61794e+07	3.29646e+07	4.98345e+07	4.26015e+07	3.08945e+07	3.10424e+07	3.35664e+07	3.46009e+07
P61764	Syntaxin-binding protein 1 OS=Homo sapiens (Human) OX=9606 GN=STXBP1 PE=1 SV=1	STXBP1	0.177925	-0.0705523	-0.177263	0.214063	0.546545	0.15583	0.469528	0.827041	0.431658	2.75034e+08	2.70367e+08	2.92401e+08	2.80439e+08	2.63863e+08	2.41869e+08	2.53603e+08	2.52895e+08
P14618	Pyruvate kinase PKM OS=Homo sapiens (Human) OX=9606 GN=PKM PE=1 SV=4	PKM	-0.0165493	-0.059247	-0.157982	0.89888	0.652417	0.225729	0.95118	0.883208	0.49875	7.41201e+08	8.08565e+08	7.73295e+08	8.41348e+08	7.89897e+08	8.41706e+08	7.08603e+08	7.3757e+08
Q96K76	Ubiquitin carboxyl-terminal hydrolase 47 OS=Homo sapiens (Human) OX=9606 GN=USP47 PE=1 SV=3	USP47	-0.045692	-0.0623358	-0.00757072	0.779601	0.685655	0.959467	0.885831	0.898212	0.980252	3.86205e+07	3.64896e+07	3.58156e+07	4.28988e+07	4.24861e+07	3.8516e+07	3.78156e+07	4.02058e+07
Q12756	Kinesin-like protein KIF1A OS=Homo sapiens (Human) OX=9606 GN=KIF1A PE=1 SV=2	KIF1A	0.14125	0.0119533	0.149403	0.400908	0.937124	0.342755	0.638913	0.98073	0.601578	4.07898e+07	4.29811e+07	4.54284e+07	3.79581e+07	3.59584e+07	3.94022e+07	4.72282e+07	4.49138e+07
Q07065	Cytoskeleton-associated protein 4 OS=Homo sapiens (Human) OX=9606 GN=CKAP4 PE=1 SV=2	CKAP4	-0.089091	0.0612343	0.0406726	0.506286	0.628939	0.742609	0.714654	0.871165	0.867264	2.50763e+08	2.49774e+08	2.52433e+08	2.27929e+08	2.5091e+08	2.59162e+08	2.40099e+08	2.53537e+08
P16615	Sarcoplasmic/endoplasmic reticulum calcium ATPase 2 OS=Homo sapiens (Human) OX=9606 GN=ATP2A2 PE=1 SV=1	ATP2A2	-0.108228	0.144858	0.251452	0.38948	0.253514	0.0680311	0.629681	0.645143	0.304548	1.52366e+08	1.44893e+08	1.32818e+08	1.35977e+08	1.42202e+08	1.48278e+08	1.57994e+08	1.61984e+08
P18206	Vinculin OS=Homo sapiens (Human) OX=9606 GN=VCL PE=1 SV=4	VCL	0.184098	-0.0402003	-0.181617	0.278132	0.772578	0.234366	0.534855	0.925208	0.507249	8.15039e+07	8.33374e+07	9.12447e+07	7.8707e+07	7.03102e+07	7.91034e+07	7.70592e+07	7.24524e+07
P30153	Serine/threonine-protein phosphatase 2A 65 kDa regulatory subunit A alpha isoform OS=Homo sapiens (Human) OX=9606 GN=PPP2R1A PE=1 SV=4	PPP2R1A	0.0223882	0.00602154	0.114523	0.855962	0.960788	0.348177	0.930176	0.989569	0.604004	3.36218e+08	3.566e+08	3.57467e+08	3.32614e+08	3.42711e+08	3.36003e+08	3.81034e+08	3.65732e+08
Q05193	Dynamin-1 OS=Homo sapiens (Human) OX=9606 GN=DNM1 PE=1 SV=2	DNM1	0.0387023	0.0454456	0.0910943	0.775427	0.725718	0.481631	0.883486	0.910688	0.702562	1.29512e+08	1.32598e+08	1.34449e+08	1.1993e+08	1.20363e+08	1.26815e+08	1.32338e+08	1.38244e+08
O15240	Neurosecretory protein VGF OS=Homo sapiens (Human) OX=9606 GN=VGF PE=1 SV=2	VGF	0.292561	0.236268	-0.114605	0.15398	0.180138	0.46064	0.408195	0.575901	0.687807	1.55239e+08	1.61308e+08	1.4783e+08	1.22081e+08	1.18111e+08	1.02033e+08	1.24276e+08	1.23886e+08
O60313	Dynamin-like 120 kDa protein, mitochondrial OS=Homo sapiens (Human) OX=9606 GN=OPA1 PE=1 SV=3	OPA1	0.149627	-0.074329	-0.0664514	0.25927	0.530464	0.552781	0.518118	0.821928	0.750188	1.03686e+08	1.00189e+08	1.0959e+08	1.0508e+08	9.51456e+07	9.87135e+07	1.00667e+08	1.04327e+08
P00558	Phosphoglycerate kinase 1 OS=Homo sapiens (Human) OX=9606 GN=PGK1 PE=1 SV=3	PGK1	-0.145911	0.0128937	-0.185377	0.429108	0.940164	0.303425	0.660008	0.981723	0.571611	8.41178e+08	8.0066e+08	7.23928e+08	9.13855e+08	8.72141e+08	9.29207e+08	7.17031e+08	7.13555e+08
Q14974	Importin subunit beta-1 OS=Homo sapiens (Human) OX=9606 GN=KPNB1 PE=1 SV=2	KPNB1	-0.0855228	0.0212799	0.0941092	0.538548	0.851675	0.419243	0.738591	0.954703	0.660249	1.47208e+08	1.41389e+08	1.41722e+08	1.42593e+08	1.42415e+08	1.60547e+08	1.56854e+08	1.46791e+08
P27797	Calreticulin OS=Homo sapiens (Human) OX=9606 GN=CALR PE=1 SV=1	CALR	-0.0209298	0.0220208	0.188189	0.870412	0.848124	0.16471	0.935545	0.95463	0.440734	2.55845e+08	2.65856e+08	2.61085e+08	2.52687e+08	2.72904e+08	2.48738e+08	3.0587e+08	2.79982e+08
P11021	Endoplasmic reticulum chaperone BiP OS=Homo sapiens (Human) OX=9606 GN=HSPA5 PE=1 SV=2	HSPA5	-0.0716358	0.181535	0.202537	0.570431	0.181203	0.151404	0.760533	0.575971	0.426924	5.46458e+08	5.6004e+08	5.05959e+08	4.70289e+08	5.15263e+08	5.1017e+08	5.39266e+08	5.84274e+08
Q9HCM2	Plexin-A4 OS=Homo sapiens (Human) OX=9606 GN=PLXNA4 PE=1 SV=4	PLXNA4	-0.253898	0.125379	0.120636	0.117758	0.309876	0.333964	0.367671	0.684496	0.594957	1.92697e+07	2.00015e+07	1.77036e+07	1.82975e+07	2.28288e+07	2.01737e+07	1.87448e+07	2.04269e+07
Q12840	Kinesin heavy chain isoform 5A OS=Homo sapiens (Human) OX=9606 GN=KIF5A PE=1 SV=2	KIF5A	0.538716	-0.125858	0.0681059	0.0932371	0.424525	0.654588	0.331656	0.759722	0.817475	2.41961e+07	2.4361e+07	2.90526e+07	2.41563e+07	2.20555e+07	1.51103e+07	2.85832e+07	2.69841e+07
P78347	General transcription factor II-I OS=Homo sapiens (Human) OX=9606 GN=GTF2I PE=1 SV=2	GTF2I	-0.0364464	0.0129543	0.0845542	0.786668	0.920603	0.502132	0.889738	0.97726	0.717963	7.4939e+07	7.87224e+07	8.04866e+07	7.19919e+07	7.62915e+07	7.98535e+07	8.12506e+07	8.01839e+07
Q9P2J5	Leucine--tRNA ligase, cytoplasmic OS=Homo sapiens (Human) OX=9606 GN=LARS1 PE=1 SV=2	LARS	-0.0937	-0.0135105	0.154327	0.450399	0.904242	0.202989	0.674114	0.973174	0.475762	6.76299e+07	6.63086e+07	6.81561e+07	6.70406e+07	7.37154e+07	7.05779e+07	7.37648e+07	7.67198e+07
Q9Y5S2	Serine/threonine-protein kinase MRCK beta OS=Homo sapiens (Human) OX=9606 GN=CDC42BPB PE=1 SV=2	CDC42BPB	-0.152706	0.105208	0.11488	0.263961	0.391502	0.3531	0.522382	0.738906	0.607454	4.05374e+07	4.0427e+07	3.88295e+07	3.64775e+07	4.29732e+07	4.07186e+07	3.94506e+07	4.21015e+07
P09104	Gamma-enolase OS=Homo sapiens (Human) OX=9606 GN=ENO2 PE=1 SV=3	ENO2	0.230339	-0.125446	-0.204575	0.251582	0.523772	0.263442	0.512786	0.821195	0.533287	4.02415e+08	3.42679e+08	3.60532e+08	4.55138e+08	3.27155e+08	3.64965e+08	3.53783e+08	3.49288e+08
Q8NFP9	Neurobeachin OS=Homo sapiens (Human) OX=9606 GN=NBEA PE=1 SV=3	NBEA	0.101479	-0.0259081	0.140324	0.422646	0.830627	0.239806	0.655206	0.94579	0.512491	3.41483e+07	3.6813e+07	3.5379e+07	3.68319e+07	3.43688e+07	3.28678e+07	4.01982e+07	3.93773e+07
Q07866	Kinesin light chain 1 OS=Homo sapiens (Human) OX=9606 GN=KLC1 PE=1 SV=2	KLC1	-0.22445	0.214909	0.272577	0.144352	0.131111	0.060118	0.399157	0.520655	0.291769	2.82326e+08	3.05551e+08	2.49961e+08	2.56196e+08	2.80311e+08	3.12464e+08	2.97231e+08	3.14383e+08
Q9UQ35	Serine/arginine repetitive matrix protein 2 OS=Homo sapiens (Human) OX=9606 GN=SRRM2 PE=1 SV=2	SRRM2	0.217171	-0.0493844	-0.045946	0.262479	0.78725	0.786139	0.520881	0.930373	0.893393	3.7744e+07	4.22769e+07	4.6529e+07	3.67248e+07	3.45689e+07	3.65036e+07	3.96574e+07	4.04294e+07
P20020	Plasma membrane calcium-transporting ATPase 1 OS=Homo sapiens (Human) OX=9606 GN=ATP2B1 PE=1 SV=4		-0.0329816	0.0838751	0.000448476	0.78061	0.524232	0.996637	0.88632	0.821195	0.998257	1.73138e+08	1.93731e+08	1.74914e+08	1.70714e+08	1.79418e+08	1.74554e+08	1.70804e+08	1.74931e+08
P51805	Plexin-A3 OS=Homo sapiens (Human) OX=9606 GN=PLXNA3 PE=1 SV=2	PLXNA3	-0.0699618	0.071982	-0.133963	0.559336	0.588365	0.364153	0.752287	0.847096	0.616658	1.90763e+07	1.68742e+07	1.71744e+07	1.69628e+07	1.78055e+07	1.81175e+07	1.43314e+07	1.68825e+07
O95782	AP-2 complex subunit alpha-1 OS=Homo sapiens (Human) OX=9606 GN=AP2A1 PE=1 SV=3	AP2A1	0.0590479	0.0637229	0.067052	0.623315	0.578197	0.5347	0.794419	0.841749	0.738281	1.29e+08	1.31766e+08	1.23968e+08	1.25522e+08	1.22324e+08	1.17534e+08	1.31104e+08	1.30251e+08
Q9BUF5	Tubulin beta-6 chain OS=Homo sapiens (Human) OX=9606 GN=TUBB6 PE=1 SV=1	TUBB6	0.36101	-0.619941	-0.262403	0.0590072	0.0418554	0.355537	0.273567	0.392948	0.608589	1.26193e+08	9.05873e+07	1.73572e+08	1.55549e+08	1.21256e+08	1.36006e+08	1.69635e+08	1.10624e+08
P27824	Calnexin OS=Homo sapiens (Human) OX=9606 GN=CANX PE=1 SV=2	CANX	-0.0577633	0.161564	0.0843952	0.707929	0.285116	0.542992	0.848269	0.668897	0.743214	5.31699e+08	5.28861e+08	4.39396e+08	5.11541e+08	4.70688e+08	5.16932e+08	5.07931e+08	4.97442e+08
O60502	Protein O-GlcNAcase OS=Homo sapiens (Human) OX=9606 GN=OGA PE=1 SV=2	MGEA5	0.056034	-0.0387312	-0.157237	0.635719	0.735421	0.204575	0.802373	0.913132	0.476937	1.0424e+08	9.99756e+07	1.04514e+08	1.05214e+08	1.01043e+08	1.01261e+08	9.68715e+07	9.12817e+07
Q9UQ16	Dynamin-3 OS=Homo sapiens (Human) OX=9606 GN=DNM3 PE=1 SV=4	DNM3	-0.0491572	-0.0975448	0.166723	0.707638	0.429971	0.194496	0.848252	0.765013	0.467083	5.29314e+07	5.42026e+07	5.93071e+07	5.53803e+07	6.17283e+07	5.70109e+07	6.55175e+07	6.31658e+07
P14866	Heterogeneous nuclear ribonucleoprotein L OS=Homo sapiens (Human) OX=9606 GN=HNRNPL PE=1 SV=2	HNRNPL	0.0570159	0.00537304	0.112866	0.642091	0.962768	0.326913	0.807452	0.989569	0.589899	4.01587e+08	3.81879e+08	3.86704e+08	3.93634e+08	3.86364e+08	3.64643e+08	4.29909e+08	4.14043e+08
Q96F07	Cytoplasmic FMR1-interacting protein 2 OS=Homo sapiens (Human) OX=9606 GN=CYFIP2 PE=1 SV=2	CYFIP2	-0.0748755	-0.0643278	0.121849	0.546818	0.589567	0.299264	0.745064	0.847742	0.568289	9.64986e+07	1.00782e+08	1.00681e+08	1.05605e+08	1.07298e+08	1.1132e+08	1.13089e+08	1.11319e+08
Q02218	2-oxoglutarate dehydrogenase, mitochondrial OS=Homo sapiens (Human) OX=9606 GN=OGDH PE=1 SV=3	OGDH	0.0750265	-0.061602	0.0418041	0.551362	0.603743	0.704285	0.747136	0.855298	0.848381	5.87987e+07	5.65542e+07	5.87341e+07	6.16639e+07	5.855e+07	5.56551e+07	6.1199e+07	6.27112e+07
P31939	Bifunctional purine biosynthesis protein PURH OS=Homo sapiens (Human) OX=9606 GN=ATIC PE=1 SV=3	ATIC	0.0115802	0.0711445	-0.04487	0.922072	0.55302	0.680176	0.96292	0.831746	0.83435	8.58651e+07	8.13891e+07	7.8089e+07	8.10885e+07	7.92444e+07	7.86633e+07	7.80087e+07	7.62766e+07
P25705	ATP synthase subunit alpha, mitochondrial OS=Homo sapiens (Human) OX=9606 GN=ATP5F1A PE=1 SV=1	ATP5A1	0.0207884	-0.0858796	-0.0612178	0.866689	0.473411	0.581899	0.934499	0.79175	0.771028	9.90672e+08	9.67744e+08	1.01309e+09	1.06597e+09	1.04947e+09	9.99975e+08	9.88953e+08	1.00314e+09
P56192	Methionine--tRNA ligase, cytoplasmic OS=Homo sapiens (Human) OX=9606 GN=MARS1 PE=1 SV=2	MARS	0.0578735	-0.170616	0.0763635	0.62526	0.183518	0.484942	0.795365	0.577869	0.704747	7.67136e+07	7.91896e+07	8.78804e+07	8.7573e+07	8.45859e+07	8.40304e+07	9.3567e+07	9.14354e+07
O43390	Heterogeneous nuclear ribonucleoprotein R OS=Homo sapiens (Human) OX=9606 GN=HNRNPR PE=1 SV=1	HNRNPR	0.0399842	0.0171404	-0.0777434	0.763669	0.881961	0.554312	0.879137	0.96482	0.750188	2.09057e+08	2.14504e+08	2.04287e+08	2.14358e+08	1.92574e+08	2.14242e+08	1.86366e+08	2.10963e+08
P28331	NADH-ubiquinone oxidoreductase 75 kDa subunit, mitochondrial OS=Homo sapiens (Human) OX=9606 GN=NDUFS1 PE=1 SV=3	NDUFS1	-0.0992457	0.0407981	-0.110289	0.478743	0.733102	0.357819	0.694653	0.912574	0.610825	1.06857e+08	1.04869e+08	9.92397e+07	1.06709e+08	1.05373e+08	1.15734e+08	9.62293e+07	9.44448e+07
Q9Y2A7	Nck-associated protein 1 OS=Homo sapiens (Human) OX=9606 GN=NCKAP1 PE=1 SV=1	NCKAP1	-0.0905902	0.113341	0.103512	0.459402	0.345258	0.369247	0.67995	0.709799	0.621939	9.9845e+07	9.6764e+07	9.0795e+07	9.09368e+07	9.82597e+07	9.52032e+07	1.00198e+08	9.51177e+07
P50991	T-complex protein 1 subunit delta OS=Homo sapiens (Human) OX=9606 GN=CCT4 PE=1 SV=4	CCT4	-0.0985708	0.0370578	0.037935	0.422336	0.742443	0.720993	0.655206	0.915359	0.857954	2.99008e+08	2.96124e+08	2.92782e+08	2.87276e+08	3.08026e+08	3.13069e+08	2.97722e+08	2.97765e+08
Q15075	Early endosome antigen 1 OS=Homo sapiens (Human) OX=9606 GN=EEA1 PE=1 SV=2	EEA1	0.143683	-0.0329289	-0.247207	0.40712	0.861212	0.140546	0.643393	0.95629	0.413586	2.65971e+07	3.50182e+07	3.15481e+07	3.09015e+07	2.53518e+07	3.13572e+07	2.41376e+07	2.86699e+07
P55060	Exportin-2 OS=Homo sapiens (Human) OX=9606 GN=CSE1L PE=1 SV=3	CSE1L	0.0740852	-0.193174	-0.0716676	0.542915	0.139969	0.514198	0.741634	0.532215	0.724842	1.58537e+08	1.57363e+08	1.80106e+08	1.81053e+08	1.75464e+08	1.68091e+08	1.74826e+08	1.68881e+08
O14617	AP-3 complex subunit delta-1 OS=Homo sapiens (Human) OX=9606 GN=AP3D1 PE=1 SV=1	AP3D1	-0.00854316	-0.112219	-0.0720475	0.946205	0.363377	0.533966	0.973222	0.718983	0.738281	5.18819e+07	5.51094e+07	5.74281e+07	5.81674e+07	5.56225e+07	6.08381e+07	5.7038e+07	5.29984e+07
O75037	Kinesin-like protein KIF21B OS=Homo sapiens (Human) OX=9606 GN=KIF21B PE=1 SV=2	KIF21B	0.0342612	0.21366	0.264057	0.784667	0.122034	0.0619128	0.888131	0.509477	0.293863	3.94456e+07	4.10726e+07	3.54281e+07	3.40069e+07	3.27198e+07	3.50945e+07	4.1227e+07	4.21416e+07
P08237	ATP-dependent 6-phosphofructokinase, muscle type OS=Homo sapiens (Human) OX=9606 GN=PFKM PE=1 SV=2	PFKM	-0.310204	0.124981	0.202185	0.0564599	0.319614	0.116533	0.268959	0.691969	0.383106	1.63567e+08	1.72685e+08	1.51356e+08	1.5693e+08	1.97352e+08	1.85237e+08	1.76444e+08	1.78166e+08
Q13367	AP-3 complex subunit beta-2 OS=Homo sapiens (Human) OX=9606 GN=AP3B2 PE=1 SV=2	AP3B2	-0.0463861	-0.0565172	0.117299	0.709621	0.71723	0.318494	0.849301	0.907564	0.58532	9.2627e+07	1.12287e+08	1.07885e+08	1.04263e+08	1.06253e+08	1.12769e+08	1.17625e+08	1.12516e+08
A0AVT1	Ubiquitin-like modifier-activating enzyme 6 OS=Homo sapiens (Human) OX=9606 GN=UBA6 PE=1 SV=1	UBA6	0.0487597	0.0595276	-0.0432755	0.693323	0.6028	0.706189	0.840975	0.855265	0.849514	5.0419e+07	5.14193e+07	4.92789e+07	4.84418e+07	4.57e+07	4.87981e+07	4.56132e+07	4.92874e+07
Q16531	DNA damage-binding protein 1 OS=Homo sapiens (Human) OX=9606 GN=DDB1 PE=1 SV=1	DDB1	-0.250975	-0.132599	-0.252094	0.0923419	0.29423	0.0678273	0.330779	0.674536	0.304507	9.07485e+07	9.6185e+07	1.0104e+08	1.03821e+08	1.25412e+08	1.19307e+08	8.70059e+07	8.50071e+07
O60716	Catenin delta-1 OS=Homo sapiens (Human) OX=9606 GN=CTNND1 PE=1 SV=1	CTNND1	0.220275	-0.0857382	-0.0469675	0.192612	0.547886	0.735048	0.448858	0.827856	0.864168	4.66872e+07	4.77536e+07	5.40152e+07	4.64845e+07	4.12706e+07	4.47963e+07	4.99153e+07	4.71317e+07
Q7KZF4	Staphylococcal nuclease domain-containing protein 1 OS=Homo sapiens (Human) OX=9606 GN=SND1 PE=1 SV=1	SND1	-0.223627	0.168561	0.273212	0.134171	0.195121	0.057509	0.387711	0.589707	0.287205	8.6447e+07	8.52803e+07	7.83816e+07	7.44561e+07	8.60368e+07	9.26446e+07	9.25344e+07	9.21088e+07
Q9UQE7	Structural maintenance of chromosomes protein 3 OS=Homo sapiens (Human) OX=9606 GN=SMC3 PE=1 SV=2	SMC3	-0.0199492	0.0908226	0.13023	0.864717	0.528809	0.258771	0.933237	0.821928	0.529737	3.88052e+07	4.53179e+07	3.94847e+07	3.9269e+07	4.02748e+07	3.95994e+07	4.29021e+07	4.32919e+07
P17858	ATP-dependent 6-phosphofructokinase, liver type OS=Homo sapiens (Human) OX=9606 GN=PFKL PE=1 SV=6	PFKL	-0.0764855	-0.0323434	0.00661465	0.686347	0.851008	0.968906	0.836632	0.954703	0.983653	9.80001e+07	9.886e+07	8.93611e+07	1.13389e+08	1.12897e+08	9.93506e+07	1.02738e+08	9.95335e+07
P51532	Transcription activator BRG1 OS=Homo sapiens (Human) OX=9606 GN=SMARCA4 PE=1 SV=2	SMARCA4	0.0107867	0.0701103	-0.0439395	0.934173	0.570873	0.716055	0.968638	0.838012	0.854552	5.4809e+07	5.37209e+07	4.95704e+07	5.38967e+07	5.30919e+07	4.96362e+07	5.17171e+07	4.86068e+07
Q6PCE3	Glucose 1,6-bisphosphate synthase OS=Homo sapiens (Human) OX=9606 GN=PGM2L1 PE=1 SV=3	PGM2L1	-0.156724	-0.0273487	0.0976028	0.229699	0.808435	0.409679	0.487857	0.937288	0.655359	1.82699e+08	1.85111e+08	1.85139e+08	1.8973e+08	2.07518e+08	2.09967e+08	2.07728e+08	1.93599e+08
Q15393	Splicing factor 3B subunit 3 OS=Homo sapiens (Human) OX=9606 GN=SF3B3 PE=1 SV=4	SF3B3	-0.17584	-0.1911	0.00569842	0.191828	0.146163	0.958952	0.448061	0.535561	0.979937	6.42656e+07	6.47649e+07	7.25932e+07	7.47268e+07	8.4612e+07	8.1768e+07	7.18392e+07	7.61099e+07
Q8TAQ2	SWI/SNF complex subunit SMARCC2 OS=Homo sapiens (Human) OX=9606 GN=SMARCC2 PE=1 SV=1	SMARCC2	0.0922257	-0.121449	-0.0995281	0.454769	0.330383	0.37919	0.676524	0.69882	0.631054	5.19825e+07	5.46607e+07	5.68986e+07	5.90949e+07	5.39758e+07	5.47564e+07	5.38881e+07	5.43546e+07
P46459	Vesicle-fusing ATPase OS=Homo sapiens (Human) OX=9606 GN=NSF PE=1 SV=3	NSF	0.119034	0.0514189	-0.0222126	0.364843	0.675549	0.847858	0.611142	0.894033	0.924265	2.92258e+08	3.04216e+08	2.99234e+08	2.76682e+08	2.66452e+08	2.63686e+08	2.77852e+08	2.88938e+08
P13667	Protein disulfide-isomerase A4 OS=Homo sapiens (Human) OX=9606 GN=PDIA4 PE=1 SV=2	PDIA4	0.0306265	0.057601	0.0584501	0.813672	0.638196	0.587974	0.906421	0.875788	0.774748	1.51307e+08	1.64319e+08	1.50108e+08	1.5292e+08	1.40719e+08	1.55842e+08	1.56498e+08	1.59055e+08
P61978	Heterogeneous nuclear ribonucleoprotein K OS=Homo sapiens (Human) OX=9606 GN=HNRNPK PE=1 SV=1	HNRNPK	0.0961846	-0.0899778	-0.110288	0.441135	0.484297	0.339135	0.667914	0.800117	0.599453	7.77997e+08	8.5438e+08	8.52044e+08	8.8377e+08	7.97685e+08	8.25792e+08	7.92449e+08	8.15512e+08
P06733	Alpha-enolase OS=Homo sapiens (Human) OX=9606 GN=ENO1 PE=1 SV=2	ENO1	-0.0516331	-0.149762	-0.338339	0.850353	0.585493	0.252851	0.926216	0.844999	0.525471	8.11043e+08	7.44607e+08	6.92733e+08	1.07293e+09	8.4209e+08	9.45867e+08	7.09768e+08	6.55119e+08
P04843	Dolichyl-diphosphooligosaccharide--protein glycosyltransferase subunit 1 OS=Homo sapiens (Human) OX=9606 GN=RPN1 PE=1 SV=1	RPN1	-0.148253	0.181185	0.154045	0.248454	0.160434	0.209073	0.509828	0.552767	0.482489	2.63374e+08	2.60194e+08	2.32112e+08	2.29662e+08	2.55081e+08	2.56881e+08	2.63828e+08	2.50155e+08
O94826	Mitochondrial import receptor subunit TOM70 OS=Homo sapiens (Human) OX=9606 GN=TOMM70 PE=1 SV=1	TOMM70A; TOMM70	-0.0439977	0.222797	0.143902	0.725506	0.136011	0.230229	0.85776	0.525559	0.503238	1.56264e+08	1.4099e+08	1.24638e+08	1.29796e+08	1.26651e+08	1.35833e+08	1.39095e+08	1.41983e+08
Q16658	Fascin OS=Homo sapiens (Human) OX=9606 GN=FSCN1 PE=1 SV=3	FSCN1	-0.140062	0.0781723	0.134144	0.273547	0.51569	0.255232	0.53056	0.816208	0.526346	8.01891e+08	8.54754e+08	7.83138e+08	7.85333e+08	8.52647e+08	8.75341e+08	8.78095e+08	8.43555e+08
Q8N1G4	Leucine-rich repeat-containing protein 47 OS=Homo sapiens (Human) OX=9606 GN=LRRC47 PE=1 SV=1	LRRC47	0.107906	-0.10078	-0.121209	0.482119	0.511454	0.44444	0.695844	0.812598	0.679749	9.42466e+07	1.00147e+08	1.13394e+08	9.57169e+07	9.57017e+07	9.72974e+07	1.00806e+08	9.10158e+07
P35222	Catenin beta-1 OS=Homo sapiens (Human) OX=9606 GN=CTNNB1 PE=1 SV=1	CTNNB1	0.154923	-0.0598792	0.168062	0.319245	0.747981	0.306082	0.572624	0.917369	0.573986	7.09332e+07	8.83327e+07	8.92046e+07	7.63194e+07	7.36489e+07	7.46389e+07	8.72127e+07	9.8543e+07
O43301	Heat shock 70 kDa protein 12A OS=Homo sapiens (Human) OX=9606 GN=HSPA12A PE=1 SV=2	HSPA12A	0.0412311	0.0665979	0.0486368	0.730187	0.563642	0.661345	0.861157	0.83473	0.822378	1.69079e+08	1.65749e+08	1.61813e+08	1.57918e+08	1.58487e+08	1.53316e+08	1.69703e+08	1.61079e+08
P32004	Neural cell adhesion molecule L1 OS=Homo sapiens (Human) OX=9606 GN=L1CAM PE=1 SV=2	L1CAM	0.145964	0.063181	0.0540989	0.254905	0.579136	0.653232	0.515105	0.841749	0.816573	1.78401e+08	1.79738e+08	1.70759e+08	1.72033e+08	1.55785e+08	1.54444e+08	1.69252e+08	1.87083e+08
Q99996	A-kinase anchor protein 9 OS=Homo sapiens (Human) OX=9606 GN=AKAP9 PE=1 SV=4		0.415594	-0.117799	-0.101	0.0676638	0.50755	0.5633	0.28989	0.812598	0.756137	1.36515e+07	1.29352e+07	1.62039e+07	1.28309e+07	1.05013e+07	1.10745e+07	1.30151e+07	1.38874e+07
O00468	Agrin OS=Homo sapiens (Human) OX=9606 GN=AGRN PE=1 SV=6		0.145771	0.0511435	-0.11541	0.31111	0.693178	0.453363	0.564495	0.900525	0.684096	3.14897e+07	3.11802e+07	2.85463e+07	3.2041e+07	2.6945e+07	2.76585e+07	2.59313e+07	3.00571e+07
P13010	X-ray repair cross-complementing protein 5 OS=Homo sapiens (Human) OX=9606 GN=XRCC5 PE=1 SV=3	XRCC5	-0.132947	0.0780038	0.222046	0.349896	0.557038	0.132619	0.597149	0.832824	0.404246	1.94227e+08	1.95879e+08	1.73965e+08	1.96278e+08	2.03496e+08	2.01817e+08	2.15457e+08	2.15604e+08
O95202	Mitochondrial proton/calcium exchanger protein OS=Homo sapiens (Human) OX=9606 GN=LETM1 PE=1 SV=1	LETM1	-0.0259743	-0.0159567	-0.0441325	0.837258	0.89274	0.695767	0.91881	0.968898	0.843508	8.71415e+07	8.22237e+07	8.37557e+07	8.74612e+07	9.05537e+07	8.38589e+07	8.07824e+07	8.52986e+07
P22102	Trifunctional purine biosynthetic protein adenosine-3 OS=Homo sapiens (Human) OX=9606 GN=GART PE=1 SV=1	GART	0.00700796	-0.0114309	0.0420483	0.953308	0.926883	0.713421	0.977388	0.978546	0.853785	8.32152e+07	9.09752e+07	8.98635e+07	8.55903e+07	8.77829e+07	8.68148e+07	9.30995e+07	8.75741e+07
Q9C0C9	(E3-independent) E2 ubiquitin-conjugating enzyme OS=Homo sapiens (Human) OX=9606 GN=UBE2O PE=1 SV=3	UBE2O	0.131255	-0.000665755	-0.0728911	0.307165	0.995346	0.538784	0.561807	0.998601	0.740153	4.29219e+07	4.30373e+07	4.40014e+07	4.20202e+07	3.91782e+07	3.92628e+07	4.24205e+07	3.93971e+07
P31948	Stress-induced-phosphoprotein 1 OS=Homo sapiens (Human) OX=9606 GN=STIP1 PE=1 SV=1	STIP1	0.101046	0.122975	-0.0080831	0.414361	0.306609	0.938676	0.64939	0.682514	0.969415	4.98907e+08	5.01041e+08	4.56257e+08	4.62003e+08	4.21387e+08	4.34565e+08	4.5822e+08	4.54898e+08
Q8N163	Cell cycle and apoptosis regulator protein 2 OS=Homo sapiens (Human) OX=9606 GN=CCAR2 PE=1 SV=2	CCAR2; KIAA1967	0.0337038	0.0506566	-0.112993	0.809793	0.707312	0.406641	0.904212	0.903579	0.654121	9.3438e+07	9.202e+07	9.57146e+07	8.37393e+07	8.91694e+07	8.5686e+07	8.15588e+07	8.40249e+07
Q10567	AP-1 complex subunit beta-1 OS=Homo sapiens (Human) OX=9606 GN=AP1B1 PE=1 SV=2	AP1B1	0.0309284	-0.0408658	0.0857415	0.794777	0.726958	0.467942	0.895275	0.910688	0.69303	3.74996e+07	3.56739e+07	3.70133e+07	3.82492e+07	3.64386e+07	3.71858e+07	4.14027e+07	3.851e+07
P29401	Transketolase OS=Homo sapiens (Human) OX=9606 GN=TKT PE=1 SV=3	TKT	0.298419	-0.338096	-0.473737	0.0615917	0.0531261	0.0119204	0.2788	0.419512	0.165547	3.19163e+08	2.85928e+08	3.94365e+08	3.69765e+08	3.14547e+08	3.05605e+08	2.79715e+08	2.70327e+08
P12956	X-ray repair cross-complementing protein 6 OS=Homo sapiens (Human) OX=9606 GN=XRCC6 PE=1 SV=2	XRCC6	-0.145114	0.20398	0.275927	0.340034	0.217273	0.0925326	0.588849	0.616197	0.350491	2.81954e+08	2.54352e+08	2.16277e+08	2.49917e+08	2.52641e+08	2.60868e+08	2.81356e+08	2.81627e+08
Q92841	Probable ATP-dependent RNA helicase DDX17 OS=Homo sapiens (Human) OX=9606 GN=DDX17 PE=1 SV=2	DDX17	0.00998421	0.0199478	-0.00186172	0.932922	0.866572	0.98649	0.96782	0.958329	0.992447	2.99538e+08	2.8039e+08	2.8108e+08	2.90654e+08	2.80601e+08	2.87395e+08	2.78391e+08	2.92704e+08
Q99832	T-complex protein 1 subunit eta OS=Homo sapiens (Human) OX=9606 GN=CCT7 PE=1 SV=2	CCT7	-0.232554	0.094417	0.167884	0.110424	0.502637	0.199523	0.357614	0.811862	0.47139	2.89681e+08	3.33945e+08	2.88381e+08	2.94296e+08	3.5128e+08	3.33034e+08	3.41664e+08	3.13494e+08
P17677	Neuromodulin OS=Homo sapiens (Human) OX=9606 GN=GAP43 PE=1 SV=1	GAP43	0.603695	-0.437504	-0.244609	0.0665961	0.108666	0.310249	0.289275	0.491651	0.578105	6.06647e+08	5.64627e+08	9.43754e+08	6.65644e+08	5.83012e+08	4.66563e+08	6.47706e+08	6.90961e+08
P21281	V-type proton ATPase subunit B, brain isoform OS=Homo sapiens (Human) OX=9606 GN=ATP6V1B2 PE=1 SV=3	ATP6V1B2	0.153526	-0.0785311	-0.0195715	0.275387	0.515274	0.854546	0.532282	0.816208	0.92769	1.90036e+08	1.79474e+08	1.98321e+08	1.91756e+08	1.83623e+08	1.66756e+08	1.9147e+08	1.933e+08
O15075	Serine/threonine-protein kinase DCLK1 OS=Homo sapiens (Human) OX=9606 GN=DCLK1 PE=1 SV=2	DCLK1	-0.0911777	0.101642	0.0737018	0.462323	0.387742	0.548987	0.682225	0.735176	0.747836	2.51893e+08	2.55164e+08	2.36718e+08	2.35836e+08	2.46192e+08	2.57886e+08	2.35981e+08	2.62022e+08
P49411	Elongation factor Tu, mitochondrial OS=Homo sapiens (Human) OX=9606 GN=TUFM PE=1 SV=2	TUFM	-0.0559464	0.0769133	-0.01913	0.665307	0.506946	0.85597	0.822774	0.812598	0.928148	2.56429e+08	2.62426e+08	2.47788e+08	2.4411e+08	2.68413e+08	2.43804e+08	2.43722e+08	2.41688e+08
Q9NZJ4	Sacsin OS=Homo sapiens (Human) OX=9606 GN=SACS PE=1 SV=2	SACS	-0.101756	0.433249	0.438592	0.563268	0.0163888	0.0131883	0.754924	0.312752	0.170425	1.42772e+07	1.38444e+07	1.02156e+07	1.06124e+07	9.96466e+06	1.24768e+07	1.4004e+07	1.42195e+07
P52306	Rap1 GTPase-GDP dissociation stimulator 1 OS=Homo sapiens (Human) OX=9606 GN=RAP1GDS1 PE=1 SV=3	RAP1GDS1	-0.0480962	-0.0135489	0.0347975	0.732641	0.920393	0.79114	0.862747	0.97726	0.894988	1.09237e+08	1.0887e+08	1.02606e+08	1.18104e+08	1.16265e+08	1.12497e+08	1.12382e+08	1.13159e+08
Q96QK1	Vacuolar protein sorting-associated protein 35 OS=Homo sapiens (Human) OX=9606 GN=VPS35 PE=1 SV=2	VPS35	-0.178008	0.0747462	0.0419045	0.202205	0.524135	0.699753	0.458145	0.821195	0.846239	1.26709e+08	1.28444e+08	1.23754e+08	1.18565e+08	1.42144e+08	1.32606e+08	1.25242e+08	1.24165e+08
P55196	Afadin OS=Homo sapiens (Human) OX=9606 GN=AFDN PE=1 SV=3	MLLT4; AFDN	0.39276	-0.202148	-0.0900772	0.0453562	0.197237	0.508469	0.245793	0.591991	0.721705	3.193e+07	3.02621e+07	3.83769e+07	3.33222e+07	2.64039e+07	2.80659e+07	3.30901e+07	3.41094e+07
P53618	Coatomer subunit beta OS=Homo sapiens (Human) OX=9606 GN=COPB1 PE=1 SV=3	COPB1	-0.0989971	0.0810304	0.0704947	0.530576	0.601982	0.621776	0.731916	0.855029	0.795151	7.70342e+07	7.02897e+07	6.40251e+07	7.55858e+07	7.73238e+07	7.1806e+07	7.40615e+07	7.2051e+07
A6NHR9	Structural maintenance of chromosomes flexible hinge domain-containing protein 1 OS=Homo sapiens (Human) OX=9606 GN=SMCHD1 PE=1 SV=2	SMCHD1	0.132841	-0.032328	-0.123571	0.36891	0.792462	0.3193	0.613854	0.931697	0.585704	2.23019e+07	2.42076e+07	2.42682e+07	2.32659e+07	2.32417e+07	2.0272e+07	2.26552e+07	2.09987e+07
Q5TF21	Protein SOGA3 OS=Homo sapiens (Human) OX=9606 GN=SOGA3 PE=3 SV=1	SOGA3	0.100652	0.0848032	-0.00822215	0.491423	0.519752	0.948629	0.702738	0.819156	0.975578	7.03064e+07	6.87218e+07	6.93342e+07	6.19563e+07	5.82739e+07	6.40908e+07	6.30097e+07	6.74023e+07
O43795	Unconventional myosin-Ib OS=Homo sapiens (Human) OX=9606 GN=MYO1B PE=1 SV=3	MYO1B	-0.235301	0.234735	0.174185	0.108107	0.0920813	0.163979	0.353707	0.461003	0.440422	5.74005e+07	5.86348e+07	4.98894e+07	4.87235e+07	5.65441e+07	5.96191e+07	5.44629e+07	5.68219e+07
O43295	SLIT-ROBO Rho GTPase-activating protein 3 OS=Homo sapiens (Human) OX=9606 GN=SRGAP3 PE=1 SV=3	SRGAP3	-0.0442443	0.228363	0.148141	0.720763	0.0957944	0.212239	0.855618	0.467338	0.486517	6.6613e+07	6.61619e+07	5.68276e+07	5.65093e+07	5.64482e+07	6.04775e+07	6.20067e+07	6.35961e+07
P30101	Protein disulfide-isomerase A3 OS=Homo sapiens (Human) OX=9606 GN=PDIA3 PE=1 SV=4	PDIA3	-0.00558322	0.107373	0.0410987	0.963013	0.378716	0.709511	0.982739	0.729575	0.851433	4.45667e+08	4.35338e+08	3.98755e+08	4.19262e+08	4.04628e+08	4.15805e+08	4.25921e+08	4.15534e+08
O60229	Kalirin OS=Homo sapiens (Human) OX=9606 GN=KALRN PE=1 SV=3		-0.289602	0.184129	0.377083	0.0683751	0.17625	0.0253539	0.290278	0.570748	0.217966	8.81252e+06	8.97481e+06	8.12564e+06	7.5407e+06	9.54055e+06	9.60049e+06	1.02532e+07	1.00794e+07
P55265	Double-stranded RNA-specific adenosine deaminase OS=Homo sapiens (Human) OX=9606 GN=ADAR PE=1 SV=4	ADAR	0.236844	-0.144364	-0.252724	0.104372	0.248138	0.0648157	0.346577	0.641856	0.298566	3.96539e+07	3.8182e+07	4.32917e+07	4.27225e+07	3.7423e+07	3.56241e+07	3.61959e+07	3.59953e+07
P80404	4-aminobutyrate aminotransferase, mitochondrial OS=Homo sapiens (Human) OX=9606 GN=ABAT PE=1 SV=3	ABAT	-0.224579	-0.111892	0.133482	0.17125	0.432821	0.425225	0.426282	0.767127	0.665714	8.14846e+07	8.63823e+07	8.48906e+07	9.68292e+07	1.10421e+08	1.02359e+08	1.08422e+08	9.12243e+07
P12814	Alpha-actinin-1 OS=Homo sapiens (Human) OX=9606 GN=ACTN1 PE=1 SV=2	ACTN1	0.0515664	0.0942012	0.205367	0.740239	0.525888	0.117526	0.867083	0.821651	0.383499	1.29124e+07	1.10093e+07	1.14565e+07	1.08894e+07	9.88772e+06	1.18001e+07	1.29871e+07	1.27698e+07
P49419	Alpha-aminoadipic semialdehyde dehydrogenase OS=Homo sapiens (Human) OX=9606 GN=ALDH7A1 PE=1 SV=5	ALDH7A1	-0.0128557	0.0625943	-0.0689312	0.91675	0.604432	0.546031	0.959954	0.855298	0.745844	1.79016e+08	1.84945e+08	1.68504e+08	1.80152e+08	1.78513e+08	1.72544e+08	1.6549e+08	1.66715e+08
Q7L2E3	ATP-dependent RNA helicase DHX30 OS=Homo sapiens (Human) OX=9606 GN=DHX30 PE=1 SV=1	DHX30	-0.493954	0.540047	0.519899	0.0171207	0.00918977	0.00926208	0.177167	0.272527	0.15715	3.6543e+07	3.63941e+07	2.40686e+07	2.61363e+07	3.67807e+07	3.38947e+07	3.59651e+07	3.59604e+07
Q9Y4A5	Transformation/transcription domain-associated protein OS=Homo sapiens (Human) OX=9606 GN=TRRAP PE=1 SV=3	TRRAP	0.289075	-0.0237762	-0.0180574	0.0772973	0.851805	0.882637	0.306836	0.954703	0.94095	1.38415e+07	1.4729e+07	1.52011e+07	1.3861e+07	1.15945e+07	1.21876e+07	1.38742e+07	1.48113e+07
P35221	Catenin alpha-1 OS=Homo sapiens (Human) OX=9606 GN=CTNNA1 PE=1 SV=1	CTNNA1	0.41527	-0.0492019	-0.0361113	0.0573089	0.761443	0.820667	0.270059	0.921744	0.911623	2.48784e+07	2.46006e+07	2.84547e+07	2.3027e+07	1.8989e+07	1.93585e+07	2.54124e+07	2.45248e+07
P35612	Beta-adducin OS=Homo sapiens (Human) OX=9606 GN=ADD2 PE=1 SV=3	ADD2	-0.0363814	-0.00694591	0.178404	0.769833	0.958256	0.168944	0.88205	0.988811	0.444262	1.51897e+08	1.69413e+08	1.67221e+08	1.55376e+08	1.64294e+08	1.65793e+08	1.83014e+08	1.81803e+08
Q12860	Contactin-1 OS=Homo sapiens (Human) OX=9606 GN=CNTN1 PE=1 SV=1	CNTN1	0.100742	-0.0145615	0.0993991	0.468988	0.906076	0.49593	0.68793	0.973312	0.714126	2.90138e+08	2.71527e+08	2.73731e+08	2.9367e+08	2.51798e+08	2.77845e+08	2.81095e+08	3.28228e+08
P23246	Splicing factor, proline- and glutamine-rich OS=Homo sapiens (Human) OX=9606 GN=SFPQ PE=1 SV=2	SFPQ	0.108291	-0.0528038	-0.135501	0.391175	0.64997	0.247587	0.630592	0.882081	0.519842	3.981e+08	4.18332e+08	4.25104e+08	4.21512e+08	3.82966e+08	4.02909e+08	3.79741e+08	3.91055e+08
O60518	Ran-binding protein 6 OS=Homo sapiens (Human) OX=9606 GN=RANBP6 PE=1 SV=2	RANBP6	0.0487953	-0.145136	-0.111006	0.754063	0.340671	0.398538	0.872915	0.706064	0.646812	2.49665e+07	2.23255e+07	2.76953e+07	2.46113e+07	2.34728e+07	2.71218e+07	2.38007e+07	2.45538e+07
Q9H2M9	Rab3 GTPase-activating protein non-catalytic subunit OS=Homo sapiens (Human) OX=9606 GN=RAB3GAP2 PE=1 SV=1	RAB3GAP2	-0.122967	0.0859365	0.15739	0.34665	0.47579	0.20458	0.594419	0.79381	0.476937	2.92194e+07	2.94492e+07	2.84853e+07	2.68154e+07	2.9639e+07	3.06119e+07	30855792	3.07912e+07
Q13332	Receptor-type tyrosine-protein phosphatase S OS=Homo sapiens (Human) OX=9606 GN=PTPRS PE=1 SV=3	PTPRS	0.0604989	-0.0548881	0.0335931	0.615881	0.674004	0.779269	0.790024	0.892944	0.888369	3.08586e+07	2.75808e+07	3.0873e+07	2.97476e+07	2.91219e+07	2.89536e+07	3.2535e+07	2.95735e+07
Q8IX01	SURP and G-patch domain-containing protein 2 OS=Homo sapiens (Human) OX=9606 GN=SUGP2 PE=1 SV=2	SUGP2	0.105953	-0.0460392	-0.127233	0.423026	0.721802	0.388968	0.655557	0.910299	0.639359	5.0102e+07	5.44249e+07	5.61365e+07	5.17757e+07	4.90704e+07	5.10925e+07	4.58891e+07	5.30957e+07
O15031	Plexin-B2 OS=Homo sapiens (Human) OX=9606 GN=PLXNB2 PE=1 SV=3	PLXNB2	-0.00028747	0.106258	-0.0493312	0.998338	0.413755	0.702293	0.999153	0.753945	0.847424	2.57381e+07	2.81393e+07	2.55524e+07	2.44615e+07	2.34795e+07	2.67393e+07	2.27072e+07	2.5707e+07
Q9H4M9	EH domain-containing protein 1 OS=Homo sapiens (Human) OX=9606 GN=EHD1 PE=1 SV=2	EHD1	0.0267196	-0.0654359	-0.0743497	0.840858	0.598085	0.505821	0.920947	0.853175	0.720309	6.60766e+07	6.12283e+07	6.50023e+07	6.81503e+07	6.2047e+07	6.88694e+07	6.28191e+07	6.36124e+07
O60506	Heterogeneous nuclear ribonucleoprotein Q OS=Homo sapiens (Human) OX=9606 GN=SYNCRIP PE=1 SV=2	SYNCRIP	-0.258536	0.089968	0.270395	0.0957429	0.508713	0.0573595	0.335319	0.812598	0.287205	2.05821e+08	2.33152e+08	2.09312e+08	2.0238e+08	2.3596e+08	2.55802e+08	2.51483e+08	2.45046e+08
Q6SZW1	NAD(+) hydrolase SARM1 OS=Homo sapiens (Human) OX=9606 GN=SARM1 PE=1 SV=1	SARM1	-0.10099	0.0677404	0.268378	0.418355	0.564494	0.0628188	0.652279	0.834792	0.294814	5.21907e+07	5.36763e+07	4.94237e+07	5.16007e+07	5.449e+07	5.37882e+07	6.21901e+07	5.94908e+07
Q9UDT6	CAP-Gly domain-containing linker protein 2 OS=Homo sapiens (Human) OX=9606 GN=CLIP2 PE=1 SV=1	CLIP2	0.13192	-0.106435	-0.136059	0.37978	0.495758	0.352093	0.621986	0.807713	0.606229	4.53188e+07	4.03898e+07	4.95587e+07	4.28066e+07	4.24353e+07	4.16829e+07	4.06146e+07	4.32546e+07
Q9Y263	Phospholipase A-2-activating protein OS=Homo sapiens (Human) OX=9606 GN=PLAA PE=1 SV=2	PLAA	0.237639	0.0562128	-0.0291351	0.0995063	0.643156	0.78837	0.340877	0.87862	0.894272	5.99107e+07	5.5758e+07	5.65268e+07	5.46655e+07	4.71983e+07	4.70845e+07	5.53985e+07	5.35708e+07
Q9H0B6	Kinesin light chain 2 OS=Homo sapiens (Human) OX=9606 GN=KLC2 PE=1 SV=1	KLC2	0.0123495	0.113792	0.00189773	0.925432	0.442925	0.988027	0.964327	0.772526	0.993507	4.12715e+07	4.63998e+07	3.82633e+07	4.27439e+07	3.95256e+07	4.07066e+07	4.17979e+07	3.92324e+07
Q9UIG0	Tyrosine-protein kinase BAZ1B OS=Homo sapiens (Human) OX=9606 GN=BAZ1B PE=1 SV=2	BAZ1B	0.0123073	-0.0454228	0.00238882	0.920773	0.693127	0.983115	0.962547	0.900525	0.990345	3.81474e+07	3.65244e+07	3.84535e+07	3.85887e+07	3.96731e+07	3.68253e+07	3.71509e+07	4.00741e+07
P41250	Glycine--tRNA ligase OS=Homo sapiens (Human) OX=9606 GN=GARS1 PE=1 SV=3	GARS	-0.202257	0.0597674	0.285654	0.161888	0.655261	0.0696639	0.418479	0.884796	0.30663	9.04607e+07	8.14059e+07	7.93138e+07	8.54641e+07	9.65473e+07	9.30088e+07	1.04685e+08	9.62121e+07
Q9Y2X3	Nucleolar protein 58 OS=Homo sapiens (Human) OX=9606 GN=NOP58 PE=1 SV=1	NOP58	0.570351	0.220719	-0.584036	0.220473	0.705469	0.215748	0.478498	0.903088	0.490435	1.69118e+08	8.16448e+07	1.4548e+08	6.98922e+07	6.77927e+07	6.7772e+07	6.76418e+07	6.68947e+07
O15294	UDP-N-acetylglucosamine--peptide N-acetylglucosaminyltransferase 110 kDa subunit OS=Homo sapiens (Human) OX=9606 GN=OGT PE=1 SV=3	OGT	0.0220904	0.0816394	0.159456	0.87116	0.534271	0.216011	0.935578	0.822451	0.490435	3.85955e+07	4.21516e+07	3.67507e+07	3.95306e+07	3.95805e+07	3.56382e+07	4.35213e+07	4.16388e+07
Q9NRY4	Rho GTPase-activating protein 35 OS=Homo sapiens (Human) OX=9606 GN=ARHGAP35 PE=1 SV=3	ARHGAP35	-0.149399	0.0363055	0.127003	0.298541	0.749736	0.276256	0.5538	0.918489	0.545434	3.86674e+07	3.9202e+07	3.85947e+07	3.7348e+07	4.44667e+07	3.98382e+07	4.1067e+07	4.18567e+07
P04075	Fructose-bisphosphate aldolase A OS=Homo sapiens (Human) OX=9606 GN=ALDOA PE=1 SV=2	ALDOA	0.133937	0.000446744	-0.155833	0.434031	0.997766	0.326371	0.662724	0.999302	0.589899	7.58709e+08	6.80955e+08	6.57408e+08	7.85396e+08	6.91964e+08	6.18584e+08	6.25797e+08	6.64767e+08
Q7Z2K8	G protein-regulated inducer of neurite outgrowth 1 OS=Homo sapiens (Human) OX=9606 GN=GPRIN1 PE=1 SV=2	GPRIN1	0.829252	-0.4303	-0.467097	0.00870515	0.0566706	0.0467517	0.147795	0.420087	0.271098	7.02475e+07	6.92789e+07	1.05816e+08	8.3512e+07	5.06584e+07	5.52602e+07	6.57618e+07	7.03241e+07
O60763	General vesicular transport factor p115 OS=Homo sapiens (Human) OX=9606 GN=USO1 PE=1 SV=2	USO1	-0.0409775	0.0499922	0.0449268	0.78087	0.730099	0.68001	0.886451	0.912513	0.83435	3.86648e+07	4.55491e+07	4.10171e+07	4.00619e+07	3.85182e+07	4.52021e+07	4.10377e+07	4.2615e+07
P31323	cAMP-dependent protein kinase type II-beta regulatory subunit OS=Homo sapiens (Human) OX=9606 GN=PRKAR2B PE=1 SV=3	PRKAR2B	0.173678	-0.119789	-0.248173	0.231092	0.37877	0.0993255	0.489414	0.729575	0.359343	1.25893e+08	1.30746e+08	1.47403e+08	1.31839e+08	1.233e+08	1.24005e+08	1.18639e+08	1.1612e+08
Q01813	ATP-dependent 6-phosphofructokinase, platelet type OS=Homo sapiens (Human) OX=9606 GN=PFKP PE=1 SV=2	PFKP	0.0695095	-0.194897	-0.424761	0.676613	0.219113	0.0303805	0.831175	0.618441	0.228807	6.27461e+07	5.8571e+07	6.45296e+07	7.46192e+07	6.12332e+07	7.14351e+07	5.30029e+07	5.04171e+07
O75145	Liprin-alpha-3 OS=Homo sapiens (Human) OX=9606 GN=PPFIA3 PE=1 SV=3	PPFIA3	0.00349246	0.0401021	-0.0301164	0.982875	0.818234	0.846154	0.992109	0.939512	0.923622	2.92308e+07	2.50608e+07	2.89234e+07	2.39575e+07	2.75216e+07	2.50728e+07	2.47536e+07	2.68486e+07
P31943	Heterogeneous nuclear ribonucleoprotein H OS=Homo sapiens (Human) OX=9606 GN=HNRNPH1 PE=1 SV=4	HNRNPH1	0.0157526	0.0313434	0.0371423	0.897328	0.789527	0.744715	0.950194	0.930631	0.867919	3.58654e+08	3.59571e+08	3.62947e+08	3.4021e+08	3.46329e+08	3.4927e+08	3.68287e+08	3.52993e+08
Q13423	NAD(P) transhydrogenase, mitochondrial OS=Homo sapiens (Human) OX=9606 GN=NNT PE=1 SV=3	NNT	-0.093874	-0.0110292	0.00255738	0.44998	0.924931	0.981343	0.673975	0.978546	0.989368	1.74637e+08	1.63988e+08	1.72123e+08	1.68947e+08	1.86264e+08	1.78469e+08	1.75468e+08	1.66315e+08
P08670	Vimentin OS=Homo sapiens (Human) OX=9606 GN=VIM PE=1 SV=4	VIM	0.0981831	-0.161646	-0.123761	0.440837	0.27635	0.307845	0.667793	0.661876	0.576302	4.90229e+08	5.64379e+08	5.80768e+08	5.96056e+08	5.32624e+08	5.67303e+08	5.58838e+08	5.21786e+08
P13489	Ribonuclease inhibitor OS=Homo sapiens (Human) OX=9606 GN=RNH1 PE=1 SV=2	RNH1	-0.042149	0.0752233	0.0405698	0.722859	0.517027	0.717798	0.857005	0.817381	0.855795	1.01587e+08	1.01901e+08	9.81241e+07	9.50499e+07	9.90901e+07	9.97154e+07	1.0232e+08	9.64256e+07
Q15365	Poly(rC)-binding protein 1 OS=Homo sapiens (Human) OX=9606 GN=PCBP1 PE=1 SV=2	PCBP1	-0.0353708	-0.055379	0.106323	0.772376	0.62633	0.353737	0.882663	0.870247	0.608109	2.47489e+08	2.48619e+08	2.55255e+08	2.6029e+08	2.55815e+08	2.72342e+08	2.7197e+08	2.8309e+08
Q9Y678	Coatomer subunit gamma-1 OS=Homo sapiens (Human) OX=9606 GN=COPG1 PE=1 SV=1	COPG1	0.0541066	0.186907	-0.0723737	0.653881	0.152628	0.512036	0.816052	0.54531	0.723399	3.69441e+07	3.73146e+07	3.30508e+07	3.21895e+07	3.20439e+07	3.09016e+07	3.05729e+07	3.14764e+07
O00567	Nucleolar protein 56 OS=Homo sapiens (Human) OX=9606 GN=NOP56 PE=1 SV=4	NOP56	-0.016066	0.0547762	-0.0696068	0.906166	0.678998	0.631722	0.954224	0.894845	0.801989	8.34049e+07	8.28035e+07	7.51663e+07	8.51605e+07	7.97184e+07	8.21853e+07	8.10466e+07	7.17166e+07
Q9HAV4	Exportin-5 OS=Homo sapiens (Human) OX=9606 GN=XPO5 PE=1 SV=1	XPO5	-0.103394	0.0764984	0.0878863	0.433372	0.541041	0.476908	0.661924	0.823665	0.699391	3.78459e+07	3.94926e+07	3.52305e+07	3.81557e+07	3.8699e+07	4.00717e+07	4.02251e+07	3.7748e+07
O00425	Insulin-like growth factor 2 mRNA-binding protein 3 OS=Homo sapiens (Human) OX=9606 GN=IGF2BP3 PE=1 SV=2	IGF2BP3	0.136503	-0.102186	-0.107003	0.332517	0.440196	0.417698	0.583833	0.769238	0.65967	1.00316e+08	1.01435e+08	1.1442e+08	1.02466e+08	9.86609e+07	9.74603e+07	1.0359e+08	9.75757e+07
Q92900	Regulator of nonsense transcripts 1 OS=Homo sapiens (Human) OX=9606 GN=UPF1 PE=1 SV=2	UPF1	0.0636498	-0.0299438	-0.0573111	0.619392	0.801626	0.611065	0.792247	0.935561	0.789644	4.05235e+07	3.8924e+07	4.18498e+07	3.9288e+07	3.76077e+07	3.9974e+07	3.87667e+07	3.91732e+07
O75051	Plexin-A2 OS=Homo sapiens (Human) OX=9606 GN=PLXNA2 PE=1 SV=4	PLXNA2	-0.131281	0.90098	0.293992	0.47016	0.20818	0.137251	0.68836	0.608414	0.410296	4.9426e+07	1.61394e+07	1.34511e+07	1.70076e+07	1.70968e+07	1.61375e+07	1.86358e+07	1.84524e+07
Q9BWD1	Acetyl-CoA acetyltransferase, cytosolic OS=Homo sapiens (Human) OX=9606 GN=ACAT2 PE=1 SV=2	ACAT2	-0.255657	0.0318725	0.180457	0.134123	0.849076	0.265475	0.387711	0.954631	0.534803	2.03144e+08	1.69528e+08	1.69502e+08	1.94394e+08	2.26015e+08	2.07546e+08	2.19326e+08	1.92936e+08
O60841	Eukaryotic translation initiation factor 5B OS=Homo sapiens (Human) OX=9606 GN=EIF5B PE=1 SV=4	EIF5B	-0.0314195	0.0789452	-0.0743682	0.810059	0.543973	0.553076	0.904241	0.824966	0.750188	3.64687e+07	3.52669e+07	3.57866e+07	3.22135e+07	3.48449e+07	3.45552e+07	3.29355e+07	3.15733e+07
O14936	Peripheral plasma membrane protein CASK OS=Homo sapiens (Human) OX=9606 GN=CASK PE=1 SV=3	CASK	0.0403217	-0.00763684	0.156561	0.749527	0.95009	0.218811	0.870212	0.986336	0.491921	5.2447e+07	4.99314e+07	5.34504e+07	4.95155e+07	4.92025e+07	5.08757e+07	5.79943e+07	5.66978e+07
O43242	26S proteasome non-ATPase regulatory subunit 3 OS=Homo sapiens (Human) OX=9606 GN=PSMD3 PE=1 SV=2	PSMD3	-0.134468	0.135195	0.0652197	0.395728	0.403862	0.649438	0.63404	0.746734	0.814308	1.39395e+08	1.53268e+08	1.22292e+08	1.44846e+08	1.46989e+08	1.45303e+08	1.3764e+08	1.40872e+08
Q02790	Peptidyl-prolyl cis-trans isomerase FKBP4 OS=Homo sapiens (Human) OX=9606 GN=FKBP4 PE=1 SV=3	FKBP4	0.267216	-0.114998	-0.225409	0.112849	0.43532	0.137586	0.360798	0.767627	0.410693	1.68137e+08	1.83289e+08	2.03129e+08	1.77936e+08	1.62377e+08	1.54253e+08	1.61065e+08	1.64181e+08
P78344	Eukaryotic translation initiation factor 4 gamma 2 OS=Homo sapiens (Human) OX=9606 GN=EIF4G2 PE=1 SV=1	EIF4G2	0.0843035	-0.0398733	-0.128101	0.503638	0.761427	0.283396	0.71195	0.921744	0.553151	7.47001e+07	8.43467e+07	8.26367e+07	8.05791e+07	7.46354e+07	7.94244e+07	7.27237e+07	7.66645e+07
P40939	Trifunctional enzyme subunit alpha, mitochondrial OS=Homo sapiens (Human) OX=9606 GN=HADHA PE=1 SV=2	HADHA	0.160817	-0.0811272	-0.185392	0.224603	0.483418	0.150858	0.482584	0.799191	0.426162	6.46734e+07	6.55536e+07	6.8433e+07	6.93266e+07	6.29474e+07	6.02961e+07	6.24677e+07	5.87344e+07
O94979	Protein transport protein Sec31A OS=Homo sapiens (Human) OX=9606 GN=SEC31A PE=1 SV=3	SEC31A	0.126771	-0.177681	-0.0914458	0.318169	0.169422	0.419936	0.572033	0.564273	0.660964	5.79799e+07	5.86044e+07	6.68787e+07	6.49972e+07	5.96608e+07	6.11274e+07	6.30979e+07	6.06892e+07
O43143	Pre-mRNA-splicing factor ATP-dependent RNA helicase DHX15 OS=Homo sapiens (Human) OX=9606 GN=DHX15 PE=1 SV=2	DHX15	0.172592	0.0396545	-0.299721	0.227513	0.751025	0.0553041	0.485695	0.918718	0.285953	9.65114e+07	9.94619e+07	9.08827e+07	9.99723e+07	8.57864e+07	8.34235e+07	7.71977e+07	7.76795e+07
Q92621	Nuclear pore complex protein Nup205 OS=Homo sapiens (Human) OX=9606 GN=NUP205 PE=1 SV=3	NUP205	-0.110975	0.0573611	0.0603416	0.376698	0.620781	0.582255	0.620781	0.866781	0.771335	3.69585e+07	3.74972e+07	3.6536e+07	3.50314e+07	3.86095e+07	3.8552e+07	3.73583e+07	3.72495e+07
Q00839	Heterogeneous nuclear ribonucleoprotein U OS=Homo sapiens (Human) OX=9606 GN=HNRNPU PE=1 SV=6	HNRNPU	0.199736	0.0698914	-0.113258	0.144333	0.557976	0.331681	0.399157	0.832978	0.592997	3.97511e+08	4.21846e+08	3.93745e+08	3.86553e+08	3.41403e+08	3.39148e+08	3.69813e+08	3.51766e+08
P27708	CAD protein OS=Homo sapiens (Human) OX=9606 GN=CAD PE=1 SV=3	CAD	0.226652	0.0652623	0.0329989	0.159386	0.593586	0.81051	0.414986	0.84997	0.906978	2.17454e+07	2.23835e+07	2.0304e+07	2.18988e+07	1.70343e+07	1.91091e+07	2.31386e+07	2.01156e+07
P14868	Aspartate--tRNA ligase, cytoplasmic OS=Homo sapiens (Human) OX=9606 GN=DARS1 PE=1 SV=2	DARS	-0.0857195	-0.0280384	0.110474	0.518679	0.818124	0.359388	0.722989	0.939512	0.612291	8.61053e+07	9.12944e+07	8.7441e+07	9.3463e+07	9.24068e+07	9.95668e+07	9.56499e+07	9.95825e+07
P27816	Microtubule-associated protein 4 OS=Homo sapiens (Human) OX=9606 GN=MAP4 PE=1 SV=3	MAP4	1.02792	-0.841139	-0.652122	0.00256905	0.00470661	0.0113073	0.111546	0.225592	0.165055	5.07459e+07	5.11642e+07	1.00656e+08	8.27831e+07	4.52596e+07	4.44475e+07	5.70851e+07	5.91076e+07
Q92945	Far upstream element-binding protein 2 OS=Homo sapiens (Human) OX=9606 GN=KHSRP PE=1 SV=4	KHSRP	0.18402	-0.1736	-0.226031	0.207792	0.267204	0.130754	0.463325	0.653013	0.401179	1.31005e+08	1.50275e+08	1.6549e+08	1.51328e+08	1.34985e+08	1.43417e+08	1.29495e+08	1.41369e+08
Q8N158	Glypican-2 OS=Homo sapiens (Human) OX=9606 GN=GPC2 PE=2 SV=1	GPC2	-0.114621	0.18651	0.173992	0.442904	0.214	0.228007	0.669931	0.614853	0.500984	1.07603e+08	1.06186e+08	8.77738e+07	1.00517e+08	1.05122e+08	9.90484e+07	1.07043e+08	1.04906e+08
P14923	Junction plakoglobin OS=Homo sapiens (Human) OX=9606 GN=JUP PE=1 SV=3	JUP	-0.0481324	0.105526	0.286381	0.709901	0.410198	0.0656878	0.849303	0.750601	0.300115	3.18435e+07	3.27774e+07	3.13564e+07	2.87565e+07	3.17918e+07	3.03699e+07	3.76933e+07	3.55809e+07
Q9UPY3	Endoribonuclease Dicer OS=Homo sapiens (Human) OX=9606 GN=DICER1 PE=1 SV=3	DICER1	-0.162225	0.0907558	0.101813	0.259106	0.450181	0.374343	0.518118	0.776637	0.626628	3.32023e+07	3.41254e+07	3.0856e+07	3.23792e+07	3.37263e+07	3.71777e+07	3.40224e+07	3.38172e+07
P04844	Dolichyl-diphosphooligosaccharide--protein glycosyltransferase subunit 2 OS=Homo sapiens (Human) OX=9606 GN=RPN2 PE=1 SV=3	RPN2	-0.0597055	-0.130965	-0.0630443	0.694278	0.382909	0.690855	0.840975	0.731395	0.841588	1.28401e+08	1.27502e+08	1.29286e+08	1.51838e+08	1.50237e+08	1.42445e+08	1.43469e+08	1.25378e+08
P80723	Brain acid soluble protein 1 OS=Homo sapiens (Human) OX=9606 GN=BASP1 PE=1 SV=2	BASP1	0.131421	0.0921221	0.0223862	0.32603	0.455626	0.85808	0.579703	0.779783	0.928745	1.97041e+09	2.06765e+09	1.94873e+09	1.84001e+09	1.6768e+09	1.78175e+09	2.03014e+09	1.82189e+09
Q08378	Golgin subfamily A member 3 OS=Homo sapiens (Human) OX=9606 GN=GOLGA3 PE=1 SV=2	GOLGA3	0.187391	0.125255	-0.0213579	0.429667	0.431153	0.885785	0.660008	0.765397	0.942339	1.6805e+07	1.88186e+07	1.75876e+07	1.5115e+07	1.21956e+07	1.67896e+07	1.51774e+07	1.70043e+07
O60264	SWI/SNF-related matrix-associated actin-dependent regulator of chromatin subfamily A member 5 OS=Homo sapiens (Human) OX=9606 GN=SMARCA5 PE=1 SV=1	SMARCA5	-0.0380235	-0.0729111	-0.0550953	0.770853	0.536059	0.615037	0.882435	0.822451	0.791869	6.09827e+07	5.89848e+07	6.42803e+07	6.19107e+07	6.17482e+07	6.79993e+07	6.00161e+07	6.14335e+07
Q1KMD3	Heterogeneous nuclear ribonucleoprotein U-like protein 2 OS=Homo sapiens (Human) OX=9606 GN=HNRNPUL2 PE=1 SV=1	HNRNPUL2	0.0644281	-0.0195319	-0.144164	0.599409	0.863316	0.223829	0.779167	0.957421	0.496714	1.71504e+08	1.67661e+08	1.74509e+08	1.69296e+08	1.67878e+08	1.61065e+08	1.55088e+08	1.55989e+08
Q12873	Chromodomain-helicase-DNA-binding protein 3 OS=Homo sapiens (Human) OX=9606 GN=CHD3 PE=1 SV=3	CHD3	-0.115477	-0.196007	-0.0799313	0.413513	0.208535	0.508238	0.648687	0.60848	0.721705	1.13013e+07	1.28018e+07	1.43808e+07	1.32016e+07	1.56363e+07	1.42843e+07	1.27849e+07	1.32918e+07
P19174	1-phosphatidylinositol 4,5-bisphosphate phosphodiesterase gamma-1 OS=Homo sapiens (Human) OX=9606 GN=PLCG1 PE=1 SV=1	PLCG1	0.33452	-0.425785	-0.249385	0.128414	0.0551564	0.188519	0.380034	0.419512	0.462602	1.14554e+08	1.14082e+08	1.72169e+08	1.36968e+08	1.3029e+08	1.13676e+08	1.26334e+08	1.32102e+08
P17980	26S proteasome regulatory subunit 6A OS=Homo sapiens (Human) OX=9606 GN=PSMC3 PE=1 SV=3	PSMC3	0.020184	0.0405802	-0.025896	0.865457	0.724459	0.842309	0.933712	0.910688	0.921612	1.00967e+08	9.8016e+07	9.84291e+07	9.50429e+07	9.65677e+07	9.40702e+07	1.01558e+08	8.88663e+07
P68104	Elongation factor 1-alpha 1 OS=Homo sapiens (Human) OX=9606 GN=EEF1A1 PE=1 SV=1	EEF1A1	-0.194499	0.295579	0.385087	0.32504	0.0894279	0.0414883	0.57817	0.459128	0.259923	2.8774e+08	2.63052e+08	2.10395e+08	2.38808e+08	2.86524e+08	2.29468e+08	3.06514e+08	2.79563e+08
P36776	Lon protease homolog, mitochondrial OS=Homo sapiens (Human) OX=9606 GN=LONP1 PE=1 SV=2	LONP1	-0.279548	0.0525361	0.175758	0.105885	0.664184	0.301691	0.34963	0.889151	0.570962	4.39683e+07	4.62789e+07	4.22133e+07	4.4817e+07	4.93417e+07	5.65174e+07	4.44017e+07	5.43637e+07
P11498	Pyruvate carboxylase, mitochondrial OS=Homo sapiens (Human) OX=9606 GN=PC PE=1 SV=2	PC	-0.415431	0.286013	0.410337	0.0245121	0.0648884	0.0236551	0.199468	0.428778	0.213798	2.90048e+07	2.89202e+07	2.47249e+07	2.28213e+07	3.15538e+07	3.1663e+07	3.26971e+07	3.04799e+07
P62195	26S proteasome regulatory subunit 8 OS=Homo sapiens (Human) OX=9606 GN=PSMC5 PE=1 SV=1	PSMC5	0.106844	-0.0968291	0.0466967	0.393422	0.423044	0.673578	0.632385	0.758829	0.831385	1.13487e+08	1.09078e+08	1.16673e+08	1.21341e+08	1.087e+08	1.12216e+08	1.20365e+08	1.25485e+08
P52209	6-phosphogluconate dehydrogenase, decarboxylating OS=Homo sapiens (Human) OX=9606 GN=PGD PE=1 SV=3	PGD	-0.201903	0.1495	0.166866	0.146952	0.236628	0.171169	0.401189	0.633089	0.446126	4.29446e+08	4.12412e+08	3.75452e+08	3.83422e+08	4.27422e+08	4.44937e+08	4.30011e+08	4.21906e+08
Q13177	Serine/threonine-protein kinase PAK 2 OS=Homo sapiens (Human) OX=9606 GN=PAK2 PE=1 SV=3	PAK2	0.068575	-0.0541528	0.0450759	0.583194	0.63946	0.677517	0.768523	0.876476	0.83291	7.64008e+07	7.78078e+07	8.16396e+07	7.84916e+07	7.85059e+07	7.42358e+07	8.28825e+07	8.23e+07
Q9BZF1	Oxysterol-binding protein-related protein 8 OS=Homo sapiens (Human) OX=9606 GN=OSBPL8 PE=1 SV=3	OSBPL8	0.00699781	0.0313131	0.0381479	0.958815	0.83408	0.776962	0.981024	0.947635	0.88678	3.20074e+07	2.81353e+07	3.12792e+07	2.75673e+07	2.91416e+07	2.93965e+07	3.13995e+07	2.89531e+07
Q96KP4	Cytosolic non-specific dipeptidase OS=Homo sapiens (Human) OX=9606 GN=CNDP2 PE=1 SV=2	CNDP2	0.229831	-0.140298	-0.231136	0.109814	0.260808	0.082827	0.356811	0.648432	0.333908	9.89919e+07	1.03241e+08	1.1081e+08	1.12031e+08	9.30647e+07	9.71197e+07	9.38329e+07	9.60301e+07
Q9NZI8	Insulin-like growth factor 2 mRNA-binding protein 1 OS=Homo sapiens (Human) OX=9606 GN=IGF2BP1 PE=1 SV=2	IGF2BP1	-0.00850321	-0.0137998	-0.00526988	0.945883	0.910517	0.965495	0.973222	0.974258	0.983267	2.50429e+08	2.68266e+08	2.53436e+08	2.70203e+08	2.6995e+08	2.55789e+08	2.72982e+08	2.4903e+08
Q13618	Cullin-3 OS=Homo sapiens (Human) OX=9606 GN=CUL3 PE=1 SV=2	CUL3	-0.0281996	0.0674417	0.112982	0.813974	0.566117	0.3172	0.906421	0.836591	0.583823	5.64004e+07	5.36413e+07	5.27864e+07	5.21982e+07	5.23014e+07	5.48126e+07	5.67731e+07	5.6762e+07
P54136	Arginine--tRNA ligase, cytoplasmic OS=Homo sapiens (Human) OX=9606 GN=RARS1 PE=1 SV=2	RARS	-0.000451126	0.019876	-0.121776	0.997459	0.869397	0.333919	0.998763	0.95952	0.594957	7.74472e+07	7.55258e+07	7.85538e+07	7.2438e+07	8.02348e+07	7.09922e+07	6.75404e+07	7.1163e+07
Q9NY33	Dipeptidyl peptidase 3 OS=Homo sapiens (Human) OX=9606 GN=DPP3 PE=1 SV=2	DPP3	-0.0856656	-0.268863	-0.118839	0.489039	0.125433	0.360324	0.701128	0.511915	0.613376	3.81115e+07	4.51814e+07	5.11346e+07	4.88845e+07	5.36836e+07	5.23824e+07	4.37145e+07	4.84967e+07
P35611	Alpha-adducin OS=Homo sapiens (Human) OX=9606 GN=ADD1 PE=1 SV=2	ADD1	0.37705	-0.248892	-0.0830748	0.0623768	0.158063	0.585895	0.279595	0.550781	0.774146	7.5735e+07	7.39575e+07	9.76835e+07	8.09664e+07	6.88341e+07	6.81919e+07	8.55252e+07	8.24169e+07
Q9P0M6	Core histone macro-H2A.2 OS=Homo sapiens (Human) OX=9606 GN=H2AFY2 PE=1 SV=3	H2AFY2	-0.0655242	-0.00718138	-0.0121638	0.655486	0.958265	0.925011	0.817539	0.988811	0.964277	4.51177e+08	4.77619e+08	4.36161e+08	4.99005e+08	4.68537e+08	5.0799e+08	4.67185e+08	4.58079e+08
P35606	Coatomer subunit beta' OS=Homo sapiens (Human) OX=9606 GN=COPB2 PE=1 SV=2	COPB2	-0.207294	0.0562043	0.0905218	0.217713	0.69965	0.532483	0.474188	0.901879	0.736585	6.18985e+07	6.24515e+07	6.49948e+07	5.50181e+07	6.74066e+07	7.06958e+07	6.47124e+07	6.26464e+07
Q9NY65	Tubulin alpha-8 chain OS=Homo sapiens (Human) OX=9606 GN=TUBA8 PE=1 SV=1	TUBA8; EHHADH	-0.194132	-0.0020108	0.0422864	0.374448	0.992746	0.777091	0.618762	0.998286	0.88678	2.18971e+06	1.55148e+06	1.8923e+06	1.80033e+06	1.80615e+06	2.46441e+06	2.08255e+06	1.73462e+06
O95757	Heat shock 70 kDa protein 4L OS=Homo sapiens (Human) OX=9606 GN=HSPA4L PE=1 SV=3	HSPA4L	0.459961	-0.0461197	-0.204854	0.0164259	0.738701	0.120629	0.176004	0.914325	0.388281	2.34901e+07	2.05116e+07	2.32873e+07	2.20564e+07	1.62064e+07	1.68076e+07	1.99104e+07	1.94195e+07
Q14152	Eukaryotic translation initiation factor 3 subunit A OS=Homo sapiens (Human) OX=9606 GN=EIF3A PE=1 SV=1	EIF3A	0.15718	0.0151241	0.025346	0.262943	0.909066	0.830331	0.52105	0.973312	0.915926	5.63427e+07	5.14716e+07	5.08494e+07	5.58488e+07	4.71082e+07	4.84251e+07	5.49607e+07	5.35189e+07
P05091	Aldehyde dehydrogenase, mitochondrial OS=Homo sapiens (Human) OX=9606 GN=ALDH2 PE=1 SV=2	ALDH2	-0.281137	0.193629	0.189065	0.0969421	0.179817	0.17839	0.337207	0.575901	0.453068	2.03324e+08	2.06249e+08	1.69599e+08	1.89051e+08	2.09481e+08	2.27325e+08	2.07949e+08	2.00389e+08
Q9P2R3	Rabankyrin-5 OS=Homo sapiens (Human) OX=9606 GN=ANKFY1 PE=1 SV=2	ANKFY1	0.0472688	0.156267	0.131355	0.69816	0.231492	0.264245	0.84225	0.628519	0.534386	2.85272e+07	3.02287e+07	2.68631e+07	2.58489e+07	2.6019e+07	2.50292e+07	2.90942e+07	2.86335e+07
Q3V6T2	Girdin OS=Homo sapiens (Human) OX=9606 GN=CCDC88A PE=1 SV=2	CCDC88A	0.00655313	0.0676849	0.358792	0.970391	0.697859	0.0883374	0.985668	0.901747	0.34535	1.92763e+07	2.06652e+07	2.13622e+07	1.69773e+07	1.96936e+07	1.82909e+07	2.3708e+07	2.51555e+07
Q9C040	Tripartite motif-containing protein 2 OS=Homo sapiens (Human) OX=9606 GN=TRIM2 PE=1 SV=1	TRIM2	0.0547072	0.247773	0.190614	0.667774	0.132555	0.147994	0.824162	0.521696	0.423114	5.82262e+07	4.99854e+07	4.53964e+07	4.54743e+07	4.19025e+07	4.57015e+07	4.99748e+07	5.3802e+07
O75146	Huntingtin-interacting protein 1-related protein OS=Homo sapiens (Human) OX=9606 GN=HIP1R PE=1 SV=2	HIP1R	0.393809	-0.107925	0.00818877	0.0320234	0.382109	0.950659	0.219543	0.730544	0.976662	3.92753e+07	3.91903e+07	4.36773e+07	4.09279e+07	3.09991e+07	3.33647e+07	3.98416e+07	4.53805e+07
O75165	DnaJ homolog subfamily C member 13 OS=Homo sapiens (Human) OX=9606 GN=DNAJC13 PE=1 SV=5	DNAJC13	0.01967	0.0502732	0.116982	0.868665	0.667698	0.319858	0.935192	0.889923	0.585973	1.07593e+07	1.03859e+07	1.04385e+07	9.98438e+06	1.00071e+07	1.01117e+07	1.08811e+07	1.12646e+07
Q13838	Spliceosome RNA helicase DDX39B OS=Homo sapiens (Human) OX=9606 GN=DDX39B PE=1 SV=1	DDX39B	-0.00278622	-0.180957	-0.293598	0.98124	0.175574	0.0443415	0.991594	0.570171	0.264078	2.312e+08	2.44468e+08	2.65256e+08	2.73836e+08	2.66713e+08	2.72984e+08	2.20511e+08	2.19262e+08
Q9NYF8	Bcl-2-associated transcription factor 1 OS=Homo sapiens (Human) OX=9606 GN=BCLAF1 PE=1 SV=2	BCLAF1	0.185866	-0.121666	-0.372989	0.393176	0.56412	0.117005	0.632385	0.834792	0.383499	5.50816e+07	6.38264e+07	7.41785e+07	5.61021e+07	6.06579e+07	5.3017e+07	4.7101e+07	5.26823e+07
Q9NSE4	Isoleucine--tRNA ligase, mitochondrial OS=Homo sapiens (Human) OX=9606 GN=IARS2 PE=1 SV=2	IARS2	-0.198686	0.045315	-0.0238364	0.169717	0.714066	0.839511	0.424924	0.906211	0.921004	3.0041e+07	3.11558e+07	2.84019e+07	3.09474e+07	3.4355e+07	3.36056e+07	2.97725e+07	2.85631e+07
Q9H115	Beta-soluble NSF attachment protein OS=Homo sapiens (Human) OX=9606 GN=NAPB PE=1 SV=2	NAPB	-0.165337	0.143314	0.0734598	0.312944	0.364093	0.626666	0.565624	0.718983	0.798258	1.27292e+08	1.25216e+08	1.04515e+08	1.25026e+08	1.30828e+08	1.26291e+08	1.24015e+08	1.16663e+08
O75694	Nuclear pore complex protein Nup155 OS=Homo sapiens (Human) OX=9606 GN=NUP155 PE=1 SV=1	NUP155	0.086504	-0.362866	-0.16319	0.510161	0.0294221	0.197951	0.717369	0.360946	0.470282	1.46321e+07	1.38916e+07	1.84968e+07	1.8173e+07	1.80874e+07	1.64587e+07	1.69479e+07	1.58183e+07
P26639	Threonine--tRNA ligase 1, cytoplasmic OS=Homo sapiens (Human) OX=9606 GN=TARS1 PE=1 SV=3	TARS	-0.104301	0.0884731	0.191634	0.422283	0.477771	0.149361	0.655206	0.7942	0.424269	8.06183e+07	8.37558e+07	8.01761e+07	7.44968e+07	8.41782e+07	8.19733e+07	8.95681e+07	8.69769e+07
Q8WZA9	Immunity-related GTPase family Q protein OS=Homo sapiens (Human) OX=9606 GN=IRGQ PE=1 SV=1	IRGQ	-0.151867	0.0380237	0.157797	0.317074	0.789426	0.268367	0.571068	0.930631	0.537195	1.12603e+08	1.22598e+08	1.22436e+08	1.06962e+08	1.22789e+08	1.31068e+08	1.2557e+08	1.29795e+08
O75874	Isocitrate dehydrogenase [NADP] cytoplasmic OS=Homo sapiens (Human) OX=9606 GN=IDH1 PE=1 SV=2	IDH1	-0.148952	0.0999923	0.196589	0.252743	0.40835	0.134369	0.513955	0.750227	0.407003	4.59663e+08	4.8486e+08	4.38946e+08	4.42022e+08	4.79002e+08	4.98401e+08	5.21363e+08	4.88735e+08
Q04637	Eukaryotic translation initiation factor 4 gamma 1 OS=Homo sapiens (Human) OX=9606 GN=EIF4G1 PE=1 SV=4	EIF4G1	0.239747	-0.0678871	-0.127502	0.105859	0.582449	0.287456	0.34963	0.843647	0.556381	4.37697e+07	4.64488e+07	4.87464e+07	4.58224e+07	3.95455e+07	4.05487e+07	4.32399e+07	4.32884e+07
Q5JRA6	Transport and Golgi organization protein 1 homolog OS=Homo sapiens (Human) OX=9606 GN=MIA3 PE=1 SV=1	MIA3	-0.0442683	0.158552	0.152609	0.724772	0.257897	0.23979	0.857223	0.64715	0.512491	1.75844e+07	1.91648e+07	1.70741e+07	1.5843e+07	1.67906e+07	1.70572e+07	1.88152e+07	1.77641e+07
P49915	GMP synthase [glutamine-hydrolyzing] OS=Homo sapiens (Human) OX=9606 GN=GMPS PE=1 SV=1	GMPS	0.533287	-0.225016	-0.211275	0.0142951	0.215821	0.135936	0.172101	0.615915	0.40925	5.27898e+07	4.35508e+07	5.88498e+07	5.33671e+07	3.7193e+07	4.02894e+07	4.75355e+07	4.92947e+07
Q9Y5B9	FACT complex subunit SPT16 OS=Homo sapiens (Human) OX=9606 GN=SUPT16H PE=1 SV=1	SUPT16H	0.135788	0.036949	-0.186852	0.2994	0.780321	0.197985	0.554891	0.927599	0.470282	6.61119e+07	7.47867e+07	6.73148e+07	6.97828e+07	6.09223e+07	6.38979e+07	5.6477e+07	6.41936e+07
Q9Y265	RuvB-like 1 OS=Homo sapiens (Human) OX=9606 GN=RUVBL1 PE=1 SV=1	RUVBL1	-0.120749	-0.0217487	0.111819	0.373625	0.867333	0.398288	0.617994	0.958633	0.646575	9.14057e+07	9.90807e+07	9.22789e+07	1.01147e+08	1.02821e+08	1.0743e+08	1.08911e+08	1.0007e+08
P17844	Probable ATP-dependent RNA helicase DDX5 OS=Homo sapiens (Human) OX=9606 GN=DDX5 PE=1 SV=1	DDX5	0.173932	-0.126189	-0.00435206	0.19059	0.296846	0.968575	0.446532	0.677136	0.983653	9.4869e+07	9.41823e+07	1.02244e+08	1.04095e+08	9.05907e+07	9.20037e+07	99780911	1.06023e+08
Q12955	Ankyrin-3 OS=Homo sapiens (Human) OX=9606 GN=ANK3 PE=1 SV=3	ANK3	0.20934	-0.289806	0.0433373	0.192934	0.109938	0.730757	0.448858	0.491651	0.862786	8.39392e+06	7.27975e+06	1.01198e+07	9.0238e+06	7.86929e+06	8.66373e+06	1.00608e+07	9.63875e+06
Q2M2I8	AP2-associated protein kinase 1 OS=Homo sapiens (Human) OX=9606 GN=AAK1 PE=1 SV=3	AAK1	0.0575243	-0.00638049	0.276079	0.634325	0.961687	0.0573701	0.801273	0.989569	0.287205	1.78949e+07	2.02774e+07	1.95431e+07	1.87323e+07	1.81994e+07	1.84998e+07	2.36368e+07	2.27096e+07
P21359	Neurofibromin OS=Homo sapiens (Human) OX=9606 GN=NF1 PE=1 SV=2	NF1	-0.15188	0.0988148	0.179956	0.251346	0.429086	0.156224	0.51266	0.764564	0.431665	1.49834e+07	1.41251e+07	1.39486e+07	1.32306e+07	1.52276e+07	1.48634e+07	1.54979e+07	1.52821e+07
P51797	Chloride transport protein 6 OS=Homo sapiens (Human) OX=9606 GN=CLCN6 PE=1 SV=2	CLCN6	-0.0165707	-0.00466726	-0.0986293	0.90754	0.975501	0.509699	0.955395	0.992019	0.722083	2.1535e+07	2.49176e+07	2.46686e+07	2.18936e+07	2.25495e+07	2.46352e+07	2.3221e+07	2.02862e+07
Q9UL18	Protein argonaute-1 OS=Homo sapiens (Human) OX=9606 GN=AGO1 PE=1 SV=3	AGO1; EIF2C1	-0.111829	0.125728	0.118423	0.379746	0.438685	0.342043	0.621986	0.76849	0.60067	2.97699e+07	2.4481e+07	2.43753e+07	2.51166e+07	2.61464e+07	2.74438e+07	2.80583e+07	2.57127e+07
P08133	Annexin A6 OS=Homo sapiens (Human) OX=9606 GN=ANXA6 PE=1 SV=3	ANXA6	0.209968	0.0888435	0.0860527	0.180538	0.497385	0.475634	0.436668	0.808872	0.698549	3.39296e+07	3.14396e+07	3.19577e+07	2.95115e+07	2.52241e+07	2.79789e+07	3.33145e+07	3.18965e+07
Q96P70	Importin-9 OS=Homo sapiens (Human) OX=9606 GN=IPO9 PE=1 SV=3	IPO9	0.149371	-0.0505789	-0.125276	0.285573	0.689577	0.321935	0.540877	0.899505	0.587604	3.77169e+07	3.61782e+07	4.01347e+07	3.64682e+07	3.5128e+07	3.38674e+07	3.52681e+07	3.48842e+07
Q13561	Dynactin subunit 2 OS=Homo sapiens (Human) OX=9606 GN=DCTN2 PE=1 SV=4	DCTN2	0.0915382	-0.106971	-0.152932	0.475489	0.418945	0.23123	0.692389	0.757464	0.504174	1.01106e+08	1.12603e+08	1.14056e+08	1.15774e+08	1.04334e+08	1.11639e+08	1.07747e+08	9.91404e+07
Q15424	Scaffold attachment factor B1 OS=Homo sapiens (Human) OX=9606 GN=SAFB PE=1 SV=4	SAFB	0.687074	-0.459506	-0.55948	0.00727634	0.0247272	0.0132456	0.140491	0.339034	0.17045	3.53237e+07	3.40525e+07	5.12552e+07	4.43738e+07	3.02587e+07	2.89563e+07	3.13063e+07	3.34498e+07
O95373	Importin-7 OS=Homo sapiens (Human) OX=9606 GN=IPO7 PE=1 SV=1	IPO7	0.128114	-0.109569	0.0163938	0.453593	0.390081	0.88518	0.675526	0.737498	0.942032	5.86293e+07	6.12502e+07	6.70926e+07	6.23038e+07	5.36486e+07	6.52595e+07	6.62114e+07	6.45842e+07
Q05639	Elongation factor 1-alpha 2 OS=Homo sapiens (Human) OX=9606 GN=EEF1A2 PE=1 SV=1	EEF1A2	-0.0497678	-0.14924	0.0869711	0.741583	0.500801	0.4646	0.867083	0.810318	0.691014	1.02807e+09	1.42178e+09	1.39633e+09	1.28741e+09	1.49968e+09	1.29032e+09	1.41295e+09	1.43529e+09
P48449	Lanosterol synthase OS=Homo sapiens (Human) OX=9606 GN=LSS PE=1 SV=1	LSS	-0.299326	0.070214	0.235529	0.0618312	0.645243	0.0894778	0.279031	0.880204	0.34535	6.57261e+07	7.80391e+07	6.60157e+07	7.04903e+07	8.52411e+07	8.27128e+07	7.97897e+07	8.0841e+07
P22695	Cytochrome b-c1 complex subunit 2, mitochondrial OS=Homo sapiens (Human) OX=9606 GN=UQCRC2 PE=1 SV=3	UQCRC2	-0.00930822	0.223926	0.0365757	0.948749	0.116151	0.8239	0.974344	0.4983	0.913268	1.13147e+08	1.06648e+08	9.6228e+07	9.19347e+07	1.01813e+08	8.77804e+07	1.07795e+08	8.63385e+07
Q96JE9	Microtubule-associated protein 6 OS=Homo sapiens (Human) OX=9606 GN=MAP6 PE=1 SV=2	MAP6	0.838821	-0.653989	-0.499763	0.018442	0.0397367	0.0784668	0.183023	0.388257	0.32461	4.41364e+07	3.98627e+07	7.86848e+07	5.53622e+07	3.85365e+07	3.53692e+07	4.54548e+07	4.79333e+07
Q13409	Cytoplasmic dynein 1 intermediate chain 2 OS=Homo sapiens (Human) OX=9606 GN=DYNC1I2 PE=1 SV=3	DYNC1I2	0.173762	-0.0879088	-0.127616	0.237285	0.512652	0.276152	0.497775	0.813376	0.545403	1.51034e+08	1.34352e+08	1.48523e+08	1.5433e+08	1.42207e+08	1.26698e+08	1.39805e+08	1.37369e+08
P18583	Protein SON OS=Homo sapiens (Human) OX=9606 GN=SON PE=1 SV=4	SON	0.222073	-0.0762019	-0.369868	0.139349	0.560729	0.0310724	0.392702	0.833114	0.229493	2.9682e+07	3.178e+07	3.3905e+07	3.09215e+07	2.73811e+07	2.80853e+07	2.45749e+07	2.55476e+07
Q05086	Ubiquitin-protein ligase E3A OS=Homo sapiens (Human) OX=9606 GN=UBE3A PE=1 SV=4	UBE3A	-0.315388	-0.0889165	0.216801	0.0525075	0.493614	0.0999393	0.261882	0.806558	0.360067	3.39562e+07	3.75586e+07	3.86132e+07	3.73617e+07	4.86641e+07	4.58533e+07	4.36259e+07	4.46627e+07
P11717	Cation-independent mannose-6-phosphate receptor OS=Homo sapiens (Human) OX=9606 GN=IGF2R PE=1 SV=3	IGF2R	-0.0201789	0.020558	0.177433	0.869614	0.86054	0.180549	0.935228	0.95629	0.454774	1.46329e+07	1.48958e+07	1.41121e+07	1.50116e+07	1.45019e+07	1.5019e+07	1.69943e+07	1.59418e+07
O43854	EGF-like repeat and discoidin I-like domain-containing protein 3 OS=Homo sapiens (Human) OX=9606 GN=EDIL3 PE=1 SV=1	EDIL3	0.308209	-0.0437359	-0.0406742	0.0503328	0.702831	0.737755	0.256087	0.902021	0.864876	1.36302e+08	1.4133e+08	1.41821e+08	1.44321e+08	1.17425e+08	1.13604e+08	1.46647e+08	1.31919e+08
O00231	26S proteasome non-ATPase regulatory subunit 11 OS=Homo sapiens (Human) OX=9606 GN=PSMD11 PE=1 SV=3	PSMD11	-0.222558	0.11519	0.147667	0.141876	0.362765	0.275447	0.396381	0.718983	0.54461	1.03178e+08	9.80632e+07	9.56548e+07	9.01641e+07	1.12749e+08	1.03876e+08	1.08352e+08	9.76809e+07
Q12931	Heat shock protein 75 kDa, mitochondrial OS=Homo sapiens (Human) OX=9606 GN=TRAP1 PE=1 SV=3	TRAP1	-0.367734	0.126646	0.414387	0.0324056	0.311987	0.0197072	0.219565	0.686238	0.20053	6.30451e+07	6.1533e+07	5.54535e+07	5.86924e+07	7.4125e+07	7.32341e+07	7.37195e+07	7.84178e+07
P06744	Glucose-6-phosphate isomerase OS=Homo sapiens (Human) OX=9606 GN=GPI PE=1 SV=4	GPI	-0.004668	-0.248497	-0.283588	0.972197	0.155073	0.0726684	0.986123	0.546484	0.313916	1.64954e+08	1.92225e+08	2.00872e+08	2.22774e+08	2.18875e+08	2.05509e+08	1.7851e+08	1.69194e+08
Q15155	Nodal modulator 1 OS=Homo sapiens (Human) OX=9606 GN=NOMO1 PE=1 SV=5	NOMO1	-0.0715435	0.328865	0.115232	0.577642	0.0362282	0.317771	0.765154	0.381574	0.584523	2.693e+07	2.65022e+07	2.14308e+07	2.11097e+07	2.32687e+07	2.14076e+07	2.34782e+07	2.26065e+07
Q9UIA9	Exportin-7 OS=Homo sapiens (Human) OX=9606 GN=XPO7 PE=1 SV=3	XPO7	-0.192475	0.154473	0.118492	0.169688	0.24744	0.332718	0.424924	0.640938	0.59394	3.12442e+07	3.30045e+07	2.78878e+07	2.98488e+07	3.30622e+07	3.27777e+07	3.20398e+07	3.06189e+07
P46379	Large proline-rich protein BAG6 OS=Homo sapiens (Human) OX=9606 GN=BAG6 PE=1 SV=2	BAG6	0.0926065	-0.0956785	-0.0808616	0.542142	0.445628	0.587727	0.741032	0.773749	0.774748	2.13803e+07	2.19576e+07	2.40847e+07	2.22568e+07	2.34141e+07	2.02096e+07	2.37754e+07	2.01555e+07
Q15042	Rab3 GTPase-activating protein catalytic subunit OS=Homo sapiens (Human) OX=9606 GN=RAB3GAP1 PE=1 SV=3	RAB3GAP1	0.151185	-0.0105787	-0.0480162	0.270465	0.925419	0.680419	0.528429	0.978546	0.834394	3.21503e+07	3.20457e+07	3.29022e+07	3.1776e+07	2.79937e+07	3.03082e+07	3.00669e+07	3.25333e+07
P31930	Cytochrome b-c1 complex subunit 1, mitochondrial OS=Homo sapiens (Human) OX=9606 GN=UQCRC1 PE=1 SV=3	UQCRC1	0.120079	-0.0785121	-0.0670784	0.425067	0.547257	0.592625	0.657176	0.827713	0.778381	1.08601e+08	9.8935e+07	1.06118e+08	1.12892e+08	1.08423e+08	9.38916e+07	9.95148e+07	1.09693e+08
Q99613	Eukaryotic translation initiation factor 3 subunit C OS=Homo sapiens (Human) OX=9606 GN=EIF3C PE=1 SV=1	EIF3C	-0.135047	0.116132	0.280532	0.309326	0.362978	0.0607307	0.563237	0.718983	0.291769	4.22906e+07	4.42655e+07	3.85587e+07	4.13303e+07	4.32055e+07	4.44985e+07	4.75359e+07	4.94614e+07
Q8IZL8	Proline-, glutamic acid- and leucine-rich protein 1 OS=Homo sapiens (Human) OX=9606 GN=PELP1 PE=1 SV=2	PELP1	-0.10623	0.0147403	0.0625381	0.407493	0.901158	0.587261	0.643393	0.972401	0.774471	2.10364e+07	2.15893e+07	2.18429e+07	2.03716e+07	2.25582e+07	2.27543e+07	2.23442e+07	2.17181e+07
P23368	NAD-dependent malic enzyme, mitochondrial OS=Homo sapiens (Human) OX=9606 GN=ME2 PE=1 SV=1	ME2	-0.0619336	-0.163708	0.0189504	0.677615	0.237311	0.892071	0.831286	0.633546	0.946237	4.74657e+07	4.59172e+07	5.49427e+07	4.97745e+07	5.82574e+07	5.11022e+07	5.66342e+07	4.95732e+07
P40926	Malate dehydrogenase, mitochondrial OS=Homo sapiens (Human) OX=9606 GN=MDH2 PE=1 SV=3	MDH2	-0.0405868	0.0358809	-0.0452463	0.741577	0.762918	0.670357	0.867083	0.921854	0.829003	6.02293e+08	5.60441e+08	5.64554e+08	5.68891e+08	6.03125e+08	5.6412e+08	5.46875e+08	5.51577e+08
P62258	14-3-3 protein epsilon OS=Homo sapiens (Human) OX=9606 GN=YWHAE PE=1 SV=1	YWHAE	0.0596069	-0.230579	-0.197322	0.638613	0.113146	0.126821	0.804419	0.49452	0.394613	1.64732e+09	1.5354e+09	1.91149e+09	1.82158e+09	1.73091e+09	1.84751e+09	1.63624e+09	1.61873e+09
Q15436	Protein transport protein Sec23A OS=Homo sapiens (Human) OX=9606 GN=SEC23A PE=1 SV=2	SEC23A	0.0500871	-0.11639	-0.0471219	0.716275	0.407234	0.711204	0.852707	0.74918	0.852394	4.33219e+07	4.12615e+07	4.30377e+07	4.88065e+07	4.36156e+07	4.49048e+07	4.45719e+07	4.41464e+07
Q9UBB6	Neurochondrin OS=Homo sapiens (Human) OX=9606 GN=NCDN PE=1 SV=1	NCDN	0.204768	-0.19194	-0.0350379	0.218115	0.207274	0.798099	0.474622	0.606805	0.898712	4.29018e+07	4.42323e+07	5.32999e+07	4.64567e+07	4.54281e+07	4.10732e+07	5.04499e+07	4.67541e+07
P43034	Platelet-activating factor acetylhydrolase IB subunit alpha OS=Homo sapiens (Human) OX=9606 GN=PAFAH1B1 PE=1 SV=2	PAFAH1B1	-0.0271849	0.142	-0.0367547	0.832362	0.314053	0.741075	0.916296	0.687668	0.86617	1.89647e+08	2.11592e+08	1.7594e+08	1.87321e+08	1.78206e+08	1.91857e+08	1.76873e+08	1.77077e+08
Q9UBF2	Coatomer subunit gamma-2 OS=Homo sapiens (Human) OX=9606 GN=COPG2 PE=1 SV=1	COPG2	-0.108283	-0.02075	0.155344	0.438462	0.855901	0.216143	0.665347	0.956201	0.490435	3.12037e+07	3.0971e+07	3.08461e+07	3.22444e+07	3.21183e+07	3.58745e+07	3.61238e+07	3.41498e+07
Q8WVV9	Heterogeneous nuclear ribonucleoprotein L-like OS=Homo sapiens (Human) OX=9606 GN=HNRNPLL PE=1 SV=1	HNRNPLL; HNRPLL	0.0722893	-0.0799452	-0.0666339	0.547903	0.564375	0.626947	0.745196	0.834792	0.798403	2.44069e+07	2.8085e+07	2.78007e+07	2.75462e+07	2.60374e+07	2.6556e+07	2.85159e+07	2.44857e+07
Q8WXH0	Nesprin-2 OS=Homo sapiens (Human) OX=9606 GN=SYNE2 PE=1 SV=3	SYNE2	0.0485378	0.387572	0.0405713	0.772792	0.141839	0.815197	0.882663	0.534405	0.908996	9.39143e+06	6.86095e+06	5.64193e+06	6.67339e+06	6.35758e+06	5.53312e+06	5.76225e+06	6.91208e+06
O00571	ATP-dependent RNA helicase DDX3X OS=Homo sapiens (Human) OX=9606 GN=DDX3X PE=1 SV=3	DDX3X	-0.0552338	0.0159457	0.1317	0.644345	0.894111	0.256594	0.808636	0.969195	0.527535	8.42921e+07	9.13108e+07	8.6681e+07	8.6853e+07	8.86947e+07	9.17175e+07	9.61512e+07	9.39821e+07
O94906	Pre-mRNA-processing factor 6 OS=Homo sapiens (Human) OX=9606 GN=PRPF6 PE=1 SV=1	PRPF6	0.048453	0.2551	-0.179354	0.767325	0.186665	0.261	0.881359	0.578695	0.530925	1.19782e+08	1.01026e+08	9.98819e+07	8.50656e+07	8.35186e+07	9.52287e+07	7.80598e+07	8.48851e+07
P11586	C-1-tetrahydrofolate synthase, cytoplasmic OS=Homo sapiens (Human) OX=9606 GN=MTHFD1 PE=1 SV=3	MTHFD1	-0.00127142	0.10055	0.156645	0.992083	0.445334	0.22806	0.99624	0.773672	0.500984	6.31918e+07	5.94818e+07	5.98332e+07	5.46468e+07	5.61908e+07	5.82329e+07	6.31989e+07	6.42846e+07
O76094	Signal recognition particle subunit SRP72 OS=Homo sapiens (Human) OX=9606 GN=SRP72 PE=1 SV=3	SRP72	-0.746667	0.0582244	0.886558	0.0033797	0.698897	0.00245916	0.114483	0.901853	0.12179	3.4741e+07	4.14863e+07	3.58868e+07	3.70474e+07	6.35533e+07	5.88006e+07	7.25047e+07	6.2674e+07
Q92973	Transportin-1 OS=Homo sapiens (Human) OX=9606 GN=TNPO1 PE=1 SV=2	TNPO1	0.000494031	-0.0551555	0.0550608	0.996785	0.632494	0.613616	0.998686	0.873121	0.790952	4.61023e+07	4.7196e+07	4.92656e+07	4.7675e+07	4.99535e+07	4.6999e+07	4.97775e+07	5.09274e+07
P50148	Guanine nucleotide-binding protein G(q) subunit alpha OS=Homo sapiens (Human) OX=9606 GN=GNAQ PE=1 SV=4	GNAQ	-0.0698481	-0.0330375	0.010777	0.568549	0.775522	0.927761	0.759015	0.925686	0.96551	9.9924e+07	1.00711e+08	1.05425e+08	9.99291e+07	1.07022e+08	1.07806e+08	1.07932e+08	9.90768e+07
O75083	WD repeat-containing protein 1 OS=Homo sapiens (Human) OX=9606 GN=WDR1 PE=1 SV=4	WDR1	0.0118256	0.0196005	-0.109288	0.926391	0.870487	0.415995	0.964473	0.959569	0.658323	1.1886e+08	1.21075e+08	1.23148e+08	1.13727e+08	1.20663e+08	1.14133e+08	1.04055e+08	1.15673e+08
P13861	cAMP-dependent protein kinase type II-alpha regulatory subunit OS=Homo sapiens (Human) OX=9606 GN=PRKAR2A PE=1 SV=2	PRKAR2A	0.37756	-0.290023	-0.44931	0.0329022	0.0645353	0.0147662	0.22001	0.428677	0.177503	6.36241e+07	6.14019e+07	7.95153e+07	7.34453e+07	5.90069e+07	5.85546e+07	5.59326e+07	5.60065e+07
P49750	YLP motif-containing protein 1 OS=Homo sapiens (Human) OX=9606 GN=YLPM1 PE=1 SV=4		0.524158	-0.321051	-0.423284	0.0199669	0.0619434	0.0246042	0.188455	0.425047	0.216968	2.19951e+07	2.0605e+07	2.81226e+07	2.51499e+07	1.74024e+07	1.9617e+07	1.92836e+07	2.03968e+07
P50993	Sodium/potassium-transporting ATPase subunit alpha-2 OS=Homo sapiens (Human) OX=9606 GN=ATP1A2 PE=1 SV=1	ATP1A2	0.200008	-0.272045	-0.0633195	0.54929	0.211394	0.771231	0.745729	0.609831	0.883454	1.38633e+06	1.41031e+06	1.95129e+06	1.46098e+06	1.1619e+06	1.85995e+06	1.76821e+06	1.47677e+06
Q9BTW9	Tubulin-specific chaperone D OS=Homo sapiens (Human) OX=9606 GN=TBCD PE=1 SV=2	TBCD	-0.421563	0.256901	0.389143	0.0258963	0.090774	0.0290556	0.204556	0.460045	0.225309	3.15534e+07	3.08636e+07	2.49558e+07	2.73307e+07	3.58021e+07	3.41833e+07	3.53561e+07	3.30861e+07
P17174	Aspartate aminotransferase, cytoplasmic OS=Homo sapiens (Human) OX=9606 GN=GOT1 PE=1 SV=3	GOT1	0.157165	-0.128906	-0.0394772	0.260402	0.315743	0.715033	0.518857	0.68935	0.854229	1.25397e+08	1.16222e+08	1.33477e+08	1.3055e+08	1.13017e+08	1.24109e+08	1.30624e+08	1.26297e+08
P26641	Elongation factor 1-gamma OS=Homo sapiens (Human) OX=9606 GN=EEF1G PE=1 SV=3	EEF1G	-0.157463	-0.149498	0.111938	0.25539	0.234114	0.341665	0.515575	0.631362	0.600349	1.55638e+08	1.55489e+08	1.75945e+08	1.69218e+08	1.99828e+08	1.8516e+08	1.90935e+08	1.82108e+08
Q9UBT2	SUMO-activating enzyme subunit 2 OS=Homo sapiens (Human) OX=9606 GN=UBA2 PE=1 SV=2	UBA2	-0.651626	0.263899	-0.0847722	0.160625	0.169841	0.443869	0.416973	0.56428	0.679749	8.07568e+07	1.01386e+08	7.49993e+07	7.57208e+07	1.68062e+08	8.33992e+07	7.00451e+07	7.20869e+07
P54920	Alpha-soluble NSF attachment protein OS=Homo sapiens (Human) OX=9606 GN=NAPA PE=1 SV=3	NAPA	-0.204774	0.228871	0.207009	0.147201	0.146535	0.115502	0.401189	0.535561	0.382385	6.85032e+07	6.01233e+07	5.34753e+07	5.60798e+07	6.4349e+07	6.20427e+07	6.24301e+07	6.40026e+07
Q9UNM6	26S proteasome non-ATPase regulatory subunit 13 OS=Homo sapiens (Human) OX=9606 GN=PSMD13 PE=1 SV=2	PSMD13	-0.000843188	0.0107384	-0.07485	0.994718	0.929344	0.530614	0.997648	0.978546	0.735155	1.12414e+08	1.08006e+08	1.05246e+08	1.13657e+08	1.11513e+08	1.06587e+08	1.06274e+08	1.01464e+08
Q66K74	Microtubule-associated protein 1S OS=Homo sapiens (Human) OX=9606 GN=MAP1S PE=1 SV=2	MAP1S	-0.13662	0.103701	0.110665	0.282731	0.392106	0.330942	0.538744	0.739288	0.592769	2.37047e+07	2.49574e+07	2.25217e+07	2.27509e+07	2.5056e+07	2.46738e+07	2.48054e+07	2.40814e+07
Q9H3S7	Tyrosine-protein phosphatase non-receptor type 23 OS=Homo sapiens (Human) OX=9606 GN=PTPN23 PE=1 SV=1	PTPN23	-0.0240435	0.00924035	0.0608948	0.854903	0.940917	0.605894	0.929685	0.981723	0.786738	2.06553e+07	1.88552e+07	1.91626e+07	2.00653e+07	2.09808e+07	1.90354e+07	1.9692e+07	2.12458e+07
Q9Y3P9	Rab GTPase-activating protein 1 OS=Homo sapiens (Human) OX=9606 GN=RABGAP1 PE=1 SV=3	RABGAP1	0.149968	-0.140766	0.0670299	0.293759	0.308814	0.593262	0.548583	0.683148	0.778747	3.23331e+07	3.38408e+07	3.84751e+07	3.45667e+07	3.35495e+07	3.22705e+07	3.73703e+07	3.90541e+07
P50570	Dynamin-2 OS=Homo sapiens (Human) OX=9606 GN=DNM2 PE=1 SV=2	DNM2	0.0391163	0.084212	0.0795194	0.76942	0.64631	0.526128	0.881948	0.880204	0.73207	1.47633e+07	1.1676e+07	1.17167e+07	1.30909e+07	1.21863e+07	1.19433e+07	1.29851e+07	1.31889e+07
P17812	CTP synthase 1 OS=Homo sapiens (Human) OX=9606 GN=CTPS1 PE=1 SV=2	CTPS1	-0.251735	0.130153	0.251154	0.0917911	0.363619	0.233877	0.329809	0.718983	0.507249	7.20176e+07	6.33467e+07	6.00728e+07	6.34053e+07	7.27203e+07	7.42799e+07	6.38663e+07	8.44774e+07
Q9UBC2	Epidermal growth factor receptor substrate 15-like 1 OS=Homo sapiens (Human) OX=9606 GN=EPS15L1 PE=1 SV=1	EPS15L1	0.293085	-0.136462	-0.113367	0.0889135	0.366074	0.391234	0.322838	0.720152	0.640025	2.5429e+07	2.27683e+07	2.80567e+07	2.49334e+07	2.23079e+07	2.08651e+07	2.40009e+07	2.49079e+07
P08195	4F2 cell-surface antigen heavy chain OS=Homo sapiens (Human) OX=9606 GN=SLC3A2 PE=1 SV=3	SLC3A2	-0.16911	0.0972581	0.00334249	0.216526	0.416072	0.976061	0.473114	0.754527	0.987407	6.65592e+07	6.56734e+07	6.31598e+07	6.04786e+07	6.76851e+07	7.13992e+07	6.3604e+07	6.03352e+07
Q93050	V-type proton ATPase 116 kDa subunit a isoform 1 OS=Homo sapiens (Human) OX=9606 GN=ATP6V0A1 PE=1 SV=3	ATP6V0A1	0.155849	0.0734871	-0.126003	0.430957	0.694769	0.504614	0.660334	0.900601	0.71951	9.87697e+07	1.00212e+08	1.08178e+08	8.26349e+07	8.66647e+07	8.29113e+07	8.71577e+07	8.61261e+07
Q9Y230	RuvB-like 2 OS=Homo sapiens (Human) OX=9606 GN=RUVBL2 PE=1 SV=3	RUVBL2	-0.129547	0.100644	0.050162	0.308958	0.43087	0.641219	0.563237	0.765317	0.807781	1.30376e+08	1.42845e+08	1.27957e+08	1.26591e+08	1.36756e+08	1.41982e+08	1.30002e+08	1.33574e+08
P55795	Heterogeneous nuclear ribonucleoprotein H2 OS=Homo sapiens (Human) OX=9606 GN=HNRNPH2 PE=1 SV=1	HNRNPH2	0.144819	0.362185	0.0175147	0.415621	0.0833981	0.911953	0.650085	0.457279	0.958935	5.45788e+07	6.07581e+07	4.9508e+07	4.05411e+07	3.84871e+07	4.26351e+07	4.7087e+07	4.36731e+07
P60842	Eukaryotic initiation factor 4A-I OS=Homo sapiens (Human) OX=9606 GN=EIF4A1 PE=1 SV=1	EIF4A1	-0.0951327	-0.0323513	0.0375357	0.452507	0.807995	0.773863	0.675017	0.937255	0.885318	1.29784e+08	1.4541e+08	1.45167e+08	1.35964e+08	1.49662e+08	1.50008e+08	1.35681e+08	1.5324e+08
P68032	Actin, alpha cardiac muscle 1 OS=Homo sapiens (Human) OX=9606 GN=ACTC1 PE=1 SV=1	ACTC1	0.142348	-1.16943	0.243703	0.684632	0.00298766	0.283993	0.835494	0.200488	0.553711	5.99655e+08	5.81856e+08	1.15617e+09	1.52672e+09	9.27522e+08	1.56714e+09	1.44577e+09	1.71162e+09
P57737	Coronin-7 OS=Homo sapiens (Human) OX=9606 GN=CORO7 PE=1 SV=2	CORO7	-0.158503	-0.0501529	0.107194	0.270248	0.674668	0.372886	0.528172	0.89344	0.625603	5.0272e+07	5.00173e+07	5.01018e+07	5.38007e+07	6.05398e+07	5.54606e+07	5.68615e+07	5.49998e+07
P23468	Receptor-type tyrosine-protein phosphatase delta OS=Homo sapiens (Human) OX=9606 GN=PTPRD PE=1 SV=2	PTPRD	-0.416717	-0.0200661	-0.0766434	0.121616	0.934202	0.737549	0.372625	0.979992	0.864876	4.68329e+06	3.92594e+06	3.6471e+06	5.18355e+06	5.8864e+06	5.72198e+06	4.3061e+06	3.94773e+06
Q14683	Structural maintenance of chromosomes protein 1A OS=Homo sapiens (Human) OX=9606 GN=SMC1A PE=1 SV=2	SMC1A	-0.11518	0.0843002	0.0736281	0.386131	0.492792	0.557623	0.626888	0.806494	0.752449	2.5944e+07	2.53089e+07	2.50534e+07	2.33179e+07	2.68233e+07	2.56319e+07	2.65913e+07	2.43302e+07
P35998	26S proteasome regulatory subunit 7 OS=Homo sapiens (Human) OX=9606 GN=PSMC2 PE=1 SV=3	PSMC2	0.0281487	-0.0701262	-0.0607118	0.819963	0.615187	0.604498	0.909727	0.862293	0.786268	1.12332e+08	1.27263e+08	1.20902e+08	1.30315e+08	1.24179e+08	1.21836e+08	1.22825e+08	1.1792e+08
Q9BXP5	Serrate RNA effector molecule homolog OS=Homo sapiens (Human) OX=9606 GN=SRRT PE=1 SV=1	SRRT	-0.00880992	-0.00447814	-0.0784919	0.942207	0.970993	0.498256	0.971532	0.991356	0.714403	8.96256e+07	9.69969e+07	9.61107e+07	9.10152e+07	9.5628e+07	9.26444e+07	8.65214e+07	9.06788e+07
O75054	Immunoglobulin superfamily member 3 OS=Homo sapiens (Human) OX=9606 GN=IGSF3 PE=2 SV=3	IGSF3	0.473122	-0.0232059	-0.372585	0.022391	0.860942	0.0497729	0.195769	0.95629	0.275213	3.82512e+07	3.60829e+07	3.56251e+07	4.00093e+07	2.63032e+07	2.80704e+07	2.74331e+07	3.09973e+07
P51610	Host cell factor 1 OS=Homo sapiens (Human) OX=9606 GN=HCFC1 PE=1 SV=2	HCFC1	-0.240702	-0.264845	-0.07051	0.274051	0.0764089	0.526969	0.530866	0.446234	0.732846	4.68109e+07	4.38325e+07	5.36813e+07	5.51788e+07	7.47241e+07	5.53855e+07	5.29012e+07	5.07783e+07
P51784	Ubiquitin carboxyl-terminal hydrolase 11 OS=Homo sapiens (Human) OX=9606 GN=USP11 PE=1 SV=3	USP11	0.193063	0.603649	-0.0801366	0.384358	0.00617906	0.527521	0.625363	0.245915	0.732846	2.88886e+07	2.69091e+07	1.87097e+07	1.79939e+07	1.87803e+07	1.37235e+07	1.8339e+07	1.64274e+07
P12268	Inosine-5'-monophosphate dehydrogenase 2 OS=Homo sapiens (Human) OX=9606 GN=IMPDH2 PE=1 SV=2	IMPDH2	0.0248777	0.115701	0.109902	0.838903	0.340068	0.335823	0.919651	0.706064	0.596231	6.33728e+07	6.08842e+07	5.70492e+07	5.76102e+07	5.4524e+07	5.81853e+07	6.07951e+07	6.29577e+07
Q9Y6D6	Brefeldin A-inhibited guanine nucleotide-exchange protein 1 OS=Homo sapiens (Human) OX=9606 GN=ARFGEF1 PE=1 SV=2	ARFGEF1	0.245169	0.153996	0.157567	0.09965	0.260218	0.206744	0.340877	0.648432	0.480076	1.99352e+07	1.80007e+07	1.71177e+07	1.69336e+07	1.47531e+07	1.39485e+07	1.83922e+07	1.96077e+07
Q8N1F7	Nuclear pore complex protein Nup93 OS=Homo sapiens (Human) OX=9606 GN=NUP93 PE=1 SV=2	NUP93	-0.155772	0.0820775	0.0134116	0.257024	0.550965	0.908926	0.516661	0.83068	0.956569	3.72106e+07	4.14569e+07	3.55866e+07	3.86867e+07	4.12095e+07	4.15256e+07	3.66343e+07	3.82856e+07
P22626	Heterogeneous nuclear ribonucleoproteins A2/B1 OS=Homo sapiens (Human) OX=9606 GN=HNRNPA2B1 PE=1 SV=2	HNRNPA2B1	0.0404309	-0.0453687	-0.121797	0.76398	0.698778	0.31269	0.87933	0.901853	0.580999	8.76843e+08	8.64415e+08	9.24784e+08	8.72807e+08	8.29062e+08	9.21357e+08	8.08959e+08	8.42758e+08
Q15233	Non-POU domain-containing octamer-binding protein OS=Homo sapiens (Human) OX=9606 GN=NONO PE=1 SV=4	NONO	0.245873	-0.110188	-0.126132	0.104912	0.385388	0.300434	0.347571	0.734768	0.569808	2.22185e+08	2.31112e+08	2.53684e+08	2.35822e+08	2.02656e+08	2.1002e+08	2.25488e+08	2.22749e+08
O00291	Huntingtin-interacting protein 1 OS=Homo sapiens (Human) OX=9606 GN=HIP1 PE=1 SV=5	HIP1	-0.124918	0.133992	0.233588	0.420269	0.296448	0.0955659	0.653764	0.677136	0.353711	3.94689e+07	3.97191e+07	3.47648e+07	3.74493e+07	3.64999e+07	4.23725e+07	4.28941e+07	4.19585e+07
O94788	Retinal dehydrogenase 2 OS=Homo sapiens (Human) OX=9606 GN=ALDH1A2 PE=1 SV=3	ALDH1A2	-0.75571	-0.036046	0.171514	0.00282796	0.753165	0.16846	0.111882	0.91923	0.444032	3.83684e+07	3.76925e+07	3.82253e+07	3.97722e+07	6.45092e+07	6.71746e+07	4.33549e+07	4.44789e+07
O75746	Calcium-binding mitochondrial carrier protein Aralar1 OS=Homo sapiens (Human) OX=9606 GN=SLC25A12 PE=1 SV=2	SLC25A12	0.0346249	0.0864318	-0.084063	0.770152	0.4776	0.445153	0.882127	0.7942	0.680536	7.83172e+07	8.38154e+07	7.6112e+07	7.65051e+07	7.56764e+07	7.32719e+07	7.11855e+07	7.28017e+07
Q9NQX3	Gephyrin OS=Homo sapiens (Human) OX=9606 GN=GPHN PE=1 SV=1	GPHN	0.188164	-0.13374	-0.163249	0.219024	0.347598	0.247705	0.47586	0.710916	0.519842	6.50521e+07	6.31902e+07	7.51233e+07	6.58651e+07	6.11625e+07	6.22503e+07	6.31598e+07	6.24747e+07
P40227	T-complex protein 1 subunit zeta OS=Homo sapiens (Human) OX=9606 GN=CCT6A PE=1 SV=3	CCT6A	-0.0690206	0.0267143	-0.00937316	0.605336	0.814058	0.928772	0.784074	0.938352	0.9664	2.25786e+08	2.17626e+08	2.17126e+08	2.18078e+08	2.16459e+08	2.41229e+08	2.16865e+08	2.15522e+08
Q15181	Inorganic pyrophosphatase OS=Homo sapiens (Human) OX=9606 GN=PPA1 PE=1 SV=2	PPA1	-0.0477319	-0.0151964	-0.0982833	0.694548	0.893873	0.385703	0.840975	0.969107	0.636368	8.84569e+07	9.05912e+07	9.20981e+07	8.88621e+07	9.54652e+07	9.16342e+07	8.36392e+07	8.53856e+07
Q5JPE7	Nodal modulator 2 OS=Homo sapiens (Human) OX=9606 GN=NOMO2 PE=1 SV=1	NOMO2	0.592554	0.190655	0.417073	0.00771228	0.156864	0.0729852	0.143905	0.549201	0.314578	457070	431924	393609	385070	269259	248064	593649	455174
Q8TEM1	Nuclear pore membrane glycoprotein 210 OS=Homo sapiens (Human) OX=9606 GN=NUP210 PE=1 SV=3	NUP210	-0.0149964	-0.12432	-0.0561531	0.904205	0.350264	0.607938	0.954015	0.712161	0.787744	4.8665e+07	5.34867e+07	5.68053e+07	5.44404e+07	5.4317e+07	5.80962e+07	5.36154e+07	5.33597e+07
Q99714	3-hydroxyacyl-CoA dehydrogenase type-2 OS=Homo sapiens (Human) OX=9606 GN=HSD17B10 PE=1 SV=3	HSD17B10	-0.202125	0.0611319	0.13736	0.14458	0.662736	0.245252	0.399157	0.888845	0.518427	7.58304e+07	8.80531e+07	7.81589e+07	7.84882e+07	8.8399e+07	9.19446e+07	84506395	8.78199e+07
Q16799	Reticulon-1 OS=Homo sapiens (Human) OX=9606 GN=RTN1 PE=1 SV=1	RTN1	0.0889945	-0.0286012	-0.120752	0.584495	0.867376	0.477366	0.769343	0.958633	0.699391	2.05981e+08	2.35722e+08	2.47662e+08	2.0398e+08	2.08294e+08	2.15152e+08	2.19172e+08	1.94967e+08
P43146	Netrin receptor DCC OS=Homo sapiens (Human) OX=9606 GN=DCC PE=1 SV=2	DCC	-0.129627	0.276241	0.190505	0.444978	0.10302	0.187884	0.670905	0.47818	0.462602	2.84538e+07	2.6128e+07	2.11487e+07	2.39689e+07	2.27303e+07	2.67484e+07	2.52808e+07	2.61119e+07
P11274	Breakpoint cluster region protein OS=Homo sapiens (Human) OX=9606 GN=BCR PE=1 SV=2	BCR	-0.256392	0.232312	0.354315	0.111782	0.114195	0.0357136	0.359073	0.494658	0.243247	1.66284e+07	1.76843e+07	1.51018e+07	1.41106e+07	1.83098e+07	1.66459e+07	1.93813e+07	1.79684e+07
Q01518	Adenylyl cyclase-associated protein 1 OS=Homo sapiens (Human) OX=9606 GN=CAP1 PE=1 SV=5	CAP1	0.0385134	-0.0594168	-0.136475	0.79087	0.661691	0.328974	0.892318	0.888059	0.591884	1.88591e+08	1.87307e+08	2.0959e+08	1.83011e+08	1.844e+08	1.97751e+08	1.81124e+08	1.7527e+08
P29323	Ephrin type-B receptor 2 OS=Homo sapiens (Human) OX=9606 GN=EPHB2 PE=1 SV=5	EPHB2	0.00532615	0.0391235	-0.00408709	0.965471	0.741305	0.971333	0.983116	0.914503	0.984914	3.79389e+07	3.7074e+07	3.77108e+07	3.53292e+07	3.57656e+07	3.68931e+07	3.72439e+07	3.557e+07
P11047	Laminin subunit gamma-1 OS=Homo sapiens (Human) OX=9606 GN=LAMC1 PE=1 SV=3	LAMC1	-0.147086	0.204147	0.322762	0.294877	0.185749	0.0496357	0.549317	0.577869	0.275213	3.65186e+07	4.04389e+07	3.17645e+07	3.50318e+07	3.62305e+07	3.76665e+07	4.28332e+07	4.06393e+07
Q96ME7	Zinc finger protein 512 OS=Homo sapiens (Human) OX=9606 GN=ZNF512 PE=1 SV=2	ZNF512	0.1463	0.214897	-0.00242155	0.404479	0.130176	0.982909	0.642017	0.51961	0.990299	8.00795e+07	7.72001e+07	7.02315e+07	6.5347e+07	5.52118e+07	6.77807e+07	6.85136e+07	6.6761e+07
Q6ZMI0	Protein phosphatase 1 regulatory subunit 21 OS=Homo sapiens (Human) OX=9606 GN=PPP1R21 PE=1 SV=1	PPP1R21	0.0619944	0.0898391	-0.00851967	0.630831	0.440266	0.935304	0.798528	0.769238	0.968467	1.82107e+07	1.79957e+07	1.69514e+07	1.70687e+07	1.71144e+07	1.5605e+07	1.69876e+07	1.68323e+07
Q9UJS0	Calcium-binding mitochondrial carrier protein Aralar2 OS=Homo sapiens (Human) OX=9606 GN=SLC25A13 PE=1 SV=2	SLC25A13	-0.207657	-0.0255128	0.0279942	0.133657	0.820506	0.798256	0.387091	0.94031	0.898712	3.14579e+07	3.19735e+07	3.20097e+07	3.25535e+07	3.70349e+07	3.76215e+07	3.2071e+07	3.3777e+07
P11940	Polyadenylate-binding protein 1 OS=Homo sapiens (Human) OX=9606 GN=PABPC1 PE=1 SV=2	PABPC1	0.164853	-0.0382266	-0.124467	0.208794	0.735403	0.295302	0.464668	0.913132	0.564793	1.20768e+08	1.22726e+08	1.23746e+08	1.26291e+08	1.1086e+08	1.1154e+08	1.17871e+08	1.11573e+08
P62873	Guanine nucleotide-binding protein G(I)/G(S)/G(T) subunit beta-1 OS=Homo sapiens (Human) OX=9606 GN=GNB1 PE=1 SV=3	GNB1	-0.183774	0.158551	0.079896	0.187513	0.244956	0.499755	0.444552	0.638704	0.715727	4.4549e+08	4.7839e+08	3.99947e+08	4.27721e+08	4.75306e+08	4.64748e+08	4.48097e+08	4.26475e+08
P52701	DNA mismatch repair protein Msh6 OS=Homo sapiens (Human) OX=9606 GN=MSH6 PE=1 SV=2	MSH6	-0.121421	-0.108393	-0.02411	0.36889	0.397742	0.838337	0.613854	0.74335	0.920382	2.70721e+07	2.94072e+07	2.98846e+07	3.09591e+07	3.46184e+07	3.17168e+07	3.12981e+07	2.85891e+07
P51659	Peroxisomal multifunctional enzyme type 2 OS=Homo sapiens (Human) OX=9606 GN=HSD17B4 PE=1 SV=3	HSD17B4	-0.0279797	-0.0458474	-0.0993061	0.857042	0.768107	0.504783	0.930726	0.923082	0.719584	7.40451e+07	8.09069e+07	7.32408e+07	8.71629e+07	7.88587e+07	8.41254e+07	7.60282e+07	7.31682e+07
P07237	Protein disulfide-isomerase OS=Homo sapiens (Human) OX=9606 GN=P4HB PE=1 SV=3	P4HB	0.165346	0.0369513	-0.155035	0.225978	0.745624	0.214238	0.483259	0.916434	0.48907	1.43917e+08	1.41116e+08	1.41033e+08	1.3681e+08	1.2011e+08	1.2765e+08	1.28565e+08	1.21053e+08
Q15435	Protein phosphatase 1 regulatory subunit 7 OS=Homo sapiens (Human) OX=9606 GN=PPP1R7 PE=1 SV=1	PPP1R7	0.19945	-0.033212	-0.131074	0.196988	0.774112	0.28066	0.453642	0.925686	0.550251	4.62143e+07	4.62052e+07	4.60472e+07	4.85579e+07	3.87633e+07	4.36529e+07	4.22511e+07	4.41277e+07
Q14240	Eukaryotic initiation factor 4A-II OS=Homo sapiens (Human) OX=9606 GN=EIF4A2 PE=1 SV=2	EIF4A2	0.119441	-0.201426	-0.0444956	0.342526	0.179837	0.678905	0.591363	0.575901	0.833952	2.31482e+08	2.62149e+08	2.79071e+08	2.87488e+08	2.63081e+08	2.57741e+08	2.76054e+08	2.73245e+08
P29144	Tripeptidyl-peptidase 2 OS=Homo sapiens (Human) OX=9606 GN=TPP2 PE=1 SV=4	TPP2	-0.28259	0.263593	0.222536	0.0673211	0.0721126	0.103588	0.28989	0.446035	0.363828	2.93883e+07	2.89927e+07	2.49253e+07	2.37204e+07	2.9765e+07	2.92864e+07	2.90724e+07	2.76862e+07
P11387	DNA topoisomerase 1 OS=Homo sapiens (Human) OX=9606 GN=TOP1 PE=1 SV=2	TOP1	-0.0932496	0.154056	0.166506	0.443634	0.264451	0.18786	0.670539	0.649622	0.462602	5.88963e+07	5.28638e+07	5.01609e+07	5.01337e+07	5.3083e+07	5.39276e+07	5.44498e+07	5.81763e+07
P31040	Succinate dehydrogenase [ubiquinone] flavoprotein subunit, mitochondrial OS=Homo sapiens (Human) OX=9606 GN=SDHA PE=1 SV=2	SDHA	-0.137557	0.0189624	0.0508121	0.428767	0.898558	0.725176	0.660008	0.970939	0.860605	4.9363e+07	4.76644e+07	4.3844e+07	5.22721e+07	4.94873e+07	5.60149e+07	4.94667e+07	4.97117e+07
O94967	WD repeat-containing protein 47 OS=Homo sapiens (Human) OX=9606 GN=WDR47 PE=1 SV=1	WDR47	-0.127914	0.103319	-0.0154102	0.312394	0.384869	0.884604	0.565297	0.734459	0.941922	3.44182e+07	3.39927e+07	3.23028e+07	3.13855e+07	3.50303e+07	3.4577e+07	3.16247e+07	3.13809e+07
O60488	Long-chain-fatty-acid--CoA ligase 4 OS=Homo sapiens (Human) OX=9606 GN=ACSL4 PE=1 SV=2	ACSL4	-0.300541	0.275401	0.224261	0.0778892	0.0892926	0.165884	0.308188	0.459128	0.441537	4.59975e+07	4.46141e+07	3.52416e+07	3.97505e+07	4.57031e+07	4.65264e+07	4.63383e+07	4.1255e+07
O95819	Mitogen-activated protein kinase kinase kinase kinase 4 OS=Homo sapiens (Human) OX=9606 GN=MAP4K4 PE=1 SV=2	MAP4K4	-0.205158	-0.20412	0.153241	0.190686	0.137401	0.215335	0.446554	0.527672	0.490331	3.30744e+07	3.46699e+07	3.98615e+07	3.81754e+07	4.80129e+07	4.21803e+07	4.24237e+07	4.43597e+07
P22234	Multifunctional protein ADE2 OS=Homo sapiens (Human) OX=9606 GN=PAICS PE=1 SV=3	PAICS	-0.0880331	-0.0507573	0.00130248	0.591061	0.762747	0.993206	0.775471	0.921854	0.996601	8.35452e+07	7.50558e+07	7.42155e+07	9.06505e+07	8.66152e+07	8.78273e+07	8.14754e+07	8.27222e+07
Q9Y4E6	WD repeat-containing protein 7 OS=Homo sapiens (Human) OX=9606 GN=WDR7 PE=1 SV=2	WDR7	-0.397548	0.209244	0.366217	0.0482024	0.153431	0.0657293	0.250366	0.546445	0.300115	1.38748e+07	1.31882e+07	1.11558e+07	1.22726e+07	1.65813e+07	1.44106e+07	1.64741e+07	1.38076e+07
P53675	Clathrin heavy chain 2 OS=Homo sapiens (Human) OX=9606 GN=CLTCL1 PE=1 SV=2	CLTCL1	0.363763	-0.0617197	0.382831	0.582399	0.763691	0.0756068	0.767805	0.921886	0.318987	1.65287e+06	1.2339e+06	1.57262e+06	1.41271e+06	648978	2.06372e+06	2161632	1.74736e+06
Q12905	Interleukin enhancer-binding factor 2 OS=Homo sapiens (Human) OX=9606 GN=ILF2 PE=1 SV=2	ILF2	0.36403	-0.146401	-0.465646	0.04562	0.273895	0.0251911	0.24641	0.659717	0.217636	8.70497e+07	8.21475e+07	9.71231e+07	9.01947e+07	7.62552e+07	6.93314e+07	6.29475e+07	7.29756e+07
Q9H9B4	Sideroflexin-1 OS=Homo sapiens (Human) OX=9606 GN=SFXN1 PE=1 SV=4	SFXN1	0.0179667	0.0745368	-0.22866	0.881834	0.564343	0.103579	0.941856	0.834792	0.363828	1.57551e+08	1.7264e+08	1.6129e+08	1.52083e+08	1.54322e+08	1.54717e+08	129693721	1.37753e+08
O75534	Cold shock domain-containing protein E1 OS=Homo sapiens (Human) OX=9606 GN=CSDE1 PE=1 SV=2	CSDE1	-0.0513037	-0.126745	0.241841	0.70576	0.489823	0.07871	0.846995	0.803548	0.32518	4.46436e+07	5.73474e+07	5.45782e+07	5.59193e+07	5.38578e+07	6.07926e+07	6.67721e+07	6.39129e+07
Q4V328	GRIP1-associated protein 1 OS=Homo sapiens (Human) OX=9606 GN=GRIPAP1 PE=1 SV=2		0.11796	-0.0944382	-0.000260769	0.372196	0.438385	0.998339	0.617372	0.76849	0.99911	2.02485e+07	2.01251e+07	2.22518e+07	2.08748e+07	1.93715e+07	2.03706e+07	2.04379e+07	2.27193e+07
P47897	Glutamine--tRNA ligase OS=Homo sapiens (Human) OX=9606 GN=QARS1 PE=1 SV=1	QARS	-0.150235	0.122952	0.0536835	0.254023	0.338528	0.664103	0.51468	0.706048	0.824477	2.77894e+07	2.9858e+07	2.59076e+07	2.70077e+07	2.98447e+07	2.89047e+07	2.60575e+07	2.89269e+07
P62191	26S proteasome regulatory subunit 4 OS=Homo sapiens (Human) OX=9606 GN=PSMC1 PE=1 SV=1	PSMC1	-0.0499659	0.132083	0.133957	0.747103	0.356899	0.335563	0.869034	0.717114	0.596083	8.31088e+07	8.73096e+07	7.28501e+07	8.29387e+07	7.54418e+07	8.59492e+07	8.73691e+07	8.32683e+07
P00367	Glutamate dehydrogenase 1, mitochondrial OS=Homo sapiens (Human) OX=9606 GN=GLUD1 PE=1 SV=2	GLUD1	-0.0612968	0.279804	0.126525	0.610471	0.0719611	0.284178	0.786825	0.446035	0.553801	1.03839e+08	1.13617e+08	8.95676e+07	8.93703e+07	9.51456e+07	9.17346e+07	9.52069e+07	1.00196e+08
Q9UMS4	Pre-mRNA-processing factor 19 OS=Homo sapiens (Human) OX=9606 GN=PRPF19 PE=1 SV=1	PRPF19	-0.233826	-0.00477935	-0.0558273	0.113582	0.973933	0.606606	0.361148	0.991949	0.786954	7.6244e+07	6.43278e+07	6.91681e+07	7.13799e+07	8.53299e+07	8.01344e+07	6.7221e+07	6.79775e+07
P49815	Tuberin OS=Homo sapiens (Human) OX=9606 GN=TSC2 PE=1 SV=2	TSC2	-0.0870249	0.203889	0.0589635	0.488473	0.131534	0.605428	0.701128	0.521304	0.786738	1.39207e+07	1.38511e+07	1.17783e+07	1.23398e+07	1.30915e+07	1.25239e+07	1.2225e+07	1.29015e+07
Q02818	Nucleobindin-1 OS=Homo sapiens (Human) OX=9606 GN=NUCB1 PE=1 SV=4	NUCB1	0.00401384	-0.211707	0.00969045	0.97296	0.196418	0.927188	0.986154	0.590974	0.96551	3.37695e+07	2.85807e+07	3.65087e+07	3.54537e+07	3.64359e+07	3.5356e+07	3.6256e+07	3.61836e+07
P60174	Triosephosphate isomerase OS=Homo sapiens (Human) OX=9606 GN=TPI1 PE=1 SV=3	TPI1	0.199948	-0.269492	-0.462359	0.303698	0.172556	0.047029	0.558347	0.566319	0.27143	6.0866e+08	6.18128e+08	6.56036e+08	8.33253e+08	6.67915e+08	6.20156e+08	5.48152e+08	5.25334e+08
Q13045	Protein flightless-1 homolog OS=Homo sapiens (Human) OX=9606 GN=FLII PE=1 SV=2	FLII	0.123827	-0.00292618	0.127343	0.355868	0.980161	0.342754	0.600905	0.993823	0.601578	1.33665e+07	1.32414e+07	1.28792e+07	1.37983e+07	1.1901e+07	1.25614e+07	1.53384e+07	1.3823e+07
P09471	Guanine nucleotide-binding protein G(o) subunit alpha OS=Homo sapiens (Human) OX=9606 GN=GNAO1 PE=1 SV=4	GNAO1	0.113236	0.0248576	-0.0573757	0.36495	0.82796	0.615383	0.611142	0.944864	0.791917	3.77269e+08	3.89432e+08	3.82808e+08	3.70796e+08	3.49769e+08	3.46843e+08	3.50539e+08	3.7397e+08
O14795	Protein unc-13 homolog B OS=Homo sapiens (Human) OX=9606 GN=UNC13B PE=1 SV=2	UNC13B	-0.165218	-0.0548919	0.152579	0.225703	0.649228	0.224082	0.483207	0.881655	0.497029	1.34576e+07	1.42871e+07	1.47497e+07	1.40662e+07	1.65967e+07	1.56979e+07	1.64655e+07	1.55686e+07
P62333	26S proteasome regulatory subunit 10B OS=Homo sapiens (Human) OX=9606 GN=PSMC6 PE=1 SV=1	PSMC6	-0.0211141	0.0619573	0.0386758	0.85716	0.596188	0.719875	0.930726	0.852056	0.857286	1.04156e+08	1.08928e+08	1.03161e+08	1.00926e+08	1.04249e+08	1.03464e+08	1.06463e+08	1.03183e+08
O75116	Rho-associated protein kinase 2 OS=Homo sapiens (Human) OX=9606 GN=ROCK2 PE=1 SV=4	ROCK2	0.0359749	0.221611	0.00209159	0.766416	0.12181	0.984298	0.880811	0.509229	0.990889	2.07888e+07	2.25468e+07	1.85409e+07	1.85935e+07	1.86025e+07	1.76258e+07	1.88991e+07	1.82941e+07
P49591	Serine--tRNA ligase, cytoplasmic OS=Homo sapiens (Human) OX=9606 GN=SARS1 PE=1 SV=3	SARS	-0.120074	0.0781695	0.0757962	0.33805	0.503383	0.48783	0.587762	0.812598	0.70686	9.70153e+07	9.39931e+07	8.95878e+07	9.13324e+07	9.91512e+07	9.73607e+07	9.47617e+07	9.59124e+07
Q9ULK5	Vang-like protein 2 OS=Homo sapiens (Human) OX=9606 GN=VANGL2 PE=1 SV=2	VANGL2	-0.370729	0.226956	0.207744	0.075055	0.241014	0.248606	0.303307	0.635457	0.520531	3.46424e+07	3.95863e+07	2.85292e+07	3.50931e+07	4.14663e+07	4.02733e+07	3.81821e+07	3.49725e+07
P09972	Fructose-bisphosphate aldolase C OS=Homo sapiens (Human) OX=9606 GN=ALDOC PE=1 SV=2	ALDOC	-0.160195	-0.38305	-0.352823	0.709811	0.388304	0.430971	0.849303	0.735564	0.670158	6.96068e+07	7.03803e+07	6.30708e+07	1.32097e+08	9.63483e+07	1.08083e+08	6.77705e+07	7.53808e+07
O00116	Alkyldihydroxyacetonephosphate synthase, peroxisomal OS=Homo sapiens (Human) OX=9606 GN=AGPS PE=1 SV=1	AGPS	0.0496881	-0.012906	-0.0269105	0.678315	0.907999	0.806771	0.831864	0.973312	0.904499	4.25834e+07	4.2648e+07	4.26924e+07	4.33071e+07	4.08405e+07	4.23475e+07	4.34049e+07	4.10364e+07
Q9UH99	SUN domain-containing protein 2 OS=Homo sapiens (Human) OX=9606 GN=SUN2 PE=1 SV=3	SUN2	-0.467306	0.186105	0.430305	0.0194492	0.180008	0.0166642	0.18684	0.575901	0.1871	1.52924e+07	1.41617e+07	1.3235e+07	1.26421e+07	1.69773e+07	1.86679e+07	1.69076e+07	1.79693e+07
Q00341	Vigilin OS=Homo sapiens (Human) OX=9606 GN=HDLBP PE=1 SV=2	HDLBP	-0.126663	0.0327943	0.0226265	0.332332	0.80226	0.839936	0.583833	0.935561	0.921004	3.1269e+07	3.48012e+07	3.12622e+07	3.32618e+07	3.57191e+07	3.4799e+07	3.32911e+07	3.22299e+07
O43776	Asparagine--tRNA ligase, cytoplasmic OS=Homo sapiens (Human) OX=9606 GN=NARS1 PE=1 SV=1	NARS	0.307238	-0.0934342	-0.188425	0.108677	0.545008	0.194487	0.35463	0.825321	0.467083	9.04939e+07	7.70032e+07	9.31046e+07	8.51941e+07	7.85252e+07	6.60257e+07	8.20937e+07	7.44094e+07
Q9Y2Q0	Phospholipid-transporting ATPase IA OS=Homo sapiens (Human) OX=9606 GN=ATP8A1 PE=1 SV=1	ATP8A1	-0.183389	0.0779687	0.0956418	0.198017	0.537178	0.434844	0.454018	0.822451	0.6738	3.46647e+07	3.59391e+07	3.49458e+07	3.19977e+07	3.75504e+07	3.83065e+07	3.63392e+07	3.51334e+07
P62136	Serine/threonine-protein phosphatase PP1-alpha catalytic subunit OS=Homo sapiens (Human) OX=9606 GN=PPP1CA PE=1 SV=1	PPP1CA	0.038147	-0.239789	0.0403666	0.751466	0.0914412	0.726976	0.871308	0.460398	0.861249	9.90905e+07	9.57463e+07	1.17201e+08	1.12873e+08	1.14435e+08	1.09859e+08	1.22791e+08	1.13935e+08
O43602	Neuronal migration protein doublecortin OS=Homo sapiens (Human) OX=9606 GN=DCX PE=1 SV=4	DCX	-0.0827714	-0.00989817	0.0988903	0.524383	0.933558	0.408978	0.726249	0.979832	0.655342	4.07997e+08	4.04143e+08	3.9393e+08	4.24358e+08	4.22363e+08	4.43972e+08	4.44771e+08	4.31075e+08
O14497	AT-rich interactive domain-containing protein 1A OS=Homo sapiens (Human) OX=9606 GN=ARID1A PE=1 SV=3	ARID1A	0.227299	-0.201159	-0.134301	0.179995	0.227875	0.369557	0.436518	0.626687	0.621939	1.18402e+07	1.27028e+07	1.5344e+07	1.29548e+07	1.18275e+07	1.23006e+07	1.27409e+07	1.29512e+07
P43686	26S proteasome regulatory subunit 6B OS=Homo sapiens (Human) OX=9606 GN=PSMC4 PE=1 SV=2	PSMC4	0.0511572	-0.0240867	-0.11521	0.69473	0.850648	0.368758	0.840975	0.954703	0.621939	6.18766e+07	6.73934e+07	6.81737e+07	6.32453e+07	6.54962e+07	6.1277e+07	5.83024e+07	6.3037e+07
Q6PGP7	Tetratricopeptide repeat protein 37 OS=Homo sapiens (Human) OX=9606 GN=TTC37 PE=1 SV=1	TTC37	-0.130116	0.137657	0.0429013	0.36539	0.328451	0.741106	0.611261	0.696847	0.86617	1.51045e+07	1.46467e+07	1.43832e+07	1.2709e+07	1.46657e+07	1.49337e+07	1.43099e+07	1.3557e+07
P54577	Tyrosine--tRNA ligase, cytoplasmic OS=Homo sapiens (Human) OX=9606 GN=YARS1 PE=1 SV=4	YARS	-0.189321	0.071719	0.172373	0.216475	0.588242	0.223285	0.473114	0.847096	0.496152	1.03487e+08	1.01567e+08	1.03583e+08	9.187e+07	1.09333e+08	1.14005e+08	1.0746e+08	1.12458e+08
Q96PU5	E3 ubiquitin-protein ligase NEDD4-like OS=Homo sapiens (Human) OX=9606 GN=NEDD4L PE=1 SV=2	NEDD4L	-0.329704	0.11232	0.278547	0.0757794	0.459607	0.100798	0.304367	0.781532	0.36169	3.78739e+07	4.14999e+07	3.40935e+07	3.94541e+07	4.77355e+07	4.45865e+07	4.60759e+07	4.29528e+07
O15067	Phosphoribosylformylglycinamidine synthase OS=Homo sapiens (Human) OX=9606 GN=PFAS PE=1 SV=4	PFAS	0.22105	0.0350078	-0.0253544	0.366877	0.761304	0.809512	0.612695	0.921744	0.906583	3.28397e+07	3.44874e+07	3.28525e+07	3.28408e+07	2.34941e+07	3.38275e+07	3.22056e+07	3.23435e+07
Q9BT78	COP9 signalosome complex subunit 4 OS=Homo sapiens (Human) OX=9606 GN=COPS4 PE=1 SV=1	COPS4	0.106985	0.0973226	0.123096	0.571286	0.433857	0.329198	0.760569	0.767536	0.592079	5.69491e+07	5.88791e+07	5.22874e+07	5.60347e+07	4.42673e+07	5.70477e+07	5.70107e+07	6.0955e+07
Q15102	Platelet-activating factor acetylhydrolase IB subunit gamma OS=Homo sapiens (Human) OX=9606 GN=PAFAH1B3 PE=1 SV=1	PAFAH1B3	-0.173763	0.0526174	0.146938	0.21196	0.702451	0.301431	0.467809	0.902021	0.570645	3.64224e+08	4.11223e+08	3.59176e+08	3.87668e+08	4.24046e+08	4.17583e+08	4.38848e+08	3.88972e+08
O00192	Armadillo repeat protein deleted in velo-cardio-facial syndrome OS=Homo sapiens (Human) OX=9606 GN=ARVCF PE=1 SV=1	ARVCF	0.226299	-0.197721	-0.00312065	0.123707	0.172727	0.978565	0.374057	0.566319	0.987861	1.42056e+07	1.29022e+07	1.59375e+07	1.51268e+07	1.28934e+07	1.3615e+07	1.60758e+07	1.49318e+07
Q15276	Rab GTPase-binding effector protein 1 OS=Homo sapiens (Human) OX=9606 GN=RABEP1 PE=1 SV=2	RABEP1	0.332473	-0.0157006	-0.162953	0.0664618	0.907883	0.252891	0.289081	0.973312	0.525471	2.84842e+07	2.96325e+07	3.14267e+07	2.7449e+07	2.27872e+07	2.37971e+07	2.60008e+07	2.64686e+07
Q9Y6M1	Insulin-like growth factor 2 mRNA-binding protein 2 OS=Homo sapiens (Human) OX=9606 GN=IGF2BP2 PE=1 SV=2	IGF2BP2	0.112086	-0.03073	-0.0404385	0.470651	0.836152	0.777705	0.68836	0.948089	0.88723	4.62973e+07	4.86899e+07	5.28245e+07	4.45308e+07	4.45775e+07	4.50783e+07	4.64205e+07	4.79115e+07
P17600	Synapsin-1 OS=Homo sapiens (Human) OX=9606 GN=SYN1 PE=1 SV=3	SYN1	0.437283	-0.207692	-0.235344	0.0566552	0.26433	0.211346	0.268959	0.649622	0.485552	4.1247e+07	4.0467e+07	5.30169e+07	4.19877e+07	3.5538e+07	3.42489e+07	3.94644e+07	4.07043e+07
Q13435	Splicing factor 3B subunit 2 OS=Homo sapiens (Human) OX=9606 GN=SF3B2 PE=1 SV=2	SF3B2	0.46202	-0.23084	-0.284718	0.0158823	0.124125	0.107213	0.173701	0.511392	0.369609	4.54416e+07	5.04991e+07	5.67809e+07	5.56564e+07	3.96843e+07	4.1968e+07	4.21921e+07	5.04741e+07
O75367	Core histone macro-H2A.1 OS=Homo sapiens (Human) OX=9606 GN=MACROH2A1 PE=1 SV=4	H2AFY	-0.0607634	0.185139	0.0770641	0.610948	0.182671	0.491301	0.786825	0.577496	0.710547	2.90078e+08	2.65405e+08	2.46349e+08	2.41773e+08	2.57029e+08	2.52046e+08	2.51715e+08	2.63298e+08
Q13153	Serine/threonine-protein kinase PAK 1 OS=Homo sapiens (Human) OX=9606 GN=PAK1 PE=1 SV=2	PAK1	0.296315	-0.279963	-0.102964	0.0870705	0.0938029	0.444478	0.319745	0.464601	0.679749	2.36588e+07	2.27855e+07	3.01636e+07	2.63465e+07	2.29903e+07	2.29458e+07	2.6134e+07	2.63638e+07
O43175	D-3-phosphoglycerate dehydrogenase OS=Homo sapiens (Human) OX=9606 GN=PHGDH PE=1 SV=4	PHGDH	-0.00982805	0.120341	0.209167	0.93982	0.364648	0.140809	0.970867	0.718983	0.413703	1.53333e+08	1.65393e+08	1.41357e+08	1.51838e+08	1.42019e+08	1.53029e+08	1.62727e+08	1.76266e+08
O95573	Long-chain-fatty-acid--CoA ligase 3 OS=Homo sapiens (Human) OX=9606 GN=ACSL3 PE=1 SV=3	ACSL3	-0.0699451	0.259201	0.181235	0.59565	0.0935483	0.208563	0.777017	0.464472	0.481853	4.44506e+07	4.63469e+07	3.61514e+07	3.9785e+07	3.91331e+07	4.06459e+07	4.50167e+07	4.10756e+07
Q96AE4	Far upstream element-binding protein 1 OS=Homo sapiens (Human) OX=9606 GN=FUBP1 PE=1 SV=3	FUBP1	0.376262	-0.242683	-0.312211	0.0675349	0.184464	0.100157	0.28989	0.577869	0.360192	9.39638e+07	1.04525e+08	1.2845e+08	1.07043e+08	8.63379e+07	9.41986e+07	9.02045e+07	9.88763e+07
P29966	Myristoylated alanine-rich C-kinase substrate OS=Homo sapiens (Human) OX=9606 GN=MARCKS PE=1 SV=4	MARCKS	0.394633	-0.0329726	-0.117994	0.0270421	0.787936	0.319483	0.206924	0.930373	0.58575	9.58467e+08	8.84795e+08	9.22133e+08	9.62671e+08	6.99266e+08	7.34613e+08	8.49331e+08	8.87472e+08
Q9UBB4	Ataxin-10 OS=Homo sapiens (Human) OX=9606 GN=ATXN10 PE=1 SV=1	ATXN10	0.231501	0.0350541	0.0465981	0.178397	0.805617	0.731331	0.434577	0.936831	0.862786	9.67612e+07	8.75278e+07	9.56065e+07	8.43831e+07	7.19831e+07	8.128e+07	8.88293e+07	9.68817e+07
Q9Y3F4	Serine-threonine kinase receptor-associated protein OS=Homo sapiens (Human) OX=9606 GN=STRAP PE=1 SV=1	STRAP	0.0191167	0.0971304	0.0340423	0.873912	0.42412	0.757819	0.936891	0.759656	0.875224	1.19924e+08	1.17753e+08	1.14322e+08	1.07961e+08	1.08834e+08	1.10221e+08	1.14439e+08	1.13063e+08
Q9UHG3	Prenylcysteine oxidase 1 OS=Homo sapiens (Human) OX=9606 GN=PCYOX1 PE=1 SV=3	PCYOX1	-0.295816	0.0373993	-0.00643338	0.067675	0.813302	0.956873	0.28989	0.938279	0.978786	6.05305e+07	7.27632e+07	6.75428e+07	6.19141e+07	7.92505e+07	7.93984e+07	6.60844e+07	6.27186e+07
P34897	Serine hydroxymethyltransferase, mitochondrial OS=Homo sapiens (Human) OX=9606 GN=SHMT2 PE=1 SV=3	SHMT2	-0.275296	0.0521639	0.101927	0.141823	0.756659	0.514025	0.396381	0.920587	0.724842	6.28278e+07	7.04899e+07	5.81939e+07	7.07938e+07	7.90784e+07	7.63305e+07	6.94922e+07	6.82815e+07
P46100	Transcriptional regulator ATRX OS=Homo sapiens (Human) OX=9606 GN=ATRX PE=1 SV=5	ATRX	0.43017	0.0590106	-0.138385	0.0349495	0.657329	0.340568	0.22477	0.885847	0.599703	1.91456e+07	1.83043e+07	1.90642e+07	1.69384e+07	1.2743e+07	1.40259e+07	1.55216e+07	1.71727e+07
Q96A65	Exocyst complex component 4 OS=Homo sapiens (Human) OX=9606 GN=EXOC4 PE=1 SV=1	EXOC4	-0.148769	0.239006	0.186788	0.398737	0.160852	0.249194	0.636668	0.552949	0.520531	2.23004e+07	2.17514e+07	1.71029e+07	2.03626e+07	2.21065e+07	1.94009e+07	2.05905e+07	2.19126e+07
Q9BTV5	Fibronectin type III and SPRY domain-containing protein 1 OS=Homo sapiens (Human) OX=9606 GN=FSD1 PE=1 SV=1	FSD1	-0.0608582	-0.00491399	0.0125169	0.745655	0.978505	0.955872	0.868337	0.993115	0.978558	6.43208e+07	6.9277e+07	5.90373e+07	7.59928e+07	7.25942e+07	6.71827e+07	7.68528e+07	5.93984e+07
P49321	Nuclear autoantigenic sperm protein OS=Homo sapiens (Human) OX=9606 GN=NASP PE=1 SV=2	NASP	0.414478	-0.214977	-0.28313	0.0222367	0.123352	0.0530744	0.195265	0.510691	0.281541	4.25177e+07	4.39944e+07	5.16232e+07	4.88147e+07	3.7598e+07	3.7707e+07	4.11761e+07	4.13324e+07
Q9NSK0	Kinesin light chain 4 OS=Homo sapiens (Human) OX=9606 GN=KLC4 PE=1 SV=3	KLC4	-0.284088	0.213161	0.411537	0.0904956	0.167974	0.0275205	0.326647	0.561699	0.222218	2.07177e+07	2.1776e+07	1.71871e+07	1.95336e+07	2.21689e+07	2.23506e+07	2.44967e+07	2.42464e+07
Q9Y3I0	RNA-splicing ligase RtcB homolog OS=Homo sapiens (Human) OX=9606 GN=RTCB PE=1 SV=1	C22orf28; RTCB	0.162142	-0.0582044	-0.32119	0.336749	0.646889	0.0499191	0.586846	0.880413	0.275213	1.38723e+08	1.36323e+08	1.50739e+08	1.35999e+08	1.18337e+08	1.39159e+08	1.16836e+08	1.12412e+08
O43747	AP-1 complex subunit gamma-1 OS=Homo sapiens (Human) OX=9606 GN=AP1G1 PE=1 SV=5	AP1G1	0.219439	-0.340689	-0.177065	0.139331	0.0428283	0.263156	0.392702	0.394042	0.532883	3.16221e+07	2.93788e+07	3.97583e+07	3.74725e+07	3.42574e+07	3.2052e+07	3.71358e+07	3.13866e+07
P54886	Delta-1-pyrroline-5-carboxylate synthase OS=Homo sapiens (Human) OX=9606 GN=ALDH18A1 PE=1 SV=2	ALDH18A1	-0.148986	0.0642656	0.0798402	0.304852	0.62811	0.531837	0.559087	0.870866	0.736187	3.01908e+07	3.13603e+07	2.77421e+07	3.12194e+07	3.31023e+07	3.21202e+07	3.07844e+07	3.14268e+07
Q5T0N5	Formin-binding protein 1-like OS=Homo sapiens (Human) OX=9606 GN=FNBP1L PE=1 SV=3	FNBP1L	0.227537	0.0772964	0.0925702	0.108876	0.507288	0.419671	0.354758	0.812598	0.660754	5.68481e+07	5.88684e+07	5.4684e+07	5.49795e+07	4.63003e+07	4.73922e+07	5.68377e+07	6.01391e+07
P52948	Nuclear pore complex protein Nup98-Nup96 OS=Homo sapiens (Human) OX=9606 GN=NUP98 PE=1 SV=4	NUP98	0.377204	-0.0666758	-0.220234	0.0398963	0.591587	0.139871	0.236484	0.849068	0.412321	1.6923e+07	1.70674e+07	1.70199e+07	1.86137e+07	1.42469e+07	1.32251e+07	1.46e+07	1.59897e+07
P04899	Guanine nucleotide-binding protein G(i) subunit alpha-2 OS=Homo sapiens (Human) OX=9606 GN=GNAI2 PE=1 SV=3	GNAI2	0.0156053	0.101753	0.0270792	0.919578	0.507867	0.817432	0.96166	0.812598	0.909683	1.20428e+08	1.41227e+08	1.16514e+08	1.26768e+08	1.10935e+08	1.30952e+08	1.21388e+08	1.26332e+08
Q9H9A6	Leucine-rich repeat-containing protein 40 OS=Homo sapiens (Human) OX=9606 GN=LRRC40 PE=1 SV=1	LRRC40	-0.0654003	0.0122434	0.272666	0.609851	0.918599	0.0637084	0.786239	0.976938	0.296198	3.46176e+07	3.34059e+07	3.49547e+07	3.25269e+07	3.4544e+07	3.61474e+07	4.11133e+07	4.03578e+07
P07384	Calpain-1 catalytic subunit OS=Homo sapiens (Human) OX=9606 GN=CAPN1 PE=1 SV=1	CAPN1	-0.112005	0.26143	0.103435	0.378977	0.0725675	0.384574	0.621986	0.446035	0.635526	8.0393e+07	8.16108e+07	6.61156e+07	6.90662e+07	7.42517e+07	7.18327e+07	7.48041e+07	7.04561e+07
Q86YR5	G-protein-signaling modulator 1 OS=Homo sapiens (Human) OX=9606 GN=GPSM1 PE=1 SV=2	GPSM1	-0.0753808	-0.192087	0.209961	0.665251	0.157076	0.138142	0.822774	0.54932	0.411159	2.23628e+07	2.10302e+07	2.50913e+07	2.44622e+07	2.92543e+07	2.33236e+07	3.01523e+07	2.72337e+07
Q9BUJ2	Heterogeneous nuclear ribonucleoprotein U-like protein 1 OS=Homo sapiens (Human) OX=9606 GN=HNRNPUL1 PE=1 SV=2	HNRNPUL1	0.227686	-0.209908	-0.288831	0.469992	0.457583	0.326909	0.68836	0.780169	0.589899	4.0615e+07	4.20701e+07	5.98727e+07	3.81776e+07	4.61365e+07	3.62318e+07	4.06609e+07	3.76675e+07
P52789	Hexokinase-2 OS=Homo sapiens (Human) OX=9606 GN=HK2 PE=1 SV=2	HK2	-2.28893	1.05106	-1.40761	0.168843	0.481861	0.365863	0.424463	0.79791	0.618704	8.52031e+06	9.36924e+06	1.16465e+06	1.59649e+07	1.96659e+07	2.24687e+07	1.42924e+06	1.84837e+06
P42858	Huntingtin OS=Homo sapiens (Human) OX=9606 GN=HTT PE=1 SV=2	HTT	-0.00470219	0.0433672	0.0214155	0.980388	0.817751	0.907566	0.991224	0.939512	0.956073	6.95078e+06	7.20048e+06	5.99045e+06	7.86731e+06	6.74103e+06	7.04297e+06	7.01099e+06	6.92468e+06
Q5JRX3	Presequence protease, mitochondrial OS=Homo sapiens (Human) OX=9606 GN=PITRM1 PE=1 SV=3	PITRM1	-0.0600281	0.125012	0.0864456	0.613812	0.29949	0.434147	0.788525	0.678534	0.67289	2.18142e+07	2.18536e+07	2.01323e+07	1.99115e+07	2.0661e+07	2.09834e+07	2.10134e+07	2.15053e+07
Q9Y5L0	Transportin-3 OS=Homo sapiens (Human) OX=9606 GN=TNPO3 PE=1 SV=3	TNPO3	0.273072	-0.310488	-0.0314957	0.205836	0.0860005	0.819535	0.461437	0.459128	0.910858	2.02563e+07	1.9067e+07	2.25215e+07	2.63741e+07	2.2603e+07	1.79864e+07	2.35089e+07	2.41869e+07
O00507	Probable ubiquitin carboxyl-terminal hydrolase FAF-Y OS=Homo sapiens (Human) OX=9606 GN=USP9Y PE=2 SV=2	USP9Y	0.15871	-0.135539	-0.0674372	0.459665	0.319743	0.587756	0.680175	0.691969	0.774748	2.46524e+06	2.57933e+06	2.91365e+06	2.63348e+06	2.13863e+06	2.87109e+06	2.58109e+06	2.70747e+06
P62714	Serine/threonine-protein phosphatase 2A catalytic subunit beta isoform OS=Homo sapiens (Human) OX=9606 GN=PPP2CB PE=1 SV=1	PPP2CB	-0.160523	-0.125747	0.284992	0.269331	0.304347	0.0466354	0.5275	0.681064	0.270679	8.51753e+07	8.19408e+07	9.15933e+07	9.07104e+07	1.07517e+08	9.61427e+07	1.10536e+08	1.11584e+08
Q7L775	EPM2A-interacting protein 1 OS=Homo sapiens (Human) OX=9606 GN=EPM2AIP1 PE=1 SV=1	EPM2AIP1	0.0542253	0.0547878	-0.0868857	0.649406	0.631399	0.551036	0.812453	0.872584	0.749302	3.06842e+07	3.13228e+07	2.95664e+07	3.01294e+07	2.91067e+07	2.83517e+07	2.57921e+07	3.06191e+07
Q92769	Histone deacetylase 2 OS=Homo sapiens (Human) OX=9606 GN=HDAC2 PE=1 SV=2	HDAC2	0.103557	0.0392707	-0.145257	0.523446	0.817582	0.353953	0.725713	0.939512	0.608109	4.79688e+07	4.13728e+07	4.74402e+07	3.96173e+07	4.18168e+07	3.89114e+07	4.01021e+07	3.83187e+07
P67775	Serine/threonine-protein phosphatase 2A catalytic subunit alpha isoform OS=Homo sapiens (Human) OX=9606 GN=PPP2CA PE=1 SV=1	PPP2CA	0.666547	-3.44489	-0.81514	0.195867	0.0977323	0.0601736	0.452908	0.470221	0.291769	556919	1.20596e+07	2.59237e+07	3.07226e+07	2.62544e+07	1.20366e+07	2.09664e+07	1.22707e+07
Q9NSD9	Phenylalanine--tRNA ligase beta subunit OS=Homo sapiens (Human) OX=9606 GN=FARSB PE=1 SV=3	FARSB	-0.0374393	-0.0176053	-0.00967972	0.765102	0.878804	0.929792	0.879961	0.963416	0.966971	6.25742e+07	6.56837e+07	6.40858e+07	6.57189e+07	6.4077e+07	6.91995e+07	6.27501e+07	6.62232e+07
Q9Y2W1	Thyroid hormone receptor-associated protein 3 OS=Homo sapiens (Human) OX=9606 GN=THRAP3 PE=1 SV=2	THRAP3	0.484319	-0.135145	-0.376643	0.0405369	0.386068	0.0479014	0.237297	0.734846	0.27317	3.63684e+07	3.42233e+07	4.21005e+07	3.56552e+07	2.55813e+07	3.00481e+07	2.95396e+07	3.0147e+07
Q9BWM7	Sideroflexin-3 OS=Homo sapiens (Human) OX=9606 GN=SFXN3 PE=1 SV=3	SFXN3	0.0429938	0.069406	-0.222087	0.72265	0.59359	0.12257	0.857005	0.84997	0.390046	4.76611e+07	5.32226e+07	4.74066e+07	4.85998e+07	4.55444e+07	4.76728e+07	4.33114e+07	3.90986e+07
P55884	Eukaryotic translation initiation factor 3 subunit B OS=Homo sapiens (Human) OX=9606 GN=EIF3B PE=1 SV=3	EIF3B	0.100321	-0.1128	-0.243392	0.58168	0.348852	0.0836983	0.767386	0.711532	0.335729	4.87839e+07	4.776e+07	5.14428e+07	5.29578e+07	5.49944e+07	4.30972e+07	4.27045e+07	4.55244e+07
O43426	Synaptojanin-1 OS=Homo sapiens (Human) OX=9606 GN=SYNJ1 PE=1 SV=2	SYNJ1	0.424194	-0.162669	0.0523566	0.0330742	0.250151	0.647864	0.220405	0.643005	0.813342	1.83237e+07	2.05967e+07	2.173e+07	2.17613e+07	1.73632e+07	1.51386e+07	2.34224e+07	2.17088e+07
P05165	Propionyl-CoA carboxylase alpha chain, mitochondrial OS=Homo sapiens (Human) OX=9606 GN=PCCA PE=1 SV=4	PCCA	-0.906446	0.88457	0.807927	0.00154038	0.00121583	0.00166789	0.0933252	0.168562	0.105433	4.67584e+07	4.63999e+07	2.487e+07	2.55939e+07	4.88809e+07	4.58142e+07	4.31019e+07	4.52623e+07
Q9UJW0	Dynactin subunit 4 OS=Homo sapiens (Human) OX=9606 GN=DCTN4 PE=1 SV=1	DCTN4	-0.0757222	0.187324	0.0680285	0.645632	0.260852	0.655806	0.809027	0.648432	0.818253	4.8004e+07	4.64534e+07	4.55063e+07	3.77958e+07	4.17895e+07	4.56785e+07	4.4744e+07	4.22413e+07
Q15811	Intersectin-1 OS=Homo sapiens (Human) OX=9606 GN=ITSN1 PE=1 SV=3	ITSN1	0.128758	-0.223275	0.151224	0.514422	0.251022	0.447409	0.71951	0.64404	0.681614	1.2501e+07	1.27467e+07	1.30089e+07	1.66927e+07	1.42789e+07	1.27314e+07	1.757e+07	1.5242e+07
Q8IWV7	E3 ubiquitin-protein ligase UBR1 OS=Homo sapiens (Human) OX=9606 GN=UBR1 PE=1 SV=1	UBR1	-0.0215344	0.0641185	-0.0216193	0.888032	0.604095	0.845679	0.945414	0.855298	0.923412	1.08315e+07	1.16518e+07	1.10125e+07	1.04856e+07	1.18686e+07	1.00052e+07	1.08145e+07	1.03623e+07
P11171	Protein 4.1 OS=Homo sapiens (Human) OX=9606 GN=EPB41 PE=1 SV=4	EPB41	0.303436	-0.209526	-0.153288	0.0764986	0.158435	0.227228	0.305446	0.550957	0.499868	3.04382e+07	3.37379e+07	3.60651e+07	3.80712e+07	2.84395e+07	3.17683e+07	3.43242e+07	3.23441e+07
Q9Y6G9	Cytoplasmic dynein 1 light intermediate chain 1 OS=Homo sapiens (Human) OX=9606 GN=DYNC1LI1 PE=1 SV=3	DYNC1LI1	0.0251685	0.00224143	-0.0278293	0.834138	0.984424	0.805262	0.916817	0.995116	0.903707	7.96201e+07	7.9491e+07	7.74202e+07	8.14962e+07	7.79808e+07	7.81095e+07	7.58948e+07	7.99879e+07
P48735	Isocitrate dehydrogenase [NADP], mitochondrial OS=Homo sapiens (Human) OX=9606 GN=IDH2 PE=1 SV=2	IDH2	-0.0472228	-0.0217072	0.014728	0.783733	0.88674	0.922137	0.887736	0.966365	0.962499	2.30306e+08	2.49981e+08	2.23689e+08	2.65239e+08	2.72123e+08	2.32568e+08	2.57956e+08	2.34749e+08
P24752	Acetyl-CoA acetyltransferase, mitochondrial OS=Homo sapiens (Human) OX=9606 GN=ACAT1 PE=1 SV=1	ACAT1	-0.0119357	0.105171	-0.00628935	0.92814	0.379964	0.953529	0.965373	0.730255	0.977311	1.00848e+08	1.04788e+08	9.52326e+07	9.59128e+07	9.10084e+07	1.02328e+08	9.7384e+07	9.29797e+07
Q9ULV4	Coronin-1C OS=Homo sapiens (Human) OX=9606 GN=CORO1C PE=1 SV=1	CORO1C	0.0114329	0.104551	0.088431	0.947433	0.530745	0.595697	0.973482	0.821928	0.780089	1.68707e+08	1.69901e+08	1.75316e+08	1.41437e+08	1.63324e+08	1.48807e+08	1.61774e+08	1.73266e+08
O43237	Cytoplasmic dynein 1 light intermediate chain 2 OS=Homo sapiens (Human) OX=9606 GN=DYNC1LI2 PE=1 SV=1	DYNC1LI2	-0.0200167	-0.0169085	-0.100461	0.891862	0.904825	0.502783	0.947845	0.973312	0.718379	5.70653e+07	5.77155e+07	5.36532e+07	6.28418e+07	6.02604e+07	5.75143e+07	5.65822e+07	5.18418e+07
P10515	Dihydrolipoyllysine-residue acetyltransferase component of pyruvate dehydrogenase complex, mitochondrial OS=Homo sapiens (Human) OX=9606 GN=DLAT PE=1 SV=3	DLAT	-0.203858	-0.0180192	0.087197	0.170242	0.885188	0.497892	0.425535	0.966159	0.714403	7.2019e+07	6.6133e+07	6.79471e+07	7.18692e+07	8.40047e+07	7.70962e+07	7.83148e+07	7.03668e+07
Q93034	Cullin-5 OS=Homo sapiens (Human) OX=9606 GN=CUL5 PE=1 SV=4	CUL5	-0.188441	0.0544567	0.101044	0.252943	0.748974	0.50689	0.514021	0.918102	0.720921	3.46676e+07	4.05177e+07	3.31304e+07	3.93148e+07	4.08928e+07	4.12912e+07	3.72901e+07	4.01813e+07
Q9NXF1	Testis-expressed protein 10 OS=Homo sapiens (Human) OX=9606 GN=TEX10 PE=1 SV=2	TEX10	-0.068762	0.0332124	-0.0178467	0.607118	0.796346	0.879181	0.784763	0.932969	0.939052	2.41108e+07	2.2259e+07	2.17149e+07	2.36028e+07	2.45877e+07	2.29321e+07	2.18626e+07	2.28705e+07
O43719	HIV Tat-specific factor 1 OS=Homo sapiens (Human) OX=9606 GN=HTATSF1 PE=1 SV=1	HTATSF1	0.331792	0.0373903	-0.36256	0.0638631	0.780956	0.0451234	0.282612	0.927695	0.266418	2.92923e+07	2.99956e+07	3.08686e+07	2.7026e+07	2.30495e+07	2.28578e+07	2.18339e+07	2.31146e+07
Q8NEY1	Neuron navigator 1 OS=Homo sapiens (Human) OX=9606 GN=NAV1 PE=1 SV=2	NAV1	0.561125	-0.0869886	-0.045385	0.151661	0.731561	0.856691	0.406442	0.912537	0.928221	8.02446e+06	7.77434e+06	1.02956e+07	6.83598e+06	6.95538e+06	4.65461e+06	8.20549e+06	8.0542e+06
P23378	Glycine dehydrogenase (decarboxylating), mitochondrial OS=Homo sapiens (Human) OX=9606 GN=GLDC PE=1 SV=2	GLDC	0.0405174	0.113489	0.0864401	0.755555	0.532795	0.484749	0.873735	0.822129	0.704715	3.23129e+07	2.55219e+07	2.76911e+07	2.54461e+07	2.64986e+07	2.51001e+07	2.90291e+07	2.73634e+07
P22059	Oxysterol-binding protein 1 OS=Homo sapiens (Human) OX=9606 GN=OSBP PE=1 SV=1	OSBP	0.113146	0.025074	-0.191702	0.416178	0.845036	0.131491	0.650205	0.953267	0.402639	4.99986e+07	4.47788e+07	4.7262e+07	4.57532e+07	4.55486e+07	4.06715e+07	4.11581e+07	4.02775e+07
O00139	Kinesin-like protein KIF2A OS=Homo sapiens (Human) OX=9606 GN=KIF2A PE=1 SV=3	KIF2A	0.00267928	0.0567429	0.14348	0.983731	0.667859	0.310045	0.992109	0.889923	0.578075	9.8878e+07	9.30553e+07	9.73579e+07	8.73589e+07	9.09758e+07	9.31673e+07	1.0661e+08	9.73341e+07
Q6UXK2	Immunoglobulin superfamily containing leucine-rich repeat protein 2 OS=Homo sapiens (Human) OX=9606 GN=ISLR2 PE=2 SV=1	ISLR2	0.326034	-0.26802	-0.0426115	0.0468671	0.0911034	0.689221	0.2487	0.460398	0.84076	2.81713e+07	3.15865e+07	3.61922e+07	3.56498e+07	2.94762e+07	2.78147e+07	3.46373e+07	3.51134e+07
P36873	Serine/threonine-protein phosphatase PP1-gamma catalytic subunit OS=Homo sapiens (Human) OX=9606 GN=PPP1CC PE=1 SV=1	PPP1CC	0.234697	-0.118192	0.0211951	0.155497	0.349886	0.852431	0.409381	0.712161	0.927026	1.14805e+07	1.07747e+07	1.23186e+07	1.18294e+07	9.52571e+06	1.09944e+07	1.18382e+07	1.26766e+07
P43246	DNA mismatch repair protein Msh2 OS=Homo sapiens (Human) OX=9606 GN=MSH2 PE=1 SV=1	MSH2	0.196781	-0.159645	0.0809099	0.185735	0.26606	0.496296	0.442945	0.651246	0.714258	2.56532e+07	2.84949e+07	2.9152e+07	3.12864e+07	2.53335e+07	2.74685e+07	3.11852e+07	3.27182e+07
P49589	Cysteine--tRNA ligase, cytoplasmic OS=Homo sapiens (Human) OX=9606 GN=CARS1 PE=1 SV=3	CARS	0.00786902	0.0431668	0.0943064	0.955729	0.737125	0.50988	0.978431	0.913722	0.722174	2.86467e+07	2.60541e+07	2.73561e+07	2.56985e+07	2.47103e+07	2.82421e+07	2.62464e+07	3.0526e+07
P11413	Glucose-6-phosphate 1-dehydrogenase OS=Homo sapiens (Human) OX=9606 GN=G6PD PE=1 SV=4	G6PD	-0.32247	0.0745953	0.295747	0.0808631	0.611802	0.0892397	0.313429	0.859525	0.34535	3.86125e+07	4.05954e+07	3.47115e+07	4.07213e+07	4.78359e+07	4.61532e+07	4.51575e+07	4.71652e+07
P06748	Nucleophosmin OS=Homo sapiens (Human) OX=9606 GN=NPM1 PE=1 SV=2	NPM1	0.217102	-0.121723	-0.246547	0.135794	0.377745	0.0822196	0.388474	0.728736	0.331894	5.24387e+08	4.66066e+08	5.48404e+08	5.27575e+08	4.78015e+08	4.47613e+08	4.67767e+08	4.39459e+08
Q12765	Secernin-1 OS=Homo sapiens (Human) OX=9606 GN=SCRN1 PE=1 SV=2	SCRN1	0.254819	-0.209786	-0.21963	0.10392	0.146446	0.139734	0.346577	0.535561	0.412321	9.82549e+07	1.00929e+08	1.09867e+08	1.20727e+08	9.53227e+07	9.81326e+07	9.48361e+07	1.0315e+08
O00154	Cytosolic acyl coenzyme A thioester hydrolase OS=Homo sapiens (Human) OX=9606 GN=ACOT7 PE=1 SV=3	ACOT7	-0.359699	-0.024678	0.223947	0.111594	0.844765	0.122401	0.358896	0.953136	0.390042	1.43433e+08	1.58161e+08	1.56472e+08	1.50028e+08	2.23684e+08	1.72127e+08	1.88141e+08	1.70198e+08
Q15020	Squamous cell carcinoma antigen recognized by T-cells 3 OS=Homo sapiens (Human) OX=9606 GN=SART3 PE=1 SV=1	SART3	0.414907	-0.156899	-0.366713	0.0235408	0.243669	0.0247379	0.198212	0.638384	0.217215	3.32129e+07	3.61536e+07	3.80237e+07	3.92524e+07	2.80534e+07	2.99288e+07	3.06394e+07	2.92993e+07
O15355	Protein phosphatase 1G OS=Homo sapiens (Human) OX=9606 GN=PPM1G PE=1 SV=1	PPM1G	0.49177	-0.0679376	-0.33972	0.0296404	0.677847	0.0315585	0.215931	0.894584	0.230312	3.60737e+07	4.4364e+07	4.30386e+07	4.08569e+07	2.71822e+07	3.27378e+07	3.35333e+07	3.27428e+07
P49418	Amphiphysin OS=Homo sapiens (Human) OX=9606 GN=AMPH PE=1 SV=1	AMPH	0.459521	-0.183205	-0.122827	0.0297764	0.241099	0.357273	0.216259	0.635457	0.610374	4.81031e+07	4.32574e+07	5.49463e+07	4.88198e+07	3.97918e+07	3.55541e+07	4.6687e+07	4.84606e+07
Q9UMX0	Ubiquilin-1 OS=Homo sapiens (Human) OX=9606 GN=UBQLN1 PE=1 SV=2	UBQLN1	0.233381	-0.488492	0.126483	0.160702	0.0182138	0.344052	0.416996	0.316784	0.60187	1.0565e+07	9.86048e+06	1.51642e+07	1.35222e+07	1.2799e+07	1.15726e+07	1.52811e+07	1.59905e+07
P00505	Aspartate aminotransferase, mitochondrial OS=Homo sapiens (Human) OX=9606 GN=GOT2 PE=1 SV=3	GOT2	-0.026516	-0.0468449	-0.00324801	0.83167	0.745784	0.977803	0.916296	0.916434	0.987827	2.5266e+08	2.92136e+08	2.918e+08	2.69924e+08	2.84049e+08	2.8806e+08	2.87173e+08	2.73041e+08
P14314	Glucosidase 2 subunit beta OS=Homo sapiens (Human) OX=9606 GN=PRKCSH PE=1 SV=2	PRKCSH	0.160964	0.0755457	-0.139446	0.362404	0.527347	0.273417	0.608708	0.821928	0.542532	1.67336e+08	1.57544e+08	1.54571e+08	1.53597e+08	1.24366e+08	1.53987e+08	1.3363e+08	1.46437e+08
Q9UBH6	Xenotropic and polytropic retrovirus receptor 1 OS=Homo sapiens (Human) OX=9606 GN=XPR1 PE=1 SV=1	XPR1	0.345273	0.0850502	0.147355	0.0439338	0.463101	0.22588	0.243463	0.782899	0.49875	3.12789e+07	3.16963e+07	2.96934e+07	2.96752e+07	2.23706e+07	2.43558e+07	3.37893e+07	3.19883e+07
P37268	Squalene synthase OS=Homo sapiens (Human) OX=9606 GN=FDFT1 PE=1 SV=1	FDFT1	-0.192166	0.229468	0.405112	0.158666	0.13245	0.0168093	0.413814	0.521696	0.188386	7.02525e+07	6.2413e+07	5.67465e+07	5.6214e+07	6.54852e+07	6.34565e+07	7.34938e+07	7.61087e+07
O14744	Protein arginine N-methyltransferase 5 OS=Homo sapiens (Human) OX=9606 GN=PRMT5 PE=1 SV=4	PRMT5	0.00566563	0.0558331	0.127824	0.964832	0.648233	0.299033	0.983093	0.881487	0.568289	6.59875e+07	6.94653e+07	6.73583e+07	6.2983e+07	6.25739e+07	6.73322e+07	7.26914e+07	6.9677e+07
O43314	Inositol hexakisphosphate and diphosphoinositol-pentakisphosphate kinase 2 OS=Homo sapiens (Human) OX=9606 GN=PPIP5K2 PE=1 SV=3	PPIP5K2	-0.105419	0.0427099	0.173857	0.44377	0.735959	0.212575	0.670558	0.913558	0.486693	2.17137e+07	2.10894e+07	2.18632e+07	1.9741e+07	2.28387e+07	2.19079e+07	2.27074e+07	2.41874e+07
Q99719	Septin-5 OS=Homo sapiens (Human) OX=9606 GN=SEPTIN5 PE=1 SV=1	SEPT5	-0.0661634	-0.0346743	0.0890457	0.613593	0.808952	0.435871	0.788476	0.937535	0.674872	1.14108e+08	1.32969e+08	1.29782e+08	1.22667e+08	1.27416e+08	1.37745e+08	1.34288e+08	1.34128e+08
P00387	NADH-cytochrome b5 reductase 3 OS=Homo sapiens (Human) OX=9606 GN=CYB5R3 PE=1 SV=3	CYB5R3	-0.0288028	-0.113078	0.118402	0.883154	0.571826	0.540053	0.942348	0.838274	0.741166	1.28228e+08	1.18099e+08	1.15648e+08	1.53168e+08	1.31151e+08	1.40903e+08	1.446e+08	1.44353e+08
O75390	Citrate synthase, mitochondrial OS=Homo sapiens (Human) OX=9606 GN=CS PE=1 SV=2	CS	-0.0884596	-0.0324919	0.057992	0.555914	0.825699	0.60876	0.749824	0.944026	0.787822	1.97008e+08	2.32996e+08	2.24658e+08	2.13733e+08	2.15962e+08	2.51565e+08	2.33301e+08	2.23045e+08
Q08945	FACT complex subunit SSRP1 OS=Homo sapiens (Human) OX=9606 GN=SSRP1 PE=1 SV=1	SSRP1	-0.106379	0.29391	0.0826983	0.406946	0.05694	0.552452	0.643393	0.420087	0.750188	4.61502e+07	4.93317e+07	3.90077e+07	3.88327e+07	4.33112e+07	4.05224e+07	4.45408e+07	3.81399e+07
Q9P260	RAB11-binding protein RELCH OS=Homo sapiens (Human) OX=9606 GN=RELCH PE=1 SV=2	KIAA1468	0.0547525	-0.132446	0.0336707	0.750269	0.353392	0.761896	0.87079	0.715222	0.877982	8.64133e+06	7.5982e+06	9.08538e+06	8.68337e+06	9.55549e+06	7.65281e+06	9.2925e+06	8.8955e+06
P27448	MAP/microtubule affinity-regulating kinase 3 OS=Homo sapiens (Human) OX=9606 GN=MARK3 PE=1 SV=5		-0.0452913	0.0229736	0.0654301	0.725777	0.850195	0.579831	0.857915	0.954703	0.769115	3.62552e+07	3.55392e+07	3.68754e+07	3.38461e+07	3.57114e+07	3.72296e+07	3.66003e+07	3.73382e+07
Q14157	Ubiquitin-associated protein 2-like OS=Homo sapiens (Human) OX=9606 GN=UBAP2L PE=1 SV=2	UBAP2L	0.829644	-0.699396	-0.51927	0.0149157	0.0418585	0.0655895	0.17328	0.392948	0.299921	1.13091e+07	8.83369e+06	1.90901e+07	1.37988e+07	9.1438e+06	9.12662e+06	1.19412e+07	1.07391e+07
Q9UPT5	Exocyst complex component 7 OS=Homo sapiens (Human) OX=9606 GN=EXOC7 PE=1 SV=3	EXOC7	-0.20247	0.0356888	0.21641	0.145884	0.818094	0.113373	0.400413	0.939512	0.379015	1.9508e+07	1.60844e+07	1.70161e+07	1.75498e+07	1.95159e+07	2.01623e+07	1.93934e+07	2.07859e+07
P21796	Voltage-dependent anion-selective channel protein 1 OS=Homo sapiens (Human) OX=9606 GN=VDAC1 PE=1 SV=2	VDAC1	-0.204412	-0.0227121	0.0975988	0.137292	0.839734	0.384057	0.390287	0.949819	0.635012	3.37302e+08	3.42145e+08	3.48137e+08	3.42101e+08	3.97732e+08	3.97123e+08	3.64757e+08	3.73818e+08
Q8NCB2	CaM kinase-like vesicle-associated protein OS=Homo sapiens (Human) OX=9606 GN=CAMKV PE=2 SV=2	CAMKV	-0.0435169	-0.00639445	-0.499877	0.815672	0.966271	0.0231969	0.907169	0.989806	0.212391	3.74068e+07	3.90984e+07	3.50877e+07	4.20538e+07	4.3633e+07	3.60407e+07	27424723	2.69068e+07
P62140	Serine/threonine-protein phosphatase PP1-beta catalytic subunit OS=Homo sapiens (Human) OX=9606 GN=PPP1CB PE=1 SV=3	PPP1CB	0.00914715	0.0172309	0.229147	0.991119	0.983441	0.800726	0.99624	0.994728	0.900818	5.71551e+07	2.19196e+07	6.22142e+07	1.96618e+07	2.17733e+07	5.54851e+07	7.22076e+07	2.3275e+07
P54578	Ubiquitin carboxyl-terminal hydrolase 14 OS=Homo sapiens (Human) OX=9606 GN=USP14 PE=1 SV=3	USP14	0.191648	-0.0813354	-0.124005	0.186684	0.495524	0.322594	0.44379	0.807713	0.587857	6.27727e+07	6.46826e+07	6.58451e+07	6.90246e+07	6.15184e+07	5.65914e+07	64369318	5.94552e+07
P07942	Laminin subunit beta-1 OS=Homo sapiens (Human) OX=9606 GN=LAMB1 PE=1 SV=2	LAMB1	-0.216745	-0.0500748	0.12875	0.152888	0.673629	0.284918	0.407374	0.892944	0.554283	5.43905e+07	5.3061e+07	5.38824e+07	5.74115e+07	6.18596e+07	6.74624e+07	6.109e+07	6.05328e+07
P28838	Cytosol aminopeptidase OS=Homo sapiens (Human) OX=9606 GN=LAP3 PE=1 SV=3	LAP3	0.0266655	-0.0466	0.00792249	0.838462	0.7098	0.951088	0.919637	0.903787	0.976662	1.75856e+07	1.74282e+07	1.72065e+07	1.90008e+07	1.735e+07	1.80682e+07	1.73552e+07	1.9046e+07
Q9Y4W6	AFG3-like protein 2 OS=Homo sapiens (Human) OX=9606 GN=AFG3L2 PE=1 SV=2	AFG3L2	0.0496503	-0.0481418	0.0503108	0.67933	0.680553	0.649853	0.832298	0.89537	0.814496	4.09473e+07	3.90349e+07	4.19618e+07	4.07201e+07	4.04826e+07	3.94109e+07	4.38164e+07	4.18135e+07
O95865	N(G),N(G)-dimethylarginine dimethylaminohydrolase 2 OS=Homo sapiens (Human) OX=9606 GN=DDAH2 PE=1 SV=1	DDAH2	-0.200269	0.0171873	-0.0134537	0.156276	0.879187	0.902809	0.410719	0.963568	0.952897	1.78336e+08	1.81645e+08	1.7528e+08	1.80461e+08	1.97982e+08	2.09639e+08	1.71546e+08	1.80982e+08
Q9P2K5	Myelin expression factor 2 OS=Homo sapiens (Human) OX=9606 GN=MYEF2 PE=1 SV=3	MYEF2	0.0969188	-0.0172414	-0.178186	0.451035	0.88425	0.155166	0.674595	0.966159	0.430836	7.10796e+07	7.57963e+07	7.30227e+07	7.55641e+07	6.71658e+07	7.17953e+07	6.65939e+07	6.47233e+07
Q8WUM4	Programmed cell death 6-interacting protein OS=Homo sapiens (Human) OX=9606 GN=PDCD6IP PE=1 SV=1	PDCD6IP	-0.0251851	0.0282556	-0.0555288	0.841685	0.815344	0.615393	0.921524	0.939242	0.791917	4.12856e+07	4.41756e+07	4.08398e+07	4.29424e+07	4.40743e+07	4.11283e+07	4.00893e+07	4.05051e+07
P63244	Receptor of activated protein C kinase 1 OS=Homo sapiens (Human) OX=9606 GN=RACK1 PE=1 SV=3	GNB2L1; RACK1	-0.120727	0.0097861	0.0264695	0.336627	0.930314	0.810098	0.586801	0.978546	0.906745	1.38546e+08	1.3813e+08	1.3878e+08	1.36039e+08	1.50609e+08	1.48198e+08	1.3613e+08	1.43871e+08
Q9Y3S1	Serine/threonine-protein kinase WNK2 OS=Homo sapiens (Human) OX=9606 GN=WNK2 PE=1 SV=4	WNK2	0.0843965	-0.0371266	-0.0605036	0.534936	0.75438	0.592969	0.735943	0.919805	0.778667	1.44396e+07	1.4998e+07	1.46572e+07	1.55557e+07	1.49854e+07	1.36316e+07	1.42828e+07	1.46791e+07
Q14160	Protein scribble homolog OS=Homo sapiens (Human) OX=9606 GN=SCRIB PE=1 SV=4	SCRIB	0.178776	-0.14903	-0.340084	0.185867	0.230778	0.0288559	0.443089	0.62818	0.225309	1.12013e+07	1.11813e+07	1.25519e+07	1.2268e+07	1.08031e+07	1.1182e+07	9.92367e+06	9.68414e+06
O43592	Exportin-T OS=Homo sapiens (Human) OX=9606 GN=XPOT PE=1 SV=2	XPOT	0.111436	0.0134123	-0.173392	0.395484	0.919296	0.291021	0.63387	0.976969	0.55978	1.54387e+07	1.7574e+07	1.64281e+07	1.62114e+07	1.45088e+07	1.56542e+07	1.59595e+07	1.31218e+07
P13521	Secretogranin-2 OS=Homo sapiens (Human) OX=9606 GN=SCG2 PE=1 SV=2	SCG2	0.93442	-0.243327	-0.792872	0.0012154	0.238931	0.0015851	0.0933252	0.634311	0.105433	4.36709e+07	3.32736e+07	4.45275e+07	4.57258e+07	2.31806e+07	2.4043e+07	2.61413e+07	2.59481e+07
Q9NTI5	Sister chromatid cohesion protein PDS5 homolog B OS=Homo sapiens (Human) OX=9606 GN=PDS5B PE=1 SV=1	PDS5B	-0.177955	0.147812	0.257847	0.195602	0.237064	0.0731582	0.452737	0.63329	0.314578	2.09221e+07	2.12598e+07	1.87455e+07	1.93319e+07	2.20505e+07	2.09147e+07	2.20242e+07	2.3524e+07
Q9Y2E4	Disco-interacting protein 2 homolog C OS=Homo sapiens (Human) OX=9606 GN=DIP2C PE=1 SV=2	DIP2C	-0.249595	0.205194	0.321913	0.103441	0.15121	0.0418497	0.346194	0.543768	0.26102	9.57985e+06	8.92547e+06	7.77336e+06	8.2764e+06	9.25858e+06	9.81899e+06	9.76606e+06	1.0293e+07
P07954	Fumarate hydratase, mitochondrial OS=Homo sapiens (Human) OX=9606 GN=FH PE=1 SV=3	FH	-0.078922	0.0865072	0.147024	0.571101	0.531991	0.30291	0.760569	0.821928	0.571339	1.08552e+08	1.14618e+08	9.85998e+07	1.11926e+08	1.10083e+08	1.12328e+08	1.20412e+08	1.12371e+08
Q9UHB9	Signal recognition particle subunit SRP68 OS=Homo sapiens (Human) OX=9606 GN=SRP68 PE=1 SV=2	SRP68	-0.0487683	-0.029575	0.0655446	0.72389	0.806644	0.598	0.857005	0.937147	0.78244	2.44505e+07	2.65396e+07	2.61929e+07	2.5811e+07	2.51724e+07	2.86913e+07	2.57403e+07	2.87631e+07
Q7L014	Probable ATP-dependent RNA helicase DDX46 OS=Homo sapiens (Human) OX=9606 GN=DDX46 PE=1 SV=2	DDX46	0.114023	-0.173421	-0.295894	0.475714	0.288525	0.0997843	0.692389	0.669773	0.359901	3.022e+07	2.94594e+07	3.68729e+07	3.07059e+07	3.12165e+07	3.09816e+07	2.72784e+07	2.754e+07
P23526	Adenosylhomocysteinase OS=Homo sapiens (Human) OX=9606 GN=AHCY PE=1 SV=4	AHCY	0.0337315	-0.0423694	0.027446	0.776683	0.72675	0.807634	0.884484	0.910688	0.905045	1.80787e+08	1.94949e+08	1.96639e+08	1.90077e+08	1.88369e+08	1.89508e+08	1.90807e+08	2.03483e+08
O14776	Transcription elongation regulator 1 OS=Homo sapiens (Human) OX=9606 GN=TCERG1 PE=1 SV=2	TCERG1	0.213183	-0.157225	-0.266602	0.149126	0.239266	0.0775373	0.404461	0.634477	0.322497	2.91699e+07	2.86084e+07	3.35834e+07	3.09004e+07	2.82905e+07	2.72588e+07	2.60309e+07	2.75479e+07
Q08AM6	Protein VAC14 homolog OS=Homo sapiens (Human) OX=9606 GN=VAC14 PE=1 SV=1	VAC14	-0.187946	0.0843429	0.185626	0.171931	0.477303	0.163148	0.426971	0.7942	0.438953	2.50375e+07	2.59892e+07	2.44423e+07	2.36844e+07	2.68067e+07	2.8026e+07	2.84702e+07	2.63009e+07
P08758	Annexin A5 OS=Homo sapiens (Human) OX=9606 GN=ANXA5 PE=1 SV=2	ANXA5	0.0435037	-0.0733176	0.0508832	0.802861	0.582159	0.67184	0.900244	0.843647	0.830236	1.18012e+08	1.08578e+08	1.13768e+08	1.24678e+08	1.28606e+08	1.03534e+08	1.25885e+08	1.20912e+08
P38919	Eukaryotic initiation factor 4A-III OS=Homo sapiens (Human) OX=9606 GN=EIF4A3 PE=1 SV=4	EIF4A3	-0.0953633	0.0133037	-0.0251018	0.529547	0.928391	0.817996	0.731319	0.978546	0.910131	1.17301e+08	1.39007e+08	1.23275e+08	1.29852e+08	1.24592e+08	1.45668e+08	1.24016e+08	1.24663e+08
Q16881	Thioredoxin reductase 1, cytoplasmic OS=Homo sapiens (Human) OX=9606 GN=TXNRD1 PE=1 SV=3	TXNRD1	0.148452	-0.361638	-0.303347	0.283936	0.0389954	0.0672677	0.539443	0.384841	0.302838	2.61179e+07	2.40107e+07	3.32953e+07	3.10949e+07	3.00461e+07	2.81031e+07	2.75887e+07	2.46437e+07
P23634	Plasma membrane calcium-transporting ATPase 4 OS=Homo sapiens (Human) OX=9606 GN=ATP2B4 PE=1 SV=2	ATP2B4	0.0882028	-0.060351	-0.428192	0.625122	0.692032	0.0520533	0.795365	0.900525	0.278733	3.89843e+06	4.25422e+06	4.60722e+06	3.91386e+06	3.65308e+06	4.36943e+06	3.41581e+06	2.91577e+06
Q15437	Protein transport protein Sec23B OS=Homo sapiens (Human) OX=9606 GN=SEC23B PE=1 SV=2	SEC23B	0.0603985	-0.0230565	-0.171554	0.614368	0.883247	0.177284	0.788923	0.966057	0.452375	1.19781e+07	1.46434e+07	1.35144e+07	1.34003e+07	1.3078e+07	1.27237e+07	1.15662e+07	1.23434e+07
Q01581	Hydroxymethylglutaryl-CoA synthase, cytoplasmic OS=Homo sapiens (Human) OX=9606 GN=HMGCS1 PE=1 SV=2	HMGCS1	0.441378	0.00616931	0.0248684	0.0310983	0.981576	0.919912	0.217762	0.9942	0.96238	9.00706e+07	1.37038e+08	1.18635e+08	1.03156e+08	7.97805e+07	8.3348e+07	9.31744e+07	1.35952e+08
Q7L576	Cytoplasmic FMR1-interacting protein 1 OS=Homo sapiens (Human) OX=9606 GN=CYFIP1 PE=1 SV=1	CYFIP1	-0.345471	0.236857	0.0515858	0.225591	0.403723	0.856104	0.483207	0.7467	0.928148	1.42597e+06	1.17255e+06	897176	1.34203e+06	1.4739e+06	1.32019e+06	1.28947e+06	1.00297e+06
Q6GYQ0	Ral GTPase-activating protein subunit alpha-1 OS=Homo sapiens (Human) OX=9606 GN=RALGAPA1 PE=1 SV=1	RALGAPA1	-0.160524	0.0764457	0.205497	0.229044	0.508703	0.116284	0.487857	0.812598	0.383106	1.20388e+07	1.20941e+07	1.15842e+07	1.13049e+07	1.31384e+07	1.25229e+07	1.34904e+07	1.29071e+07
Q8IUD2	ELKS/Rab6-interacting/CAST family member 1 OS=Homo sapiens (Human) OX=9606 GN=ERC1 PE=1 SV=1	ERC1	0.200124	-0.167067	0.209453	0.475967	0.294209	0.197065	0.692593	0.674536	0.469391	3.57538e+07	3.71102e+07	4.45517e+07	3.75436e+07	4.37177e+07	2.89708e+07	4.63201e+07	4.82762e+07
P46060	Ran GTPase-activating protein 1 OS=Homo sapiens (Human) OX=9606 GN=RANGAP1 PE=1 SV=1	RANGAP1	-0.043817	0.0162749	0.134769	0.772172	0.91218	0.370263	0.882663	0.974649	0.622501	3.98848e+07	3.83964e+07	4.21693e+07	3.55061e+07	3.96271e+07	4.0217e+07	4.25064e+07	4.24604e+07
Q9Y285	Phenylalanine--tRNA ligase alpha subunit OS=Homo sapiens (Human) OX=9606 GN=FARSA PE=1 SV=3	FARSA	0.0187393	-0.0130828	-0.0908495	0.88695	0.918634	0.510058	0.944933	0.976938	0.72226	4.21835e+07	4.05663e+07	4.4065e+07	3.95449e+07	4.0826e+07	4.16211e+07	4.12652e+07	3.7231e+07
Q5VYK3	Proteasome adapter and scaffold protein ECM29 OS=Homo sapiens (Human) OX=9606 GN=ECPAS PE=1 SV=2	KIAA0368	0.23892	-0.000360055	0.0812794	0.16499	0.997908	0.522597	0.421694	0.999302	0.73012	1.05226e+07	1.1504e+07	1.16631e+07	1.03842e+07	8.79351e+06	9.9366e+06	1.17449e+07	1.15417e+07
P10768	S-formylglutathione hydrolase OS=Homo sapiens (Human) OX=9606 GN=ESD PE=1 SV=2	ESD	-0.367107	0.0143755	0.24049	0.02935	0.903526	0.111702	0.214917	0.973174	0.376247	9.22042e+07	8.56392e+07	8.77785e+07	8.81821e+07	1.13542e+08	1.12869e+08	1.10452e+08	9.78104e+07
A8MVW0	Protein FAM171A2 OS=Homo sapiens (Human) OX=9606 GN=FAM171A2 PE=1 SV=1	FAM171A2	-0.0284312	-0.150297	-0.125954	0.84002	0.295052	0.347388	0.920523	0.675419	0.604004	1.7219e+07	1.65185e+07	1.99192e+07	1.75872e+07	1.97825e+07	1.84361e+07	1.70852e+07	1.72193e+07
O94856	Neurofascin OS=Homo sapiens (Human) OX=9606 GN=NFASC PE=1 SV=4	NFASC	0.568555	-0.492467	-0.147547	0.0226104	0.0110372	0.211113	0.196036	0.284347	0.48548	2.89868e+07	3.06522e+07	4.21735e+07	4.1698e+07	3.15485e+07	2.54327e+07	3.79707e+07	3.77463e+07
P21283	V-type proton ATPase subunit C 1 OS=Homo sapiens (Human) OX=9606 GN=ATP6V1C1 PE=1 SV=4	ATP6V1C1	0.128655	0.0414522	-0.0067719	0.33194	0.730541	0.955937	0.583833	0.912537	0.978558	9.36844e+07	9.28437e+07	9.42255e+07	8.71555e+07	8.28728e+07	8.2916e+07	8.6494e+07	9.4059e+07
Q9NPQ8	Synembryn-A OS=Homo sapiens (Human) OX=9606 GN=RIC8A PE=1 SV=3	RIC8A	-0.263569	0.0551791	0.276024	0.103593	0.679047	0.0945233	0.346194	0.894845	0.352263	2.01956e+07	1.90269e+07	1.99711e+07	1.78238e+07	2.25824e+07	2.26898e+07	2.17862e+07	2.39554e+07
P04264	Keratin, type II cytoskeletal 1 OS=Homo sapiens (Human) OX=9606 GN=KRT1 PE=1 SV=6	KRT1	0.529165	2.32477	-0.246195	0.0556781	0.222093	0.203068	0.268279	0.620451	0.475762	3.66162e+08	1.65287e+07	1.71142e+07	1.40899e+07	1.22362e+07	9.49237e+06	1.21628e+07	1.40932e+07
P68400	Casein kinase II subunit alpha OS=Homo sapiens (Human) OX=9606 GN=CSNK2A1 PE=1 SV=1	CSNK2A1	-0.083676	-0.0361138	0.0704232	0.703334	0.861323	0.73705	0.84491	0.95629	0.864876	4.93221e+07	4.59929e+07	4.1854e+07	5.6982e+07	5.53076e+07	4.84717e+07	5.38296e+07	4.88486e+07
P27348	14-3-3 protein theta OS=Homo sapiens (Human) OX=9606 GN=YWHAQ PE=1 SV=1	YWHAQ	0.104385	-0.125415	-0.0838345	0.435824	0.334981	0.485132	0.663644	0.702916	0.704747	8.29566e+08	7.92837e+08	9.19436e+08	8.51179e+08	8.48085e+08	7.97668e+08	8.53736e+08	8.16104e+08
Q99536	Synaptic vesicle membrane protein VAT-1 homolog OS=Homo sapiens (Human) OX=9606 GN=VAT1 PE=1 SV=2	VAT1	0.117641	-0.0336206	-0.141164	0.548328	0.857487	0.45867	0.745332	0.95629	0.686057	1.21354e+08	1.26885e+08	1.45343e+08	1.10996e+08	1.20938e+08	1.12887e+08	1.1431e+08	1.16046e+08
Q7Z4K8	Tripartite motif-containing protein 46 OS=Homo sapiens (Human) OX=9606 GN=TRIM46 PE=2 SV=2	TRIM46	0.0890142	0.0939527	-0.0115276	0.501426	0.450062	0.917547	0.710411	0.776637	0.961448	1.48346e+07	1.56222e+07	1.4694e+07	1.38455e+07	1.38715e+07	1.28869e+07	1.43806e+07	1.3923e+07
P35527	Keratin, type I cytoskeletal 9 OS=Homo sapiens (Human) OX=9606 GN=KRT9 PE=1 SV=3	KRT9	2.07494	1.95713	-1.41165	0.0152238	0.536082	0.0432177	0.173472	0.822451	0.261941	2.28339e+08	904476	5.77905e+06	2.37035e+06	742426	1.03753e+06	1.39913e+06	1.38329e+06
Q16181	Septin-7 OS=Homo sapiens (Human) OX=9606 GN=SEPTIN7 PE=1 SV=2	SEPT7	0.13165	0.0601311	-0.0783619	0.331798	0.646451	0.503186	0.583833	0.880204	0.718637	2.27104e+08	2.49335e+08	2.36884e+08	2.19923e+08	2.02685e+08	2.14005e+08	2.18668e+08	2.13718e+08
O75110	Probable phospholipid-transporting ATPase IIA OS=Homo sapiens (Human) OX=9606 GN=ATP9A PE=1 SV=3	ATP9A	-0.206601	0.0499509	0.278228	0.244477	0.731634	0.106388	0.50654	0.912537	0.368578	3.55213e+07	3.65226e+07	3.20315e+07	3.7792e+07	4.25191e+07	3.7932e+07	4.13389e+07	4.30653e+07
Q9NTK5	Obg-like ATPase 1 OS=Homo sapiens (Human) OX=9606 GN=OLA1 PE=1 SV=2	OLA1	0.201247	-0.0546722	0.122526	0.261629	0.645769	0.313601	0.51995	0.880204	0.58119	1.33217e+08	1.32744e+08	1.3359e+08	1.42797e+08	1.33244e+08	1.09388e+08	1.53035e+08	1.47731e+08
P61158	Actin-related protein 3 OS=Homo sapiens (Human) OX=9606 GN=ACTR3 PE=1 SV=3	ACTR3	-0.027482	0.0790241	0.0452914	0.820879	0.499924	0.677256	0.910289	0.809665	0.83291	1.37691e+08	1.36766e+08	1.32471e+08	1.27405e+08	1.29152e+08	1.35337e+08	1.35344e+08	1.32781e+08
P36915	Guanine nucleotide-binding protein-like 1 OS=Homo sapiens (Human) OX=9606 GN=GNL1 PE=1 SV=2	GNL1	0.198713	-0.121842	-0.148295	0.185607	0.369328	0.271943	0.44289	0.721046	0.540728	2.98835e+07	2.88415e+07	3.02376e+07	3.37488e+07	2.74158e+07	2.82443e+07	2.82296e+07	2.94318e+07
P61019	Ras-related protein Rab-2A OS=Homo sapiens (Human) OX=9606 GN=RAB2A PE=1 SV=1	RAB2A	-0.110709	0.0703899	0.0586718	0.389953	0.606559	0.612857	0.629947	0.856246	0.790707	1.33767e+08	1.18818e+08	1.16087e+08	1.24185e+08	1.3022e+08	1.29439e+08	127799853	1.22362e+08
Q14166	Tubulin--tyrosine ligase-like protein 12 OS=Homo sapiens (Human) OX=9606 GN=TTLL12 PE=1 SV=2	TTLL12	0.0174833	0.0025346	-0.234627	0.912182	0.985673	0.159913	0.957323	0.99582	0.435766	2.31171e+07	2.23937e+07	2.45414e+07	2.10201e+07	2.11305e+07	2.38038e+07	2.01568e+07	1.84864e+07
P16435	NADPH--cytochrome P450 reductase OS=Homo sapiens (Human) OX=9606 GN=POR PE=1 SV=2	POR	-0.00722495	0.118428	0.102912	0.950844	0.325058	0.37033	0.975678	0.694934	0.622501	6.52791e+07	6.61364e+07	6.12168e+07	5.98471e+07	6.09957e+07	6.05722e+07	6.64539e+07	6.35846e+07
P24928	DNA-directed RNA polymerase II subunit RPB1 OS=Homo sapiens (Human) OX=9606 GN=POLR2A PE=1 SV=2	POLR2A	-0.0299714	-0.0428982	-0.0314268	0.926853	0.87488	0.908623	0.96479	0.96109	0.956412	2.63539e+07	2.51432e+07	3.32016e+07	2.11803e+07	2.29761e+07	3.19092e+07	2.50706e+07	2.68539e+07
O75475	PC4 and SFRS1-interacting protein OS=Homo sapiens (Human) OX=9606 GN=PSIP1 PE=1 SV=1	PSIP1	0.150461	0.0745891	-0.268555	0.244742	0.527815	0.0588007	0.50654	0.821928	0.289033	9.6175e+07	9.19018e+07	8.82007e+07	9.03664e+07	8.03466e+07	8.05832e+07	7.27427e+07	7.55098e+07
P51991	Heterogeneous nuclear ribonucleoprotein A3 OS=Homo sapiens (Human) OX=9606 GN=HNRNPA3 PE=1 SV=2	HNRNPA3	0.0073502	0.302204	0.267947	0.960268	0.0608856	0.0555163	0.981732	0.423005	0.286362	3.71775e+08	3.37631e+08	2.85204e+08	2.89482e+08	2.62616e+08	3.09634e+08	3.47115e+08	3.44845e+08
Q9UGI8	Testin OS=Homo sapiens (Human) OX=9606 GN=TES PE=1 SV=1	TES	-0.0710134	0.104373	-0.118227	0.714622	0.589473	0.538083	0.851771	0.847742	0.739957	5.72219e+07	5.56748e+07	4.5692e+07	6.03312e+07	5.60252e+07	5.43425e+07	4.80243e+07	4.87238e+07
Q9NQW7	Xaa-Pro aminopeptidase 1 OS=Homo sapiens (Human) OX=9606 GN=XPNPEP1 PE=1 SV=3	XPNPEP1	-0.255446	0.139257	0.149218	0.113647	0.307721	0.274481	0.361148	0.682514	0.543495	4.10038e+07	4.28613e+07	3.61953e+07	4.0031e+07	4.69737e+07	4.38776e+07	4.37175e+07	4.07598e+07
Q6N022	Teneurin-4 OS=Homo sapiens (Human) OX=9606 GN=TENM4 PE=1 SV=2	TENM4	-0.151032	0.0865454	0.21623	0.318507	0.527206	0.148506	0.572167	0.821928	0.423846	1.12884e+07	1.09645e+07	9.82055e+06	1.11784e+07	1.20366e+07	1.12636e+07	1.20236e+07	1.23216e+07
Q8WUD1	Ras-related protein Rab-2B OS=Homo sapiens (Human) OX=9606 GN=RAB2B PE=1 SV=1	RAB2B	-0.412884	0.364316	0.177376	0.172619	0.136339	0.223542	0.42741	0.525559	0.496545	2.22858e+07	1.62667e+07	1.51786e+07	1.4413e+07	2.43736e+07	1.59002e+07	1.56726e+07	1.785e+07
P17480	Nucleolar transcription factor 1 OS=Homo sapiens (Human) OX=9606 GN=UBTF PE=1 SV=1	UBTF	-0.0773862	-0.0912161	0.0581752	0.520194	0.435133	0.592109	0.724113	0.767627	0.778038	2.13302e+07	2.12703e+07	2.2456e+07	2.29274e+07	2.39092e+07	2.39746e+07	2.39332e+07	2.33191e+07
O15371	Eukaryotic translation initiation factor 3 subunit D OS=Homo sapiens (Human) OX=9606 GN=EIF3D PE=1 SV=1	EIF3D	0.0301454	0.226051	-0.173215	0.834701	0.0989004	0.215065	0.916825	0.470898	0.490078	1.30988e+08	1.32231e+08	1.11641e+08	1.13408e+08	1.01831e+08	1.19492e+08	9.3966e+07	1.05977e+08
Q96Q15	Serine/threonine-protein kinase SMG1 OS=Homo sapiens (Human) OX=9606 GN=SMG1 PE=1 SV=3	SMG1	-0.263196	0.270026	0.348886	0.160524	0.123463	0.0627762	0.416973	0.510691	0.294814	5.96518e+06	5.59163e+06	5.19485e+06	4.41588e+06	5.38777e+06	6.13206e+06	6.30877e+06	5.89788e+06
Q14C86	GTPase-activating protein and VPS9 domain-containing protein 1 OS=Homo sapiens (Human) OX=9606 GN=GAPVD1 PE=1 SV=2	GAPVD1	0.159536	-0.0334261	0.0378565	0.231889	0.778854	0.731493	0.490932	0.92743	0.862786	2.09128e+07	2.19516e+07	2.25412e+07	2.13317e+07	1.95573e+07	1.965e+07	2.26701e+07	2.23532e+07
Q13620	Cullin-4B OS=Homo sapiens (Human) OX=9606 GN=CUL4B PE=1 SV=4	CUL4B	0.0832092	-0.105281	-0.0247842	0.510639	0.379538	0.821086	0.717369	0.73007	0.911818	4.28763e+07	4.39515e+07	4.59977e+07	4.74068e+07	4.26851e+07	4.54968e+07	4.48402e+07	4.69881e+07
Q7L099	Protein RUFY3 OS=Homo sapiens (Human) OX=9606 GN=RUFY3 PE=1 SV=1	RUFY3	0.033693	-0.00991817	0.110794	0.824658	0.946334	0.456555	0.912992	0.98455	0.685576	2.04906e+08	2.01449e+08	2.2327e+08	1.87439e+08	1.97502e+08	2.00556e+08	2.21133e+08	2.20669e+08
Q8WUM0	Nuclear pore complex protein Nup133 OS=Homo sapiens (Human) OX=9606 GN=NUP133 PE=1 SV=2	NUP133	0.34711	-0.231902	-0.200684	0.0503482	0.143447	0.114512	0.256087	0.535561	0.381283	1.5289e+07	1.32967e+07	1.68489e+07	1.66407e+07	1.39173e+07	1.23743e+07	1.46571e+07	1.44834e+07
P09622	Dihydrolipoyl dehydrogenase, mitochondrial OS=Homo sapiens (Human) OX=9606 GN=DLD PE=1 SV=2	DLD	0.123843	-0.0790267	-0.140325	0.337594	0.508372	0.318867	0.587606	0.812598	0.585492	1.34274e+08	1.2961e+08	1.36151e+08	1.42623e+08	1.26048e+08	1.29576e+08	1.3514e+08	1.18288e+08
Q9C0H9	SRC kinase signaling inhibitor 1 OS=Homo sapiens (Human) OX=9606 GN=SRCIN1 PE=1 SV=4		0.928308	-0.15279	-0.167686	0.0136744	0.510068	0.491963	0.170833	0.812598	0.711011	9.13996e+06	8.38536e+06	1.15668e+07	8.18919e+06	5.41768e+06	4.84054e+06	8.00371e+06	9.38007e+06
O60701	UDP-glucose 6-dehydrogenase OS=Homo sapiens (Human) OX=9606 GN=UGDH PE=1 SV=1	UGDH	-0.0942491	0.144566	0.295963	0.554689	0.24901	0.0463126	0.74947	0.64285	0.270262	2.66047e+07	2.72641e+07	2.39265e+07	2.48103e+07	2.36675e+07	2.84814e+07	2.93426e+07	3.0493e+07
P21579	Synaptotagmin-1 OS=Homo sapiens (Human) OX=9606 GN=SYT1 PE=1 SV=1	SYT1	-0.225961	0.185673	0.225501	0.130975	0.214868	0.13105	0.383356	0.615915	0.401686	6.71563e+07	6.03298e+07	5.37036e+07	5.83215e+07	6.6646e+07	6.43493e+07	6.85686e+07	6.24413e+07
Q6PKG0	La-related protein 1 OS=Homo sapiens (Human) OX=9606 GN=LARP1 PE=1 SV=2	LARP1	0.132085	-0.242573	-0.0813126	0.301156	0.0872938	0.509388	0.556865	0.459128	0.722083	1.76028e+07	1.71581e+07	2.09357e+07	2.01934e+07	1.89035e+07	1.86199e+07	1.85176e+07	2.03965e+07
Q8IXI2	Mitochondrial Rho GTPase 1 OS=Homo sapiens (Human) OX=9606 GN=RHOT1 PE=1 SV=2	RHOT1	-0.259333	0.373368	0.318602	0.135394	0.0687221	0.0763936	0.388255	0.43805	0.320551	4.01915e+07	4.7231e+07	3.14861e+07	3.59297e+07	3.83306e+07	4.22702e+07	4.42563e+07	3.9757e+07
Q9UKA9	Polypyrimidine tract-binding protein 2 OS=Homo sapiens (Human) OX=9606 GN=PTBP2 PE=1 SV=1	PTBP2	0.569897	-0.386018	-0.498616	0.00723592	0.0305835	0.0373753	0.140491	0.365054	0.25051	3.28238e+07	2.98579e+07	4.02284e+07	4.16028e+07	2.7333e+07	2.78247e+07	3.2627e+07	2.56969e+07
O75914	Serine/threonine-protein kinase PAK 3 OS=Homo sapiens (Human) OX=9606 GN=PAK3 PE=1 SV=2	PAK3	0.667899	-0.386822	-0.3476	0.0121804	0.0578608	0.0818882	0.163714	0.420696	0.331563	9.1478e+06	8.01391e+06	1.20413e+07	1.04083e+07	7.55873e+06	6.53953e+06	9.51111e+06	8.13849e+06
P61201	COP9 signalosome complex subunit 2 OS=Homo sapiens (Human) OX=9606 GN=COPS2 PE=1 SV=1	COPS2	-0.0758404	0.0717929	0.176064	0.553158	0.610724	0.181224	0.748128	0.859396	0.454774	3.47516e+07	3.05856e+07	2.98215e+07	3.22656e+07	3.25076e+07	3.28696e+07	3.56588e+07	3.44432e+07
P30084	Enoyl-CoA hydratase, mitochondrial OS=Homo sapiens (Human) OX=9606 GN=ECHS1 PE=1 SV=4	ECHS1	-0.101922	-0.0346885	-0.0816868	0.43673	0.77944	0.489501	0.664067	0.927599	0.708949	1.10083e+08	1.04646e+08	1.0554e+08	1.14528e+08	1.19728e+08	1.16978e+08	1.03929e+08	1.0385e+08
Q7Z3K3	Pogo transposable element with ZNF domain OS=Homo sapiens (Human) OX=9606 GN=POGZ PE=1 SV=2	POGZ	0.119003	-0.0348315	-0.118865	0.356642	0.766338	0.31628	0.601668	0.922919	0.583348	1.63424e+07	1.56517e+07	1.67597e+07	1.60171e+07	1.53638e+07	1.48453e+07	1.478e+07	1.54032e+07
P63104	14-3-3 protein zeta/delta OS=Homo sapiens (Human) OX=9606 GN=YWHAZ PE=1 SV=1	YWHAZ	0.0267816	-0.14163	-0.0812402	0.847241	0.37436	0.563172	0.924111	0.725601	0.756137	9.07129e+08	7.97485e+08	1.00262e+09	8.78065e+08	8.99607e+08	9.40113e+08	8.48596e+08	9.26934e+08
Q5JSH3	WD repeat-containing protein 44 OS=Homo sapiens (Human) OX=9606 GN=WDR44 PE=1 SV=1	WDR44	0.0508662	-0.126153	-0.0397593	0.804577	0.543196	0.842865	0.90069	0.824966	0.921779	1.86187e+07	1.90067e+07	2.39317e+07	1.76129e+07	2.00217e+07	1.95874e+07	2.00293e+07	1.9916e+07
P05166	Propionyl-CoA carboxylase beta chain, mitochondrial OS=Homo sapiens (Human) OX=9606 GN=PCCB PE=1 SV=3	PCCB	-0.21908	-0.116805	-0.13221	0.117756	0.33503	0.261313	0.367671	0.702916	0.531244	1.96049e+07	2.03263e+07	2.14951e+07	2.17975e+07	2.53057e+07	2.51032e+07	1.93742e+07	2.01337e+07
P28482	Mitogen-activated protein kinase 1 OS=Homo sapiens (Human) OX=9606 GN=MAPK1 PE=1 SV=3	MAPK1	0.739079	-0.189495	-0.385281	0.00324874	0.146115	0.0305033	0.113134	0.535561	0.228807	5.02306e+07	5.0736e+07	5.78323e+07	5.73062e+07	3.57301e+07	3.32564e+07	4.66799e+07	4.16179e+07
O95140	Mitofusin-2 OS=Homo sapiens (Human) OX=9606 GN=MFN2 PE=1 SV=3	MFN2	-0.0159883	0.0243923	0.0909558	0.902487	0.843587	0.465219	0.953187	0.952154	0.691014	2.47023e+07	2.45895e+07	2.54305e+07	2.30912e+07	2.51266e+07	2.39251e+07	2.63374e+07	2.52923e+07
O00232	26S proteasome non-ATPase regulatory subunit 12 OS=Homo sapiens (Human) OX=9606 GN=PSMD12 PE=1 SV=3	PSMD12	-0.0767395	0.0688249	-0.0604487	0.54029	0.560729	0.584096	0.739656	0.833114	0.772611	6.53981e+07	6.29692e+07	6.24654e+07	5.99262e+07	6.62187e+07	6.28785e+07	5.93774e+07	5.79751e+07
O94925	Glutaminase kidney isoform, mitochondrial OS=Homo sapiens (Human) OX=9606 GN=GLS PE=1 SV=1	GLS	-0.0704882	0.0816106	0.100233	0.654147	0.524492	0.408183	0.816218	0.821195	0.654707	2.68237e+07	2.53625e+07	2.5721e+07	2.36205e+07	2.81483e+07	2.3819e+07	2.62164e+07	2.66287e+07
Q15084	Protein disulfide-isomerase A6 OS=Homo sapiens (Human) OX=9606 GN=PDIA6 PE=1 SV=1	PDIA6	0.159555	0.052657	-0.171179	0.300812	0.745723	0.247024	0.556666	0.916434	0.519678	7.74538e+07	6.6641e+07	7.46619e+07	6.42662e+07	6.23774e+07	6.16931e+07	6.15248e+07	6.15136e+07
Q14168	MAGUK p55 subfamily member 2 OS=Homo sapiens (Human) OX=9606 GN=MPP2 PE=1 SV=3	MPP2	0.0898896	-0.0281701	-0.051001	0.604146	0.818689	0.664028	0.783497	0.939746	0.824477	3.94616e+07	4.06884e+07	4.26931e+07	3.91065e+07	4.26183e+07	3.45928e+07	3.91431e+07	3.97416e+07
Q9Y2L1	Exosome complex exonuclease RRP44 OS=Homo sapiens (Human) OX=9606 GN=DIS3 PE=1 SV=2	DIS3	0.198692	-0.268227	-0.194518	0.205426	0.188826	0.284647	0.461414	0.581889	0.554015	2.84011e+07	3.63284e+07	4.01621e+07	3.7261e+07	3.18392e+07	3.58483e+07	3.02571e+07	3.77687e+07
P09960	Leukotriene A-4 hydrolase OS=Homo sapiens (Human) OX=9606 GN=LTA4H PE=1 SV=2	LTA4H	0.384112	-0.255421	-0.409631	0.0355216	0.120644	0.0227789	0.226312	0.508481	0.212125	2.64255e+07	2.36508e+07	3.13249e+07	2.84288e+07	2.23653e+07	2.32852e+07	2.27558e+07	2.21786e+07
Q15366	Poly(rC)-binding protein 2 OS=Homo sapiens (Human) OX=9606 GN=PCBP2 PE=1 SV=1	PCBP2	0.130326	-0.306444	-0.337375	0.693002	0.33775	0.303221	0.840975	0.70551	0.571577	9.75881e+07	1.03698e+08	1.59911e+08	9.67804e+07	1.00635e+08	1.27977e+08	1.03376e+08	9.37831e+07
P62879	Guanine nucleotide-binding protein G(I)/G(S)/G(T) subunit beta-2 OS=Homo sapiens (Human) OX=9606 GN=GNB2 PE=1 SV=3	GNB2	-0.0257625	0.101122	0.0633252	0.826204	0.416439	0.561107	0.914055	0.754643	0.755318	8.97358e+07	8.34505e+07	7.99103e+07	8.14536e+07	8.2195e+07	8.20942e+07	8.54388e+07	8.31732e+07
P36578	60S ribosomal protein L4 OS=Homo sapiens (Human) OX=9606 GN=RPL4 PE=1 SV=5	RPL4	0.0662508	-0.000243406	0.149147	0.648373	0.998275	0.2788	0.811824	0.999302	0.548698	1.68036e+08	1.63715e+08	1.67228e+08	1.64561e+08	1.71442e+08	1.47474e+08	1.959e+08	1.72741e+08
O75093	Slit homolog 1 protein OS=Homo sapiens (Human) OX=9606 GN=SLIT1 PE=2 SV=4	SLIT1	0.255257	0.016702	0.0721302	0.234299	0.925718	0.736863	0.493648	0.978546	0.864876	1.12355e+07	1.03918e+07	9.45804e+06	1.20622e+07	9.59708e+06	8.37127e+06	1.25866e+07	1.00172e+07
Q9P0L2	Serine/threonine-protein kinase MARK1 OS=Homo sapiens (Human) OX=9606 GN=MARK1 PE=1 SV=2	MARK1	0.141666	-0.104148	0.0357408	0.282188	0.393025	0.777156	0.538594	0.740424	0.88678	1.54353e+07	1.52488e+07	1.69615e+07	1.6032e+07	1.4867e+07	1.5003e+07	1.78701e+07	1.59898e+07
Q9NRR5	Ubiquilin-4 OS=Homo sapiens (Human) OX=9606 GN=UBQLN4 PE=1 SV=2	UBQLN4	0.718101	-0.589648	-0.408916	0.00454954	0.0258254	0.0188623	0.12638	0.344135	0.195736	1.4929e+07	1.16583e+07	2.05526e+07	1.91778e+07	1.26136e+07	1.15567e+07	1.49706e+07	1.4936e+07
Q06124	Tyrosine-protein phosphatase non-receptor type 11 OS=Homo sapiens (Human) OX=9606 GN=PTPN11 PE=1 SV=3	PTPN11	0.243579	0.0474568	-0.0370656	0.134385	0.696324	0.733769	0.387781	0.90125	0.863159	3.03856e+07	2.81999e+07	2.7812e+07	2.88477e+07	2.2427e+07	2.54509e+07	2.71789e+07	2.80411e+07
P53992	Protein transport protein Sec24C OS=Homo sapiens (Human) OX=9606 GN=SEC24C PE=1 SV=3	SEC24C	-0.0424071	-0.105325	-0.0820829	0.73314	0.380252	0.454208	0.862791	0.730344	0.684533	1.79058e+07	1.86414e+07	1.97423e+07	1.95654e+07	1.95314e+07	2.09954e+07	1.87265e+07	1.84082e+07
Q9BYT8	Neurolysin, mitochondrial OS=Homo sapiens (Human) OX=9606 GN=NLN PE=1 SV=1	NLN	-0.182448	0.0234721	0.15472	0.180374	0.838963	0.194673	0.436564	0.949561	0.467083	3.35712e+07	3.18638e+07	3.23967e+07	3.19619e+07	3.57008e+07	3.7385e+07	3.60158e+07	3.56279e+07
P61163	Alpha-centractin OS=Homo sapiens (Human) OX=9606 GN=ACTR1A PE=1 SV=1	ACTR1A	-0.0155551	-0.0385469	-0.0512882	0.902404	0.751111	0.660332	0.953187	0.918718	0.821617	1.88873e+08	1.92476e+08	2.04108e+08	1.87887e+08	1.94375e+08	2.01899e+08	1.91162e+08	1.86842e+08
P08754	Guanine nucleotide-binding protein G(i) subunit alpha OS=Homo sapiens (Human) OX=9606 GN=GNAI3 PE=1 SV=3	GNAI3	-0.186489	0.107041	0.321177	0.289051	0.389897	0.0392211	0.544158	0.737452	0.252775	4.37419e+07	4.68442e+07	4.24775e+07	4.15862e+07	4.31954e+07	5.29956e+07	5.0834e+07	5.42402e+07
P07195	L-lactate dehydrogenase B chain OS=Homo sapiens (Human) OX=9606 GN=LDHB PE=1 SV=2	LDHB	0.278376	-0.0524699	-0.307209	0.0737709	0.680242	0.0508897	0.29963	0.89537	0.276562	1.16344e+09	1.06747e+09	1.19277e+09	1.11977e+09	9.66804e+08	9.36623e+08	9.02744e+08	9.66416e+08
Q8TDC3	Serine/threonine-protein kinase BRSK1 OS=Homo sapiens (Human) OX=9606 GN=BRSK1 PE=1 SV=2	BRSK1	0.166714	0.00323635	-0.104964	0.563973	0.99072	0.703687	0.755043	0.997756	0.848014	1.64683e+07	1.46132e+07	1.93731e+07	1.23665e+07	1.47765e+07	1.29153e+07	1.39195e+07	1.48808e+07
Q15334	Lethal(2) giant larvae protein homolog 1 OS=Homo sapiens (Human) OX=9606 GN=LLGL1 PE=1 SV=3	LLGL1	-0.39982	0.0112617	0.137172	0.067613	0.930097	0.349679	0.28989	0.978546	0.604554	9.97727e+06	1.03583e+07	9.54666e+06	1.06578e+07	1.20804e+07	1.47122e+07	1.17591e+07	1.04647e+07
Q9UI12	V-type proton ATPase subunit H OS=Homo sapiens (Human) OX=9606 GN=ATP6V1H PE=1 SV=1	ATP6V1H	0.0413534	-0.0620913	-0.0163691	0.772054	0.629884	0.891878	0.882663	0.87166	0.946237	6.58064e+07	7.23965e+07	7.4089e+07	7.00833e+07	7.49577e+07	6.53729e+07	7.45535e+07	6.8084e+07
P18031	Tyrosine-protein phosphatase non-receptor type 1 OS=Homo sapiens (Human) OX=9606 GN=PTPN1 PE=1 SV=1	PTPN1	-0.238315	0.146784	0.26619	0.150044	0.322314	0.10407	0.405807	0.693127	0.364895	5.71655e+07	5.80003e+07	4.82897e+07	5.60193e+07	6.09751e+07	6.17108e+07	6.19226e+07	6.31837e+07
O95747	Serine/threonine-protein kinase OSR1 OS=Homo sapiens (Human) OX=9606 GN=OXSR1 PE=1 SV=1	OXSR1	0.141128	-0.151004	-0.139908	0.271859	0.223678	0.230526	0.530056	0.622632	0.503487	4.30075e+07	4.31309e+07	4.76279e+07	4.80159e+07	4.27434e+07	4.40302e+07	4.3399e+07	4.34043e+07
Q9H2P0	Activity-dependent neuroprotector homeobox protein OS=Homo sapiens (Human) OX=9606 GN=ADNP PE=1 SV=1	ADNP	0.519885	-0.196971	-0.434458	0.0102052	0.171353	0.0135246	0.152718	0.566238	0.172088	1.06531e+07	9.63655e+06	1.18081e+07	1.14237e+07	8.21873e+06	7.95973e+06	8.50316e+06	8.6863e+06
Q9UHD9	Ubiquilin-2 OS=Homo sapiens (Human) OX=9606 GN=UBQLN2 PE=1 SV=2	UBQLN2	0.694597	-0.795859	-0.551467	0.00362254	0.0021683	0.0062644	0.115638	0.194438	0.146298	8.16725e+06	7.6537e+06	1.39532e+07	1.3503e+07	8.58692e+06	8.40397e+06	9.19834e+06	9.53623e+06
Q08379	Golgin subfamily A member 2 OS=Homo sapiens (Human) OX=9606 GN=GOLGA2 PE=1 SV=3	GOLGA2	0.387985	-0.202319	-0.418652	0.0258548	0.139602	0.0238813	0.204556	0.531504	0.214223	1.27254e+07	1.3461e+07	1.48465e+07	1.52734e+07	1.1629e+07	1.14131e+07	1.19202e+07	1.06468e+07
Q9UQ80	Proliferation-associated protein 2G4 OS=Homo sapiens (Human) OX=9606 GN=PA2G4 PE=1 SV=3	PA2G4	-0.124243	0.0545277	0.0390285	0.392971	0.682636	0.750949	0.632385	0.8969	0.87123	1.11996e+08	1.19966e+08	1.17844e+08	1.05712e+08	1.27157e+08	1.17317e+08	1.12925e+08	1.1645e+08
Q99459	Cell division cycle 5-like protein OS=Homo sapiens (Human) OX=9606 GN=CDC5L PE=1 SV=2	CDC5L	0.401684	-0.319043	-0.339454	0.0289827	0.0410674	0.0432634	0.213761	0.392606	0.261957	1.28584e+07	1.32718e+07	1.64828e+07	1.61128e+07	1.17833e+07	1.29199e+07	1.36052e+07	1.21934e+07
P27695	DNA-(apurinic or apyrimidinic site) lyase OS=Homo sapiens (Human) OX=9606 GN=APEX1 PE=1 SV=2	APEX1	0.191366	-0.120835	-0.268074	0.170669	0.336653	0.0571648	0.425622	0.704407	0.287205	1.6873e+08	1.58288e+08	1.80168e+08	1.75272e+08	1.60366e+08	1.51424e+08	1.48891e+08	1.4626e+08
P31942	Heterogeneous nuclear ribonucleoprotein H3 OS=Homo sapiens (Human) OX=9606 GN=HNRNPH3 PE=1 SV=2	HNRNPH3	0.0822564	0.0726548	-0.0577439	0.547874	0.553472	0.61935	0.745196	0.831746	0.793831	1.62256e+08	1.62022e+08	1.48156e+08	1.60441e+08	1.389e+08	1.51695e+08	1.46735e+08	1.49532e+08
Q8TDZ2	[F-actin]-monooxygenase MICAL1 OS=Homo sapiens (Human) OX=9606 GN=MICAL1 PE=1 SV=2	MICAL1	0.231775	0.547187	-0.309359	0.588406	0.238628	0.480049	0.773064	0.633778	0.700698	2.58838e+07	2.46357e+07	1.19642e+07	2.49615e+07	1.48135e+07	1.46922e+07	1.41928e+07	1.37036e+07
Q6VY07	Phosphofurin acidic cluster sorting protein 1 OS=Homo sapiens (Human) OX=9606 GN=PACS1 PE=1 SV=2	PACS1	0.195048	0.0418946	0.0669856	0.247174	0.765376	0.590331	0.508708	0.9223	0.777044	2.22303e+07	1.97346e+07	2.13503e+07	1.93886e+07	1.91679e+07	1.65463e+07	2.07125e+07	2.19304e+07
O43432	Eukaryotic translation initiation factor 4 gamma 3 OS=Homo sapiens (Human) OX=9606 GN=EIF4G3 PE=1 SV=2	EIF4G3	-0.046235	-0.0539307	0.29955	0.74648	0.73909	0.0792287	0.868814	0.914325	0.326343	9.16421e+06	1.0617e+07	1.10442e+07	9.49365e+06	1.04656e+07	1.06338e+07	1.25078e+07	1.26979e+07
Q03252	Lamin-B2 OS=Homo sapiens (Human) OX=9606 GN=LMNB2 PE=1 SV=4	LMNB2	0.325888	-0.0903889	-0.491037	0.0485094	0.454499	0.00951497	0.251182	0.779736	0.157723	1.27257e+08	1.23323e+08	1.3685e+08	1.29988e+08	1.04047e+08	1.08983e+08	9.42522e+07	9.55482e+07
P05060	Secretogranin-1 OS=Homo sapiens (Human) OX=9606 GN=CHGB PE=1 SV=2	CHGB	0.642817	-0.367546	-0.529112	0.00680565	0.0748916	0.00807513	0.139988	0.446234	0.154522	1.0574e+07	1.29909e+07	1.56118e+07	1.46457e+07	9.24948e+06	1.01249e+07	1.06307e+07	1.03287e+07
Q13616	Cullin-1 OS=Homo sapiens (Human) OX=9606 GN=CUL1 PE=1 SV=2	CUL1	-0.0110218	0.0206354	0.0669149	0.930747	0.857763	0.535024	0.966381	0.95629	0.738327	2.28087e+07	2.39964e+07	2.29414e+07	2.31849e+07	2.22054e+07	2.42506e+07	2.41614e+07	2.4154e+07
Q86X10	Ral GTPase-activating protein subunit beta OS=Homo sapiens (Human) OX=9606 GN=RALGAPB PE=1 SV=1	RALGAPB	-0.128398	0.129058	0.318513	0.4198	0.354386	0.0372979	0.653371	0.715934	0.25044	1.38651e+07	1.55565e+07	1.30918e+07	1.37765e+07	1.35329e+07	1.59882e+07	1.66856e+07	1.68097e+07
P43004	Excitatory amino acid transporter 2 OS=Homo sapiens (Human) OX=9606 GN=SLC1A2 PE=1 SV=2	SLC1A2	0.150141	-0.014842	-0.0806086	0.368595	0.902792	0.504131	0.613854	0.972976	0.719347	5.54773e+07	5.28557e+07	5.67684e+07	5.27274e+07	5.38572e+07	4.51449e+07	5.02913e+07	5.32253e+07
O14787	Transportin-2 OS=Homo sapiens (Human) OX=9606 GN=TNPO2 PE=1 SV=3	TNPO2	0.312345	0.110553	0.0155491	0.101939	0.493422	0.932078	0.344546	0.806558	0.967674	1.88673e+07	1.55906e+07	1.63529e+07	1.54319e+07	1.16618e+07	1.4018e+07	1.40842e+07	1.83081e+07
Q13617	Cullin-2 OS=Homo sapiens (Human) OX=9606 GN=CUL2 PE=1 SV=2	CUL2	-0.0690772	-0.00443615	0.014089	0.690998	0.979141	0.940427	0.83997	0.993115	0.970662	3.34102e+07	3.23429e+07	2.93771e+07	3.701e+07	3.4766e+07	3.4366e+07	3.61006e+07	3.07112e+07
Q7L0Y3	tRNA methyltransferase 10 homolog C OS=Homo sapiens (Human) OX=9606 GN=TRMT10C PE=1 SV=2	TRMT10C	-0.123426	0.111174	0.194511	0.358192	0.38728	0.157282	0.603287	0.734974	0.433192	4.55573e+07	4.61668e+07	4.06025e+07	4.44019e+07	4.60853e+07	4.64414e+07	4.75772e+07	4.96207e+07
Q9H269	Vacuolar protein sorting-associated protein 16 homolog OS=Homo sapiens (Human) OX=9606 GN=VPS16 PE=1 SV=2	VPS16	0.257236	-0.161701	-0.153247	0.121031	0.326929	0.315057	0.372202	0.695391	0.582662	1.6226e+07	1.40806e+07	1.58298e+07	1.80598e+07	1.42904e+07	1.39903e+07	1.60605e+07	1.43934e+07
P49840	Glycogen synthase kinase-3 alpha OS=Homo sapiens (Human) OX=9606 GN=GSK3A PE=1 SV=2	GSK3A	0.119028	0.0869368	-0.0814436	0.370016	0.5246	0.459084	0.614692	0.821195	0.686343	2.74319e+07	2.40895e+07	2.44714e+07	2.39377e+07	2.14308e+07	2.31504e+07	2.27261e+07	2.30241e+07
O60341	Lysine-specific histone demethylase 1A OS=Homo sapiens (Human) OX=9606 GN=KDM1A PE=1 SV=2	KDM1A	0.0364866	0.00587406	0.135454	0.801697	0.958927	0.248733	0.899927	0.989163	0.520531	1.62053e+07	1.55754e+07	1.56506e+07	1.59967e+07	1.42686e+07	1.67103e+07	1.7602e+07	1.71613e+07
Q14257	Reticulocalbin-2 OS=Homo sapiens (Human) OX=9606 GN=RCN2 PE=1 SV=1	RCN2	0.125843	-0.0859308	-0.157086	0.327772	0.523757	0.200274	0.581281	0.821195	0.47244	7.4963e+07	6.63955e+07	7.61012e+07	7.36767e+07	7.01405e+07	6.71689e+07	6.84821e+07	6.5852e+07
Q9Y496	Kinesin-like protein KIF3A OS=Homo sapiens (Human) OX=9606 GN=KIF3A PE=1 SV=4	KIF3A	0.116332	-0.107121	-0.0388145	0.374679	0.367163	0.716353	0.618811	0.720775	0.854742	3.87254e+07	3.8501e+07	4.2064e+07	4.11197e+07	3.70198e+07	3.97673e+07	4.07947e+07	4.01781e+07
Q8WXF7	Atlastin-1 OS=Homo sapiens (Human) OX=9606 GN=ATL1 PE=1 SV=1	ATL1	0.0836937	0.031232	0.0479545	0.536828	0.7843	0.684081	0.737551	0.92968	0.835817	5.23281e+07	5.32619e+07	5.07287e+07	5.26132e+07	4.62448e+07	5.13807e+07	5.12095e+07	5.57018e+07
Q9P1Y5	Calmodulin-regulated spectrin-associated protein 3 OS=Homo sapiens (Human) OX=9606 GN=CAMSAP3 PE=1 SV=2	CAMSAP3	0.0266261	-0.143107	-0.00525318	0.859007	0.364629	0.974601	0.931165	0.718983	0.986605	1.90939e+07	1.66235e+07	2.0835e+07	1.85772e+07	2.06236e+07	1.8135e+07	2.16496e+07	1.77485e+07
P09651	Heterogeneous nuclear ribonucleoprotein A1 OS=Homo sapiens (Human) OX=9606 GN=HNRNPA1 PE=1 SV=5	HNRNPA1	-0.0896467	-0.0198302	0.155533	0.521756	0.892534	0.465259	0.725216	0.968845	0.691014	3.49071e+08	2.93509e+08	3.26487e+08	3.22559e+08	3.68035e+08	3.23862e+08	4.23446e+08	3.08544e+08
O00499	Myc box-dependent-interacting protein 1 OS=Homo sapiens (Human) OX=9606 GN=BIN1 PE=1 SV=1	BIN1	0.346617	-0.232236	-0.137629	0.0567905	0.162693	0.308442	0.268987	0.553559	0.576355	2.05613e+07	1.78177e+07	2.34643e+07	2.15434e+07	1.68297e+07	1.85578e+07	2.13668e+07	1.95488e+07
P22694	cAMP-dependent protein kinase catalytic subunit beta OS=Homo sapiens (Human) OX=9606 GN=PRKACB PE=1 SV=2	PRKACB	0.100984	-0.232896	-0.342498	0.422318	0.0997077	0.0302056	0.655206	0.472322	0.228731	1.35845e+08	1.40684e+08	1.66098e+08	1.58907e+08	1.54363e+08	1.49459e+08	1.26306e+08	1.2998e+08
Q08J23	RNA cytosine C(5)-methyltransferase NSUN2 OS=Homo sapiens (Human) OX=9606 GN=NSUN2 PE=1 SV=2	NSUN2	-0.696159	0.189192	0.912219	0.00760596	0.194107	0.00162189	0.143802	0.58797	0.105433	1.23789e+07	1.28213e+07	1.04447e+07	1.16899e+07	1.88718e+07	1.68825e+07	2.05831e+07	2.10092e+07
Q9UJ70	N-acetyl-D-glucosamine kinase OS=Homo sapiens (Human) OX=9606 GN=NAGK PE=1 SV=4	NAGK	-0.307104	0.0713367	0.267637	0.112984	0.66348	0.144295	0.360855	0.888868	0.419545	2.88197e+07	3.13123e+07	2.59081e+07	3.15516e+07	3.48321e+07	3.6025e+07	3.32907e+07	3.55851e+07
P49756	RNA-binding protein 25 OS=Homo sapiens (Human) OX=9606 GN=RBM25 PE=1 SV=3	RBM25	0.174697	-0.0901987	-0.0944646	0.246052	0.515757	0.397006	0.507762	0.816208	0.645514	2.73535e+07	3.13196e+07	3.15848e+07	3.07367e+07	2.59357e+07	2.9398e+07	2.91856e+07	2.91805e+07
O60641	Clathrin coat assembly protein AP180 OS=Homo sapiens (Human) OX=9606 GN=SNAP91 PE=1 SV=2	SNAP91	0.310294	-0.24474	-0.148772	0.0515987	0.085814	0.241145	0.259216	0.459128	0.513976	4.9945e+07	4.93943e+07	6.01852e+07	5.75476e+07	4.77607e+07	4.71094e+07	5.49931e+07	5.12436e+07
P08865	40S ribosomal protein SA OS=Homo sapiens (Human) OX=9606 GN=RPSA PE=1 SV=4	RPSA	-0.150527	0.0670949	0.132475	0.345842	0.611275	0.361974	0.593753	0.859473	0.614659	1.76995e+08	1.74597e+08	1.58015e+08	1.78199e+08	1.75006e+08	1.97909e+08	1.9363e+08	1.74738e+08
Q9BSJ8	Extended synaptotagmin-1 OS=Homo sapiens (Human) OX=9606 GN=ESYT1 PE=1 SV=1	ESYT1	-0.119043	-0.0259775	0.0364417	0.467961	0.877707	0.866627	0.687142	0.962721	0.93293	9.22671e+06	7.81811e+06	7.98145e+06	9.36929e+06	8.88623e+06	9.92032e+06	7.62943e+06	1.03095e+07
P41091	Eukaryotic translation initiation factor 2 subunit 3 OS=Homo sapiens (Human) OX=9606 GN=EIF2S3 PE=1 SV=3	EIF2S3	-0.0640134	0.0217535	0.0360744	0.592115	0.878807	0.73706	0.776106	0.963416	0.864876	5.25736e+07	6.1798e+07	5.63903e+07	5.59037e+07	5.93159e+07	5.80511e+07	5.65815e+07	5.8572e+07
Q9P253	Vacuolar protein sorting-associated protein 18 homolog OS=Homo sapiens (Human) OX=9606 GN=VPS18 PE=1 SV=2	VPS18	-0.11952	0.246627	0.325551	0.525387	0.207783	0.135426	0.727037	0.608008	0.40851	1.20183e+07	1.18153e+07	1.13462e+07	8.89102e+06	1.04093e+07	1.14291e+07	1.18438e+07	1.33755e+07
P29992	Guanine nucleotide-binding protein subunit alpha-11 OS=Homo sapiens (Human) OX=9606 GN=GNA11 PE=1 SV=2	GNA11	0.0134888	-0.136833	-0.208059	0.914413	0.414776	0.127263	0.958187	0.75415	0.395388	2.06191e+07	2.49975e+07	2.60067e+07	2.39586e+07	2.50868e+07	2.43788e+07	2.15103e+07	2.17089e+07
Q14738	Serine/threonine-protein phosphatase 2A 56 kDa regulatory subunit delta isoform OS=Homo sapiens (Human) OX=9606 GN=PPP2R5D PE=1 SV=1	PPP2R5D	0.178814	-0.173053	-0.16223	0.197178	0.216406	0.264624	0.453642	0.615915	0.534629	4.8188e+07	4.39315e+07	5.31529e+07	5.06263e+07	4.46551e+07	4.70149e+07	4.96678e+07	4.32669e+07
Q9Y6X4	Soluble lamin-associated protein of 75 kDa OS=Homo sapiens (Human) OX=9606 GN=FAM169A PE=1 SV=2	FAM169A	0.90711	-0.528049	-0.597702	0.0314409	0.124882	0.106755	0.21812	0.511392	0.368857	1.29818e+07	1.54079e+07	2.55958e+07	1.62491e+07	9.91493e+06	1.19435e+07	1.19636e+07	1.51803e+07
P26038	Moesin OS=Homo sapiens (Human) OX=9606 GN=MSN PE=1 SV=3	MSN	0.184633	0.218562	0.235834	0.516101	0.438321	0.407912	0.720872	0.76849	0.654634	5.73022e+07	5.6816e+07	3.91915e+07	6.13569e+07	4.14864e+07	4.4913e+07	5.66976e+07	5.88135e+07
Q86VW0	SEC14 domain and spectrin repeat-containing protein 1 OS=Homo sapiens (Human) OX=9606 GN=SESTD1 PE=1 SV=2	SESTD1	-0.0681607	0.169451	0.0761488	0.593207	0.222038	0.520843	0.776322	0.620451	0.728798	2.67417e+07	2.53179e+07	2.41467e+07	2.21686e+07	2.41107e+07	2.43655e+07	2.44973e+07	2.42842e+07
P07099	Epoxide hydrolase 1 OS=Homo sapiens (Human) OX=9606 GN=EPHX1 PE=1 SV=1	EPHX1	0.141945	-0.316467	-0.278434	0.277039	0.0430177	0.0560315	0.534352	0.394042	0.28682	3.8085e+07	3.66282e+07	4.71174e+07	4.59114e+07	4.30688e+07	4.12314e+07	3.73621e+07	3.93584e+07
Q96KR1	Zinc finger RNA-binding protein OS=Homo sapiens (Human) OX=9606 GN=ZFR PE=1 SV=2	ZFR	0.269762	-0.0555504	-0.303592	0.145108	0.669118	0.0701473	0.399752	0.889923	0.307312	2.46393e+07	2.37209e+07	2.65444e+07	2.37811e+07	2.25921e+07	1.92132e+07	2.12361e+07	1.95141e+07
O15394	Neural cell adhesion molecule 2 OS=Homo sapiens (Human) OX=9606 GN=NCAM2 PE=1 SV=2	NCAM2	0.620511	-0.510466	-0.513615	0.00758614	0.0561108	0.0121019	0.143802	0.419512	0.165601	5.53666e+07	7.40472e+07	9.5971e+07	8.66858e+07	6.03658e+07	5.83285e+07	6.22937e+07	6.55264e+07
Q9UJU6	Drebrin-like protein OS=Homo sapiens (Human) OX=9606 GN=DBNL PE=1 SV=1	DBNL	0.322354	-0.297054	-0.158875	0.0475661	0.058907	0.19922	0.249666	0.421066	0.470908	4.91002e+07	4.62784e+07	6.02238e+07	5.69557e+07	4.71523e+07	4.65191e+07	5.27395e+07	5.21816e+07
Q3LXA3	Triokinase/FMN cyclase OS=Homo sapiens (Human) OX=9606 GN=TKFC PE=1 SV=2	DAK; TKFC	0.0963654	-0.139879	-0.131237	0.464799	0.336499	0.363686	0.684139	0.704407	0.616414	9.90466e+06	8.81111e+06	9.8794e+06	1.0724e+07	9.83783e+06	9.40099e+06	1.00428e+07	8.79463e+06
Q15019	Septin-2 OS=Homo sapiens (Human) OX=9606 GN=SEPTIN2 PE=1 SV=1	SEPT2	-0.0409157	-0.253508	-0.0685236	0.736631	0.0793431	0.551034	0.864575	0.449926	0.749302	6.44452e+07	6.47269e+07	7.8926e+07	7.51073e+07	8.04244e+07	7.79979e+07	7.53346e+07	7.15571e+07
Q14576	ELAV-like protein 3 OS=Homo sapiens (Human) OX=9606 GN=ELAVL3 PE=2 SV=3	ELAVL3	-0.199786	0.216512	0.212833	0.186891	0.15047	0.10993	0.443974	0.543073	0.374993	2.90808e+07	2.61026e+07	2.43327e+07	2.31071e+07	2.8721e+07	2.58305e+07	2.78403e+07	2.71269e+07
Q96SI9	Spermatid perinuclear RNA-binding protein OS=Homo sapiens (Human) OX=9606 GN=STRBP PE=1 SV=1	STRBP	0.190014	-0.139233	-0.445407	0.206571	0.353972	0.0187136	0.462095	0.7157	0.194916	1.92384e+07	2.18068e+07	2.3675e+07	2.1493e+07	1.91482e+07	2.04865e+07	1.61389e+07	1.70041e+07
P51149	Ras-related protein Rab-7a OS=Homo sapiens (Human) OX=9606 GN=RAB7A PE=1 SV=1	RAB7A	-0.0957695	0.132938	0.062512	0.482586	0.286046	0.561464	0.696213	0.669605	0.755318	2.16146e+08	2.05425e+08	1.92334e+08	1.92002e+08	2.16698e+08	1.94181e+08	1.99196e+08	2.02171e+08
Q13098	COP9 signalosome complex subunit 1 OS=Homo sapiens (Human) OX=9606 GN=GPS1 PE=1 SV=4	GPS1	-0.0271677	-0.0776231	0.0141153	0.816743	0.525742	0.894848	0.908003	0.821651	0.94774	3.88782e+07	3.60898e+07	3.92194e+07	3.98404e+07	4.03892e+07	4.01298e+07	4.05807e+07	3.92647e+07
Q14498	RNA-binding protein 39 OS=Homo sapiens (Human) OX=9606 GN=RBM39 PE=1 SV=2	RBM39	-0.111831	0.184132	-0.129185	0.513304	0.33572	0.441603	0.718766	0.703885	0.678937	2.77499e+07	3.27233e+07	2.40626e+07	2.9236e+07	3.01049e+07	2.72937e+07	2.55104e+07	2.3055e+07
P20042	Eukaryotic translation initiation factor 2 subunit 2 OS=Homo sapiens (Human) OX=9606 GN=EIF2S2 PE=1 SV=2	EIF2S2	0.00836382	0.0286175	-0.0648497	0.946682	0.815866	0.632998	0.973362	0.939386	0.80212	5.04584e+07	4.75476e+07	4.97646e+07	4.63353e+07	4.86945e+07	4.68236e+07	4.29973e+07	4.90173e+07
Q16851	UTP--glucose-1-phosphate uridylyltransferase OS=Homo sapiens (Human) OX=9606 GN=UGP2 PE=1 SV=5	UGP2	0.150642	-0.160916	-0.125521	0.265983	0.213992	0.307251	0.525196	0.614853	0.575828	3.11697e+07	3.20541e+07	3.6237e+07	3.44624e+07	3.28304e+07	3.08628e+07	3.13965e+07	3.34229e+07
P63096	Guanine nucleotide-binding protein G(i) subunit alpha-1 OS=Homo sapiens (Human) OX=9606 GN=GNAI1 PE=1 SV=2	GNAI1	0.118792	0.179459	-0.183198	0.426551	0.226314	0.275101	0.658637	0.624686	0.544374	7.53367e+07	6.64029e+07	6.38436e+07	6.10986e+07	6.1839e+07	5.34748e+07	6.0717e+07	4.9836e+07
Q9C0C2	182 kDa tankyrase-1-binding protein OS=Homo sapiens (Human) OX=9606 GN=TNKS1BP1 PE=1 SV=4	TNKS1BP1	0.911872	-0.696453	-1.19111	0.00162505	0.00415607	0.00371516	0.0933252	0.217524	0.130373	3.24524e+06	3.4655e+06	5.23909e+06	5.6372e+06	2.83141e+06	2.94895e+06	2.04795e+06	2.76618e+06
P47755	F-actin-capping protein subunit alpha-2 OS=Homo sapiens (Human) OX=9606 GN=CAPZA2 PE=1 SV=3	CAPZA2	0.136734	0.000206634	0.0134435	0.351005	0.998744	0.915315	0.597234	0.999302	0.960573	4.34117e+07	4.15366e+07	4.5059e+07	4.00066e+07	3.75351e+07	3.98162e+07	4.38294e+07	4.19027e+07
Q96JQ0	Protocadherin-16 OS=Homo sapiens (Human) OX=9606 GN=DCHS1 PE=1 SV=1	DCHS1	-0.160018	0.0562498	-0.0219395	0.245672	0.647127	0.886925	0.507409	0.880542	0.943237	7.92401e+06	7.70064e+06	7.21122e+06	7.82704e+06	8.37054e+06	8.42029e+06	6.74193e+06	8.12106e+06
Q9BTE6	Alanyl-tRNA editing protein Aarsd1 OS=Homo sapiens (Human) OX=9606 GN=AARSD1 PE=1 SV=2	AARSD1; PTGES3L-AARSD1	0.0833239	0.155592	-0.0238016	0.536054	0.238423	0.83654	0.736984	0.633563	0.919314	3.05938e+07	2.92773e+07	2.60149e+07	2.77503e+07	2.64586e+07	2.42572e+07	2.71816e+07	2.56971e+07
Q9BXS5	AP-1 complex subunit mu-1 OS=Homo sapiens (Human) OX=9606 GN=AP1M1 PE=1 SV=3	AP1M1	0.0677802	-0.0262309	-0.0279067	0.659938	0.858771	0.85603	0.819773	0.95629	0.928148	3.01003e+07	2.92968e+07	3.29739e+07	2.7734e+07	2.8384e+07	2.93326e+07	2.816e+07	3.12427e+07
Q15008	26S proteasome non-ATPase regulatory subunit 6 OS=Homo sapiens (Human) OX=9606 GN=PSMD6 PE=1 SV=1	PSMD6	0.00258204	0.0153267	0.0779744	0.982467	0.893722	0.477456	0.992016	0.969107	0.699391	8.35652e+07	8.01022e+07	8.20058e+07	7.99093e+07	8.1319e+07	8.02608e+07	8.577e+07	8.51239e+07
Q09161	Nuclear cap-binding protein subunit 1 OS=Homo sapiens (Human) OX=9606 GN=NCBP1 PE=1 SV=1	NCBP1	0.147858	0.133151	-0.359275	0.271904	0.296959	0.044009	0.530056	0.677136	0.263115	3.83433e+07	4.07419e+07	3.67254e+07	3.53671e+07	3.14896e+07	3.36174e+07	2.6296e+07	3.00173e+07
Q9NYQ7	Cadherin EGF LAG seven-pass G-type receptor 3 OS=Homo sapiens (Human) OX=9606 GN=CELSR3 PE=1 SV=2	CELSR3	-0.226331	0.223385	0.373118	0.234535	0.136626	0.0434239	0.493805	0.525559	0.261958	2.89322e+07	3.15349e+07	2.6833e+07	2.49467e+07	2.70654e+07	3.37193e+07	3.1373e+07	3.57903e+07
Q86YS7	C2 domain-containing protein 5 OS=Homo sapiens (Human) OX=9606 GN=C2CD5 PE=1 SV=1	C2CD5; KIAA0528	0.119469	0.199051	0.0758086	0.481376	0.298147	0.625963	0.695844	0.678471	0.797786	2.23038e+07	1.90375e+07	1.97795e+07	1.62904e+07	1.59179e+07	1.72405e+07	1.93975e+07	1.8452e+07
Q6T4P5	Phospholipid phosphatase-related protein type 3 OS=Homo sapiens (Human) OX=9606 GN=PLPPR3 PE=2 SV=1	LPPR3; PLPPR3	0.407802	-0.214291	-0.227737	0.0449074	0.175756	0.141087	0.245601	0.570445	0.414123	3.5124e+07	3.83846e+07	4.52424e+07	4.0108e+07	3.40887e+07	3.02117e+07	3.50166e+07	3.77912e+07
P29692	Elongation factor 1-delta OS=Homo sapiens (Human) OX=9606 GN=EEF1D PE=1 SV=5	EEF1D	-0.0552952	0.00357756	0.142189	0.757151	0.978411	0.261974	0.874426	0.993115	0.53178	8.0167e+07	8.87282e+07	8.07833e+07	8.76157e+07	9.8148e+07	7.79107e+07	9.43592e+07	9.13534e+07
Q9BS26	Endoplasmic reticulum resident protein 44 OS=Homo sapiens (Human) OX=9606 GN=ERP44 PE=1 SV=1	ERP44	0.184641	0.175474	0.106663	0.205252	0.193239	0.388607	0.46131	0.587876	0.639092	5.12724e+07	5.0214e+07	4.32847e+07	4.66368e+07	4.10429e+07	3.80707e+07	4.97994e+07	4.69955e+07
O95487	Protein transport protein Sec24B OS=Homo sapiens (Human) OX=9606 GN=SEC24B PE=1 SV=2	SEC24B	1.16624	-1.28334	-0.986914	0.21126	0.1778	0.281848	0.467436	0.573768	0.551178	1.20078e+07	1.11064e+07	1.32612e+07	5.95797e+07	1.28615e+07	1.21962e+07	1.41769e+07	1.41879e+07
P78406	mRNA export factor OS=Homo sapiens (Human) OX=9606 GN=RAE1 PE=1 SV=1	RAE1	0.0048058	0.0499456	0.14447	0.972564	0.714415	0.304003	0.986123	0.906211	0.572001	2.81282e+07	2.75568e+07	2.50968e+07	2.88192e+07	2.63506e+07	2.71877e+07	2.96057e+07	2.98473e+07
A1L0T0	Acetolactate synthase-like protein OS=Homo sapiens (Human) OX=9606 GN=ILVBL PE=1 SV=2	ILVBL	0.00159857	0.0516791	0.00838639	0.993433	0.654541	0.951259	0.997012	0.884402	0.976662	1.8291e+07	1.77907e+07	1.71118e+07	1.77019e+07	1.99843e+07	1.51372e+07	1.89238e+07	1.61941e+07
Q9BXJ9	N-alpha-acetyltransferase 15, NatA auxiliary subunit OS=Homo sapiens (Human) OX=9606 GN=NAA15 PE=1 SV=1	NAA15	0.170155	-0.0159724	-0.0358597	0.353277	0.926873	0.824114	0.599456	0.978546	0.913268	3.36056e+07	3.02163e+07	3.59494e+07	2.88787e+07	2.97971e+07	2.7481e+07	3.11966e+07	3.16645e+07
Q96MZ0	Ganglioside-induced differentiation-associated protein 1-like 1 OS=Homo sapiens (Human) OX=9606 GN=GDAP1L1 PE=2 SV=2	GDAP1L1	0.149601	-0.155757	-0.0365361	0.39318	0.294018	0.75969	0.632385	0.674536	0.876423	4.33346e+07	4.95276e+07	5.01288e+07	5.31336e+07	5.16065e+07	4.19074e+07	5.24177e+07	4.83039e+07
P14550	Aldo-keto reductase family 1 member A1 OS=Homo sapiens (Human) OX=9606 GN=AKR1A1 PE=1 SV=3	AKR1A1	0.0254073	-0.158478	-0.122503	0.833464	0.216585	0.295498	0.916736	0.615915	0.564793	5.79906e+07	5.918e+07	6.38824e+07	6.69213e+07	6.32098e+07	6.52686e+07	6.0342e+07	5.97822e+07
P17655	Calpain-2 catalytic subunit OS=Homo sapiens (Human) OX=9606 GN=CAPN2 PE=1 SV=6	CAPN2	-0.109118	0.107862	-0.0670918	0.415529	0.370479	0.546759	0.650085	0.722154	0.745954	2.27301e+07	2.19048e+07	2.09191e+07	2.04955e+07	2.13495e+07	2.34126e+07	1.93133e+07	2.02279e+07
P49841	Glycogen synthase kinase-3 beta OS=Homo sapiens (Human) OX=9606 GN=GSK3B PE=1 SV=2	GSK3B	-0.0271665	0.0422989	0.125293	0.881924	0.803425	0.467058	0.941856	0.935815	0.692221	4.86412e+07	4.75173e+07	5.2401e+07	4.15958e+07	5.0316e+07	4.49789e+07	5.11871e+07	5.06596e+07
P26196	Probable ATP-dependent RNA helicase DDX6 OS=Homo sapiens (Human) OX=9606 GN=DDX6 PE=1 SV=2	DDX6	-0.114026	0.128552	0.0904332	0.367566	0.311742	0.444073	0.613511	0.686238	0.679749	1.02741e+08	9.72394e+07	8.93646e+07	9.35458e+07	9.97981e+07	9.81002e+07	9.43558e+07	1.00431e+08
Q96HE7	ERO1-like protein alpha OS=Homo sapiens (Human) OX=9606 GN=ERO1A PE=1 SV=2	ERO1L; ERO1A	-0.0846868	-0.0204283	0.00790856	0.594678	0.896128	0.959578	0.776973	0.970163	0.980252	3.09097e+07	2.85892e+07	2.75008e+07	3.3056e+07	3.25584e+07	3.14037e+07	3.1827e+07	2.88776e+07
P19338	Nucleolin OS=Homo sapiens (Human) OX=9606 GN=NCL PE=1 SV=3	NCL	0.343686	-0.189184	-0.345011	0.0364038	0.183744	0.0544849	0.227453	0.577869	0.285098	3.67963e+08	4.07131e+08	4.36271e+08	4.46356e+08	3.45626e+08	3.49179e+08	3.22338e+08	3.74463e+08
Q8N8S7	Protein enabled homolog OS=Homo sapiens (Human) OX=9606 GN=ENAH PE=1 SV=2	ENAH	0.536041	-0.243886	-0.329443	0.0168502	0.125161	0.0537797	0.177167	0.511392	0.283557	3.5708e+07	3.46842e+07	4.45026e+07	3.90252e+07	2.77363e+07	2.97587e+07	3.33108e+07	3.30219e+07
P49748	Very long-chain specific acyl-CoA dehydrogenase, mitochondrial OS=Homo sapiens (Human) OX=9606 GN=ACADVL PE=1 SV=1	ACADVL	-0.0291073	-0.0180267	-0.0970997	0.855409	0.888711	0.450546	0.929905	0.967166	0.68293	1.56984e+07	1.58978e+07	1.69587e+07	1.50887e+07	1.76521e+07	1.50992e+07	1.50555e+07	1.48556e+07
P10636	Microtubule-associated protein tau OS=Homo sapiens (Human) OX=9606 GN=MAPT PE=1 SV=5	MAPT	0.778188	-0.452312	-0.424741	0.00788843	0.0410552	0.0475013	0.144751	0.392606	0.272739	2.36796e+08	2.30744e+08	3.55133e+08	2.88027e+08	1.81986e+08	1.91118e+08	2.34633e+08	2.41945e+08
O00267	Transcription elongation factor SPT5 OS=Homo sapiens (Human) OX=9606 GN=SUPT5H PE=1 SV=1	SUPT5H	0.113724	-0.0161586	-0.199717	0.378233	0.91124	0.323811	0.621498	0.974258	0.588435	9.62196e+06	1.1262e+07	1.02106e+07	1.08531e+07	9.77566e+06	9.70572e+06	1.05174e+07	7.98832e+06
Q9UM54	Unconventional myosin-VI OS=Homo sapiens (Human) OX=9606 GN=MYO6 PE=1 SV=4	MYO6	-0.142506	-0.0059679	-0.187848	0.328812	0.963151	0.188428	0.582124	0.989569	0.462602	1.4374e+07	1.47271e+07	1.37805e+07	1.54891e+07	1.57469e+07	1.66107e+07	1.25594e+07	1.30986e+07
P17612	cAMP-dependent protein kinase catalytic subunit alpha OS=Homo sapiens (Human) OX=9606 GN=PRKACA PE=1 SV=2	PRKACA	0.292468	-0.418845	-0.513816	0.0650781	0.0559157	0.0369703	0.285106	0.419512	0.249744	1.91901e+07	1.53381e+07	2.28925e+07	2.29786e+07	1.94414e+07	1.81481e+07	1.82145e+07	1.41661e+07
P54762	Ephrin type-B receptor 1 OS=Homo sapiens (Human) OX=9606 GN=EPHB1 PE=1 SV=1	EPHB1	-0.201064	0.263839	0.357983	0.165715	0.0900455	0.0310639	0.422655	0.459128	0.229493	4.29753e+06	4.0281e+06	3.6127e+06	3.32384e+06	3.92788e+06	4.03221e+06	4.46952e+06	4.41306e+06
Q99623	Prohibitin-2 OS=Homo sapiens (Human) OX=9606 GN=PHB2 PE=1 SV=2	PHB2	-0.150997	-0.0328638	0.0339576	0.322201	0.814886	0.802238	0.575907	0.938957	0.901585	1.54945e+08	1.62015e+08	1.50561e+08	1.74504e+08	1.8176e+08	1.79114e+08	1.69414e+08	1.6256e+08
P42765	3-ketoacyl-CoA thiolase, mitochondrial OS=Homo sapiens (Human) OX=9606 GN=ACAA2 PE=1 SV=2	ACAA2	-0.222985	0.0824787	0.149996	0.250827	0.637528	0.405348	0.512097	0.875788	0.652707	2.24519e+07	2.30772e+07	1.90853e+07	2.42147e+07	2.57008e+07	2.44861e+07	2.3223e+07	2.45e+07
Q8WXG6	MAP kinase-activating death domain protein OS=Homo sapiens (Human) OX=9606 GN=MADD PE=1 SV=2	MADD	0.0733571	-0.069337	0.22531	0.72459	0.736905	0.339315	0.857173	0.913706	0.599453	1.09372e+07	1.06589e+07	1.32411e+07	9.69261e+06	1.08844e+07	1.05798e+07	1.43218e+07	1.22467e+07
P52907	F-actin-capping protein subunit alpha-1 OS=Homo sapiens (Human) OX=9606 GN=CAPZA1 PE=1 SV=3	CAPZA1	0.0023155	0.0313989	0.137309	0.984231	0.818255	0.254898	0.992326	0.939512	0.526346	7.05795e+07	6.12067e+07	6.4011e+07	6.46129e+07	6.34591e+07	6.4883e+07	7.27742e+07	6.87487e+07
P11388	DNA topoisomerase 2-alpha OS=Homo sapiens (Human) OX=9606 GN=TOP2A PE=1 SV=3	TOP2A	-0.695219	-0.340635	1.06173	0.0177923	0.0677875	0.00765296	0.179949	0.437505	0.153676	3.62526e+06	3.29524e+06	4.69296e+06	4.08189e+06	7.95233e+06	6.30722e+06	1.07243e+07	7.78329e+06
P30837	Aldehyde dehydrogenase X, mitochondrial OS=Homo sapiens (Human) OX=9606 GN=ALDH1B1 PE=1 SV=3	ALDH1B1	-0.208825	0.109332	0.180553	0.166212	0.387367	0.201921	0.423229	0.734974	0.47433	2.87267e+07	2.71951e+07	2.51472e+07	2.66969e+07	3.13399e+07	2.85913e+07	2.7819e+07	3.09966e+07
P48444	Coatomer subunit delta OS=Homo sapiens (Human) OX=9606 GN=ARCN1 PE=1 SV=1	ARCN1	0.111796	0.0703912	-0.0873961	0.390795	0.557836	0.448554	0.630477	0.832978	0.682046	6.58811e+07	6.45464e+07	6.41162e+07	6.01569e+07	5.63161e+07	5.86657e+07	5.85855e+07	5.83238e+07
O60333	Kinesin-like protein KIF1B OS=Homo sapiens (Human) OX=9606 GN=KIF1B PE=1 SV=5	KIF1B	0.530741	0.651814	0.381561	0.663808	0.43341	0.645192	0.822248	0.76746	0.811129	5.19261e+06	5.6796e+06	1.68806e+06	7.07757e+06	1.04954e+06	5.45794e+06	5.12006e+06	3.96022e+06
O00471	Exocyst complex component 5 OS=Homo sapiens (Human) OX=9606 GN=EXOC5 PE=1 SV=1	EXOC5	-0.016566	-0.0637737	-0.0176477	0.894071	0.597794	0.870488	0.948774	0.853175	0.934951	2.01976e+07	1.87888e+07	2.01929e+07	2.05304e+07	1.97526e+07	2.13512e+07	1.96671e+07	2.05697e+07
Q9P2R7	Succinate--CoA ligase [ADP-forming] subunit beta, mitochondrial OS=Homo sapiens (Human) OX=9606 GN=SUCLA2 PE=1 SV=3	SUCLA2	0.0499749	-0.00952839	-0.117515	0.676521	0.93255	0.303744	0.831175	0.979606	0.571863	1.30123e+08	1.32377e+08	1.30483e+08	1.33766e+08	1.26335e+08	1.29191e+08	1.2208e+08	1.2148e+08
Q9Y262	Eukaryotic translation initiation factor 3 subunit L OS=Homo sapiens (Human) OX=9606 GN=EIF3L PE=1 SV=1	EIF3L	0.0495548	0.0267003	-0.000208035	0.680392	0.83444	0.998462	0.832336	0.947635	0.99911	4.43838e+07	3.99031e+07	4.20889e+07	4.05497e+07	4.03202e+07	3.94626e+07	4.07167e+07	4.19042e+07
Q14141	Septin-6 OS=Homo sapiens (Human) OX=9606 GN=SEPTIN6 PE=1 SV=4	SEPT6	-0.174164	0.0175704	-0.02019	0.30646	0.89033	0.878751	0.561523	0.967811	0.939042	5.82477e+07	6.25965e+07	5.71329e+07	6.22822e+07	6.17493e+07	7.33558e+07	5.5494e+07	6.23517e+07
Q9Y2X7	ARF GTPase-activating protein GIT1 OS=Homo sapiens (Human) OX=9606 GN=GIT1 PE=1 SV=2	GIT1	0.124908	-0.0892844	0.107924	0.346166	0.567866	0.409813	0.593968	0.837126	0.655359	2.16034e+07	2.5692e+07	2.60733e+07	2.40923e+07	2.30203e+07	2.29959e+07	2.82839e+07	2.57936e+07
P02786	Transferrin receptor protein 1 OS=Homo sapiens (Human) OX=9606 GN=TFRC PE=1 SV=2	TFRC	0.000301991	-0.00511985	-0.0709534	0.997982	0.963481	0.53679	0.999123	0.989569	0.739391	2.23761e+07	2.22065e+07	2.21709e+07	2.25716e+07	2.28626e+07	2.1867e+07	2.20304e+07	2.05876e+07
P26368	Splicing factor U2AF 65 kDa subunit OS=Homo sapiens (Human) OX=9606 GN=U2AF2 PE=1 SV=4	U2AF2	0.184613	-0.152205	-0.350541	0.197507	0.264967	0.0388779	0.454018	0.650374	0.25268	5.35321e+07	4.97287e+07	5.94242e+07	5.53217e+07	4.90277e+07	5.19249e+07	4.68794e+07	4.3135e+07
Q9Y512	Sorting and assembly machinery component 50 homolog OS=Homo sapiens (Human) OX=9606 GN=SAMM50 PE=1 SV=3	SAMM50	-0.490414	0.242326	0.458132	0.0269598	0.163552	0.0607459	0.206924	0.554107	0.291769	2.62278e+07	2.77829e+07	2.08971e+07	2.49206e+07	3.16924e+07	3.24155e+07	3.48681e+07	2.81864e+07
Q9HC35	Echinoderm microtubule-associated protein-like 4 OS=Homo sapiens (Human) OX=9606 GN=EML4 PE=1 SV=3	EML4	-0.469276	-0.425417	-0.292646	0.0203465	0.0204451	0.0578269	0.188705	0.320031	0.287205	3.50922e+07	3.53651e+07	4.53843e+07	4.9318e+07	6.81934e+07	6.28786e+07	3.78707e+07	3.93929e+07
Q9HD20	Manganese-transporting ATPase 13A1 OS=Homo sapiens (Human) OX=9606 GN=ATP13A1 PE=1 SV=2	ATP13A1	-0.0516116	0.0210434	-0.144533	0.664326	0.851642	0.220448	0.822722	0.954703	0.493709	1.68433e+07	1.65986e+07	1.62977e+07	1.66611e+07	1.71678e+07	1.69862e+07	1.49038e+07	1.49113e+07
P05067	Amyloid-beta precursor protein OS=Homo sapiens (Human) OX=9606 GN=APP PE=1 SV=3	APP	0.180834	-0.18138	0.328334	0.283711	0.287962	0.0766368	0.53935	0.669605	0.320699	2.04832e+07	1.86712e+07	2.42649e+07	2.02672e+07	1.908e+07	2.0143e+07	2.82094e+07	2.74825e+07
Q9UHX1	Poly(U)-binding-splicing factor PUF60 OS=Homo sapiens (Human) OX=9606 GN=PUF60 PE=1 SV=1	PUF60	0.417583	-0.315064	-0.63357	0.0370989	0.0851288	0.00699894	0.228466	0.458478	0.150844	2.08406e+07	1.86551e+07	2.62226e+07	2.29467e+07	1.77484e+07	1.9008e+07	1.58092e+07	1.58139e+07
P04040	Catalase OS=Homo sapiens (Human) OX=9606 GN=CAT PE=1 SV=3	CAT	0.130587	-0.00313234	0.096496	0.521933	0.987038	0.666295	0.725216	0.996612	0.826367	5.41124e+07	5.3409e+07	6.21737e+07	4.66864e+07	4.79491e+07	5.06264e+07	5.21065e+07	6.36797e+07
Q9BWF3	RNA-binding protein 4 OS=Homo sapiens (Human) OX=9606 GN=RBM4 PE=1 SV=1	RBM4	0.114082	0.000417137	-0.127623	0.3845	0.997111	0.297989	0.625424	0.999302	0.567444	7.15157e+07	7.36991e+07	7.42306e+07	7.09626e+07	6.49355e+07	6.92807e+07	6.4382e+07	6.85506e+07
P23396	40S ribosomal protein S3 OS=Homo sapiens (Human) OX=9606 GN=RPS3 PE=1 SV=2	RPS3	-0.25659	0.122996	0.171559	0.0921779	0.34128	0.229496	0.330779	0.706064	0.5027	1.9212e+08	2.01603e+08	1.74308e+08	1.87371e+08	2.13769e+08	2.16515e+08	2.1523e+08	1.92489e+08
Q9UH03	Neuronal-specific septin-3 OS=Homo sapiens (Human) OX=9606 GN=SEPTIN3 PE=1 SV=3	SEPT3	-0.116045	0.0966391	-0.0341816	0.539042	0.49165	0.788654	0.739044	0.805508	0.894272	1.92344e+08	1.80426e+08	1.85614e+08	1.63526e+08	2.12352e+08	1.68704e+08	1.72146e+08	1.68159e+08
Q9UNW9	RNA-binding protein Nova-2 OS=Homo sapiens (Human) OX=9606 GN=NOVA2 PE=1 SV=1	NOVA2	0.273229	-0.112664	-0.148009	0.0922396	0.397034	0.261502	0.330779	0.74335	0.531278	4.06889e+07	4.18705e+07	4.70364e+07	4.23429e+07	3.75447e+07	3.62982e+07	4.00927e+07	4.04613e+07
P61266	Syntaxin-1B OS=Homo sapiens (Human) OX=9606 GN=STX1B PE=1 SV=1	STX1B	0.224727	-0.126848	-0.250178	0.233765	0.455003	0.172449	0.492943	0.779783	0.447758	1.47089e+08	1.40839e+08	1.74809e+08	1.4129e+08	1.38508e+08	1.29764e+08	1.29671e+08	1.34651e+08
P42356	Phosphatidylinositol 4-kinase alpha OS=Homo sapiens (Human) OX=9606 GN=PI4KA PE=1 SV=4	PI4KA	-0.083841	0.0265107	-0.0286734	0.503673	0.832812	0.805361	0.71195	0.946898	0.903707	7.48913e+06	8.13721e+06	7.42531e+06	7.91099e+06	8.1458e+06	8.10351e+06	7.75306e+06	7.28131e+06
Q9UNF1	Melanoma-associated antigen D2 OS=Homo sapiens (Human) OX=9606 GN=MAGED2 PE=1 SV=2	MAGED2	0.194437	-0.081656	-0.375697	0.308432	0.684443	0.324887	0.562886	0.897732	0.588752	1.98802e+07	1.65399e+07	2.15972e+07	1.70497e+07	1.63993e+07	1.71214e+07	1.11599e+07	1.96002e+07
P49916	DNA ligase 3 OS=Homo sapiens (Human) OX=9606 GN=LIG3 PE=1 SV=2	LIG3	-0.0393131	-0.170321	0.0218173	0.763162	0.307369	0.845447	0.878884	0.682514	0.923412	8.34303e+06	1.0148e+07	1.03612e+07	1.03475e+07	1.01411e+07	1.11707e+07	1.0153e+07	1.0884e+07
P35232	Prohibitin OS=Homo sapiens (Human) OX=9606 GN=PHB PE=1 SV=1	PHB	-0.0599664	0.0951169	-0.0758668	0.660298	0.469582	0.542679	0.819795	0.787861	0.743184	1.69646e+08	1.62885e+08	1.47848e+08	1.63811e+08	1.68183e+08	1.57118e+08	1.44705e+08	1.50659e+08
Q12926	ELAV-like protein 2 OS=Homo sapiens (Human) OX=9606 GN=ELAVL2 PE=1 SV=2	ELAVL2	-0.050701	0.140721	0.153246	0.721733	0.261669	0.210631	0.856438	0.648579	0.484633	1.16935e+08	1.16526e+08	1.08463e+08	1.03363e+08	1.02326e+08	1.16809e+08	1.19139e+08	1.16373e+08
P10253	Lysosomal alpha-glucosidase OS=Homo sapiens (Human) OX=9606 GN=GAA PE=1 SV=4	GAA	0.416469	-0.432927	-0.256599	0.04704	0.0391298	0.136221	0.248874	0.384841	0.409394	1.69929e+07	1.79247e+07	2.15456e+07	2.57637e+07	1.79793e+07	1.73213e+07	2.00495e+07	1.93988e+07
Q9H0A0	RNA cytidine acetyltransferase OS=Homo sapiens (Human) OX=9606 GN=NAT10 PE=1 SV=2	NAT10	-0.142048	0.0174067	0.283187	0.528296	0.930751	0.207985	0.730084	0.978546	0.481057	1.17169e+07	1.1904e+07	1.00296e+07	1.35751e+07	1.37506e+07	1.19921e+07	1.45226e+07	1.38828e+07
P49257	Protein ERGIC-53 OS=Homo sapiens (Human) OX=9606 GN=LMAN1 PE=1 SV=2	LMAN1	-0.0947932	-0.0165541	0.0731535	0.537398	0.910149	0.616703	0.737644	0.974113	0.792775	4.90204e+07	5.51547e+07	4.93478e+07	5.60606e+07	5.30517e+07	5.94271e+07	5.20549e+07	5.88175e+07
P30876	DNA-directed RNA polymerase II subunit RPB2 OS=Homo sapiens (Human) OX=9606 GN=POLR2B PE=1 SV=1	POLR2B	-0.00499243	0.0877605	-0.110746	0.966975	0.467342	0.34531	0.984133	0.785852	0.60283	1.68739e+07	1.74017e+07	1.57028e+07	1.65574e+07	1.63141e+07	1.60532e+07	1.47254e+07	1.51436e+07
P61981	14-3-3 protein gamma OS=Homo sapiens (Human) OX=9606 GN=YWHAG PE=1 SV=2	YWHAG	0.0290735	-0.128756	-0.0642493	0.829874	0.354203	0.613408	0.915199	0.715932	0.790849	1.27741e+09	1.23825e+09	1.46061e+09	1.29457e+09	1.34498e+09	1.35371e+09	1.30226e+09	1.32824e+09
Q9H4A4	Aminopeptidase B OS=Homo sapiens (Human) OX=9606 GN=RNPEP PE=1 SV=2	RNPEP	0.167759	-0.234975	-0.225536	0.214019	0.107666	0.101713	0.469528	0.488764	0.36223	1.73955e+07	1.60034e+07	1.95607e+07	1.97121e+07	1.79971e+07	1.7005e+07	1.74132e+07	1.61977e+07
P05556	Integrin beta-1 OS=Homo sapiens (Human) OX=9606 GN=ITGB1 PE=1 SV=2	ITGB1	0.0818435	0.0973316	0.112602	0.537402	0.453553	0.373738	0.737644	0.778719	0.626521	3.67219e+07	3.74337e+07	3.6449e+07	3.29535e+07	3.23475e+07	3.31921e+07	3.78975e+07	3.70485e+07
Q9H845	Complex I assembly factor ACAD9, mitochondrial OS=Homo sapiens (Human) OX=9606 GN=ACAD9 PE=1 SV=1	ACAD9	-0.194318	0.200137	0.2779	0.162579	0.172348	0.0557564	0.419028	0.566319	0.286641	2.43643e+07	2.17248e+07	1.99809e+07	2.00724e+07	2.22826e+07	2.36044e+07	2.49632e+07	2.36172e+07
O43396	Thioredoxin-like protein 1 OS=Homo sapiens (Human) OX=9606 GN=TXNL1 PE=1 SV=3	TXNL1	0.164666	0.228544	0.00521821	0.249023	0.11426	0.96556	0.510286	0.494658	0.983267	8.02783e+07	8.39703e+07	7.25474e+07	6.7687e+07	6.49754e+07	6.01301e+07	7.33269e+07	6.74537e+07
Q9UGP8	Translocation protein SEC63 homolog OS=Homo sapiens (Human) OX=9606 GN=SEC63 PE=1 SV=2	SEC63	-0.21913	0.321523	0.192341	0.123023	0.0410255	0.134297	0.373642	0.392606	0.407003	2.86819e+07	2.92795e+07	2.36766e+07	2.27131e+07	2.6817e+07	2.72284e+07	2.61293e+07	2.68701e+07
Q6DKJ4	Nucleoredoxin OS=Homo sapiens (Human) OX=9606 GN=NXN PE=1 SV=2	NXN	-0.347007	0.283484	0.125791	0.040407	0.223757	0.29468	0.237297	0.622632	0.564102	2.0686e+07	1.50735e+07	1.40634e+07	1.49666e+07	1.87607e+07	1.82e+07	1.57004e+07	1.59602e+07
Q9NUQ9	Protein FAM49B OS=Homo sapiens (Human) OX=9606 GN=FAM49B PE=1 SV=1	FAM49B	-0.270684	-0.153519	0.0238774	0.163071	0.409031	0.877939	0.41959	0.750234	0.938702	4.53768e+08	5.38719e+08	5.01854e+08	6.02624e+08	7.058e+08	6.24006e+08	5.86292e+08	5.33195e+08
Q9NU22	Midasin OS=Homo sapiens (Human) OX=9606 GN=MDN1 PE=1 SV=2	MDN1	0.101646	0.100216	-0.311127	0.45668	0.534681	0.0565971	0.677886	0.822451	0.287205	5.03486e+06	4.1676e+06	4.42686e+06	4.12516e+06	3.81577e+06	4.16294e+06	3.60615e+06	3.28985e+06
Q5VWQ8	Disabled homolog 2-interacting protein OS=Homo sapiens (Human) OX=9606 GN=DAB2IP PE=1 SV=2	DAB2IP	0.0532792	-0.261908	0.069403	0.759164	0.288097	0.649109	0.876357	0.669605	0.814227	9.12336e+06	6.69318e+06	1.02779e+07	8.54211e+06	9.68157e+06	8.43727e+06	1.01216e+07	9.5501e+06
Q9NZN5	Rho guanine nucleotide exchange factor 12 OS=Homo sapiens (Human) OX=9606 GN=ARHGEF12 PE=1 SV=1	ARHGEF12	0.21651	-0.0170879	-0.165099	0.215344	0.913612	0.298443	0.471541	0.975118	0.567604	1.0638e+07	9.50097e+06	1.1066e+07	9.35243e+06	8.42127e+06	9.12602e+06	8.73592e+06	9.42341e+06
Q06210	Glutamine--fructose-6-phosphate aminotransferase [isomerizing] 1 OS=Homo sapiens (Human) OX=9606 GN=GFPT1 PE=1 SV=3	GFPT1	0.325486	0.216172	-0.27654	0.309322	0.372418	0.265493	0.563237	0.724271	0.534803	3.50339e+07	3.30335e+07	3.50522e+07	2.44669e+07	1.96797e+07	2.77796e+07	2.37408e+07	2.4621e+07
Q9UKV3	Apoptotic chromatin condensation inducer in the nucleus OS=Homo sapiens (Human) OX=9606 GN=ACIN1 PE=1 SV=2	ACIN1	0.160863	-0.164038	-0.149891	0.387224	0.352069	0.409004	0.62769	0.713952	0.655342	4.42451e+07	4.51319e+07	5.59593e+07	4.47958e+07	4.28433e+07	4.68924e+07	4.76156e+07	4.27678e+07
Q9NZN3	EH domain-containing protein 3 OS=Homo sapiens (Human) OX=9606 GN=EHD3 PE=1 SV=2	EHD3	0.107495	-0.0699063	0.0721179	0.550048	0.687013	0.673005	0.746033	0.898704	0.83101	7.25641e+06	7.26091e+06	8.5806e+06	6.76524e+06	7.17673e+06	6.96581e+06	8.05537e+06	7.96406e+06
P09455	Retinol-binding protein 1 OS=Homo sapiens (Human) OX=9606 GN=RBP1 PE=1 SV=2	RBP1	0.123755	-0.0781111	-0.134319	0.4707	0.613956	0.386029	0.68836	0.861378	0.636566	5.51012e+08	5.74602e+08	5.41767e+08	6.51244e+08	5.15709e+08	5.75948e+08	5.37115e+08	5.45281e+08
Q15459	Splicing factor 3A subunit 1 OS=Homo sapiens (Human) OX=9606 GN=SF3A1 PE=1 SV=1	SF3A1	0.47105	-0.147784	-0.416198	0.0347072	0.371675	0.0715218	0.224768	0.723117	0.311342	2.61531e+07	2.48701e+07	3.112e+07	2.56529e+07	2.08379e+07	2.00058e+07	1.9373e+07	2.31422e+07
P13645	Keratin, type I cytoskeletal 10 OS=Homo sapiens (Human) OX=9606 GN=KRT10 PE=1 SV=6	KRT10	0.485097	1.33129	-0.457563	0.0766421	0.431163	0.0648203	0.305621	0.765397	0.298566	1.03205e+08	5.53439e+06	1.09551e+07	8.23455e+06	6.26517e+06	7.36848e+06	6.94544e+06	6.8877e+06
Q9P2S2	Neurexin-2 OS=Homo sapiens (Human) OX=9606 GN=NRXN2 PE=2 SV=1	NRXN2	0.821419	-0.369935	-0.29232	0.0262408	0.0250381	0.0603195	0.204816	0.340243	0.291769	1.07791e+07	1.0906e+07	1.40717e+07	1.39517e+07	6.48919e+06	9.74026e+06	1.08922e+07	1.20188e+07
Q15067	Peroxisomal acyl-coenzyme A oxidase 1 OS=Homo sapiens (Human) OX=9606 GN=ACOX1 PE=1 SV=3	ACOX1	0.0271451	-0.107665	-0.00850846	0.853699	0.535334	0.950178	0.92887	0.822451	0.976475	1.20132e+07	1.00796e+07	1.27876e+07	1.09934e+07	1.20136e+07	1.1264e+07	1.20287e+07	1.155e+07
O75976	Carboxypeptidase D OS=Homo sapiens (Human) OX=9606 GN=CPD PE=1 SV=2	CPD	-0.241365	0.109079	0.195243	0.203968	0.521714	0.363573	0.459536	0.820178	0.616414	1.30205e+07	1.19709e+07	1.28329e+07	1.04413e+07	1.31222e+07	1.42453e+07	1.48915e+07	1.17948e+07
P18669	Phosphoglycerate mutase 1 OS=Homo sapiens (Human) OX=9606 GN=PGAM1 PE=1 SV=2	PGAM1; LOC643576	0.0377219	-0.165697	-0.154204	0.811357	0.321649	0.355416	0.905134	0.693127	0.608589	2.69442e+08	2.58623e+08	2.6871e+08	3.26294e+08	2.90914e+08	2.85924e+08	2.76844e+08	2.55752e+08
P60880	Synaptosomal-associated protein 25 OS=Homo sapiens (Human) OX=9606 GN=SNAP25 PE=1 SV=1	SNAP25	0.609609	-0.270624	-0.18925	0.0117343	0.104607	0.218432	0.161029	0.482033	0.491921	1.03675e+08	1.05501e+08	1.35611e+08	1.17372e+08	8.04605e+07	8.4934e+07	1.06932e+08	1.14501e+08
Q8IYB7	DIS3-like exonuclease 2 OS=Homo sapiens (Human) OX=9606 GN=DIS3L2 PE=1 SV=4	DIS3L2	0.132647	0.114501	-0.131177	0.504064	0.562831	0.501342	0.712174	0.834582	0.717333	1.28149e+07	1.3924e+07	1.07512e+07	1.41607e+07	1.09652e+07	1.15522e+07	1.16274e+07	1.09165e+07
Q9H2G2	STE20-like serine/threonine-protein kinase OS=Homo sapiens (Human) OX=9606 GN=SLK PE=1 SV=1	SLK	0.411348	-0.17529	-0.227231	0.0974515	0.454119	0.2528	0.337549	0.779299	0.525471	1.3336e+07	1.04324e+07	1.51522e+07	1.17076e+07	1.07518e+07	9.31292e+06	1.10608e+07	1.17044e+07
P09211	Glutathione S-transferase P OS=Homo sapiens (Human) OX=9606 GN=GSTP1 PE=1 SV=2	GSTP1	0.0913438	-0.0163829	0.0414802	0.484998	0.893721	0.722883	0.698225	0.969107	0.859041	2.42936e+08	2.49662e+08	2.60426e+08	2.38245e+08	2.317e+08	2.3544e+08	2.57476e+08	2.55238e+08
P11177	Pyruvate dehydrogenase E1 component subunit beta, mitochondrial OS=Homo sapiens (Human) OX=9606 GN=PDHB PE=1 SV=3	PDHB	-0.144929	-0.000189226	0.0561198	0.291465	0.998796	0.639838	0.546464	0.999302	0.807081	7.99486e+07	8.88263e+07	8.41443e+07	8.44192e+07	8.89689e+07	9.75351e+07	8.34353e+07	9.20246e+07
P19022	Cadherin-2 OS=Homo sapiens (Human) OX=9606 GN=CDH2 PE=1 SV=4	CDH2	0.44765	0.206213	0.225	0.0774866	0.280069	0.242743	0.30719	0.662966	0.515776	2.16576e+07	2.09049e+07	2.08418e+07	1.63219e+07	1.24321e+07	1.47201e+07	2.09994e+07	2.2129e+07
Q9UKV8	Protein argonaute-2 OS=Homo sapiens (Human) OX=9606 GN=AGO2 PE=1 SV=3	AGO2; EIF2C2	0.344288	0.464562	0.220377	0.0557489	0.046403	0.140638	0.268388	0.405385	0.413586	7.41906e+06	6.05365e+06	5.17242e+06	4.56013e+06	3.8764e+06	3.76756e+06	5.73583e+06	5.58156e+06
Q9Y223	Bifunctional UDP-N-acetylglucosamine 2-epimerase/N-acetylmannosamine kinase OS=Homo sapiens (Human) OX=9606 GN=GNE PE=1 SV=1	GNE	-0.0479021	-0.0307204	-0.112351	0.688212	0.794538	0.439441	0.837913	0.932744	0.677518	1.19378e+07	1.12134e+07	1.19777e+07	1.16622e+07	1.20642e+07	1.24097e+07	1.18591e+07	1.008e+07
P78357	Contactin-associated protein 1 OS=Homo sapiens (Human) OX=9606 GN=CNTNAP1 PE=1 SV=1	CNTNAP1	-0.388644	0.338697	0.261259	0.066774	0.0652012	0.117598	0.289433	0.428778	0.383511	1.00589e+07	9.48628e+06	8.32397e+06	7.16802e+06	1.09324e+07	9.37794e+06	8.96039e+06	9.56524e+06
O75306	NADH dehydrogenase [ubiquinone] iron-sulfur protein 2, mitochondrial OS=Homo sapiens (Human) OX=9606 GN=NDUFS2 PE=1 SV=2	NDUFS2	0.0817761	0.0286552	0.129881	0.541691	0.829013	0.265013	0.740996	0.945368	0.534803	4.34173e+07	3.81672e+07	4.02641e+07	3.95533e+07	3.58238e+07	3.98217e+07	4.42592e+07	4.30818e+07
P27361	Mitogen-activated protein kinase 3 OS=Homo sapiens (Human) OX=9606 GN=MAPK3 PE=1 SV=4	MAPK3	0.00487302	-0.0661484	0.174755	0.972761	0.692512	0.164868	0.986123	0.900525	0.440734	3.31125e+07	4.11183e+07	3.96676e+07	3.76198e+07	3.58559e+07	4.12805e+07	4.36562e+07	4.35531e+07
Q99733	Nucleosome assembly protein 1-like 4 OS=Homo sapiens (Human) OX=9606 GN=NAP1L4 PE=1 SV=1	NAP1L4	0.117838	0.0293828	-0.0164091	0.364944	0.851472	0.875925	0.611142	0.954703	0.93806	1.11543e+08	9.13048e+07	9.83399e+07	9.94293e+07	8.79798e+07	9.42763e+07	9.75938e+07	9.79361e+07
Q9BQG0	Myb-binding protein 1A OS=Homo sapiens (Human) OX=9606 GN=MYBBP1A PE=1 SV=2	MYBBP1A	0.244979	-0.149181	-0.34941	0.198438	0.364017	0.0710036	0.454018	0.718983	0.309523	7.11045e+06	6.68051e+06	8.38793e+06	6.96415e+06	6.07203e+06	6.84736e+06	6.16791e+06	5.83471e+06
P50453	Serpin B9 OS=Homo sapiens (Human) OX=9606 GN=SERPINB9 PE=1 SV=1	SERPINB9	0.0794743	-0.0157577	0.0690677	0.600713	0.922594	0.631869	0.780201	0.977934	0.801989	1.53679e+08	1.76337e+08	1.80713e+08	1.5327e+08	1.56188e+08	1.59225e+08	1.70319e+08	1.78964e+08
Q9H0D6	5'-3' exoribonuclease 2 OS=Homo sapiens (Human) OX=9606 GN=XRN2 PE=1 SV=1	XRN2	0.237794	-0.106348	0.00450519	0.15149	0.461182	0.977933	0.406442	0.782302	0.987827	1.15691e+07	1.08461e+07	1.12622e+07	1.29115e+07	9.89409e+06	1.05634e+07	1.32228e+07	1.10659e+07
P08559	Pyruvate dehydrogenase E1 component subunit alpha, somatic form, mitochondrial OS=Homo sapiens (Human) OX=9606 GN=PDHA1 PE=1 SV=3	PDHA1	0.0240323	-0.012942	-0.0929833	0.849422	0.921124	0.444453	0.92553	0.9774	0.679749	6.83587e+07	7.72601e+07	7.24958e+07	7.41699e+07	6.90973e+07	7.52588e+07	7.18785e+07	6.57598e+07
O94819	Kelch repeat and BTB domain-containing protein 11 OS=Homo sapiens (Human) OX=9606 GN=KBTBD11 PE=1 SV=1	KBTBD11	-0.000544208	0.0663499	0.0173588	0.997276	0.655859	0.896887	0.998742	0.885008	0.949474	1.62595e+07	1.87915e+07	1.75259e+07	1.59017e+07	1.81871e+07	1.52657e+07	1.59601e+07	1.78871e+07
P53041	Serine/threonine-protein phosphatase 5 OS=Homo sapiens (Human) OX=9606 GN=PPP5C PE=1 SV=1	PPP5C	0.0125059	0.0605931	0.0269659	0.947115	0.601723	0.821287	0.973482	0.855029	0.911818	5.1597e+07	5.06031e+07	4.99681e+07	4.80427e+07	4.24693e+07	5.54515e+07	5.23115e+07	4.76385e+07
Q9Y2I8	WD repeat-containing protein 37 OS=Homo sapiens (Human) OX=9606 GN=WDR37 PE=1 SV=2	WDR37	0.0785046	0.0474865	-0.0317171	0.547358	0.703263	0.79308	0.745196	0.902021	0.896323	5.83076e+07	6.13814e+07	6.03199e+07	5.55536e+07	5.61158e+07	5.3624e+07	5.47426e+07	5.85802e+07
Q75T13	GPI inositol-deacylase OS=Homo sapiens (Human) OX=9606 GN=PGAP1 PE=1 SV=1	PGAP1	0.0999261	-0.221896	-0.251926	0.414385	0.110236	0.0892135	0.64939	0.491651	0.34535	2.4376e+07	2.56732e+07	2.92064e+07	2.91445e+07	2.74168e+07	2.69961e+07	2.57645e+07	2.32991e+07
Q9UBU9	Nuclear RNA export factor 1 OS=Homo sapiens (Human) OX=9606 GN=NXF1 PE=1 SV=1	NXF1	0.102913	0.120559	0.193546	0.417319	0.490099	0.215638	0.651324	0.803789	0.490435	1.9773e+07	2.48618e+07	2.07255e+07	2.00686e+07	1.85372e+07	1.95484e+07	2.15042e+07	2.52945e+07
P60228	Eukaryotic translation initiation factor 3 subunit E OS=Homo sapiens (Human) OX=9606 GN=EIF3E PE=1 SV=1	EIF3E	0.0839044	0.0971413	-0.093551	0.491663	0.424855	0.411325	0.702916	0.760093	0.656331	4.32187e+07	4.54951e+07	4.2161e+07	4.07606e+07	3.89678e+07	3.92864e+07	3.81383e+07	3.95793e+07
Q9NR30	Nucleolar RNA helicase 2 OS=Homo sapiens (Human) OX=9606 GN=DDX21 PE=1 SV=5	DDX21	0.278286	0.000901369	-0.136147	0.0883304	0.994654	0.316638	0.321833	0.99839	0.58366	1.98962e+07	2.23011e+07	2.18768e+07	2.02568e+07	1.80938e+07	1.67089e+07	1.82133e+07	2.01464e+07
O43615	Mitochondrial import inner membrane translocase subunit TIM44 OS=Homo sapiens (Human) OX=9606 GN=TIMM44 PE=1 SV=2	TIMM44	-0.138415	0.0484887	0.172916	0.292665	0.7327	0.173557	0.547708	0.912574	0.448744	2.92644e+07	3.38141e+07	2.94943e+07	3.13694e+07	3.33635e+07	3.36049e+07	3.4021e+07	3.45623e+07
Q7L0J3	Synaptic vesicle glycoprotein 2A OS=Homo sapiens (Human) OX=9606 GN=SV2A PE=1 SV=1	SV2A	0.328067	-0.135498	-0.167128	0.111668	0.380577	0.259544	0.358896	0.730344	0.529737	8.23324e+07	7.55042e+07	9.33298e+07	8.0371e+07	7.52268e+07	6.32976e+07	7.59037e+07	7.83855e+07
Q14669	E3 ubiquitin-protein ligase TRIP12 OS=Homo sapiens (Human) OX=9606 GN=TRIP12 PE=1 SV=1	TRIP12	0.0901656	-0.367622	-0.148983	0.650039	0.212786	0.484285	0.81308	0.61275	0.704373	7.32633e+06	5.00401e+06	8.67379e+06	7.03602e+06	6.65164e+06	8.09668e+06	7.94284e+06	6.24976e+06
Q6NUK1	Calcium-binding mitochondrial carrier protein SCaMC-1 OS=Homo sapiens (Human) OX=9606 GN=SLC25A24 PE=1 SV=2	SLC25A24	0.111034	0.00813649	0.0543105	0.386781	0.953474	0.651052	0.62747	0.987161	0.815568	4.52983e+07	5.21975e+07	4.69834e+07	4.97609e+07	4.54189e+07	4.41977e+07	5.22749e+07	4.82212e+07
P62937	Peptidyl-prolyl cis-trans isomerase A OS=Homo sapiens (Human) OX=9606 GN=PPIA PE=1 SV=2	PPIA	0.0896475	0.0408792	-0.0385426	0.473726	0.719263	0.796491	0.691288	0.909056	0.898037	9.35566e+08	9.16533e+08	9.11371e+08	8.89029e+08	8.23808e+08	8.67891e+08	7.97596e+08	9.62993e+08
Q15813	Tubulin-specific chaperone E OS=Homo sapiens (Human) OX=9606 GN=TBCE PE=1 SV=1	TBCE	-0.0497678	-0.0878532	0.21698	0.800707	0.694373	0.339902	0.899746	0.900601	0.599586	1.03522e+07	1.26064e+07	1.05182e+07	1.40143e+07	1.25021e+07	1.2591e+07	1.53533e+07	1.29702e+07
Q92747	Actin-related protein 2/3 complex subunit 1A OS=Homo sapiens (Human) OX=9606 GN=ARPC1A PE=2 SV=2	ARPC1A	-0.0980195	-0.0499815	0.0109583	0.494017	0.721904	0.932722	0.704793	0.910299	0.9677	1.02761e+08	1.09886e+08	1.02744e+08	1.17789e+08	1.17135e+08	1.18805e+08	1.11852e+08	1.09854e+08
O00148	ATP-dependent RNA helicase DDX39A OS=Homo sapiens (Human) OX=9606 GN=DDX39A PE=1 SV=2	DDX39A	0.254855	-0.170628	-1.09731	0.575512	0.31403	0.0166584	0.763984	0.687668	0.1871	2.95038e+06	2.43077e+06	2.92413e+06	3.1071e+06	3.73335e+06	1.70997e+06	1.79003e+06	1.10878e+06
P31689	DnaJ homolog subfamily A member 1 OS=Homo sapiens (Human) OX=9606 GN=DNAJA1 PE=1 SV=2	DNAJA1	-0.100477	0.00110342	0.27736	0.419122	0.992419	0.0505801	0.652869	0.998286	0.275664	5.8414e+07	5.50856e+07	5.62715e+07	5.70956e+07	6.19896e+07	5.95701e+07	6.90491e+07	6.83472e+07
Q8WXF1	Paraspeckle component 1 OS=Homo sapiens (Human) OX=9606 GN=PSPC1 PE=1 SV=1	PSPC1	0.00801181	0.0226668	-0.0963835	0.947365	0.847807	0.407925	0.973482	0.95463	0.654634	7.85335e+07	7.5511e+07	7.36275e+07	7.80509e+07	7.6058e+07	7.47039e+07	7.19238e+07	6.99064e+07
Q9UJZ1	Stomatin-like protein 2, mitochondrial OS=Homo sapiens (Human) OX=9606 GN=STOML2 PE=1 SV=1	STOML2	0.0846141	0.072195	0.144547	0.626258	0.584218	0.243188	0.796005	0.844534	0.516189	5.41543e+07	6.03345e+07	5.30123e+07	5.57643e+07	4.5914e+07	5.73061e+07	5.86234e+07	6.16152e+07
P31946	14-3-3 protein beta/alpha OS=Homo sapiens (Human) OX=9606 GN=YWHAB PE=1 SV=3	YWHAB	0.355602	-0.173691	-0.282452	0.135193	0.406621	0.200447	0.388049	0.749061	0.472669	3.98397e+08	3.70177e+08	5.01212e+08	3.74349e+08	3.27458e+08	3.49729e+08	3.47215e+08	3.65297e+08
O00299	Chloride intracellular channel protein 1 OS=Homo sapiens (Human) OX=9606 GN=CLIC1 PE=1 SV=4	CLIC1	-0.0511869	0.137211	-0.0438335	0.684726	0.294009	0.70261	0.835494	0.674536	0.847424	5.68707e+07	5.50581e+07	4.89128e+07	5.29271e+07	5.21828e+07	5.31889e+07	4.91665e+07	4.95497e+07
Q12789	General transcription factor 3C polypeptide 1 OS=Homo sapiens (Human) OX=9606 GN=GTF3C1 PE=1 SV=4	GTF3C1	0.246324	-0.00554442	0.112017	0.134255	0.961848	0.320877	0.387771	0.989569	0.58691	4.52661e+06	4.80047e+06	4.68785e+06	4.67113e+06	4.23396e+06	3.68336e+06	5.02922e+06	5.08553e+06
O75382	Tripartite motif-containing protein 3 OS=Homo sapiens (Human) OX=9606 GN=TRIM3 PE=1 SV=2	TRIM3	0.0297505	0.0767756	-0.00341856	0.876129	0.699399	0.987003	0.938748	0.901853	0.99264	1.87748e+07	2.10747e+07	2.1608e+07	1.64626e+07	1.90181e+07	1.79956e+07	1.71793e+07	2.06087e+07
Q9UPZ6	Thrombospondin type-1 domain-containing protein 7A OS=Homo sapiens (Human) OX=9606 GN=THSD7A PE=1 SV=4	THSD7A	0.420245	0.168859	0.242229	0.0392989	0.27829	0.139006	0.234531	0.66283	0.411939	8.70112e+06	8.64435e+06	8.37196e+06	7.10914e+06	5.72869e+06	5.80497e+06	9.09749e+06	9.1529e+06
Q13310	Polyadenylate-binding protein 4 OS=Homo sapiens (Human) OX=9606 GN=PABPC4 PE=1 SV=1	PABPC4	0.00363801	-0.197546	-0.197754	0.979856	0.298108	0.193307	0.990849	0.678471	0.466293	2.23575e+07	2.72144e+07	3.049e+07	2.62422e+07	2.777e+07	2.86329e+07	2.47276e+07	2.45989e+07
Q9NTJ5	Phosphatidylinositide phosphatase SAC1 OS=Homo sapiens (Human) OX=9606 GN=SACM1L PE=1 SV=2	SACM1L	-0.235833	0.234071	0.203202	0.246832	0.124425	0.155636	0.508515	0.511392	0.431658	3.76992e+07	3.54e+07	2.96075e+07	3.25843e+07	4.13129e+07	3.24081e+07	3.69378e+07	3.46161e+07
Q12874	Splicing factor 3A subunit 3 OS=Homo sapiens (Human) OX=9606 GN=SF3A3 PE=1 SV=1	SF3A3	0.129061	0.0167009	-0.0998641	0.431551	0.881801	0.380746	0.661078	0.96482	0.632593	2.33346e+07	2.39179e+07	2.32972e+07	2.3408e+07	1.94391e+07	2.34604e+07	2.13078e+07	2.22846e+07
Q7KZI7	Serine/threonine-protein kinase MARK2 OS=Homo sapiens (Human) OX=9606 GN=MARK2 PE=1 SV=2	MARK2	0.0455395	0.0754797	0.121104	0.780252	0.598126	0.322207	0.886078	0.853175	0.587653	1.31388e+07	1.53546e+07	1.35046e+07	1.34545e+07	1.44603e+07	1.17721e+07	1.40849e+07	1.52583e+07
P54753	Ephrin type-B receptor 3 OS=Homo sapiens (Human) OX=9606 GN=EPHB3 PE=1 SV=2	EPHB3	0.0788248	0.00748209	0.126255	0.664801	0.962193	0.433383	0.822774	0.989569	0.672341	1.14943e+07	1.17259e+07	1.27822e+07	1.04356e+07	1.01831e+07	1.16941e+07	1.26975e+07	1.25146e+07
P30622	CAP-Gly domain-containing linker protein 1 OS=Homo sapiens (Human) OX=9606 GN=CLIP1 PE=1 SV=2	CLIP1	0.172957	0.0396478	-0.00448916	0.257498	0.768839	0.979253	0.516828	0.923413	0.988393	8.75606e+06	8.29888e+06	8.8291e+06	7.79008e+06	7.14077e+06	7.57567e+06	7.43291e+06	9.19595e+06
Q9BXM9	FSD1-like protein OS=Homo sapiens (Human) OX=9606 GN=FSD1L PE=1 SV=2	FSD1L	0.0522016	0.000260761	-0.152049	0.674525	0.998258	0.234335	0.829487	0.999302	0.507249	3.81329e+07	3.66283e+07	3.61169e+07	3.86589e+07	3.5792e+07	3.63041e+07	3.45178e+07	3.27622e+07
P39023	60S ribosomal protein L3 OS=Homo sapiens (Human) OX=9606 GN=RPL3 PE=1 SV=2	RPL3	-0.163545	0.123586	0.125477	0.211402	0.341037	0.410317	0.467436	0.706064	0.655401	1.30506e+08	1.42296e+08	1.2373e+08	1.26457e+08	1.39774e+08	1.39876e+08	1.4924e+08	1.24761e+08
Q9HCJ6	Synaptic vesicle membrane protein VAT-1 homolog-like OS=Homo sapiens (Human) OX=9606 GN=VAT1L PE=1 SV=2	VAT1L	-0.1285	-0.0493279	0.0634035	0.39417	0.706382	0.617336	0.632839	0.903465	0.792812	5.81062e+07	5.89353e+07	6.43065e+07	5.70218e+07	6.93014e+07	6.32093e+07	6.27075e+07	6.38483e+07
Q92696	Geranylgeranyl transferase type-2 subunit alpha OS=Homo sapiens (Human) OX=9606 GN=RABGGTA PE=1 SV=2	RABGGTA	-0.142087	0.104194	-0.0248913	0.345847	0.428517	0.852006	0.593753	0.764083	0.926728	2.26986e+07	2.17751e+07	1.96891e+07	2.17272e+07	2.16367e+07	2.41285e+07	2.14809e+07	1.92394e+07
O75569	Interferon-inducible double-stranded RNA-dependent protein kinase activator A OS=Homo sapiens (Human) OX=9606 GN=PRKRA PE=1 SV=1	PRKRA	0.278902	-0.228876	-0.151562	0.0873563	0.130056	0.251531	0.320116	0.519467	0.524196	4.92749e+07	5.1507e+07	6.22077e+07	5.60333e+07	4.94403e+07	4.788e+07	5.33888e+07	5.29164e+07
Q15031	Probable leucine--tRNA ligase, mitochondrial OS=Homo sapiens (Human) OX=9606 GN=LARS2 PE=1 SV=2	LARS2	-0.0596495	-0.00908401	-0.0752778	0.628881	0.93565	0.492301	0.79741	0.980574	0.711271	1.15916e+07	1.18181e+07	1.19093e+07	1.16485e+07	1.25525e+07	1.19272e+07	11078535	1.12811e+07
O75044	SLIT-ROBO Rho GTPase-activating protein 2 OS=Homo sapiens (Human) OX=9606 GN=SRGAP2 PE=1 SV=3		0.272973	-0.215464	0.0321193	0.156522	0.369241	0.813552	0.41102	0.721046	0.908631	1.07928e+07	1.50307e+07	1.58527e+07	1.37953e+07	1.12896e+07	1.32805e+07	1.46092e+07	1.56512e+07
O00178	GTP-binding protein 1 OS=Homo sapiens (Human) OX=9606 GN=GTPBP1 PE=1 SV=3	GTPBP1	0.0831594	-0.294556	-0.121469	0.595979	0.102699	0.344292	0.777017	0.477433	0.602047	2.3386e+07	2.01555e+07	2.79526e+07	2.53669e+07	2.72132e+07	2.32976e+07	2.50153e+07	2.39526e+07
Q9UN86	Ras GTPase-activating protein-binding protein 2 OS=Homo sapiens (Human) OX=9606 GN=G3BP2 PE=1 SV=2	G3BP2	0.176778	-0.223056	-0.0404124	0.277234	0.149191	0.780053	0.534352	0.541025	0.889099	4.08851e+07	3.97084e+07	4.41118e+07	5.01401e+07	4.39951e+07	3.93231e+07	4.86322e+07	4.30017e+07
P78310	Coxsackievirus and adenovirus receptor OS=Homo sapiens (Human) OX=9606 GN=CXADR PE=1 SV=1	CXADR	0.212314	-0.0569212	-0.0962872	0.188531	0.678327	0.475562	0.445277	0.894836	0.698549	1.47571e+08	1.4352e+08	1.62223e+08	1.41276e+08	1.33739e+08	1.2661e+08	1.40833e+08	1.424e+08
Q96GD0	Pyridoxal phosphate phosphatase OS=Homo sapiens (Human) OX=9606 GN=PDXP PE=1 SV=2	PDXP	0.289705	-0.355819	-0.437021	0.09329	0.0381685	0.0217358	0.331656	0.381574	0.20857	2.49926e+07	2.40452e+07	3.27906e+07	3.00134e+07	2.7068e+07	2.42998e+07	2.41633e+07	2.22226e+07
Q14155	Rho guanine nucleotide exchange factor 7 OS=Homo sapiens (Human) OX=9606 GN=ARHGEF7 PE=1 SV=2	ARHGEF7	-0.180565	0.147362	0.14031	0.298746	0.368361	0.554487	0.554014	0.720775	0.750188	1.77033e+07	1.62267e+07	1.40222e+07	1.67012e+07	1.81554e+07	1.65204e+07	1.98683e+07	1.43179e+07
Q8WVM8	Sec1 family domain-containing protein 1 OS=Homo sapiens (Human) OX=9606 GN=SCFD1 PE=1 SV=4	SCFD1	0.0828242	-0.0647482	-0.20412	0.6632	0.738969	0.338478	0.82205	0.914325	0.598845	1.20643e+07	1.32699e+07	1.51497e+07	1.15598e+07	1.27861e+07	1.22394e+07	1.23286e+07	1.0704e+07
Q9NZ32	Actin-related protein 10 OS=Homo sapiens (Human) OX=9606 GN=ACTR10 PE=1 SV=1	ACTR10	-0.0236242	-0.0119102	-0.0253017	0.846283	0.920008	0.820298	0.923884	0.977222	0.911541	2.51301e+07	2.41692e+07	2.56461e+07	2.40772e+07	2.49699e+07	2.55423e+07	2.41795e+07	2.46573e+07
Q9NRF8	CTP synthase 2 OS=Homo sapiens (Human) OX=9606 GN=CTPS2 PE=1 SV=1	CTPS2	-0.288542	0.119773	0.267381	0.0707808	0.350243	0.146151	0.295382	0.712161	0.4208	1.47412e+07	1.57184e+07	1.36379e+07	1.43908e+07	1.76167e+07	1.65924e+07	1.86634e+07	1.52343e+07
Q96T23	Remodeling and spacing factor 1 OS=Homo sapiens (Human) OX=9606 GN=RSF1 PE=1 SV=2	RSF1	0.293521	-0.0147033	-0.413868	0.134339	0.920676	0.0614219	0.387781	0.97726	0.293265	8.55205e+06	1.0025e+07	9.7197e+06	9.00232e+06	6.9028e+06	8.43658e+06	7.85698e+06	6.27448e+06
P51114	Fragile X mental retardation syndrome-related protein 1 OS=Homo sapiens (Human) OX=9606 GN=FXR1 PE=1 SV=3	FXR1	-0.0145588	0.0145777	0.144542	0.917737	0.931683	0.321753	0.960521	0.979027	0.587604	2.75501e+07	3.33567e+07	3.21019e+07	2.80543e+07	2.94636e+07	3.1169e+07	3.19203e+07	3.44735e+07
Q9UBQ7	Glyoxylate reductase/hydroxypyruvate reductase OS=Homo sapiens (Human) OX=9606 GN=GRHPR PE=1 SV=1	GRHPR	0.0613106	-0.0657832	-0.266072	0.643712	0.594317	0.0599954	0.808322	0.850573	0.291769	5.00245e+07	4.63887e+07	4.93543e+07	5.15081e+07	5.07807e+07	4.59531e+07	4.2026e+07	4.18303e+07
Q96AC1	Fermitin family homolog 2 OS=Homo sapiens (Human) OX=9606 GN=FERMT2 PE=1 SV=1	FERMT2	0.102452	-0.0414658	-0.130828	0.513858	0.784431	0.409828	0.719152	0.92968	0.655359	1.77545e+07	1.70709e+07	1.9615e+07	1.6366e+07	1.67773e+07	1.66376e+07	1.6984e+07	1.57661e+07
P61160	Actin-related protein 2 OS=Homo sapiens (Human) OX=9606 GN=ACTR2 PE=1 SV=1	ACTR2	-0.150576	0.0502495	0.0921924	0.284771	0.657822	0.425174	0.540192	0.886125	0.665714	8.88855e+07	8.76275e+07	8.45883e+07	8.58831e+07	8.98959e+07	9.95726e+07	8.81425e+07	9.36565e+07
P07339	Cathepsin D OS=Homo sapiens (Human) OX=9606 GN=CTSD PE=1 SV=1	CTSD	0.626298	-0.404336	-0.458736	0.0884917	0.203592	0.163343	0.321879	0.601156	0.439288	1.00826e+08	1.00904e+08	1.69116e+08	1.05373e+08	9.23715e+07	8.06246e+07	9.48507e+07	9.94693e+07
Q14690	Protein RRP5 homolog OS=Homo sapiens (Human) OX=9606 GN=PDCD11 PE=1 SV=3	PDCD11	-0.205104	0.220756	0.371854	0.196596	0.180776	0.0494793	0.453317	0.575969	0.275213	7.53273e+06	8.2332e+06	6.29214e+06	7.25796e+06	7.81023e+06	7.76664e+06	9.13114e+06	8.37464e+06
P51608	Methyl-CpG-binding protein 2 OS=Homo sapiens (Human) OX=9606 GN=MECP2 PE=1 SV=1	MECP2	0.103231	-0.0699227	-0.0699031	0.407295	0.596287	0.618516	0.643393	0.852056	0.793121	3.31996e+07	3.73956e+07	3.72955e+07	3.66771e+07	3.38476e+07	3.50708e+07	3.81802e+07	3.25183e+07
Q04828	Aldo-keto reductase family 1 member C1 OS=Homo sapiens (Human) OX=9606 GN=AKR1C1 PE=1 SV=1	AKR1C1	-0.17714	0.144713	0.240065	0.338234	0.391622	0.216766	0.587762	0.738907	0.490527	9.3228e+07	9.58722e+07	9.48972e+07	7.70654e+07	1.01729e+08	9.16935e+07	1.08113e+08	9.43556e+07
Q15477	Helicase SKI2W OS=Homo sapiens (Human) OX=9606 GN=SKIV2L PE=1 SV=3	SKIV2L	-0.00756219	-0.0292222	-0.418423	0.954938	0.807063	0.0431592	0.978404	0.937147	0.261851	7.34326e+06	7.93434e+06	7.8043e+06	7.77426e+06	8.31241e+06	7.36829e+06	5.29161e+06	6.41932e+06
Q9Y6D5	Brefeldin A-inhibited guanine nucleotide-exchange protein 2 OS=Homo sapiens (Human) OX=9606 GN=ARFGEF2 PE=1 SV=3	ARFGEF2	-0.278889	0.21917	0.591549	0.140622	0.31808	0.0222	0.393912	0.691969	0.210201	1.64753e+06	2.15517e+06	1.49524e+06	1.75248e+06	2.10112e+06	1.84436e+06	2.2281e+06	2.6704e+06
P45880	Voltage-dependent anion-selective channel protein 2 OS=Homo sapiens (Human) OX=9606 GN=VDAC2 PE=1 SV=2	VDAC2	-0.346278	0.0282662	0.0736607	0.0398236	0.802272	0.543183	0.236281	0.935561	0.743214	3.44035e+08	3.53791e+08	3.42945e+08	3.41277e+08	4.20527e+08	4.48888e+08	3.42904e+08	3.78013e+08
P26378	ELAV-like protein 4 OS=Homo sapiens (Human) OX=9606 GN=ELAVL4 PE=1 SV=3		-0.374842	0.345626	0.264809	0.0444784	0.0636681	0.114611	0.245601	0.428416	0.381283	3.79231e+07	3.39981e+07	2.65583e+07	3.00656e+07	3.58955e+07	3.74615e+07	3.21789e+07	3.58203e+07
P10155	60 kDa SS-A/Ro ribonucleoprotein OS=Homo sapiens (Human) OX=9606 GN=RO60 PE=1 SV=2	TROVE2	0.330109	-0.400462	-0.4366	0.0520223	0.0247857	0.0172352	0.260707	0.339048	0.189443	2.89088e+07	2.94272e+07	4.01041e+07	3.69566e+07	3.14103e+07	2.98701e+07	2.89516e+07	2.79479e+07
Q9Y2H2	Phosphatidylinositide phosphatase SAC2 OS=Homo sapiens (Human) OX=9606 GN=INPP5F PE=1 SV=3	INPP5F	-0.275432	0.255	0.228221	0.14511	0.153923	0.182751	0.399752	0.546484	0.45532	1.7196e+07	1.75027e+07	1.32012e+07	1.60101e+07	1.70063e+07	1.82193e+07	1.6985e+07	1.70744e+07
Q9Y696	Chloride intracellular channel protein 4 OS=Homo sapiens (Human) OX=9606 GN=CLIC4 PE=1 SV=4	CLIC4	-0.136243	0.100417	0.171027	0.286865	0.392605	0.164918	0.542486	0.739859	0.440734	2.66352e+07	2.63533e+07	2.47383e+07	2.46868e+07	2.75681e+07	2.66986e+07	2.83099e+07	2.73442e+07
Q8IYI6	Exocyst complex component 8 OS=Homo sapiens (Human) OX=9606 GN=EXOC8 PE=1 SV=2	EXOC8	0.0442448	0.10937	0.0892269	0.754365	0.487994	0.504207	0.872915	0.803175	0.719347	1.56612e+07	1.78899e+07	1.66005e+07	1.45033e+07	1.47158e+07	1.53977e+07	1.63423e+07	1.66722e+07
Q9Y6C9	Mitochondrial carrier homolog 2 OS=Homo sapiens (Human) OX=9606 GN=MTCH2 PE=1 SV=1	MTCH2	-0.0742902	-0.154224	-0.0358105	0.556922	0.222018	0.73768	0.750129	0.620451	0.864876	6.10619e+07	6.32047e+07	6.85533e+07	6.97179e+07	7.55369e+07	7.02498e+07	6.82911e+07	6.6596e+07
Q9BTV4	Transmembrane protein 43 OS=Homo sapiens (Human) OX=9606 GN=TMEM43 PE=1 SV=1	TMEM43	-0.378949	0.264997	0.296376	0.0327956	0.0793894	0.0516202	0.22001	0.449926	0.278047	2.86046e+07	2.79452e+07	2.26353e+07	2.44576e+07	3.04448e+07	3.07541e+07	2.88619e+07	2.89274e+07
Q96PE3	Inositol polyphosphate-4-phosphatase type I A OS=Homo sapiens (Human) OX=9606 GN=INPP4A PE=1 SV=1	INPP4A	-0.169789	-0.0455943	0.138701	0.249374	0.717269	0.250299	0.510663	0.907564	0.522466	1.23372e+07	1.36645e+07	1.33356e+07	1.34663e+07	1.42468e+07	1.60037e+07	1.43474e+07	1.51703e+07
P55809	Succinyl-CoA:3-ketoacid coenzyme A transferase 1, mitochondrial OS=Homo sapiens (Human) OX=9606 GN=OXCT1 PE=1 SV=1	OXCT1	-0.118532	0.273628	0.194391	0.352393	0.0686706	0.148948	0.598483	0.43805	0.423861	7.59941e+07	7.28765e+07	6.31355e+07	6.00279e+07	6.71195e+07	6.65198e+07	6.80419e+07	7.29265e+07
Q12768	WASH complex subunit 5 OS=Homo sapiens (Human) OX=9606 GN=WASHC5 PE=1 SV=1	KIAA0196; WASHC5	-0.527656	0.12834	0.418353	0.0536981	0.560518	0.0476674	0.265202	0.833114	0.272815	5.47021e+06	4.18267e+06	3.95689e+06	4.8399e+06	7.10408e+06	5.60537e+06	5.71821e+06	5.9814e+06
Q9P2D3	HEAT repeat-containing protein 5B OS=Homo sapiens (Human) OX=9606 GN=HEATR5B PE=1 SV=2	HEATR5B	0.246356	-0.0733056	-0.0534136	0.140101	0.544748	0.645796	0.393347	0.825129	0.811557	7.69663e+06	7.3557e+06	7.70326e+06	8.13551e+06	7.15151e+06	6.22597e+06	7.87144e+06	7.39344e+06
Q04917	14-3-3 protein eta OS=Homo sapiens (Human) OX=9606 GN=YWHAH PE=1 SV=4	YWHAH	-0.0372751	-0.0510737	-0.107236	0.77856	0.698835	0.41491	0.885515	0.901853	0.658323	2.8176e+08	2.6738e+08	3.00892e+08	2.68749e+08	2.92776e+08	2.91146e+08	2.70735e+08	2.57426e+08
P61106	Ras-related protein Rab-14 OS=Homo sapiens (Human) OX=9606 GN=RAB14 PE=1 SV=4	RAB14	-0.197389	0.0389427	-0.00284013	0.164801	0.748047	0.981789	0.421599	0.917369	0.989494	2.91787e+08	3.05691e+08	3.00945e+08	2.80812e+08	3.28733e+08	3.38169e+08	3.04875e+08	2.76103e+08
Q8TBC4	NEDD8-activating enzyme E1 catalytic subunit OS=Homo sapiens (Human) OX=9606 GN=UBA3 PE=1 SV=2	UBA3	-0.102966	0.0153342	0.0563299	0.401337	0.891574	0.616239	0.639068	0.968482	0.792344	1.68454e+07	1.7266e+07	1.67642e+07	1.69848e+07	1.81335e+07	1.82075e+07	1.70162e+07	1.80922e+07
Q92797	Symplekin OS=Homo sapiens (Human) OX=9606 GN=SYMPK PE=1 SV=2	SYMPK	0.202692	-0.0530948	-0.101497	0.152881	0.65237	0.391314	0.407374	0.883208	0.640025	1.67352e+07	1.62876e+07	1.66699e+07	1.76005e+07	1.46363e+07	1.51635e+07	1.63515e+07	1.55881e+07
Q9UI10	Translation initiation factor eIF-2B subunit delta OS=Homo sapiens (Human) OX=9606 GN=EIF2B4 PE=1 SV=2	EIF2B4	-0.0821941	-0.0220733	-0.000848241	0.500851	0.86034	0.993593	0.709761	0.95629	0.996601	8.50718e+06	9.44034e+06	9.13649e+06	9.06324e+06	9.81159e+06	9.46382e+06	9.20322e+06	8.98695e+06
Q6IBS0	Twinfilin-2 OS=Homo sapiens (Human) OX=9606 GN=TWF2 PE=1 SV=2	TWF2	-0.0123627	-0.00187621	-0.0294825	0.921591	0.987453	0.794919	0.962911	0.996612	0.897414	1.24099e+07	1.2738e+07	1.30626e+07	1.21331e+07	1.25265e+07	1.28935e+07	1.24418e+07	1.22283e+07
O75781	Paralemmin-1 OS=Homo sapiens (Human) OX=9606 GN=PALM PE=1 SV=2	PALM	0.609403	-0.336538	-0.50135	0.011103	0.060334	0.0218204	0.158119	0.42272	0.20857	6.0073e+07	5.95182e+07	8.11987e+07	7.02095e+07	4.84309e+07	5.05548e+07	5.07673e+07	5.60425e+07
P15170	Eukaryotic peptide chain release factor GTP-binding subunit ERF3A OS=Homo sapiens (Human) OX=9606 GN=GSPT1 PE=1 SV=1	GSPT1	-0.0442385	0.0585601	0.0468113	0.741591	0.613575	0.66352	0.867083	0.861039	0.824252	6.55616e+07	6.79966e+07	6.33295e+07	6.49044e+07	7.00483e+07	6.24486e+07	6.68602e+07	6.55988e+07
Q96EK7	Constitutive coactivator of peroxisome proliferator-activated receptor gamma OS=Homo sapiens (Human) OX=9606 GN=FAM120B PE=1 SV=1	FAM120B	0.176354	-0.046376	-0.10211	0.19049	0.708149	0.370921	0.446469	0.903787	0.622985	7.97102e+06	8.68522e+06	8.75799e+06	8.42969e+06	7.68339e+06	7.53067e+06	8.09649e+06	7.91484e+06
Q15046	Lysine--tRNA ligase OS=Homo sapiens (Human) OX=9606 GN=KARS1 PE=1 SV=3	KARS	0.195978	-0.21829	-0.206852	0.167493	0.171438	0.182891	0.423851	0.566238	0.45532	4.25113e+07	4.86538e+07	5.47914e+07	5.10896e+07	4.56188e+07	4.6816e+07	4.27561e+07	4.91485e+07
O43149	Zinc finger ZZ-type and EF-hand domain-containing protein 1 OS=Homo sapiens (Human) OX=9606 GN=ZZEF1 PE=1 SV=6	ZZEF1	2.23329	-1.70726	-1.01241	0.160333	0.257635	0.552943	0.41692	0.647121	0.750188	5.38295e+06	5.58081e+06	5.14204e+06	6.22953e+07	3.99389e+06	3.63074e+06	3.90327e+06	2.01666e+07
P07355	Annexin A2 OS=Homo sapiens (Human) OX=9606 GN=ANXA2 PE=1 SV=2	ANXA2	0.585091	-0.0127345	0.0560707	0.019896	0.920342	0.667285	0.188455	0.97726	0.826929	3.0186e+07	3.09894e+07	3.25888e+07	2.92157e+07	1.8835e+07	2.2502e+07	3.0842e+07	3.33658e+07
P16870	Carboxypeptidase E OS=Homo sapiens (Human) OX=9606 GN=CPE PE=1 SV=1	CPE	0.449231	-0.153382	-0.254124	0.0296645	0.286614	0.105966	0.215931	0.669605	0.367893	3.592e+07	3.69863e+07	4.32156e+07	3.80261e+07	3.0925e+07	2.84982e+07	3.47152e+07	3.32816e+07
Q07666	KH domain-containing, RNA-binding, signal transduction-associated protein 1 OS=Homo sapiens (Human) OX=9606 GN=KHDRBS1 PE=1 SV=1	KHDRBS1	0.277349	-0.0832603	-0.352577	0.130804	0.535698	0.0428378	0.383356	0.822451	0.261707	1.37171e+08	1.33394e+08	1.52323e+08	1.34822e+08	1.10111e+08	1.27313e+08	1.14068e+08	1.1043e+08
Q8N568	Serine/threonine-protein kinase DCLK2 OS=Homo sapiens (Human) OX=9606 GN=DCLK2 PE=1 SV=4	DCLK2	-0.0519137	-0.325429	0.107851	0.838377	0.0836798	0.441699	0.919637	0.457869	0.678937	1.75049e+07	1.57195e+07	2.23945e+07	1.92924e+07	2.60954e+07	1.77973e+07	2.21243e+07	2.26772e+07
Q52LJ0	Protein FAM98B OS=Homo sapiens (Human) OX=9606 GN=FAM98B PE=1 SV=2		-0.160072	0.119597	0.102104	0.311868	0.471066	0.513037	0.564587	0.789522	0.724149	4.53787e+07	5.18487e+07	4.11919e+07	4.8392e+07	4.91775e+07	5.05997e+07	4.53e+07	5.06943e+07
Q9H267	Vacuolar protein sorting-associated protein 33B OS=Homo sapiens (Human) OX=9606 GN=VPS33B PE=1 SV=2	VPS33B	-0.198454	0.0576424	0.0866939	0.179393	0.652788	0.478272	0.436099	0.883294	0.699922	2.17841e+07	2.29261e+07	2.04663e+07	2.25283e+07	2.41289e+07	2.51795e+07	2.26234e+07	2.29828e+07
Q9Y4C2	TRPM8 channel-associated factor 1 OS=Homo sapiens (Human) OX=9606 GN=TCAF1 PE=1 SV=3	FAM115A; TCAF1	-0.0553054	0.268933	-0.0508037	0.663091	0.0761322	0.661169	0.82205	0.446234	0.822339	2.04642e+07	2.04252e+07	1.7659e+07	1.63036e+07	1.78122e+07	1.74635e+07	1.62127e+07	1.65503e+07
Q9Y6E2	Basic leucine zipper and W2 domain-containing protein 2 OS=Homo sapiens (Human) OX=9606 GN=BZW2 PE=1 SV=1	BZW2	-0.0597972	0.0805275	0.183863	0.625495	0.489198	0.165735	0.795365	0.803512	0.441537	7.81904e+07	8.04008e+07	7.54263e+07	7.45434e+07	7.60235e+07	8.03471e+07	8.88145e+07	8.16853e+07
Q9Y2J2	Band 4.1-like protein 3 OS=Homo sapiens (Human) OX=9606 GN=EPB41L3 PE=1 SV=2	EPB41L3	0.233015	-0.0160923	-0.194473	0.163963	0.886058	0.126653	0.420471	0.966225	0.394486	9.22015e+06	9.33059e+06	9.27656e+06	9.48307e+06	7.38207e+06	8.63135e+06	8.07997e+06	8.31462e+06
P47756	F-actin-capping protein subunit beta OS=Homo sapiens (Human) OX=9606 GN=CAPZB PE=1 SV=4	CAPZB	-0.111664	-0.0165142	0.15728	0.408571	0.902276	0.238813	0.644024	0.972759	0.512039	1.18662e+08	1.30552e+08	1.19857e+08	1.32244e+08	1.37714e+08	1.34261e+08	1.37489e+08	1.4337e+08
P09417	Dihydropteridine reductase OS=Homo sapiens (Human) OX=9606 GN=QDPR PE=1 SV=2	QDPR	-0.0170943	0.0195142	-0.0564002	0.89142	0.87506	0.629454	0.947539	0.96109	0.800155	4.53358e+07	4.2218e+07	4.46752e+07	4.16988e+07	4.27016e+07	4.4722e+07	4.256e+07	4.04792e+07
P67809	Y-box-binding protein 1 OS=Homo sapiens (Human) OX=9606 GN=YBX1 PE=1 SV=3	YBX1	0.254414	-0.353741	-0.0786057	0.19832	0.0893539	0.634062	0.454018	0.459128	0.802703	1.46083e+08	1.53323e+08	2.13837e+08	1.7104e+08	1.53771e+08	1.67082e+08	1.81799e+08	1.80411e+08
Q96HN2	Adenosylhomocysteinase 3 OS=Homo sapiens (Human) OX=9606 GN=AHCYL2 PE=1 SV=1	AHCYL2	-0.0613707	0.0562607	0.041405	0.605742	0.675953	0.696403	0.784074	0.894253	0.843676	3.19454e+07	2.7983e+07	2.87492e+07	2.87609e+07	2.97936e+07	3.02067e+07	2.94048e+07	2.9781e+07
Q5SSJ5	Heterochromatin protein 1-binding protein 3 OS=Homo sapiens (Human) OX=9606 GN=HP1BP3 PE=1 SV=1	HP1BP3	0.111982	-0.0192356	-0.173143	0.422302	0.869512	0.170286	0.655206	0.95952	0.445518	1.43873e+08	1.50466e+08	1.52655e+08	1.45642e+08	1.31413e+08	1.4592e+08	1.30006e+08	1.34522e+08
Q15738	Sterol-4-alpha-carboxylate 3-dehydrogenase, decarboxylating OS=Homo sapiens (Human) OX=9606 GN=NSDHL PE=1 SV=2	NSDHL	-0.293633	-0.0524454	0.210956	0.169403	0.775491	0.282462	0.424824	0.925686	0.551678	4.71657e+07	4.61941e+07	4.24325e+07	5.52192e+07	5.97179e+07	5.88748e+07	5.64228e+07	5.56341e+07
Q9Y2Z0	Protein SGT1 homolog OS=Homo sapiens (Human) OX=9606 GN=SUGT1 PE=1 SV=3	SUGT1	0.0123731	0.0582144	0.304748	0.940592	0.624944	0.0524062	0.971161	0.868937	0.279439	9.3941e+07	9.33789e+07	8.70388e+07	9.29699e+07	8.04704e+07	9.879e+07	1.1491e+08	1.07442e+08
P51513	RNA-binding protein Nova-1 OS=Homo sapiens (Human) OX=9606 GN=NOVA1 PE=1 SV=2		0.183008	-0.0499128	-0.168815	0.233915	0.70336	0.216577	0.493006	0.902021	0.490527	4.83501e+07	5.06639e+07	5.4189e+07	4.84435e+07	4.6857e+07	4.33509e+07	4.54629e+07	4.56934e+07
Q96FW1	Ubiquitin thioesterase OTUB1 OS=Homo sapiens (Human) OX=9606 GN=OTUB1 PE=1 SV=2	OTUB1	-0.0692875	-0.0272624	-0.00587865	0.56397	0.808256	0.95659	0.755043	0.937255	0.978659	5.76451e+07	5.80821e+07	5.84017e+07	5.95378e+07	6.23995e+07	6.12949e+07	5.74691e+07	6.00129e+07
Q9UI15	Transgelin-3 OS=Homo sapiens (Human) OX=9606 GN=TAGLN3 PE=1 SV=2	TAGLN3	0.20989	-0.267818	-0.056003	0.131197	0.0645477	0.603299	0.383639	0.428677	0.785206	1.34848e+08	1.3579e+08	1.61381e+08	1.64476e+08	1.38706e+08	1.41927e+08	1.55386e+08	1.58061e+08
Q9UKN8	General transcription factor 3C polypeptide 4 OS=Homo sapiens (Human) OX=9606 GN=GTF3C4 PE=1 SV=2	GTF3C4	0.041444	0.07416	-0.0943535	0.830085	0.575977	0.560084	0.915199	0.840563	0.754944	8.18509e+06	7.64316e+06	7.14662e+06	7.89854e+06	8.32214e+06	6.40633e+06	6.40669e+06	7.7305e+06
Q5TH69	Brefeldin A-inhibited guanine nucleotide-exchange protein 3 OS=Homo sapiens (Human) OX=9606 GN=ARFGEF3 PE=1 SV=3	KIAA1244; ARFGEF3	0.016046	0.222285	0.237064	0.896111	0.201494	0.0760859	0.949561	0.598096	0.319914	5.53793e+06	4.5572e+06	4.32198e+06	4.29075e+06	4.11324e+06	4.4065e+06	5.07757e+06	5.07326e+06
Q9Y4D1	Disheveled-associated activator of morphogenesis 1 OS=Homo sapiens (Human) OX=9606 GN=DAAM1 PE=1 SV=2	DAAM1	0.297076	0.120318	-0.108012	0.104645	0.448464	0.453773	0.34706	0.775567	0.684389	1.21432e+07	1.10182e+07	1.15429e+07	9.8104e+06	8.34808e+06	8.95162e+06	9.84119e+06	9.90663e+06
Q9BPW8	Protein NipSnap homolog 1 OS=Homo sapiens (Human) OX=9606 GN=NIPSNAP1 PE=1 SV=1	NIPSNAP1	0.115272	0.0820108	-0.142213	0.38795	0.511504	0.29544	0.62832	0.812598	0.564793	1.99683e+08	1.96234e+08	1.79198e+08	1.95167e+08	1.70286e+08	1.7464e+08	1.77242e+08	1.62014e+08
P23786	Carnitine O-palmitoyltransferase 2, mitochondrial OS=Homo sapiens (Human) OX=9606 GN=CPT2 PE=1 SV=2	CPT2	-0.104789	0.126063	0.0765905	0.436815	0.301172	0.522262	0.664067	0.67912	0.73012	1.50888e+07	1.49277e+07	1.39765e+07	1.35318e+07	1.55015e+07	1.41276e+07	1.39018e+07	1.51284e+07
Q99615	DnaJ homolog subfamily C member 7 OS=Homo sapiens (Human) OX=9606 GN=DNAJC7 PE=1 SV=2	DNAJC7	0.0554018	-0.0597415	-0.277965	0.702306	0.823032	0.0855616	0.844337	0.942197	0.339384	1.9322e+08	1.25542e+08	1.55211e+08	1.69779e+08	1.47461e+08	1.66367e+08	1.27312e+08	1.40795e+08
Q9Y4P1	Cysteine protease ATG4B OS=Homo sapiens (Human) OX=9606 GN=ATG4B PE=1 SV=2	ATG4B	0.00144002	0.000257849	-0.0582523	0.991014	0.998196	0.639164	0.99624	0.999302	0.80669	1.20693e+07	1.15995e+07	1.19617e+07	1.16997e+07	1.13474e+07	1.23553e+07	1.20127e+07	1.07462e+07
Q8IX12	Cell division cycle and apoptosis regulator protein 1 OS=Homo sapiens (Human) OX=9606 GN=CCAR1 PE=1 SV=2	CCAR1	0.25125	0.0415854	-0.35344	0.142307	0.761075	0.0419336	0.396534	0.921744	0.26109	2.12176e+07	2.31594e+07	2.03672e+07	2.27749e+07	1.91639e+07	1.71076e+07	1.6406e+07	1.73218e+07
Q9NVE7	4'-phosphopantetheine phosphatase OS=Homo sapiens (Human) OX=9606 GN=PANK4 PE=1 SV=1	PANK4	-0.211499	0.039138	0.0765629	0.168743	0.752181	0.586931	0.424463	0.919117	0.774201	1.33619e+07	1.34017e+07	1.24154e+07	1.36617e+07	1.55521e+07	1.46136e+07	1.28681e+07	1.46571e+07
P08138	Tumor necrosis factor receptor superfamily member 16 OS=Homo sapiens (Human) OX=9606 GN=NGFR PE=1 SV=1	NGFR	-0.262374	0.294699	0.225428	0.113557	0.0597891	0.0986801	0.361148	0.42272	0.357871	4.30675e+07	4.54167e+07	3.49958e+07	3.71469e+07	4.0677e+07	4.58745e+07	4.27005e+07	4.16128e+07
Q9HDC9	Adipocyte plasma membrane-associated protein OS=Homo sapiens (Human) OX=9606 GN=APMAP PE=1 SV=2	APMAP	-0.140435	0.0863049	-0.0819578	0.294189	0.509019	0.457347	0.549111	0.812598	0.685576	9.65702e+07	1.07803e+08	9.57842e+07	9.64319e+07	1.01861e+08	1.09663e+08	8.95538e+07	9.20634e+07
Q7Z4V5	Hepatoma-derived growth factor-related protein 2 OS=Homo sapiens (Human) OX=9606 GN=HDGFL2 PE=1 SV=1	HDGFRP2; HDGFL2	0.0374973	0.146334	-0.232886	0.829422	0.471666	0.201586	0.915199	0.789718	0.47433	2.49432e+07	3.05414e+07	2.24223e+07	2.7737e+07	2.3051e+07	2.55e+07	2.0596e+07	2.18647e+07
O95831	Apoptosis-inducing factor 1, mitochondrial OS=Homo sapiens (Human) OX=9606 GN=AIFM1 PE=1 SV=1	AIFM1	0.046338	-0.0329152	0.0519821	0.699757	0.771861	0.629051	0.842926	0.924707	0.799973	3.52042e+07	3.62336e+07	3.62112e+07	3.68706e+07	3.4691e+07	3.60525e+07	3.74965e+07	3.82674e+07
P12931	Proto-oncogene tyrosine-protein kinase Src OS=Homo sapiens (Human) OX=9606 GN=SRC PE=1 SV=3	SRC	0.0469727	0.00762508	-0.0987159	0.737402	0.950762	0.430421	0.864983	0.986336	0.669862	2.98228e+07	2.96714e+07	3.10632e+07	2.8187e+07	3.00583e+07	2.73111e+07	2.71239e+07	2.8152e+07
P52597	Heterogeneous nuclear ribonucleoprotein F OS=Homo sapiens (Human) OX=9606 GN=HNRNPF PE=1 SV=3	HNRNPF	0.425655	-0.0852252	-0.309987	0.0207654	0.521657	0.0462524	0.190526	0.820178	0.270237	2.856e+07	2.53995e+07	2.88933e+07	2.82551e+07	2.19123e+07	2.07334e+07	2.21743e+07	2.39559e+07
O60749	Sorting nexin-2 OS=Homo sapiens (Human) OX=9606 GN=SNX2 PE=1 SV=2	SNX2	-0.00933796	-0.0398099	-0.0598963	0.943232	0.767244	0.599166	0.972261	0.922932	0.782699	2.71825e+07	3.0508e+07	3.06535e+07	2.85885e+07	2.85586e+07	3.10836e+07	2.84683e+07	2.83301e+07
O15144	Actin-related protein 2/3 complex subunit 2 OS=Homo sapiens (Human) OX=9606 GN=ARPC2 PE=1 SV=1	ARPC2	0.0164242	-0.0724074	-0.0836419	0.893634	0.559479	0.465409	0.948774	0.832978	0.691014	1.28998e+08	1.21156e+08	1.35465e+08	1.27554e+08	1.27016e+08	1.33164e+08	1.24916e+08	1.23182e+08
P35613	Basigin OS=Homo sapiens (Human) OX=9606 GN=BSG PE=1 SV=2	BSG	-0.0756051	0.00842869	0.023741	0.541995	0.953828	0.825795	0.740996	0.987363	0.914024	2.89582e+07	3.43383e+07	3.11656e+07	3.15356e+07	3.40343e+07	3.21041e+07	3.25474e+07	3.12072e+07
P35573	Glycogen debranching enzyme OS=Homo sapiens (Human) OX=9606 GN=AGL PE=1 SV=3	AGL	0.194357	-0.0450596	-0.689612	0.499145	0.766658	0.00813374	0.708162	0.922932	0.154522	7.3715e+06	7.62461e+06	7.06021e+06	8.47391e+06	8.35273e+06	5.47348e+06	4.76874e+06	4.82292e+06
P09110	3-ketoacyl-CoA thiolase, peroxisomal OS=Homo sapiens (Human) OX=9606 GN=ACAA1 PE=1 SV=2	ACAA1	0.11025	-0.0490971	0.0835409	0.500119	0.736952	0.455861	0.709216	0.913706	0.685181	1.35853e+07	1.15295e+07	1.26812e+07	1.32215e+07	1.09066e+07	1.321e+07	1.362e+07	1.38216e+07
P51665	26S proteasome non-ATPase regulatory subunit 7 OS=Homo sapiens (Human) OX=9606 GN=PSMD7 PE=1 SV=2	PSMD7	-0.263069	0.11814	0.129562	0.0823177	0.337067	0.274632	0.315525	0.704815	0.543619	3.2531e+07	3.40774e+07	3.10983e+07	3.02621e+07	3.77529e+07	3.5878e+07	3.42985e+07	3.28371e+07
Q9UNZ2	NSFL1 cofactor p47 OS=Homo sapiens (Human) OX=9606 GN=NSFL1C PE=1 SV=2	NSFL1C	0.726301	-0.294602	-0.457322	0.00494608	0.0752223	0.0204007	0.126839	0.446234	0.20414	5.37272e+07	5.52931e+07	7.10039e+07	6.29434e+07	4.11274e+07	3.97325e+07	4.73897e+07	5.0028e+07
O95433	Activator of 90 kDa heat shock protein ATPase homolog 1 OS=Homo sapiens (Human) OX=9606 GN=AHSA1 PE=1 SV=1	AHSA1	0.237257	-0.269881	-0.0364252	0.1208	0.0820529	0.734218	0.372085	0.454239	0.863522	7.45321e+07	8.17224e+07	9.56984e+07	9.25262e+07	8.35245e+07	7.62921e+07	9.19059e+07	9.16e+07
Q96CW1	AP-2 complex subunit mu OS=Homo sapiens (Human) OX=9606 GN=AP2M1 PE=1 SV=2	AP2M1	-0.0123611	0.148475	0.106836	0.925283	0.233505	0.340649	0.964327	0.630832	0.599703	9.64434e+07	9.92132e+07	8.8151e+07	8.83535e+07	9.42185e+07	8.41885e+07	9.54791e+07	9.45941e+07
O60256	Phosphoribosyl pyrophosphate synthase-associated protein 2 OS=Homo sapiens (Human) OX=9606 GN=PRPSAP2 PE=1 SV=1	PRPSAP2	-0.0728343	-0.267574	-0.0310476	0.730185	0.247278	0.887191	0.861157	0.640938	0.943344	2.61462e+07	2.40038e+07	2.57951e+07	3.52572e+07	3.2464e+07	3.10083e+07	3.17604e+07	2.74288e+07
Q14344	Guanine nucleotide-binding protein subunit alpha-13 OS=Homo sapiens (Human) OX=9606 GN=GNA13 PE=1 SV=2	GNA13	-0.509537	-0.152013	0.137035	0.0677457	0.326857	0.440687	0.28989	0.695391	0.678421	8.03853e+07	8.16561e+07	8.27859e+07	9.78881e+07	1.47589e+08	1.11311e+08	9.07583e+07	1.0797e+08
Q15555	Microtubule-associated protein RP/EB family member 2 OS=Homo sapiens (Human) OX=9606 GN=MAPRE2 PE=1 SV=1	MAPRE2	0.0280715	0.00107022	0.0567227	0.821642	0.992796	0.617002	0.910805	0.998286	0.792812	1.24806e+08	1.28558e+08	1.3096e+08	1.22335e+08	1.22384e+08	1.25639e+08	1.31942e+08	1.31358e+08
Q9UQ03	Coronin-2B OS=Homo sapiens (Human) OX=9606 GN=CORO2B PE=1 SV=4	CORO2B	0.0155857	0.273375	0.187611	0.922043	0.0798133	0.15331	0.96292	0.449926	0.428934	2.43681e+07	2.60112e+07	2.16213e+07	2.00684e+07	1.88192e+07	2.25793e+07	2.36921e+07	2.37543e+07
Q13283	Ras GTPase-activating protein-binding protein 1 OS=Homo sapiens (Human) OX=9606 GN=G3BP1 PE=1 SV=1	G3BP1	0.315482	-0.0197213	-0.0922467	0.0956299	0.900329	0.535611	0.335115	0.97204	0.738327	2.11131e+07	1.89595e+07	2.20986e+07	1.86161e+07	1.68242e+07	1.57709e+07	1.85142e+07	1.95528e+07
P46777	60S ribosomal protein L5 OS=Homo sapiens (Human) OX=9606 GN=RPL5 PE=1 SV=3	RPL5	0.212155	-0.12897	-0.0381564	0.136089	0.297098	0.750052	0.388672	0.677136	0.870518	8.11578e+07	8.25982e+07	9.15383e+07	8.75681e+07	7.88383e+07	7.58238e+07	8.33108e+07	9.12588e+07
O60884	DnaJ homolog subfamily A member 2 OS=Homo sapiens (Human) OX=9606 GN=DNAJA2 PE=1 SV=1	DNAJA2	0.11562	0.159802	0.162574	0.380559	0.216483	0.177698	0.621986	0.615915	0.452448	7.15651e+07	6.75813e+07	6.22502e+07	6.22553e+07	5.98743e+07	5.52297e+07	7.03159e+07	6.90467e+07
Q9NQ86	E3 ubiquitin-protein ligase TRIM36 OS=Homo sapiens (Human) OX=9606 GN=TRIM36 PE=1 SV=2	TRIM36	-0.169329	0.458746	0.485551	0.254517	0.021306	0.0149038	0.515	0.323547	0.177503	1.39432e+07	1.28666e+07	9.27515e+06	1.02403e+07	1.14034e+07	1.05481e+07	1.40726e+07	1.32309e+07
P0DP25	Calmodulin-3 OS=Homo sapiens (Human) OX=9606 GN=CALM3 PE=1 SV=1	CALM3; CALM2; CALM1	0.31897	-0.420357	-0.267386	0.0987023	0.0427141	0.129203	0.33946	0.394042	0.397805	6.95386e+08	7.09433e+08	1.03145e+09	8.56587e+08	7.31461e+08	7.75988e+08	7.69584e+08	7.92463e+08
P05455	Lupus La protein OS=Homo sapiens (Human) OX=9606 GN=SSB PE=1 SV=2	SSB	0.11315	-0.0871807	-0.208438	0.382516	0.471185	0.107923	0.624453	0.789522	0.371018	1.02382e+08	9.61501e+07	1.05784e+08	1.05013e+08	9.41565e+07	1.01294e+08	8.97118e+07	9.27516e+07
P48047	ATP synthase subunit O, mitochondrial OS=Homo sapiens (Human) OX=9606 GN=ATP5PO PE=1 SV=1	ATP5O	-0.0300237	0.19242	0.105822	0.803928	0.173724	0.369231	0.900537	0.567124	0.621939	1.52686e+08	1.68299e+08	1.40333e+08	1.40241e+08	1.38967e+08	1.46514e+08	1.56073e+08	1.46022e+08
P42166	Lamina-associated polypeptide 2, isoform alpha OS=Homo sapiens (Human) OX=9606 GN=TMPO PE=1 SV=2	TMPO	0.767048	-0.469437	-0.767557	0.00906361	0.0183132	0.0036945	0.150733	0.316784	0.130373	3.48716e+07	3.72844e+07	5.23623e+07	4.76003e+07	2.65421e+07	3.25206e+07	2.79146e+07	3.08093e+07
P30086	Phosphatidylethanolamine-binding protein 1 OS=Homo sapiens (Human) OX=9606 GN=PEBP1 PE=1 SV=3	PEBP1	0.565598	-0.36578	-0.409127	0.0183324	0.0551264	0.0390155	0.182698	0.419512	0.252775	2.50696e+08	2.45296e+08	3.47092e+08	2.94181e+08	2.25322e+08	2.06903e+08	2.35227e+08	2.46181e+08
Q2Y0W8	Electroneutral sodium bicarbonate exchanger 1 OS=Homo sapiens (Human) OX=9606 GN=SLC4A8 PE=1 SV=1	SLC4A8	-0.178233	0.194263	0.12488	0.220752	0.158744	0.456317	0.478764	0.551338	0.685576	2.32033e+07	2.17221e+07	1.92341e+07	2.0018e+07	2.1109e+07	2.33122e+07	2.38403e+07	1.92029e+07
P62701	40S ribosomal protein S4, X isoform OS=Homo sapiens (Human) OX=9606 GN=RPS4X PE=1 SV=2	RPS4X	0.00795458	0.0365941	0.109983	0.955762	0.800356	0.411181	0.978431	0.935464	0.656271	1.40149e+08	1.55453e+08	1.34821e+08	1.53603e+08	1.49099e+08	1.37651e+08	1.55334e+08	1.55278e+08
A0MZ66	Shootin-1 OS=Homo sapiens (Human) OX=9606 GN=SHTN1 PE=1 SV=4	KIAA1598; SHTN1	0.285309	-0.255984	-0.127829	0.0868096	0.14127	0.329902	0.319688	0.533908	0.592343	3.17496e+07	3.6454e+07	4.29861e+07	3.83949e+07	3.27453e+07	3.40369e+07	3.74294e+07	3.69341e+07
Q9UI08	Ena/VASP-like protein OS=Homo sapiens (Human) OX=9606 GN=EVL PE=1 SV=2	EVL	0.167633	-0.290012	0.150096	0.281386	0.101817	0.3023	0.537933	0.47512	0.57121	1.35666e+07	1.21575e+07	1.67522e+07	1.47179e+07	1.45448e+07	1.34807e+07	1.67461e+07	1.81289e+07
Q9BUQ8	Probable ATP-dependent RNA helicase DDX23 OS=Homo sapiens (Human) OX=9606 GN=DDX23 PE=1 SV=3	DDX23	-0.0184487	0.100011	-0.059427	0.904787	0.529573	0.595295	0.954173	0.821928	0.779727	2.07035e+07	2.50122e+07	2.17724e+07	2.07051e+07	1.96856e+07	2.35142e+07	2.06774e+07	2.00775e+07
O95163	Elongator complex protein 1 OS=Homo sapiens (Human) OX=9606 GN=ELP1 PE=1 SV=3	IKBKAP; ELP1	-0.0583227	0.0579064	-0.385667	0.708091	0.734923	0.0564299	0.848297	0.913078	0.287205	8.44102e+06	7.29823e+06	6.88329e+06	8.25948e+06	7.93712e+06	7.76223e+06	6.00443e+06	5.54732e+06
O00750	Phosphatidylinositol 4-phosphate 3-kinase C2 domain-containing subunit beta OS=Homo sapiens (Human) OX=9606 GN=PIK3C2B PE=1 SV=2	PIK3C2B	-0.139057	-0.00032064	0.303752	0.609596	0.998596	0.0778102	0.786239	0.999302	0.323196	7.84412e+06	9.69995e+06	8.07568e+06	9.426e+06	1.17628e+07	7.83094e+06	1.07832e+07	1.07556e+07
Q5JSL3	Dedicator of cytokinesis protein 11 OS=Homo sapiens (Human) OX=9606 GN=DOCK11 PE=1 SV=2	DOCK11	-0.313855	-0.0803922	0.0860325	0.0546616	0.499774	0.528945	0.266032	0.809665	0.733668	5.62368e+06	5.77422e+06	5.88148e+06	6.17203e+06	7.28264e+06	7.69666e+06	5.96685e+06	6.85435e+06
Q13131	5'-AMP-activated protein kinase catalytic subunit alpha-1 OS=Homo sapiens (Human) OX=9606 GN=PRKAA1 PE=1 SV=4	PRKAA1	0.069405	-0.0448557	0.0647543	0.750677	0.822841	0.689523	0.87079	0.942153	0.840962	1.56194e+07	1.92686e+07	1.99462e+07	1.60568e+07	1.50132e+07	1.93999e+07	1.89424e+07	1.84957e+07
Q6DN90	IQ motif and SEC7 domain-containing protein 1 OS=Homo sapiens (Human) OX=9606 GN=IQSEC1 PE=1 SV=1	IQSEC1	-0.238277	0.110606	0.178428	0.113905	0.629509	0.197077	0.361349	0.871531	0.469391	1.30441e+07	1.86404e+07	1.43434e+07	1.45421e+07	1.62733e+07	1.76743e+07	1.54527e+07	1.72862e+07
P35813	Protein phosphatase 1A OS=Homo sapiens (Human) OX=9606 GN=PPM1A PE=1 SV=1	PPM1A	0.231408	-0.0634843	-0.250552	0.229593	0.743353	0.165784	0.487857	0.915751	0.441537	2.48767e+07	2.04499e+07	2.61558e+07	2.12391e+07	1.91035e+07	2.1063e+07	1.9627e+07	1.99988e+07
Q8N9F7	Lysophospholipase D GDPD1 OS=Homo sapiens (Human) OX=9606 GN=GDPD1 PE=1 SV=2	GDPD1	-0.204992	0.135553	0.0177027	0.165422	0.308797	0.881714	0.422201	0.683148	0.940309	3.80518e+07	3.80128e+07	3.29686e+07	3.63575e+07	3.9934e+07	3.99775e+07	3.46196e+07	3.54838e+07
P12081	Histidine--tRNA ligase, cytoplasmic OS=Homo sapiens (Human) OX=9606 GN=HARS1 PE=1 SV=2	HARS	0.374935	-0.111098	-0.186733	0.0556586	0.363962	0.279451	0.268279	0.718983	0.549347	3.29956e+07	3.34958e+07	3.49673e+07	3.68699e+07	2.56456e+07	3.00397e+07	2.8446e+07	3.49855e+07
Q969V3	Nicalin OS=Homo sapiens (Human) OX=9606 GN=NCLN PE=1 SV=2	NCLN	-0.239244	0.0067715	0.110552	0.144508	0.962707	0.450441	0.399157	0.989569	0.68293	1.33586e+07	1.47839e+07	1.49632e+07	1.30752e+07	1.69213e+07	1.62024e+07	1.58844e+07	1.43569e+07
Q9NRW7	Vacuolar protein sorting-associated protein 45 OS=Homo sapiens (Human) OX=9606 GN=VPS45 PE=1 SV=1	VPS45	0.0470085	0.0136899	0.00580481	0.761976	0.903332	0.957726	0.878059	0.973174	0.979334	2.1363e+07	2.19069e+07	2.1233e+07	2.16266e+07	2.26648e+07	1.88726e+07	2.21102e+07	2.09365e+07
Q9NVA2	Septin-11 OS=Homo sapiens (Human) OX=9606 GN=SEPTIN11 PE=1 SV=3	SEPT11	-0.0500455	0.0678368	-0.0269025	0.754517	0.643517	0.836012	0.872915	0.878919	0.919314	1.03241e+08	1.14974e+08	1.10834e+08	9.74849e+07	9.99679e+07	1.15955e+08	9.95658e+07	1.04545e+08
P61247	40S ribosomal protein S3a OS=Homo sapiens (Human) OX=9606 GN=RPS3A PE=1 SV=2	RPS3A	-0.185872	-0.0700959	0.246753	0.186741	0.566829	0.0967832	0.44379	0.836866	0.355105	1.86035e+08	1.90548e+08	2.05296e+08	1.90293e+08	2.22625e+08	2.2639e+08	2.43434e+08	2.25934e+08
O75688	Protein phosphatase 1B OS=Homo sapiens (Human) OX=9606 GN=PPM1B PE=1 SV=1	PPM1B	0.170754	-0.202421	-0.042626	0.289944	0.165532	0.744332	0.544612	0.558364	0.867637	1.6543e+07	1.7142e+07	1.83905e+07	2.04151e+07	1.60876e+07	1.83955e+07	1.9676e+07	1.79865e+07
O75489	NADH dehydrogenase [ubiquinone] iron-sulfur protein 3, mitochondrial OS=Homo sapiens (Human) OX=9606 GN=NDUFS3 PE=1 SV=1	NDUFS3	-0.0176568	0.202846	-0.0519931	0.895488	0.158223	0.677406	0.949394	0.550781	0.83291	3.17184e+07	3.33895e+07	2.95167e+07	2.7085e+07	2.73735e+07	2.99135e+07	2.83894e+07	2.62022e+07
Q9H307	Pinin OS=Homo sapiens (Human) OX=9606 GN=PNN PE=1 SV=5		0.527668	-0.36349	-0.441989	0.0207048	0.0417355	0.0332026	0.190526	0.392948	0.234896	2.06265e+07	2.17476e+07	2.87845e+07	2.57941e+07	2.02448e+07	1.7748e+07	1.86764e+07	2.15419e+07
P00568	Adenylate kinase isoenzyme 1 OS=Homo sapiens (Human) OX=9606 GN=AK1 PE=1 SV=3	AK1	0.137522	0.167171	-0.0519703	0.335292	0.215068	0.695795	0.585305	0.615915	0.843508	2.00784e+08	2.07861e+08	1.89064e+08	1.75084e+08	1.72715e+08	1.583e+08	1.65233e+08	1.8641e+08
O15066	Kinesin-like protein KIF3B OS=Homo sapiens (Human) OX=9606 GN=KIF3B PE=1 SV=1	KIF3B	0.139678	-0.0358504	0.241787	0.363154	0.812974	0.138475	0.609299	0.938279	0.411611	1.1236e+07	1.27127e+07	1.31321e+07	1.14314e+07	1.07441e+07	1.15248e+07	1.51104e+07	1.38908e+07
P12235	ADP/ATP translocase 1 OS=Homo sapiens (Human) OX=9606 GN=SLC25A4 PE=1 SV=4	SLC25A4	-0.149481	-0.026707	-0.0609269	0.348302	0.837044	0.637102	0.596354	0.948758	0.805228	3.20552e+08	3.3278e+08	3.14199e+08	3.52315e+08	3.92889e+08	3.4594e+08	3.28767e+08	3.09432e+08
Q7L5N1	COP9 signalosome complex subunit 6 OS=Homo sapiens (Human) OX=9606 GN=COPS6 PE=1 SV=1	COPS6	-0.651653	0.102706	0.461446	0.0211206	0.592931	0.0696932	0.191131	0.849812	0.30663	2.25275e+07	2.0183e+07	1.74914e+07	2.25445e+07	2.99402e+07	3.25146e+07	2.96348e+07	2.52278e+07
P63241	Eukaryotic translation initiation factor 5A-1 OS=Homo sapiens (Human) OX=9606 GN=EIF5A PE=1 SV=2	EIF5A	0.110421	-0.0875911	0.0613707	0.478635	0.463529	0.578764	0.694653	0.782899	0.768196	1.51032e+08	1.43631e+08	1.57734e+08	1.55285e+08	1.57941e+08	1.33231e+08	1.59626e+08	1.67071e+08
Q8TCS8	Polyribonucleotide nucleotidyltransferase 1, mitochondrial OS=Homo sapiens (Human) OX=9606 GN=PNPT1 PE=1 SV=2	PNPT1	-0.068455	0.172764	0.179565	0.589268	0.223596	0.191868	0.773698	0.622632	0.466078	1.4244e+07	1.57619e+07	1.36304e+07	1.29634e+07	1.35439e+07	1.43978e+07	1.43406e+07	1.58041e+07
P78356	Phosphatidylinositol 5-phosphate 4-kinase type-2 beta OS=Homo sapiens (Human) OX=9606 GN=PIP4K2B PE=1 SV=1	PIP4K2B	0.086398	0.0173076	-0.160594	0.509255	0.905006	0.226864	0.717369	0.973312	0.499425	4.94461e+07	5.71188e+07	5.48717e+07	5.02508e+07	5.01777e+07	4.87908e+07	4.82221e+07	4.57676e+07
P24534	Elongation factor 1-beta OS=Homo sapiens (Human) OX=9606 GN=EEF1B2 PE=1 SV=3	EEF1B2	0.190484	-0.0885922	-0.135442	0.177165	0.491227	0.285538	0.432779	0.80538	0.554523	9.72033e+07	1.04035e+08	1.11025e+08	1.02986e+08	9.34789e+07	9.39176e+07	9.47984e+07	9.99658e+07
Q5VSL9	Striatin-interacting protein 1 OS=Homo sapiens (Human) OX=9606 GN=STRIP1 PE=1 SV=1	STRIP1	0.136978	-0.026335	0.1442	0.413329	0.861396	0.492883	0.64867	0.95629	0.711339	8.1472e+06	7.58411e+06	8.71603e+06	7.35275e+06	6.9187e+06	7.66359e+06	1.00909e+07	7.75634e+06
Q9Y3Z3	Deoxynucleoside triphosphate triphosphohydrolase SAMHD1 OS=Homo sapiens (Human) OX=9606 GN=SAMHD1 PE=1 SV=2	SAMHD1	0.115087	0.0674511	-0.126804	0.537085	0.719829	0.485228	0.737644	0.909234	0.704747	1.95348e+07	1.76083e+07	2.00726e+07	1.56068e+07	1.63478e+07	1.64211e+07	1.64265e+07	1.59967e+07
Q9NY59	Sphingomyelin phosphodiesterase 3 OS=Homo sapiens (Human) OX=9606 GN=SMPD3 PE=1 SV=1	SMPD3	0.142983	0.0487923	0.15292	0.312862	0.697134	0.244706	0.565624	0.901639	0.518339	1.91906e+07	1.87978e+07	1.92793e+07	1.74876e+07	1.71257e+07	1.62316e+07	2.06889e+07	2.01442e+07
P09543	2',3'-cyclic-nucleotide 3'-phosphodiesterase OS=Homo sapiens (Human) OX=9606 GN=CNP PE=1 SV=2	CNP	-0.0636606	0.0902723	0.220151	0.663246	0.448557	0.0941822	0.82205	0.775567	0.352262	5.06296e+07	5.30939e+07	4.86325e+07	4.87724e+07	4.71184e+07	5.49845e+07	5.76006e+07	5.5875e+07
Q99873	Protein arginine N-methyltransferase 1 OS=Homo sapiens (Human) OX=9606 GN=PRMT1 PE=1 SV=3		0.102007	-0.298166	-0.252286	0.437898	0.0653811	0.0666356	0.664865	0.428945	0.302309	5.20976e+07	5.75797e+07	6.83246e+07	6.63779e+07	6.54329e+07	6.01725e+07	5.65902e+07	5.64896e+07
Q92974	Rho guanine nucleotide exchange factor 2 OS=Homo sapiens (Human) OX=9606 GN=ARHGEF2 PE=1 SV=4	ARHGEF2	-0.237535	0.0867589	0.395117	0.243596	0.574348	0.0651821	0.50654	0.839904	0.299391	1.9664e+07	1.99886e+07	2.04804e+07	1.70169e+07	2.41207e+07	2.01432e+07	2.62451e+07	2.29644e+07
Q9BQ04	RNA-binding protein 4B OS=Homo sapiens (Human) OX=9606 GN=RBM4B PE=1 SV=1	RBM4B	-0.104127	-0.0127796	0.139874	0.47746	0.933814	0.508964	0.693448	0.979934	0.721705	3.0612e+06	2.6611e+06	2.69385e+06	3.07804e+06	3.1821e+06	3.01005e+06	2.74711e+06	3.66423e+06
P49821	NADH dehydrogenase [ubiquinone] flavoprotein 1, mitochondrial OS=Homo sapiens (Human) OX=9606 GN=NDUFV1 PE=1 SV=4	NDUFV1	-0.0167866	0.0706197	-0.233721	0.934439	0.723204	0.279835	0.968638	0.91047	0.549701	3.2583e+07	3.41781e+07	2.74384e+07	3.68013e+07	3.3401e+07	3.08699e+07	2.8058e+07	2.60286e+07
P63151	Serine/threonine-protein phosphatase 2A 55 kDa regulatory subunit B alpha isoform OS=Homo sapiens (Human) OX=9606 GN=PPP2R2A PE=1 SV=1	PPP2R2A	-0.00997972	0.147992	0.0468586	0.944805	0.290762	0.701654	0.97313	0.671564	0.847424	2.65715e+07	2.87751e+07	2.38675e+07	2.60931e+07	2.681e+07	2.36332e+07	2.66047e+07	2.49796e+07
Q9Y224	RNA transcription, translation and transport factor protein OS=Homo sapiens (Human) OX=9606 GN=RTRAF PE=1 SV=1	C14orf166; RTRAF	0.0252267	-0.0545482	-0.240189	0.865462	0.729974	0.145235	0.933712	0.912513	0.4199	4.71909e+07	4.1341e+07	4.25309e+07	4.94738e+07	4.66785e+07	4.35455e+07	4.03007e+07	3.74248e+07
P51531	Probable global transcription activator SNF2L2 OS=Homo sapiens (Human) OX=9606 GN=SMARCA2 PE=1 SV=2	SMARCA2	0.765041	-0.845477	-0.725126	0.094534	0.0911077	0.04207	0.333387	0.460398	0.261411	69416.6	127002	140349	202811		99167.9	91915.2	113330
Q7L7X3	Serine/threonine-protein kinase TAO1 OS=Homo sapiens (Human) OX=9606 GN=TAOK1 PE=1 SV=1	TAOK1	-0.40512	0.284236	0.135961	0.0367577	0.0762104	0.293892	0.227873	0.446234	0.562943	1.17772e+07	1.11932e+07	8.98236e+06	9.8965e+06	1.31355e+07	1.18898e+07	1.0179e+07	1.05444e+07
P05198	Eukaryotic translation initiation factor 2 subunit 1 OS=Homo sapiens (Human) OX=9606 GN=EIF2S1 PE=1 SV=3	EIF2S1	-0.092915	0.107192	-0.0340095	0.45347	0.397148	0.777107	0.675526	0.74335	0.88678	5.47176e+07	5.89088e+07	5.17228e+07	5.37143e+07	5.54591e+07	5.68809e+07	4.90625e+07	5.4019e+07
P05388	60S acidic ribosomal protein P0 OS=Homo sapiens (Human) OX=9606 GN=RPLP0 PE=1 SV=1	RPLP0	0.271588	-0.254428	-0.152779	0.132066	0.148489	0.349092	0.384715	0.539111	0.60443	1.0779e+08	1.02544e+08	1.37144e+08	1.14681e+08	1.05785e+08	1.0227e+08	1.07803e+08	1.18048e+08
Q9Y4W2	Ribosomal biogenesis protein LAS1L OS=Homo sapiens (Human) OX=9606 GN=LAS1L PE=1 SV=2	LAS1L	0.218763	0.0567645	0.160927	0.12241	0.646062	0.229965	0.37363	0.880204	0.503197	9.28332e+06	1.00815e+07	9.46976e+06	9.13514e+06	7.91122e+06	8.08456e+06	1.0935e+07	9.88832e+06
O14994	Synapsin-3 OS=Homo sapiens (Human) OX=9606 GN=SYN3 PE=1 SV=2	SYN3	0.0152763	0.0125929	0.141825	0.898659	0.918792	0.225758	0.95118	0.976938	0.49875	2.07502e+07	1.88298e+07	1.96329e+07	1.9557e+07	1.98552e+07	1.88676e+07	2.14977e+07	2.17411e+07
P51649	Succinate-semialdehyde dehydrogenase, mitochondrial OS=Homo sapiens (Human) OX=9606 GN=ALDH5A1 PE=1 SV=2	ALDH5A1	0.130818	-0.0279473	-0.0801368	0.313634	0.807599	0.472854	0.566705	0.937255	0.697791	7.0654e+07	7.32898e+07	7.22789e+07	7.44724e+07	6.53653e+07	6.86934e+07	7.05222e+07	6.83021e+07
Q00325	Phosphate carrier protein, mitochondrial OS=Homo sapiens (Human) OX=9606 GN=SLC25A3 PE=1 SV=2	SLC25A3	-0.325881	0.257442	0.262219	0.0972931	0.0868322	0.0742011	0.337549	0.459128	0.316962	1.99139e+08	2.00444e+08	1.74356e+08	1.60221e+08	2.28649e+08	1.91471e+08	2.00664e+08	2.00242e+08
Q8NBF2	NHL repeat-containing protein 2 OS=Homo sapiens (Human) OX=9606 GN=NHLRC2 PE=1 SV=1	NHLRC2	0.185077	0.0195423	-0.818503	0.404082	0.865439	0.00161989	0.641611	0.957421	0.105433	1.34067e+07	1.31232e+07	1.27694e+07	1.34099e+07	9.82686e+06	1.34601e+07	7.55019e+06	7.29206e+06
Q8IZQ1	WD repeat and FYVE domain-containing protein 3 OS=Homo sapiens (Human) OX=9606 GN=WDFY3 PE=1 SV=2	WDFY3	0.000103412	0.0247202	0.193516	0.999588	0.832958	0.124512	0.999829	0.946898	0.392179	3.19041e+06	3.3944e+06	3.26556e+06	3.20457e+06	3.75112e+06	2.79089e+06	3.69e+06	3.70859e+06
Q9Y266	Nuclear migration protein nudC OS=Homo sapiens (Human) OX=9606 GN=NUDC PE=1 SV=1	NUDC	0.319036	-0.15742	-0.165107	0.0583325	0.255473	0.194699	0.2725	0.646123	0.467083	6.11508e+07	5.57201e+07	6.68924e+07	6.33599e+07	5.00703e+07	5.43879e+07	5.94809e+07	5.66773e+07
Q9H583	HEAT repeat-containing protein 1 OS=Homo sapiens (Human) OX=9606 GN=HEATR1 PE=1 SV=3	HEATR1	0.0455052	-0.0926463	-0.065965	0.711196	0.457201	0.573486	0.850355	0.780169	0.764152	4.11651e+06	3.92153e+06	4.4246e+06	4.14848e+06	4.17601e+06	4.11756e+06	4.20256e+06	3.98597e+06
P60891	Ribose-phosphate pyrophosphokinase 1 OS=Homo sapiens (Human) OX=9606 GN=PRPS1 PE=1 SV=2	PRPS1	-0.138446	-0.00538119	0.0389721	0.415719	0.968278	0.79538	0.650085	0.990509	0.89777	5.65873e+07	5.5404e+07	5.24405e+07	6.02328e+07	6.66995e+07	5.7276e+07	6.17147e+07	5.40225e+07
O75170	Serine/threonine-protein phosphatase 6 regulatory subunit 2 OS=Homo sapiens (Human) OX=9606 GN=PPP6R2 PE=1 SV=2	PPP6R2	-0.0637585	-0.0157567	-0.281786	0.733313	0.925193	0.0832804	0.862829	0.978546	0.335078	6.54253e+06	8.00373e+06	7.72029e+06	6.93251e+06	8.62262e+06	6.77928e+06	6.27283e+06	5.7731e+06
O60645	Exocyst complex component 3 OS=Homo sapiens (Human) OX=9606 GN=EXOC3 PE=1 SV=3		-0.226471	0.200412	0.19889	0.138631	0.25374	0.136747	0.391821	0.645143	0.410041	1.29029e+07	1.56795e+07	1.19253e+07	1.28497e+07	1.50194e+07	1.38816e+07	1.43242e+07	1.4094e+07
Q29RF7	Sister chromatid cohesion protein PDS5 homolog A OS=Homo sapiens (Human) OX=9606 GN=PDS5A PE=1 SV=1	PDS5A	0.2269	-0.158429	0.028123	0.121292	0.351244	0.802417	0.372625	0.713216	0.901585	4.61651e+06	5.62945e+06	5.87493e+06	5.51012e+06	4.79353e+06	4.93315e+06	5.71427e+06	5.89027e+06
Q8N766	ER membrane protein complex subunit 1 OS=Homo sapiens (Human) OX=9606 GN=EMC1 PE=1 SV=1	EMC1	-0.0793834	0.179109	0.0689311	0.528553	0.181745	0.530929	0.730276	0.576863	0.735261	1.64388e+07	1.53524e+07	1.41228e+07	1.39409e+07	1.43012e+07	1.53408e+07	1.49893e+07	1.44522e+07
Q5VZE5	N-alpha-acetyltransferase 35, NatC auxiliary subunit OS=Homo sapiens (Human) OX=9606 GN=NAA35 PE=1 SV=1	NAA35	-0.64884	-0.124244	0.429403	0.00505493	0.320676	0.024685	0.126972	0.692097	0.217215	2.42197e+07	2.43282e+07	2.72987e+07	2.56412e+07	4.12922e+07	4.15953e+07	3.77446e+07	3.3632e+07
Q9HCU5	Prolactin regulatory element-binding protein OS=Homo sapiens (Human) OX=9606 GN=PREB PE=1 SV=2	PREB	0.0139412	-0.315091	0.020274	0.909491	0.074658	0.851962	0.956464	0.446234	0.926728	7.30613e+06	6.31311e+06	8.27426e+06	8.6279e+06	8.13675e+06	8.59711e+06	8.68854e+06	8.45072e+06
Q13724	Mannosyl-oligosaccharide glucosidase OS=Homo sapiens (Human) OX=9606 GN=MOGS PE=1 SV=5	MOGS	0.0523156	0.137161	-0.0289905	0.745675	0.299681	0.878558	0.868337	0.678534	0.939038	2.03698e+07	2.00611e+07	1.75611e+07	1.92402e+07	1.61965e+07	1.94406e+07	2.06088e+07	1.5749e+07
P57740	Nuclear pore complex protein Nup107 OS=Homo sapiens (Human) OX=9606 GN=NUP107 PE=1 SV=1	NUP107	0.159665	0.0274471	0.0667134	0.348335	0.817325	0.622075	0.596354	0.939512	0.795203	8.69853e+06	9.18391e+06	8.98918e+06	8.55518e+06	7.12968e+06	8.65065e+06	8.56819e+06	9.84522e+06
Q8IZD9	Dedicator of cytokinesis protein 3 OS=Homo sapiens (Human) OX=9606 GN=DOCK3 PE=1 SV=1	DOCK3	-0.237536	0.219642	0.298368	0.246381	0.133027	0.046518	0.508016	0.522253	0.270488	7.66303e+06	7.04978e+06	6.47849e+06	6.14985e+06	8.47417e+06	6.5384e+06	7.87496e+06	7.65113e+06
O43852	Calumenin OS=Homo sapiens (Human) OX=9606 GN=CALU PE=1 SV=2	CALU	0.00632486	0.134384	-0.0751237	0.971241	0.288001	0.593687	0.985745	0.669605	0.77878	4.38075e+07	4.14044e+07	3.82601e+07	3.93498e+07	4.34707e+07	3.42831e+07	3.40164e+07	3.98815e+07
A0A0B4J2D5	Glutamine amidotransferase-like class 1 domain-containing protein 3B, mitochondrial OS=Homo sapiens (Human) OX=9606 GN=GATD3B PE=1 SV=1	C21orf33; LOC102724023	0.159168	-0.0758752	-0.0432861	0.31281	0.599172	0.73694	0.565624	0.853175	0.864876	6.91023e+07	7.56674e+07	7.13851e+07	8.1372e+07	7.15509e+07	6.50662e+07	7.45453e+07	7.3384e+07
P09936	Ubiquitin carboxyl-terminal hydrolase isozyme L1 OS=Homo sapiens (Human) OX=9606 GN=UCHL1 PE=1 SV=2	UCHL1	0.0276442	0.0593021	-0.111272	0.853153	0.7	0.450354	0.928605	0.901879	0.68293	9.40708e+08	1.0206e+09	1.02427e+09	8.63364e+08	9.07587e+08	9.32531e+08	8.68881e+08	8.72279e+08
P55209	Nucleosome assembly protein 1-like 1 OS=Homo sapiens (Human) OX=9606 GN=NAP1L1 PE=1 SV=1	NAP1L1	-0.156015	0.131791	0.0289782	0.262522	0.369985	0.847292	0.520881	0.721873	0.923882	3.83938e+07	3.31692e+07	3.19713e+07	3.3181e+07	3.47975e+07	3.78996e+07	3.65405e+07	3.02219e+07
Q5JWF2	Guanine nucleotide-binding protein G(s) subunit alpha isoforms XLas OS=Homo sapiens (Human) OX=9606 GN=GNAS PE=1 SV=2	GNAS	-0.00584777	0.0651551	-0.0697901	0.962188	0.568536	0.605927	0.982455	0.837166	0.786738	8.9257e+07	8.94035e+07	8.46992e+07	8.60776e+07	8.2663e+07	8.894e+07	7.56361e+07	8.75029e+07
O00203	AP-3 complex subunit beta-1 OS=Homo sapiens (Human) OX=9606 GN=AP3B1 PE=1 SV=3	AP3B1	1.05779	0.271304	0.0324308	0.00953494	0.100375	0.91538	0.152125	0.47243	0.960573	4.98904e+06	5.34897e+06	4.03038e+06	4.5457e+06	2.45548e+06	1.72007e+06	3.40728e+06	5.62424e+06
Q709C8	Vacuolar protein sorting-associated protein 13C OS=Homo sapiens (Human) OX=9606 GN=VPS13C PE=1 SV=1	VPS13C	0.148593	-0.17926	-0.0939169	0.484649	0.226764	0.477831	0.698141	0.625084	0.699609	4.05156e+06	3.89634e+06	4.22026e+06	4.79585e+06	4.66936e+06	3.53205e+06	4.27563e+06	4.15585e+06
Q96DI7	U5 small nuclear ribonucleoprotein 40 kDa protein OS=Homo sapiens (Human) OX=9606 GN=SNRNP40 PE=1 SV=1	SNRNP40	0.00183687	-0.110369	-0.130664	0.991346	0.51762	0.493462	0.99624	0.817559	0.711842	1.85677e+07	1.88022e+07	1.80428e+07	2.25482e+07	2.02543e+07	1.98926e+07	1.99352e+07	1.70266e+07
Q8NC51	Plasminogen activator inhibitor 1 RNA-binding protein OS=Homo sapiens (Human) OX=9606 GN=SERBP1 PE=1 SV=2	SERBP1	0.671621	-0.26712	-0.248945	0.0105754	0.104012	0.123535	0.153481	0.481065	0.391099	4.08073e+07	4.04992e+07	5.24329e+07	4.56461e+07	2.87775e+07	3.27169e+07	3.98491e+07	4.25314e+07
P12532	Creatine kinase U-type, mitochondrial OS=Homo sapiens (Human) OX=9606 GN=CKMT1B PE=1 SV=1	CKMT1B; CKMT1A	-0.0935617	0.0328501	0.229529	0.551631	0.819696	0.159578	0.747336	0.940119	0.435766	4.92169e+07	4.55003e+07	4.97454e+07	4.30129e+07	5.21398e+07	4.67095e+07	5.66032e+07	5.19638e+07
Q7Z7K6	Centromere protein V OS=Homo sapiens (Human) OX=9606 GN=CENPV PE=1 SV=1	CENPV	0.198206	-0.0862056	-0.346294	0.154628	0.463341	0.0618533	0.408347	0.782899	0.293863	2.9842e+07	3.03588e+07	3.14369e+07	3.24769e+07	2.83585e+07	2.73481e+07	2.7334e+07	2.31111e+07
Q8IXT5	RNA-binding protein 12B OS=Homo sapiens (Human) OX=9606 GN=RBM12B PE=1 SV=2	RBM12B	0.193879	-0.1389	-0.349458	0.26954	0.464239	0.0732858	0.5275	0.783819	0.314578	2.01088e+07	2.42117e+07	2.66814e+07	2.21223e+07	2.05031e+07	2.20425e+07	1.84456e+07	1.97129e+07
O96008	Mitochondrial import receptor subunit TOM40 homolog OS=Homo sapiens (Human) OX=9606 GN=TOMM40 PE=1 SV=1	TOMM40	-0.248904	0.0737642	0.28653	0.173851	0.700257	0.238996	0.428279	0.901879	0.512039	2.70259e+07	3.32448e+07	2.59272e+07	3.1285e+07	3.28078e+07	3.49347e+07	4.01932e+07	3.00226e+07
Q9H270	Vacuolar protein sorting-associated protein 11 homolog OS=Homo sapiens (Human) OX=9606 GN=VPS11 PE=1 SV=1	VPS11	0.105109	0.013134	-0.0608991	0.436844	0.911387	0.619869	0.664067	0.974258	0.794178	1.13893e+07	1.16506e+07	1.10375e+07	1.1805e+07	1.02388e+07	1.10427e+07	1.04926e+07	1.14128e+07
Q07960	Rho GTPase-activating protein 1 OS=Homo sapiens (Human) OX=9606 GN=ARHGAP1 PE=1 SV=1	ARHGAP1	0.22221	-0.308192	-0.142403	0.135971	0.0573085	0.265658	0.388517	0.420087	0.534962	2.73898e+07	2.89108e+07	3.6254e+07	3.34844e+07	3.05346e+07	2.92822e+07	3.23257e+07	3.08259e+07
Q9UHD8	Septin-9 OS=Homo sapiens (Human) OX=9606 GN=SEPTIN9 PE=1 SV=2	SEPT9	0.219574	0.0314415	0.0250658	0.116752	0.796544	0.812732	0.366023	0.932969	0.908074	4.11888e+07	3.77332e+07	3.8376e+07	3.87716e+07	3.31394e+07	3.31999e+07	3.96164e+07	3.88856e+07
Q9P258	Protein RCC2 OS=Homo sapiens (Human) OX=9606 GN=RCC2 PE=1 SV=2	RCC2	0.198486	-0.081024	-0.243311	0.15199	0.533489	0.0779425	0.406514	0.822451	0.323309	2.20732e+07	1.99354e+07	2.17388e+07	2.26484e+07	1.90693e+07	1.94537e+07	1.90426e+07	1.84526e+07
Q13564	NEDD8-activating enzyme E1 regulatory subunit OS=Homo sapiens (Human) OX=9606 GN=NAE1 PE=1 SV=1	NAE1	0.0305119	-0.0675787	0.0906531	0.838758	0.604371	0.45378	0.919651	0.855298	0.684389	1.42247e+07	1.53137e+07	1.61647e+07	1.47993e+07	1.63179e+07	1.40762e+07	1.66312e+07	1.63104e+07
P50502	Hsc70-interacting protein OS=Homo sapiens (Human) OX=9606 GN=ST13 PE=1 SV=2	ST13	-0.0539863	-0.037265	0.00159371	0.715029	0.826049	0.991966	0.851946	0.944252	0.995843	1.28383e+08	1.51786e+08	1.32234e+08	1.55179e+08	1.47226e+08	1.49638e+08	1.33616e+08	1.53914e+08
Q01814	Plasma membrane calcium-transporting ATPase 2 OS=Homo sapiens (Human) OX=9606 GN=ATP2B2 PE=1 SV=2	ATP2B2	1.78765	-0.495953	-0.444616	0.251353	0.363027	0.331784	0.51266	0.718983	0.592997	785770	1.33329e+06	2.09491e+06	994604	121724	1.43098e+06	1.07618e+06	1.04531e+06
Q8TAT6	Nuclear protein localization protein 4 homolog OS=Homo sapiens (Human) OX=9606 GN=NPLOC4 PE=1 SV=3	NPLOC4	-0.0506595	0.0738157	-0.0273092	0.701576	0.532442	0.805625	0.843957	0.821994	0.903707	1.41134e+07	1.45776e+07	1.33473e+07	1.3915e+07	1.47537e+07	1.33636e+07	1.36967e+07	1.30562e+07
Q08209	Serine/threonine-protein phosphatase 2B catalytic subunit alpha isoform OS=Homo sapiens (Human) OX=9606 GN=PPP3CA PE=1 SV=1	PPP3CA	0.130097	0.0146923	0.0908296	0.378457	0.896259	0.441687	0.621699	0.970163	0.678937	5.8043e+07	5.98072e+07	5.84896e+07	5.81539e+07	4.96544e+07	5.71732e+07	5.97825e+07	6.45311e+07
O76070	Gamma-synuclein OS=Homo sapiens (Human) OX=9606 GN=SNCG PE=1 SV=2	SNCG	0.787998	-0.546808	-0.390263	0.00343472	0.0117676	0.0335061	0.114483	0.286964	0.235395	1.52069e+08	1.3651e+08	2.17271e+08	2.03899e+08	1.27907e+08	1.16036e+08	1.51454e+08	1.70284e+08
Q4J6C6	Prolyl endopeptidase-like OS=Homo sapiens (Human) OX=9606 GN=PREPL PE=1 SV=1	PREPL	0.15819	-0.436984	-0.566309	0.293399	0.0293447	0.0096786	0.548254	0.360712	0.15909	9.73742e+06	1.11324e+07	1.45934e+07	1.36135e+07	1.3431e+07	1.18837e+07	1.00355e+07	9.02888e+06
O94905	Erlin-2 OS=Homo sapiens (Human) OX=9606 GN=ERLIN2 PE=1 SV=1	ERLIN2	0.0714356	0.00242023	-0.0811273	0.665093	0.987881	0.610689	0.822774	0.996612	0.789558	3.66616e+07	3.63471e+07	4.0427e+07	3.28512e+07	3.42158e+07	3.52265e+07	3.48811e+07	3.40243e+07
P61421	V-type proton ATPase subunit d 1 OS=Homo sapiens (Human) OX=9606 GN=ATP6V0D1 PE=1 SV=1	ATP6V0D1	0.0243451	0.197732	-0.0358117	0.835781	0.152799	0.749696	0.917682	0.545471	0.870518	7.13933e+07	6.61799e+07	6.02211e+07	5.96469e+07	5.82922e+07	5.94692e+07	6.04815e+07	5.65136e+07
P23921	Ribonucleoside-diphosphate reductase large subunit OS=Homo sapiens (Human) OX=9606 GN=RRM1 PE=1 SV=1	RRM1	0.292481	-0.0869832	0.0615393	0.0856866	0.494607	0.576716	0.318279	0.807115	0.766602	2.06193e+07	1.8735e+07	2.09593e+07	2.07932e+07	1.81588e+07	1.60065e+07	2.22837e+07	2.12991e+07
Q13428	Treacle protein OS=Homo sapiens (Human) OX=9606 GN=TCOF1 PE=1 SV=3	TCOF1	0.704628	-0.411621	-0.444107	0.0209966	0.07123	0.033065	0.191131	0.444111	0.234537	1.5388e+07	1.84172e+07	2.44969e+07	2.04698e+07	1.21622e+07	1.5536e+07	1.66648e+07	1.62572e+07
O00170	AH receptor-interacting protein OS=Homo sapiens (Human) OX=9606 GN=AIP PE=1 SV=2	AIP	0.249513	0.0819849	0.134216	0.123471	0.514295	0.268723	0.374057	0.815405	0.53738	1.68432e+07	1.79593e+07	1.69682e+07	1.59118e+07	1.46456e+07	1.30761e+07	1.79356e+07	1.81319e+07
O75312	Zinc finger protein ZPR1 OS=Homo sapiens (Human) OX=9606 GN=ZPR1 PE=1 SV=1	ZNF259; ZPR1	-0.18919	0.258283	0.181267	0.23265	0.197426	0.221441	0.491778	0.591991	0.494511	1.24652e+07	1.5351e+07	1.07761e+07	1.2413e+07	1.35789e+07	1.27848e+07	1.33624e+07	1.28702e+07
Q9NQ79	Cartilage acidic protein 1 OS=Homo sapiens (Human) OX=9606 GN=CRTAC1 PE=1 SV=2	CRTAC1	0.0733785	-0.36209	-0.070032	0.541927	0.0363049	0.526017	0.740996	0.381574	0.73207	9.90278e+06	8.99718e+06	1.20499e+07	1.22146e+07	1.16376e+07	1.14495e+07	1.13315e+07	1.17873e+07
Q9NS69	Mitochondrial import receptor subunit TOM22 homolog OS=Homo sapiens (Human) OX=9606 GN=TOMM22 PE=1 SV=3	TOMM22	-0.240114	0.189718	0.320249	0.218577	0.282196	0.107921	0.475394	0.664337	0.371018	3.76833e+07	4.00552e+07	3.77625e+07	3.07274e+07	4.2619e+07	3.7962e+07	4.45427e+07	4.06087e+07
P50454	Serpin H1 OS=Homo sapiens (Human) OX=9606 GN=SERPINH1 PE=1 SV=2	SERPINH1	0.299641	0.0736228	0.224118	0.169267	0.716732	0.240322	0.424824	0.907564	0.512716	1.8644e+07	2.23634e+07	1.71685e+07	2.1929e+07	1.48471e+07	1.67739e+07	2.23787e+07	2.29535e+07
Q5TBA9	Protein furry homolog OS=Homo sapiens (Human) OX=9606 GN=FRY PE=1 SV=1	FRY	-0.239736	0.20563	0.270643	0.1164	0.155466	0.0607334	0.365669	0.547096	0.291769	7.43197e+06	8.23078e+06	6.74624e+06	6.81839e+06	7.64775e+06	8.39405e+06	7.94724e+06	8.42307e+06
P52895	Aldo-keto reductase family 1 member C2 OS=Homo sapiens (Human) OX=9606 GN=AKR1C2 PE=1 SV=3	AKR1C2	0.274956	0.0707242	0.177435	0.348685	0.778835	0.478729	0.596619	0.92743	0.700197	8.96162e+06	7.92882e+06	9.75355e+06	6.60468e+06	7.45053e+06	5.89507e+06	8.91486e+06	9.24116e+06
Q96FC7	Phytanoyl-CoA hydroxylase-interacting protein-like OS=Homo sapiens (Human) OX=9606 GN=PHYHIPL PE=1 SV=3	PHYHIPL	0.470526	-0.148161	-0.109599	0.0267858	0.319316	0.437852	0.206924	0.691969	0.676082	5.1182e+07	5.00525e+07	6.04105e+07	5.20754e+07	4.15618e+07	3.94256e+07	5.30389e+07	5.09524e+07
Q9UMR2	ATP-dependent RNA helicase DDX19B OS=Homo sapiens (Human) OX=9606 GN=DDX19B PE=1 SV=1	DDX19B	-0.524704	0.270177	0.154845	0.284515	0.584331	0.569868	0.540075	0.844534	0.761471	1.434e+06	687348	1.02581e+06	660685	853857	1.65174e+06	924560	908559
Q86UE4	Protein LYRIC OS=Homo sapiens (Human) OX=9606 GN=MTDH PE=1 SV=2	MTDH	0.723217	-0.375158	-0.581341	0.0143727	0.0805389	0.0235831	0.172101	0.451468	0.21346	1.44707e+07	1.43929e+07	2.10562e+07	1.66389e+07	1.08327e+07	1.19246e+07	1.21765e+07	1.28523e+07
P52292	Importin subunit alpha-1 OS=Homo sapiens (Human) OX=9606 GN=KPNA2 PE=1 SV=1	KPNA2	0.161944	0.0246933	0.0663699	0.293404	0.828458	0.539828	0.548254	0.945084	0.741166	1.87513e+07	1.95012e+07	1.89211e+07	1.86759e+07	1.55904e+07	1.80843e+07	1.95286e+07	1.98388e+07
O60684	Importin subunit alpha-7 OS=Homo sapiens (Human) OX=9606 GN=KPNA6 PE=1 SV=1	KPNA6	0.0475071	-0.137664	0.0856631	0.8333	0.611092	0.583362	0.916736	0.859473	0.772137	1.94761e+07	1.30688e+07	1.60032e+07	1.92492e+07	1.96853e+07	1.45523e+07	1.79184e+07	1.93595e+07
O95219	Sorting nexin-4 OS=Homo sapiens (Human) OX=9606 GN=SNX4 PE=1 SV=1	SNX4	0.196283	0.0668787	-0.208401	0.239121	0.635825	0.182828	0.500113	0.874984	0.45532	2.09825e+07	2.12348e+07	2.17347e+07	1.86848e+07	1.67522e+07	1.83514e+07	1.78669e+07	1.70263e+07
Q9NZR1	Tropomodulin-2 OS=Homo sapiens (Human) OX=9606 GN=TMOD2 PE=1 SV=1	TMOD2	0.174298	-0.262693	-0.0849409	0.229767	0.0917654	0.492605	0.487857	0.460398	0.711271	3.30616e+07	3.2113e+07	4.11607e+07	3.7126e+07	3.41867e+07	3.51439e+07	3.66176e+07	3.70964e+07
P16298	Serine/threonine-protein phosphatase 2B catalytic subunit beta isoform OS=Homo sapiens (Human) OX=9606 GN=PPP3CB PE=1 SV=2	PPP3CB	0.218431	-0.167005	-0.236754	0.250163	0.19571	0.0954059	0.511611	0.589707	0.353711	9.69391e+06	9.97825e+06	1.12448e+07	1.0843e+07	8.43471e+06	1.05981e+07	9.02169e+06	9.73357e+06
P36957	Dihydrolipoyllysine-residue succinyltransferase component of 2-oxoglutarate dehydrogenase complex, mitochondrial OS=Homo sapiens (Human) OX=9606 GN=DLST PE=1 SV=4	DLST	-0.0102393	0.118044	0.0810212	0.948074	0.358021	0.49724	0.973977	0.718249	0.714403	6.00018e+07	5.98342e+07	5.7629e+07	5.28936e+07	6.05621e+07	5.0984e+07	5.88756e+07	5.7928e+07
Q02153	Guanylate cyclase soluble subunit beta-1 OS=Homo sapiens (Human) OX=9606 GN=GUCY1B1 PE=1 SV=1	GUCY1B3	0.0772129	0.0251059	-0.286364	0.608782	0.863931	0.350732	0.786184	0.957421	0.604814	1.60162e+07	1.69286e+07	1.49115e+07	1.75609e+07	1.53809e+07	1.53265e+07	1.05754e+07	1.66481e+07
Q5SQI0	Alpha-tubulin N-acetyltransferase 1 OS=Homo sapiens (Human) OX=9606 GN=ATAT1 PE=1 SV=1	ATAT1	0.0851827	-0.0928367	0.00303526	0.506208	0.557089	0.977141	0.714654	0.832824	0.987748	9.76122e+07	1.18413e+08	1.1332e+08	1.16009e+08	1.03855e+08	1.11931e+08	1.15858e+08	1.13946e+08
Q8N126	Cell adhesion molecule 3 OS=Homo sapiens (Human) OX=9606 GN=CADM3 PE=1 SV=1	CADM3	0.286762	-0.130512	0.00598712	0.0729969	0.287114	0.960263	0.298265	0.669605	0.980613	3.44376e+07	3.41393e+07	3.69024e+07	3.81777e+07	3.20171e+07	2.9647e+07	3.58452e+07	3.96313e+07
Q5H9R7	Serine/threonine-protein phosphatase 6 regulatory subunit 3 OS=Homo sapiens (Human) OX=9606 GN=PPP6R3 PE=1 SV=2	PPP6R3	0.128657	-0.111489	0.0315512	0.333281	0.385764	0.812576	0.583934	0.734846	0.908074	1.31769e+07	1.25929e+07	1.44686e+07	1.33856e+07	1.27272e+07	1.27918e+07	1.33708e+07	1.51322e+07
Q66K14	TBC1 domain family member 9B OS=Homo sapiens (Human) OX=9606 GN=TBC1D9B PE=1 SV=3	TBC1D9B	-0.173026	0.0630967	-0.00188374	0.204086	0.636687	0.986039	0.459536	0.875586	0.992155	8.22365e+06	7.27169e+06	7.27894e+06	7.52739e+06	8.56423e+06	8.13511e+06	7.50374e+06	7.28283e+06
P22061	Protein-L-isoaspartate(D-aspartate) O-methyltransferase OS=Homo sapiens (Human) OX=9606 GN=PCMT1 PE=1 SV=4	PCMT1	0.0293743	0.012933	-0.00474402	0.833678	0.90902	0.964291	0.916736	0.973312	0.982634	1.11149e+08	1.14213e+08	1.13021e+08	1.10326e+08	1.01859e+08	1.16636e+08	1.12203e+08	1.10402e+08
O96005	Cleft lip and palate transmembrane protein 1 OS=Homo sapiens (Human) OX=9606 GN=CLPTM1 PE=1 SV=1	CLPTM1	0.358533	0.242796	0.0434713	0.0647868	0.127786	0.749265	0.284673	0.517233	0.870518	2.08266e+07	2.14695e+07	1.91016e+07	1.67183e+07	1.47159e+07	1.32241e+07	1.9129e+07	1.77313e+07
Q9NTI2	Phospholipid-transporting ATPase IB OS=Homo sapiens (Human) OX=9606 GN=ATP8A2 PE=1 SV=3		-0.256292	0.295829	0.360868	0.210697	0.0487043	0.0288536	0.467151	0.411067	0.225309	1.08256e+07	1.06892e+07	8.75644e+06	8.76928e+06	9.21066e+06	1.18796e+07	1.16873e+07	1.08353e+07
Q53H12	Acylglycerol kinase, mitochondrial OS=Homo sapiens (Human) OX=9606 GN=AGK PE=1 SV=2	AGK	0.200171	-0.201843	-0.197985	0.267489	0.250213	0.374547	0.526745	0.643005	0.626685	3.54666e+07	3.55802e+07	4.5335e+07	3.68227e+07	3.64437e+07	3.47421e+07	4.04435e+07	3.13691e+07
Q10570	Cleavage and polyadenylation specificity factor subunit 1 OS=Homo sapiens (Human) OX=9606 GN=CPSF1 PE=1 SV=2	CPSF1	-0.0846328	0.0223123	-0.0540673	0.5337	0.852658	0.633189	0.734829	0.954987	0.80212	7.43991e+06	8.00779e+06	7.72976e+06	7.47276e+06	7.62677e+06	8.51458e+06	7.10553e+06	7.54222e+06
Q06203	Amidophosphoribosyltransferase OS=Homo sapiens (Human) OX=9606 GN=PPAT PE=1 SV=1	PPAT	-0.224558	0.00630907	0.0961364	0.214067	0.975577	0.416957	0.469528	0.992019	0.659119	1.006e+07	1.37955e+07	1.16779e+07	1.17808e+07	1.24198e+07	1.52018e+07	1.2075e+07	1.30176e+07
Q8IYD1	Eukaryotic peptide chain release factor GTP-binding subunit ERF3B OS=Homo sapiens (Human) OX=9606 GN=GSPT2 PE=1 SV=2	GSPT2	-0.0185783	-0.205877	-0.272077	0.892772	0.210757	0.20681	0.948319	0.609264	0.480076	6.39895e+06	5.45963e+06	7.0656e+06	6.57769e+06	7.3114e+06	6.52534e+06	4.91049e+06	6.49069e+06
Q96JJ3	Engulfment and cell motility protein 2 OS=Homo sapiens (Human) OX=9606 GN=ELMO2 PE=1 SV=2	ELMO2	0.253697	-0.129971	-0.106684	0.18965	0.457665	0.522797	0.446034	0.780169	0.730184	8.79736e+06	8.14895e+06	1.03251e+07	8.31397e+06	7.48044e+06	8.05351e+06	8.82598e+06	8.38903e+06
P30519	Heme oxygenase 2 OS=Homo sapiens (Human) OX=9606 GN=HMOX2 PE=1 SV=2	HMOX2	-1.63088	0.396715	1.57424	0.000747273	0.0656057	0.000873355	0.0837236	0.428945	0.0922568	2.18235e+07	2.24824e+07	1.5042e+07	1.88199e+07	4.90356e+07	5.51828e+07	4.68796e+07	5.35458e+07
Q96Q42	Alsin OS=Homo sapiens (Human) OX=9606 GN=ALS2 PE=1 SV=2	ALS2	-0.192835	-0.269971	0.252108	0.316668	0.13376	0.137838	0.570504	0.522448	0.410949	3.51692e+06	3.22363e+06	3.73186e+06	4.41694e+06	4.24382e+06	5.07634e+06	4.70432e+06	4.96974e+06
Q9Y617	Phosphoserine aminotransferase OS=Homo sapiens (Human) OX=9606 GN=PSAT1 PE=1 SV=2	PSAT1	0.314177	-0.00739955	-0.152215	0.130699	0.952171	0.243153	0.383356	0.987161	0.516189	2.90879e+07	3.01029e+07	2.8427e+07	3.11204e+07	2.14213e+07	2.66638e+07	2.62956e+07	2.72426e+07
O15042	U2 snRNP-associated SURP motif-containing protein OS=Homo sapiens (Human) OX=9606 GN=U2SURP PE=1 SV=2	U2SURP	0.123977	0.217252	-0.0164554	0.323808	0.133526	0.888102	0.577092	0.522253	0.943838	1.81649e+07	1.9925e+07	1.62531e+07	1.64777e+07	1.49327e+07	1.51947e+07	1.54519e+07	1.69412e+07
Q15717	ELAV-like protein 1 OS=Homo sapiens (Human) OX=9606 GN=ELAVL1 PE=1 SV=2	ELAVL1	-0.22775	-0.0692021	0.0654646	0.269236	0.604914	0.603121	0.5275	0.855681	0.785206	5.73458e+07	6.12031e+07	5.88665e+07	6.56252e+07	6.42725e+07	8.24143e+07	6.3588e+07	6.65239e+07
Q99497	Protein/nucleic acid deglycase DJ-1 OS=Homo sapiens (Human) OX=9606 GN=PARK7 PE=1 SV=2	PARK7	0.295071	-0.188299	-0.234305	0.090006	0.258594	0.134435	0.325954	0.647677	0.407003	1.62706e+08	1.42828e+08	1.8592e+08	1.62277e+08	1.39246e+08	1.43973e+08	1.44043e+08	1.51366e+08
P23528	Cofilin-1 OS=Homo sapiens (Human) OX=9606 GN=CFL1 PE=1 SV=3	CFL1	0.10549	-0.0497622	-0.0439926	0.404791	0.693994	0.701146	0.642238	0.900601	0.847258	1.04477e+09	1.14045e+09	1.16202e+09	1.09862e+09	1.03538e+09	1.05535e+09	1.06635e+09	1.12635e+09
P61221	ATP-binding cassette sub-family E member 1 OS=Homo sapiens (Human) OX=9606 GN=ABCE1 PE=1 SV=1	ABCE1	-0.173398	-0.105302	0.0058235	0.255104	0.459575	0.964229	0.515337	0.781532	0.982634	2.1516e+07	2.32843e+07	2.55911e+07	2.26534e+07	2.80846e+07	2.63329e+07	2.34031e+07	2.49721e+07
P10645	Chromogranin-A OS=Homo sapiens (Human) OX=9606 GN=CHGA PE=1 SV=7	CHGA	0.672681	-0.0714536	-0.311348	0.00847324	0.634148	0.127249	0.147795	0.874039	0.395388	1.46882e+08	1.32887e+08	1.36471e+08	1.57917e+08	9.46588e+07	8.93344e+07	1.07328e+08	1.30409e+08
Q9BZZ5	Apoptosis inhibitor 5 OS=Homo sapiens (Human) OX=9606 GN=API5 PE=1 SV=3	API5	0.397808	-0.221366	-0.384146	0.0435132	0.168353	0.0499734	0.242892	0.562055	0.275213	4.69419e+07	4.69764e+07	5.91284e+07	5.06897e+07	4.11299e+07	4.19779e+07	4.00158e+07	4.39749e+07
Q96KP1	Exocyst complex component 2 OS=Homo sapiens (Human) OX=9606 GN=EXOC2 PE=1 SV=1	EXOC2	-0.333911	0.250416	0.181224	0.0413544	0.115238	0.176654	0.239127	0.495838	0.451824	2.19172e+07	2.47776e+07	1.91759e+07	2.00135e+07	2.45334e+07	2.48587e+07	2.13071e+07	2.31558e+07
P39748	Flap endonuclease 1 OS=Homo sapiens (Human) OX=9606 GN=FEN1 PE=1 SV=1	FEN1	0.167041	-0.134419	-0.218779	0.220625	0.293457	0.159861	0.478659	0.674515	0.435766	1.66455e+07	1.75074e+07	1.92267e+07	1.82618e+07	1.71457e+07	1.62604e+07	1.50006e+07	1.72831e+07
P18754	Regulator of chromosome condensation OS=Homo sapiens (Human) OX=9606 GN=RCC1 PE=1 SV=1	RCC1	-0.111046	0.22712	-0.011876	0.458935	0.161743	0.926523	0.679752	0.553237	0.965225	2.49708e+07	2.70422e+07	2.07577e+07	2.37441e+07	2.30067e+07	2.50444e+07	2.21055e+07	2.19323e+07
Q13362	Serine/threonine-protein phosphatase 2A 56 kDa regulatory subunit gamma isoform OS=Homo sapiens (Human) OX=9606 GN=PPP2R5C PE=1 SV=3	PPP2R5C	-0.262517	-0.0656634	0.171984	0.0923197	0.774449	0.208724	0.330779	0.925686	0.481864	5.39195e+06	7.67607e+06	6.47016e+06	7.00653e+06	8.22983e+06	7.9267e+06	7.2976e+06	7.88465e+06
Q5W0V3	Protein FAM160B1 OS=Homo sapiens (Human) OX=9606 GN=FAM160B1 PE=1 SV=1	FAM160B1	0.0120826	-0.133647	0.109494	0.943615	0.444424	0.517584	0.97233	0.773306	0.727075	7.32802e+06	7.4927e+06	7.25636e+06	9.10689e+06	7.99531e+06	8.13471e+06	8.81616e+06	8.7243e+06
P04181	Ornithine aminotransferase, mitochondrial OS=Homo sapiens (Human) OX=9606 GN=OAT PE=1 SV=1	OAT	-0.380008	0.0650033	0.358942	0.116208	0.741018	0.124147	0.365439	0.914503	0.391787	2.65401e+07	2.62462e+07	2.18048e+07	2.91931e+07	3.18319e+07	3.39022e+07	3.31725e+07	3.15617e+07
Q13148	TAR DNA-binding protein 43 OS=Homo sapiens (Human) OX=9606 GN=TARDBP PE=1 SV=1	TARDBP	-0.00855379	0.0651375	0.0715785	0.954643	0.623165	0.564282	0.978266	0.868287	0.756926	9.45559e+07	8.72623e+07	8.28482e+07	9.09946e+07	8.11571e+07	9.38545e+07	9.3883e+07	8.86761e+07
Q6ZTA4	Tripartite motif-containing protein 67 OS=Homo sapiens (Human) OX=9606 GN=TRIM67 PE=2 SV=3	TRIM67	0.0201006	-0.244332	0.210859	0.870672	0.420342	0.109159	0.935545	0.758539	0.374418	3.97712e+06	6.46567e+06	6.08404e+06	5.93053e+06	6.12865e+06	5.72419e+06	6.80859e+06	7.09868e+06
Q9NVI7	ATPase family AAA domain-containing protein 3A OS=Homo sapiens (Human) OX=9606 GN=ATAD3A PE=1 SV=2	ATAD3A	-0.181861	0.108695	0.164325	0.174216	0.371667	0.175233	0.428822	0.723117	0.450245	2.90092e+07	3.04325e+07	2.72824e+07	2.78324e+07	3.12287e+07	3.1252e+07	3.10866e+07	3.06756e+07
P18085	ADP-ribosylation factor 4 OS=Homo sapiens (Human) OX=9606 GN=ARF4 PE=1 SV=3	ARF4	-0.19463	-0.0183795	0.104603	0.185433	0.89696	0.380961	0.44289	0.97027	0.632609	9.55544e+07	1.10138e+08	1.07791e+08	1.00155e+08	1.15388e+08	1.23447e+08	1.12721e+08	1.1072e+08
P00338	L-lactate dehydrogenase A chain OS=Homo sapiens (Human) OX=9606 GN=LDHA PE=1 SV=2	LDHA	-0.351196	-0.220403	0.498644	0.207115	0.331746	0.0678995	0.462276	0.699946	0.304548	4.02797e+07	4.21171e+07	4.07698e+07	5.6481e+07	6.87326e+07	5.45805e+07	6.62042e+07	6.94335e+07
Q9UPT6	C-Jun-amino-terminal kinase-interacting protein 3 OS=Homo sapiens (Human) OX=9606 GN=MAPK8IP3 PE=1 SV=3	MAPK8IP3	0.329992	0.0494382	-0.2424	0.194219	0.812636	0.278926	0.450215	0.938279	0.548744	8.89372e+06	9.22546e+06	1.02584e+07	7.46838e+06	7.47929e+06	6.50899e+06	7.36223e+06	7.43631e+06
Q5VTR2	E3 ubiquitin-protein ligase BRE1A OS=Homo sapiens (Human) OX=9606 GN=RNF20 PE=1 SV=2	RNF20	-0.129505	0.266387	0.157805	0.627001	0.321775	0.534581	0.796649	0.693127	0.738281	6.17257e+06	6.94979e+06	4.47818e+06	6.62148e+06	5.45676e+06	6.49626e+06	5.791e+06	6.37252e+06
P07737	Profilin-1 OS=Homo sapiens (Human) OX=9606 GN=PFN1 PE=1 SV=2	PFN1	-0.150981	0.0500512	0.0749286	0.317779	0.668129	0.566499	0.571666	0.889923	0.758284	1.96913e+08	1.99482e+08	1.96561e+08	1.86444e+08	2.27119e+08	1.99097e+08	1.89881e+08	2.14128e+08
Q9Y5K5	Ubiquitin carboxyl-terminal hydrolase isozyme L5 OS=Homo sapiens (Human) OX=9606 GN=UCHL5 PE=1 SV=3	UCHL5	0.0305373	-0.0469041	0.0403565	0.803397	0.687803	0.703177	0.900351	0.899088	0.847884	1.14974e+07	1.21472e+07	1.21608e+07	1.22561e+07	1.1594e+07	1.23523e+07	1.25528e+07	1.25566e+07
Q96JB2	Conserved oligomeric Golgi complex subunit 3 OS=Homo sapiens (Human) OX=9606 GN=COG3 PE=1 SV=3	COG3	0.119576	-0.0977255	0.0390878	0.339447	0.505445	0.800857	0.588468	0.812598	0.900818	4.60598e+06	5.40237e+06	5.39988e+06	5.27665e+06	4.93707e+06	4.88816e+06	6.06891e+06	4.95639e+06
P61011	Signal recognition particle 54 kDa protein OS=Homo sapiens (Human) OX=9606 GN=SRP54 PE=1 SV=1	SRP54	-0.022634	-0.0321807	-0.1268	0.870998	0.774269	0.269802	0.935578	0.925686	0.538473	1.87997e+07	1.87035e+07	1.92987e+07	1.9051e+07	1.81619e+07	2.0903e+07	1.75737e+07	1.75486e+07
P08243	Asparagine synthetase [glutamine-hydrolyzing] OS=Homo sapiens (Human) OX=9606 GN=ASNS PE=1 SV=4	ASNS	0.147437	0.138984	0.0481504	0.470635	0.5167	0.80392	0.68836	0.817073	0.902945	2.2025e+07	2.5135e+07	2.47211e+07	1.84693e+07	1.91528e+07	1.93671e+07	2.2251e+07	2.1936e+07
O95336	6-phosphogluconolactonase OS=Homo sapiens (Human) OX=9606 GN=PGLS PE=1 SV=2	PGLS	0.349188	-0.0435951	-0.237159	0.0670724	0.755787	0.19215	0.28989	0.920431	0.466078	4.90603e+07	4.70388e+07	5.32729e+07	4.6018e+07	4.04418e+07	3.73878e+07	3.8754e+07	4.55338e+07
O95486	Protein transport protein Sec24A OS=Homo sapiens (Human) OX=9606 GN=SEC24A PE=1 SV=2	SEC24A	-0.303784	0.0608111	-0.0115035	0.0534772	0.613519	0.91562	0.264751	0.861039	0.960598	8.76612e+06	9.31909e+06	8.83746e+06	8.49654e+06	1.07399e+07	1.0692e+07	8.7373e+06	8.45797e+06
P55036	26S proteasome non-ATPase regulatory subunit 4 OS=Homo sapiens (Human) OX=9606 GN=PSMD4 PE=1 SV=1	PSMD4	-0.00371785	0.0208542	-0.425256	0.98371	0.861402	0.0172818	0.992109	0.95629	0.189443	4.26394e+07	4.07102e+07	3.98043e+07	4.23671e+07	3.63726e+07	4.6587e+07	2.99271e+07	3.1251e+07
P51116	Fragile X mental retardation syndrome-related protein 2 OS=Homo sapiens (Human) OX=9606 GN=FXR2 PE=1 SV=2	FXR2	-0.0126157	-0.288283	0.0091501	0.921421	0.0611382	0.93719	0.962897	0.423005	0.968781	8.95176e+06	8.51044e+06	1.0394e+07	1.09305e+07	1.12156e+07	1.03193e+07	1.1135e+07	1.03334e+07
Q86Y82	Syntaxin-12 OS=Homo sapiens (Human) OX=9606 GN=STX12 PE=1 SV=1	STX12	0.363951	-0.430714	-0.379681	0.147181	0.116357	0.131411	0.401189	0.498568	0.402594	4.26972e+07	3.66275e+07	6.28408e+07	4.52149e+07	4.11425e+07	4.1715e+07	40240750	4.17125e+07
P23229	Integrin alpha-6 OS=Homo sapiens (Human) OX=9606 GN=ITGA6 PE=1 SV=5	ITGA6	0.22271	-0.147593	-0.11019	0.252595	0.49177	0.525534	0.513955	0.805508	0.73207	8.86751e+06	1.1011e+07	1.23069e+07	9.73509e+06	9.70337e+06	9.07319e+06	1.03401e+07	9.94547e+06
O00264	Membrane-associated progesterone receptor component 1 OS=Homo sapiens (Human) OX=9606 GN=PGRMC1 PE=1 SV=3	PGRMC1	0.000754416	0.137509	-0.0864162	0.996187	0.334117	0.527577	0.998468	0.70267	0.732846	1.44834e+08	1.44384e+08	1.40499e+08	1.23007e+08	1.22405e+08	1.41373e+08	1.19973e+08	1.27788e+08
Q08AD1	Calmodulin-regulated spectrin-associated protein 2 OS=Homo sapiens (Human) OX=9606 GN=CAMSAP2 PE=1 SV=3	CAMSAP2	0.651924	-0.350481	-0.502769	0.0158094	0.0735583	0.0272231	0.173701	0.446234	0.22082	7.68849e+06	7.28502e+06	1.04708e+07	8.69567e+06	5.71497e+06	6.47645e+06	6.45781e+06	7.02263e+06
P30419	Glycylpeptide N-tetradecanoyltransferase 1 OS=Homo sapiens (Human) OX=9606 GN=NMT1 PE=1 SV=2	NMT1	0.366839	-0.292938	-0.240499	0.0691567	0.0950522	0.197594	0.291514	0.467338	0.470259	1.45799e+07	1.49176e+07	1.95757e+07	1.66764e+07	1.47892e+07	1.32737e+07	1.65968e+07	1.40929e+07
Q70E73	Ras-associated and pleckstrin homology domains-containing protein 1 OS=Homo sapiens (Human) OX=9606 GN=RAPH1 PE=1 SV=3	RAPH1	0.33094	-0.17934	-0.19067	0.048095	0.184227	0.198271	0.250091	0.577869	0.470612	1.04872e+07	1.03006e+07	1.13482e+07	1.22058e+07	9.25288e+06	9.42307e+06	9.70605e+06	1.09561e+07
P07910	Heterogeneous nuclear ribonucleoproteins C1/C2 OS=Homo sapiens (Human) OX=9606 GN=HNRNPC PE=1 SV=4	HNRNPC	0.135309	-0.161433	-0.212797	0.311242	0.226862	0.102479	0.564495	0.625084	0.36223	2.29452e+08	2.12694e+08	2.51009e+08	2.43193e+08	2.17453e+08	2.32751e+08	2.13937e+08	2.12441e+08
O75179	Ankyrin repeat domain-containing protein 17 OS=Homo sapiens (Human) OX=9606 GN=ANKRD17 PE=1 SV=3	ANKRD17	-0.116888	0.202853	-0.103144	0.39768	0.146731	0.418703	0.636226	0.535561	0.660073	8.18608e+06	8.76977e+06	7.51286e+06	7.21322e+06	8.39581e+06	7.57697e+06	7.21725e+06	6.50825e+06
O95870	Phosphatidylserine lipase ABHD16A OS=Homo sapiens (Human) OX=9606 GN=ABHD16A PE=1 SV=3	ABHD16A	-0.126865	-0.102563	-0.0689168	0.376202	0.450641	0.528248	0.620157	0.777214	0.733196	1.15756e+07	1.02361e+07	1.15843e+07	1.17912e+07	1.19819e+07	1.36264e+07	1.12867e+07	1.09995e+07
P48634	Protein PRRC2A OS=Homo sapiens (Human) OX=9606 GN=PRRC2A PE=1 SV=3	PRRC2A	0.946035	-0.306846	-0.355285	0.00431198	0.172382	0.0700689	0.12638	0.566319	0.307312	3.74846e+06	4.76237e+06	5.69243e+06	4.79864e+06	2.51933e+06	2.91822e+06	4.29748e+06	3.88418e+06
Q6UB35	Monofunctional C1-tetrahydrofolate synthase, mitochondrial OS=Homo sapiens (Human) OX=9606 GN=MTHFD1L PE=1 SV=1	MTHFD1L	-0.0460724	-0.100539	0.251521	0.734397	0.472333	0.0891892	0.863441	0.790381	0.34535	9.50089e+06	8.60191e+06	9.23573e+06	1.01723e+07	1.03878e+07	9.66026e+06	1.13942e+07	1.16852e+07
Q9UBE0	SUMO-activating enzyme subunit 1 OS=Homo sapiens (Human) OX=9606 GN=SAE1 PE=1 SV=1	SAE1	0.146107	0.118935	-0.233943	0.3183	0.37499	0.110882	0.572099	0.726367	0.375599	4.64119e+07	4.73662e+07	4.08997e+07	4.55798e+07	3.77357e+07	4.04436e+07	3.6584e+07	3.68429e+07
O43837	Isocitrate dehydrogenase [NAD] subunit beta, mitochondrial OS=Homo sapiens (Human) OX=9606 GN=IDH3B PE=1 SV=2	IDH3B	0.245106	-0.174729	-0.156057	0.132649	0.224148	0.248668	0.385676	0.622841	0.520531	1.36949e+07	1.44737e+07	1.5076e+07	1.67514e+07	1.39982e+07	1.28816e+07	1.4584e+07	1.39477e+07
Q6P9B6	MTOR-associated protein MEAK7 OS=Homo sapiens (Human) OX=9606 GN=MEAK7 PE=1 SV=2	KIAA1609; TLDC1	-0.275813	0.0778558	0.200691	0.111905	0.568374	0.208385	0.359281	0.837126	0.481803	1.9265e+07	1.95922e+07	1.72251e+07	1.96705e+07	2.14969e+07	2.30607e+07	2.23397e+07	2.00322e+07
P12236	ADP/ATP translocase 3 OS=Homo sapiens (Human) OX=9606 GN=SLC25A6 PE=1 SV=4	SLC25A6	-0.101687	0.068797	0.383923	0.631687	0.682094	0.0673574	0.799423	0.896705	0.302838	1.95262e+07	2.03291e+07	1.70119e+07	2.12112e+07	2.2832e+07	1.8235e+07	2.44662e+07	2.51128e+07
P23381	Tryptophan--tRNA ligase, cytoplasmic OS=Homo sapiens (Human) OX=9606 GN=WARS1 PE=1 SV=2	WARS	0.344433	-0.146778	-0.206508	0.0631667	0.291429	0.191164	0.281355	0.672103	0.466078	3.02034e+07	3.12723e+07	3.59693e+07	3.21851e+07	2.82254e+07	2.55266e+07	3.13274e+07	2.77544e+07
Q6PD62	RNA polymerase-associated protein CTR9 homolog OS=Homo sapiens (Human) OX=9606 GN=CTR9 PE=1 SV=1	CTR9	-0.105665	0.378019	-0.11089	0.42046	0.0362938	0.399799	0.653895	0.381574	0.648175	5.81924e+06	5.17329e+06	4.20501e+06	4.23913e+06	4.36076e+06	4.73707e+06	3.67718e+06	4.15687e+06
Q02978	Mitochondrial 2-oxoglutarate/malate carrier protein OS=Homo sapiens (Human) OX=9606 GN=SLC25A11 PE=1 SV=3	SLC25A11	-0.0507591	0.260166	0.178723	0.716641	0.0873883	0.182721	0.852707	0.459128	0.45532	7.44877e+07	7.50264e+07	5.96218e+07	6.53519e+07	6.79981e+07	6.1485e+07	7.15816e+07	6.97371e+07
P00390	Glutathione reductase, mitochondrial OS=Homo sapiens (Human) OX=9606 GN=GSR PE=1 SV=2	GSR	0.0884871	-0.0768529	-0.168064	0.469059	0.504916	0.165899	0.68793	0.812598	0.441537	2.37674e+07	2.40452e+07	2.50678e+07	2.53609e+07	2.40874e+07	2.34169e+07	2.25002e+07	2.23826e+07
P02533	Keratin, type I cytoskeletal 14 OS=Homo sapiens (Human) OX=9606 GN=KRT14 PE=1 SV=4	KRT14	1.76397	2.49595	-1.01668	0.254785	0.170149	0.00420748	0.515105	0.564723	0.132999	2.4993e+07	1.41905e+06	1.19203e+06	935016	1.11106e+06	86909.2	498842	545808
P51858	Hepatoma-derived growth factor OS=Homo sapiens (Human) OX=9606 GN=HDGF PE=1 SV=1	HDGF	0.849553	-0.57512	-0.997684	0.00308233	0.0118521	0.00117618	0.113056	0.286964	0.0947132	4.43766e+07	5.08247e+07	7.29006e+07	6.86681e+07	3.69018e+07	4.18007e+07	3.37294e+07	3.7223e+07
P19623	Spermidine synthase OS=Homo sapiens (Human) OX=9606 GN=SRM PE=1 SV=1	SRM	0.179311	-0.0197841	-0.13099	0.206689	0.871569	0.265295	0.462095	0.959855	0.534803	1.98979e+07	1.82872e+07	1.89958e+07	1.96884e+07	1.775e+07	1.64207e+07	1.7476e+07	1.78468e+07
P22033	Methylmalonyl-CoA mutase, mitochondrial OS=Homo sapiens (Human) OX=9606 GN=MMUT PE=1 SV=4	MUT	-0.0109297	0.0361025	0.101055	0.928673	0.753095	0.389221	0.965373	0.91923	0.639606	1.29896e+07	1.32843e+07	1.25661e+07	1.30616e+07	1.26261e+07	1.32687e+07	1.33703e+07	1.41221e+07
Q86WG5	Myotubularin-related protein 13 OS=Homo sapiens (Human) OX=9606 GN=SBF2 PE=1 SV=1	SBF2	0.11296	0.0479341	-0.148915	0.481905	0.739091	0.209437	0.695844	0.914325	0.482968	2.87527e+06	3.383e+06	3.0011e+06	3.03277e+06	3.05907e+06	2.53606e+06	2.69438e+06	2.74793e+06
Q9Y570	Protein phosphatase methylesterase 1 OS=Homo sapiens (Human) OX=9606 GN=PPME1 PE=1 SV=3	PPME1	-0.0329879	-0.267362	-0.145724	0.795142	0.0757173	0.248673	0.895521	0.446234	0.520531	3.10924e+07	3.10868e+07	3.88499e+07	3.60419e+07	3.91682e+07	3.73318e+07	3.32331e+07	3.44264e+07
P62495	Eukaryotic peptide chain release factor subunit 1 OS=Homo sapiens (Human) OX=9606 GN=ETF1 PE=1 SV=3	ETF1	-0.143294	-0.109923	0.100711	0.301413	0.373959	0.374132	0.556937	0.725506	0.626628	2.79828e+07	2.65293e+07	2.99435e+07	2.88731e+07	3.39623e+07	3.10089e+07	3.17426e+07	3.13176e+07
Q9NTZ6	RNA-binding protein 12 OS=Homo sapiens (Human) OX=9606 GN=RBM12 PE=1 SV=1	RBM12	-0.0903462	-0.0364212	-0.146896	0.459155	0.815638	0.254708	0.679792	0.939298	0.526346	2.25084e+07	2.74334e+07	2.5603e+07	2.53665e+07	2.6787e+07	2.7459e+07	2.19622e+07	2.41232e+07
Q86U86	Protein polybromo-1 OS=Homo sapiens (Human) OX=9606 GN=PBRM1 PE=1 SV=1	PBRM1	-0.0574016	0.0522701	-0.124175	0.683969	0.664314	0.419203	0.835235	0.889151	0.660249	6.34279e+06	6.66091e+06	6.45331e+06	6.08922e+06	6.1169e+06	6.94592e+06	6.27775e+06	5.26962e+06
Q8NHP8	Putative phospholipase B-like 2 OS=Homo sapiens (Human) OX=9606 GN=PLBD2 PE=1 SV=2	PLBD2	0.00870799	0.11953	0.0159248	0.941759	0.358234	0.88173	0.971532	0.718444	0.940309	3.57406e+07	3.9166e+07	3.47184e+07	3.41623e+07	3.5032e+07	3.34951e+07	3.42196e+07	3.54339e+07
Q13162	Peroxiredoxin-4 OS=Homo sapiens (Human) OX=9606 GN=PRDX4 PE=1 SV=1	PRDX4	-0.09615	-0.121047	-0.0638407	0.721674	0.466684	0.653225	0.856438	0.784959	0.816573	7.07083e+07	6.10959e+07	7.70608e+07	6.6302e+07	9.39223e+07	6.22216e+07	6.5925e+07	7.09372e+07
Q9H2U1	ATP-dependent DNA/RNA helicase DHX36 OS=Homo sapiens (Human) OX=9606 GN=DHX36 PE=1 SV=2	DHX36	-0.0588934	-0.0446534	0.0377042	0.674862	0.719394	0.729115	0.829735	0.909056	0.862345	1.62123e+07	1.48221e+07	1.62671e+07	1.57155e+07	1.77812e+07	1.5642e+07	1.66775e+07	1.61514e+07
O15027	Protein transport protein Sec16A OS=Homo sapiens (Human) OX=9606 GN=SEC16A PE=1 SV=4		0.269114	-0.498361	-0.166885	0.16793	0.0199982	0.275486	0.424463	0.320031	0.54461	5.10596e+06	4.96463e+06	6.59093e+06	7.67469e+06	6.4122e+06	5.43014e+06	6.56027e+06	6.11802e+06
Q8TEX9	Importin-4 OS=Homo sapiens (Human) OX=9606 GN=IPO4 PE=1 SV=2	IPO4	-0.345835	0.167412	0.312742	0.142938	0.364965	0.121109	0.398013	0.718983	0.388809	8.26781e+06	7.37133e+06	6.24157e+06	7.74195e+06	7.96481e+06	9.80079e+06	8.22363e+06	9.06505e+06
Q14684	Ribosomal RNA processing protein 1 homolog B OS=Homo sapiens (Human) OX=9606 GN=RRP1B PE=1 SV=3	RRP1B	-0.17046	0.26104	0.168438	0.196046	0.102627	0.166974	0.452908	0.477433	0.442868	1.00495e+07	1.13966e+07	8.97054e+06	8.89082e+06	1.00311e+07	1.00666e+07	9.92733e+06	1.0147e+07
O14964	Hepatocyte growth factor-regulated tyrosine kinase substrate OS=Homo sapiens (Human) OX=9606 GN=HGS PE=1 SV=1	HGS	0.222395	0.111586	0.16392	0.120505	0.364251	0.191935	0.372085	0.718983	0.466078	5.59253e+07	5.4328e+07	5.23465e+07	4.97237e+07	4.37499e+07	4.36698e+07	5.60892e+07	5.82454e+07
Q9NRN7	L-aminoadipate-semialdehyde dehydrogenase-phosphopantetheinyl transferase OS=Homo sapiens (Human) OX=9606 GN=AASDHPPT PE=1 SV=2	AASDHPPT	-0.0654816	0.286007	0.172276	0.616611	0.0728604	0.19489	0.790464	0.446035	0.467083	7.13775e+07	6.44033e+07	5.51866e+07	5.60327e+07	5.53908e+07	6.10544e+07	6.56543e+07	5.98044e+07
O14818	Proteasome subunit alpha type-7 OS=Homo sapiens (Human) OX=9606 GN=PSMA7 PE=1 SV=1	PSMA7	0.0262461	-0.26306	-0.032362	0.846475	0.124367	0.800662	0.923884	0.511392	0.900818	5.92577e+07	6.59912e+07	7.04721e+07	7.99083e+07	7.36301e+07	7.38048e+07	7.47679e+07	7.20128e+07
P20336	Ras-related protein Rab-3A OS=Homo sapiens (Human) OX=9606 GN=RAB3A PE=1 SV=1	RAB3A	-0.214135	0.140969	0.158133	0.170917	0.308324	0.262008	0.42582	0.683006	0.53178	7.86728e+07	7.59427e+07	7.41029e+07	6.63137e+07	8.40314e+07	7.86748e+07	7.53649e+07	8.11849e+07
Q9P0J1	[Pyruvate dehydrogenase [acetyl-transferring]]-phosphatase 1, mitochondrial OS=Homo sapiens (Human) OX=9606 GN=PDP1 PE=1 SV=3	PDP1	-0.0801946	-0.111748	-0.0813651	0.61092	0.434846	0.733227	0.786825	0.767627	0.863022	7.16249e+06	6.66797e+06	7.00919e+06	7.95553e+06	7.37769e+06	8.45407e+06	5.89402e+06	8.4516e+06
Q6ZNB6	NF-X1-type zinc finger protein NFXL1 OS=Homo sapiens (Human) OX=9606 GN=NFXL1 PE=1 SV=2	NFXL1	0.272086	0.119192	0.282258	0.123668	0.435007	0.153936	0.374057	0.767627	0.429349	7.10151e+06	6.73375e+06	6.91152e+06	5.86507e+06	5.17899e+06	5.36589e+06	7.09154e+06	8.45362e+06
Q9NS86	LanC-like protein 2 OS=Homo sapiens (Human) OX=9606 GN=LANCL2 PE=1 SV=1	LANCL2	-0.130192	0.00461528	0.176201	0.352434	0.97309	0.261785	0.598483	0.991933	0.531678	3.11299e+07	2.83467e+07	3.12943e+07	2.80179e+07	3.24761e+07	3.2267e+07	3.5809e+07	3.12602e+07
P20719	Homeobox protein Hox-A5 OS=Homo sapiens (Human) OX=9606 GN=HOXA5 PE=1 SV=2	HOXA5	0.594211	-0.664007	-0.844744	0.0323275	0.0188087	0.00875298	0.219565	0.316784	0.156163	8.68604e+06	8.81427e+06	1.5823e+07	1.21476e+07	9.62014e+06	8.72112e+06	7.92008e+06	7.52426e+06
P15882	N-chimaerin OS=Homo sapiens (Human) OX=9606 GN=CHN1 PE=1 SV=3	CHN1	0.088527	0.0166562	0.0980777	0.551965	0.915062	0.57774	0.74739	0.975361	0.767167	1.57988e+07	1.38209e+07	1.57263e+07	1.35677e+07	1.33216e+07	1.41617e+07	1.72521e+07	1.4169e+07
P43155	Carnitine O-acetyltransferase OS=Homo sapiens (Human) OX=9606 GN=CRAT PE=1 SV=5	CRAT	-0.165535	-0.143649	0.176086	0.32015	0.446691	0.254945	0.573574	0.774581	0.526346	1.51797e+07	1.85237e+07	2.01434e+07	1.70349e+07	2.16386e+07	1.98558e+07	2.07562e+07	2.11029e+07
P51648	Aldehyde dehydrogenase family 3 member A2 OS=Homo sapiens (Human) OX=9606 GN=ALDH3A2 PE=1 SV=1	ALDH3A2	-0.0879404	0.0310469	0.235405	0.514259	0.781744	0.0774849	0.719446	0.928151	0.322497	3.02566e+07	3.00171e+07	2.9606e+07	2.93844e+07	2.9731e+07	3.31383e+07	34673629	3.47717e+07
Q16720	Plasma membrane calcium-transporting ATPase 3 OS=Homo sapiens (Human) OX=9606 GN=ATP2B3 PE=1 SV=3	ATP2B3	0.126432	-0.37703	-0.476823	0.592598	0.141651	0.133572	0.776178	0.534405	0.40632	591496	566614	891209	634241	734663	645401	622967	468483
Q9ULH1	Arf-GAP with SH3 domain, ANK repeat and PH domain-containing protein 1 OS=Homo sapiens (Human) OX=9606 GN=ASAP1 PE=1 SV=4	ASAP1	-0.0476791	-0.0551186	0.332769	0.829079	0.734847	0.060516	0.915199	0.913078	0.291769	8.87457e+06	7.6489e+06	7.93125e+06	9.23824e+06	7.5959e+06	1.03411e+07	1.08088e+07	1.07523e+07
O75822	Eukaryotic translation initiation factor 3 subunit J OS=Homo sapiens (Human) OX=9606 GN=EIF3J PE=1 SV=2	EIF3J	0.483331	-0.248638	-0.296886	0.0180143	0.0981133	0.113928	0.181603	0.470259	0.379808	3.13317e+07	3.14669e+07	3.90835e+07	3.56074e+07	2.59114e+07	2.74739e+07	2.76989e+07	3.3291e+07
Q9Y4F1	FERM, ARHGEF and pleckstrin domain-containing protein 1 OS=Homo sapiens (Human) OX=9606 GN=FARP1 PE=1 SV=1	FARP1	-0.17249	-0.0979988	0.542097	0.334521	0.57963	0.0604883	0.584292	0.841749	0.291769	6.67209e+06	5.95177e+06	7.50154e+06	6.06399e+06	7.77661e+06	7.42199e+06	8.56217e+06	1.12642e+07
Q14151	Scaffold attachment factor B2 OS=Homo sapiens (Human) OX=9606 GN=SAFB2 PE=1 SV=1	SAFB2	2.58412	-0.988996	-1.99139	0.0250976	0.0487851	0.0418801	0.202321	0.411067	0.26102	465878	442399	1.2449e+06	652208	80253.2	280072	132188	388499
P35749	Myosin-11 OS=Homo sapiens (Human) OX=9606 GN=MYH11 PE=1 SV=3	MYH11	-0.212121	0.157925	0.0886439	0.146915	0.232514	0.559279	0.401189	0.629655	0.754354	1.44738e+06	1.45779e+06	1.25244e+06	1.35345e+06	1.48183e+06	1.52913e+06	1.27057e+06	1.50858e+06
Q8WYP5	Protein ELYS OS=Homo sapiens (Human) OX=9606 GN=AHCTF1 PE=1 SV=3	AHCTF1	0.025456	0.00972725	-0.0457134	0.897693	0.961878	0.820594	0.950416	0.989569	0.911623	1.88741e+07	1.69814e+07	1.5369e+07	2.0575e+07	1.76024e+07	1.7386e+07	1.63883e+07	1.81104e+07
Q8N0Z6	Tetratricopeptide repeat protein 5 OS=Homo sapiens (Human) OX=9606 GN=TTC5 PE=1 SV=2	TTC5	0.0840206	-0.0393888	-0.0676162	0.503532	0.734775	0.582784	0.71195	0.913078	0.771851	1.18535e+07	1.24551e+07	1.2638e+07	1.23376e+07	1.13891e+07	1.21352e+07	1.131e+07	1.25526e+07
Q15691	Microtubule-associated protein RP/EB family member 1 OS=Homo sapiens (Human) OX=9606 GN=MAPRE1 PE=1 SV=3	MAPRE1	0.30956	-0.299232	-0.25904	0.0778258	0.164646	0.105034	0.308136	0.555985	0.366224	5.74492e+07	7.3034e+07	8.50844e+07	7.46645e+07	6.29089e+07	6.5823e+07	6.48806e+07	6.83742e+07
Q9NP81	Serine--tRNA ligase, mitochondrial OS=Homo sapiens (Human) OX=9606 GN=SARS2 PE=1 SV=1	SARS2	-0.496588	0.157873	0.487547	0.0162814	0.213735	0.009062	0.175376	0.614853	0.156163	8.5143e+06	8.85806e+06	7.79927e+06	7.76935e+06	1.16091e+07	1.04083e+07	1.11048e+07	1.07265e+07
Q7L2H7	Eukaryotic translation initiation factor 3 subunit M OS=Homo sapiens (Human) OX=9606 GN=EIF3M PE=1 SV=1	EIF3M	-0.281673	-0.07019	0.152037	0.114514	0.630962	0.276739	0.361754	0.872565	0.546038	1.05628e+07	9.47977e+06	9.86659e+06	1.11859e+07	1.2142e+07	1.34751e+07	1.19246e+07	1.14269e+07
Q8IV08	5'-3' exonuclease PLD3 OS=Homo sapiens (Human) OX=9606 GN=PLD3 PE=1 SV=1	PLD3	-0.11506	0.062782	0.0294447	0.537839	0.709906	0.857705	0.737783	0.903787	0.928745	1.04659e+08	1.08168e+08	1.1398e+08	9.10427e+07	1.16801e+08	1.0414e+08	1.05566e+08	1.02395e+08
P28074	Proteasome subunit beta type-5 OS=Homo sapiens (Human) OX=9606 GN=PSMB5 PE=1 SV=3	PSMB5	0.0626286	-0.407937	-0.076453	0.697942	0.0348939	0.517295	0.84225	0.380623	0.727075	4.09099e+07	4.65764e+07	5.98837e+07	5.6013e+07	6.09337e+07	5.04931e+07	5.35737e+07	5.6314e+07
Q9H0U4	Ras-related protein Rab-1B OS=Homo sapiens (Human) OX=9606 GN=RAB1B PE=1 SV=1	RAB1B	0.0105831	0.0869777	-0.141147	0.937869	0.561698	0.333004	0.969832	0.833648	0.594057	3.99067e+07	3.50753e+07	3.73141e+07	3.32513e+07	3.59974e+07	3.40105e+07	3.3672e+07	3.02994e+07
Q13523	Serine/threonine-protein kinase PRP4 homolog OS=Homo sapiens (Human) OX=9606 GN=PRPF4B PE=1 SV=3	PRPF4B	0.377709	-0.121524	-0.424229	0.0479453	0.401927	0.0186839	0.249666	0.746428	0.194916	4.00115e+07	3.48317e+07	4.16886e+07	3.95646e+07	3.35277e+07	2.91753e+07	3.13421e+07	2.9227e+07
Q13033	Striatin-3 OS=Homo sapiens (Human) OX=9606 GN=STRN3 PE=1 SV=3	STRN3	0.00704121	0.00414853	0.160719	0.965103	0.974783	0.259372	0.983093	0.991949	0.529737	1.56108e+07	1.76442e+07	1.62828e+07	1.6819e+07	1.48846e+07	1.82305e+07	1.73033e+07	1.9777e+07
Q9UBV2	Protein sel-1 homolog 1 OS=Homo sapiens (Human) OX=9606 GN=SEL1L PE=1 SV=3	SEL1L	-0.236217	-0.0573892	0.122531	0.131611	0.635155	0.349569	0.384666	0.874841	0.604554	9.60731e+06	8.89731e+06	9.60043e+06	9.64099e+06	1.20447e+07	1.07239e+07	1.10953e+07	9.88651e+06
Q14966	Zinc finger protein 638 OS=Homo sapiens (Human) OX=9606 GN=ZNF638 PE=1 SV=2	ZNF638	0.0796257	-0.137113	-0.282125	0.689969	0.496714	0.211252	0.839281	0.80817	0.485517	1.0359e+07	1.09492e+07	1.35175e+07	1.01474e+07	1.09622e+07	1.10951e+07	1.01913e+07	9.10257e+06
P42025	Beta-centractin OS=Homo sapiens (Human) OX=9606 GN=ACTR1B PE=1 SV=1	ACTR1B	-0.0612116	0.121969	-0.226017	0.73035	0.495742	0.242072	0.861161	0.807713	0.515061	1.12484e+07	1.02705e+07	8.8305e+06	1.10475e+07	9.78992e+06	1.07949e+07	8.93779e+06	7.97893e+06
Q99747	Gamma-soluble NSF attachment protein OS=Homo sapiens (Human) OX=9606 GN=NAPG PE=1 SV=1	NAPG	-0.154466	0.191462	0.162759	0.288776	0.195139	0.254807	0.544158	0.589707	0.526346	4.36371e+07	4.47796e+07	3.64183e+07	4.11476e+07	4.32131e+07	4.29393e+07	4.1965e+07	4.47473e+07
P13798	Acylamino-acid-releasing enzyme OS=Homo sapiens (Human) OX=9606 GN=APEH PE=1 SV=4	APEH	-0.138469	-0.0721843	0.193508	0.39266	0.642302	0.246482	0.632321	0.877978	0.518771	1.57957e+07	1.4572e+07	1.46244e+07	1.73957e+07	1.70706e+07	1.80385e+07	1.90883e+07	1.74283e+07
Q6ZVM7	TOM1-like protein 2 OS=Homo sapiens (Human) OX=9606 GN=TOM1L2 PE=1 SV=1	TOM1L2	0.305527	-0.46581	-0.112474	0.0782895	0.0851387	0.397689	0.308974	0.458478	0.645943	8.56951e+06	6.15049e+06	1.03682e+07	9.6963e+06	7.68233e+06	8.60213e+06	9.78674e+06	8.78935e+06
O75131	Copine-3 OS=Homo sapiens (Human) OX=9606 GN=CPNE3 PE=1 SV=1	CPNE3	-0.349278	0.123768	0.083498	0.0798789	0.440388	0.597401	0.311556	0.769238	0.781822	2.54395e+07	2.46001e+07	2.08767e+07	2.52504e+07	2.87266e+07	2.99055e+07	2.34013e+07	2.52906e+07
O76031	ATP-dependent Clp protease ATP-binding subunit clpX-like, mitochondrial OS=Homo sapiens (Human) OX=9606 GN=CLPX PE=1 SV=2	CLPX	-0.0251087	0.110327	0.195296	0.876924	0.505781	0.26089	0.93897	0.812598	0.530925	1.29353e+07	1.34213e+07	1.10017e+07	1.35421e+07	1.23742e+07	1.23999e+07	1.43134e+07	1.36453e+07
Q8TB36	Ganglioside-induced differentiation-associated protein 1 OS=Homo sapiens (Human) OX=9606 GN=GDAP1 PE=1 SV=3	GDAP1	-0.0985071	0.0544525	-0.0512386	0.483925	0.732418	0.648157	0.697712	0.912574	0.813528	7.74618e+07	9.40301e+07	7.95938e+07	8.48577e+07	9.30202e+07	8.33226e+07	7.93765e+07	7.92556e+07
P30520	Adenylosuccinate synthetase isozyme 2 OS=Homo sapiens (Human) OX=9606 GN=ADSS2 PE=1 SV=3	ADSS	-0.123439	-0.00794078	0.204134	0.368595	0.949416	0.146566	0.613854	0.986336	0.4208	2.41537e+07	2.44375e+07	2.57272e+07	2.31968e+07	2.64249e+07	2.68131e+07	2.83891e+07	2.78979e+07
P13804	Electron transfer flavoprotein subunit alpha, mitochondrial OS=Homo sapiens (Human) OX=9606 GN=ETFA PE=1 SV=1	ETFA	-0.232112	-0.146895	0.205992	0.211204	0.393799	0.24453	0.467436	0.74053	0.518145	3.11526e+07	3.36722e+07	3.97065e+07	3.2385e+07	4.36121e+07	4.07371e+07	3.98099e+07	4.29768e+07
Q8NE71	ATP-binding cassette sub-family F member 1 OS=Homo sapiens (Human) OX=9606 GN=ABCF1 PE=1 SV=2	ABCF1	0.0857636	-0.0986893	-0.132234	0.512864	0.488517	0.278436	0.718596	0.803325	0.548266	1.43907e+07	1.64321e+07	1.59417e+07	1.70083e+07	1.60167e+07	1.50324e+07	1.48153e+07	1.52359e+07
P28370	Probable global transcription activator SNF2L1 OS=Homo sapiens (Human) OX=9606 GN=SMARCA1 PE=1 SV=2	SMARCA1	-0.0556069	-0.50042	-0.377107	0.680131	0.0102414	0.0353641	0.832336	0.280211	0.242744	4.23995e+06	4.10318e+06	5.78185e+06	6.02139e+06	5.79839e+06	6.47738e+06	4.27833e+06	4.82446e+06
P55735	Protein SEC13 homolog OS=Homo sapiens (Human) OX=9606 GN=SEC13 PE=1 SV=3	SEC13	0.173365	-0.0869355	-0.145432	0.190053	0.464752	0.332151	0.446337	0.783899	0.593272	3.78962e+07	3.61376e+07	3.90966e+07	3.95145e+07	3.50164e+07	3.46734e+07	3.86227e+07	3.26959e+07
Q05519	Serine/arginine-rich splicing factor 11 OS=Homo sapiens (Human) OX=9606 GN=SRSF11 PE=1 SV=1	SRSF11	-0.0380389	-0.343193	-0.378235	0.753819	0.0552731	0.0289621	0.872915	0.419512	0.225309	7.39659e+06	8.43031e+06	9.76584e+06	1.02752e+07	1.04392e+07	1.01959e+07	7.38425e+06	8.04399e+06
O00562	Membrane-associated phosphatidylinositol transfer protein 1 OS=Homo sapiens (Human) OX=9606 GN=PITPNM1 PE=1 SV=4	PITPNM1	0.525574	-0.386203	-0.631942	0.0342339	0.0538456	0.0116469	0.223279	0.419512	0.165055	6.94161e+06	8.08775e+06	9.29035e+06	1.03222e+07	7.57414e+06	6.1023e+06	6.83948e+06	5.83869e+06
P49902	Cytosolic purine 5'-nucleotidase OS=Homo sapiens (Human) OX=9606 GN=NT5C2 PE=1 SV=1	NT5C2	0.035298	0.0612159	0.0459178	0.781451	0.638941	0.698216	0.886742	0.876084	0.845209	2.59156e+07	2.40228e+07	2.28756e+07	2.5001e+07	2.31161e+07	2.35688e+07	2.42941e+07	2.50884e+07
Q13554	Calcium/calmodulin-dependent protein kinase type II subunit beta OS=Homo sapiens (Human) OX=9606 GN=CAMK2B PE=1 SV=3	CAMK2B	0.61742	-0.00180149	-0.256679	0.0197247	0.991301	0.170589	0.188306	0.997756	0.445739	3.66476e+07	3.63775e+07	4.08567e+07	3.27114e+07	2.45587e+07	2.31394e+07	3.09967e+07	3.02073e+07
Q96E17	Ras-related protein Rab-3C OS=Homo sapiens (Human) OX=9606 GN=RAB3C PE=1 SV=1	RAB3C	-0.24506	-0.0131935	0.274982	0.130449	0.92537	0.0846994	0.382914	0.978546	0.338133	1.05466e+08	1.15888e+08	1.04781e+08	1.18798e+08	1.29959e+08	1.35389e+08	1.3305e+08	1.36972e+08
P31146	Coronin-1A OS=Homo sapiens (Human) OX=9606 GN=CORO1A PE=1 SV=4	CORO1A	-0.16721	0.0247627	0.0825955	0.260396	0.898462	0.546153	0.518857	0.970939	0.745844	6.17587e+07	8.06183e+07	6.55834e+07	7.33549e+07	8.02085e+07	7.56946e+07	6.9961e+07	7.71071e+07
P15531	Nucleoside diphosphate kinase A OS=Homo sapiens (Human) OX=9606 GN=NME1 PE=1 SV=1	NME1	0.182289	-0.0504887	-0.0512328	0.288936	0.771005	0.73736	0.544158	0.92422	0.864876	2.1185e+08	2.42932e+08	2.12903e+08	2.59256e+08	2.05556e+08	2.0754e+08	2.25975e+08	2.27512e+08
Q16401	26S proteasome non-ATPase regulatory subunit 5 OS=Homo sapiens (Human) OX=9606 GN=PSMD5 PE=1 SV=3	PSMD5	0.109038	-0.160565	-0.267929	0.422513	0.303336	0.0878067	0.655206	0.679797	0.34452	1.16215e+07	1.01464e+07	1.27513e+07	1.15528e+07	1.10716e+07	1.15275e+07	9.70693e+06	1.04677e+07
Q8NFW8	N-acylneuraminate cytidylyltransferase OS=Homo sapiens (Human) OX=9606 GN=CMAS PE=1 SV=2	CMAS	-0.0113929	0.0391756	-0.254716	0.928555	0.806545	0.0784331	0.965373	0.937147	0.32461	5.61454e+07	6.80535e+07	6.25522e+07	5.78543e+07	6.21583e+07	5.92199e+07	4.98913e+07	5.09564e+07
Q12824	SWI/SNF-related matrix-associated actin-dependent regulator of chromatin subfamily B member 1 OS=Homo sapiens (Human) OX=9606 GN=SMARCB1 PE=1 SV=2	SMARCB1	-0.00372102	0.0845191	-0.0642328	0.979675	0.579681	0.647876	0.99083	0.841749	0.813342	1.7876e+07	1.9661e+07	1.90985e+07	1.63678e+07	1.82065e+07	1.72736e+07	1.73659e+07	1.64673e+07
P29762	Cellular retinoic acid-binding protein 1 OS=Homo sapiens (Human) OX=9606 GN=CRABP1 PE=1 SV=2	CRABP1	-0.130065	0.287497	0.0459312	0.362631	0.0527176	0.672745	0.608756	0.419512	0.830855	3.53616e+09	3.54683e+09	2.88545e+09	2.91788e+09	2.98504e+09	3.38246e+09	3.05752e+09	2.93471e+09
P38159	RNA-binding motif protein, X chromosome OS=Homo sapiens (Human) OX=9606 GN=RBMX PE=1 SV=3	RBMX	0.586354	-0.191272	-0.623751	0.012267	0.15923	0.00465139	0.164159	0.552077	0.135882	2.82859e+07	3.00108e+07	3.38335e+07	3.27082e+07	2.3774e+07	2.05568e+07	20899039	2.23019e+07
P19086	Guanine nucleotide-binding protein G(z) subunit alpha OS=Homo sapiens (Human) OX=9606 GN=GNAZ PE=1 SV=3	GNAZ	-0.234219	0.11685	-0.0115066	0.122055	0.469591	0.919474	0.372919	0.787861	0.962084	3.14109e+07	2.60883e+07	2.54987e+07	2.73312e+07	3.19841e+07	3.01443e+07	2.67124e+07	2.56765e+07
O00764	Pyridoxal kinase OS=Homo sapiens (Human) OX=9606 GN=PDXK PE=1 SV=1	PDXK	-0.46968	0.0515925	0.0758975	0.0344204	0.768414	0.677331	0.223715	0.923082	0.83291	2.40883e+07	1.90158e+07	2.00395e+07	2.128e+07	3.12608e+07	2.60543e+07	2.47478e+07	1.91433e+07
Q9NUU7	ATP-dependent RNA helicase DDX19A OS=Homo sapiens (Human) OX=9606 GN=DDX19A PE=1 SV=1	DDX19A	0.115001	0.0913936	0.0542385	0.355896	0.445461	0.620637	0.600905	0.773675	0.794637	2.70642e+07	2.57665e+07	2.45782e+07	2.49963e+07	2.31443e+07	2.27447e+07	2.52057e+07	2.62774e+07
P21266	Glutathione S-transferase Mu 3 OS=Homo sapiens (Human) OX=9606 GN=GSTM3 PE=1 SV=3	GSTM3	-0.000552827	0.108474	0.0660429	0.996917	0.37255	0.556067	0.998686	0.724271	0.751995	6.2138e+07	6.15052e+07	5.88211e+07	5.59021e+07	5.34297e+07	6.1641e+07	5.92696e+07	6.07983e+07
P32119	Peroxiredoxin-2 OS=Homo sapiens (Human) OX=9606 GN=PRDX2 PE=1 SV=5	PRDX2	0.177234	-0.191356	-0.181538	0.221118	0.184752	0.183451	0.479059	0.577869	0.455586	5.17636e+08	5.3858e+08	6.3488e+08	5.72521e+08	5.27935e+08	5.38795e+08	5.30259e+08	5.32965e+08
Q9Y3R0	Glutamate receptor-interacting protein 1 OS=Homo sapiens (Human) OX=9606 GN=GRIP1 PE=1 SV=3	GRIP1	-0.0258569	0.0833692	0.00710438	0.900109	0.584827	0.954373	0.951824	0.844857	0.977852	8.55426e+06	7.39019e+06	7.91877e+06	7.11193e+06	8.83263e+06	6.60627e+06	7.74547e+06	7.34302e+06
O43157	Plexin-B1 OS=Homo sapiens (Human) OX=9606 GN=PLXNB1 PE=1 SV=3	PLXNB1	0.0478126	0.0919945	-0.0204939	0.742965	0.459981	0.856692	0.867254	0.781532	0.928221	7.39438e+06	7.96193e+06	7.31377e+06	7.08586e+06	7.51918e+06	6.45329e+06	7.35278e+06	6.85083e+06
Q13363	C-terminal-binding protein 1 OS=Homo sapiens (Human) OX=9606 GN=CTBP1 PE=1 SV=2	CTBP1	-0.0785781	0.0542044	0.287312	0.628835	0.730055	0.0852544	0.79741	0.912513	0.339256	3.61913e+07	3.08646e+07	3.03366e+07	3.41558e+07	3.14032e+07	3.6843e+07	4.10361e+07	3.76048e+07
P17252	Protein kinase C alpha type OS=Homo sapiens (Human) OX=9606 GN=PRKCA PE=1 SV=4	PRKCA	-0.143498	0.0616249	0.315299	0.308289	0.649525	0.049362	0.562886	0.881866	0.275213	1.29897e+07	1.42445e+07	1.36901e+07	1.2409e+07	1.41455e+07	1.46682e+07	1.63654e+07	1.60712e+07
O75955	Flotillin-1 OS=Homo sapiens (Human) OX=9606 GN=FLOT1 PE=1 SV=3	FLOT1	-0.396853	0.118401	0.173858	0.0563491	0.46356	0.32937	0.268959	0.782899	0.592079	8.29826e+06	7.86326e+06	6.76638e+06	8.18369e+06	1.00076e+07	9.59968e+06	7.85403e+06	8.97195e+06
Q9UBP0	Spastin OS=Homo sapiens (Human) OX=9606 GN=SPAST PE=1 SV=1	SPAST	0.533269	-0.145783	-0.302495	0.0677343	0.509557	0.218107	0.28989	0.812598	0.491611	1.91662e+07	2.02093e+07	1.84681e+07	2.56706e+07	1.41256e+07	1.6109e+07	1.8638e+07	1.6724e+07
P10586	Receptor-type tyrosine-protein phosphatase F OS=Homo sapiens (Human) OX=9606 GN=PTPRF PE=1 SV=2	PTPRF	-0.180227	0.344332	0.364594	0.598117	0.3439	0.308549	0.778694	0.709015	0.576355	1.49282e+06	1.26588e+06	816894	1.43525e+06	1.27637e+06	1.18289e+06	1.35712e+06	1.43213e+06
O60832	H/ACA ribonucleoprotein complex subunit DKC1 OS=Homo sapiens (Human) OX=9606 GN=DKC1 PE=1 SV=3	DKC1	0.28648	-0.326855	-0.271119	0.0879061	0.0507375	0.0881576	0.321274	0.418767	0.34535	1.13161e+07	1.22164e+07	1.52724e+07	1.42404e+07	1.14684e+07	1.27015e+07	1.29068e+07	1.15713e+07
Q53GQ0	Very-long-chain 3-oxoacyl-CoA reductase OS=Homo sapiens (Human) OX=9606 GN=HSD17B12 PE=1 SV=2	HSD17B12	-0.0605081	0.052556	-0.146833	0.694138	0.727114	0.347398	0.840975	0.910688	0.604004	6.94419e+07	5.89625e+07	5.93347e+07	6.41574e+07	6.97324e+07	5.94212e+07	6.0573e+07	5.12714e+07
Q96T37	RNA-binding protein 15 OS=Homo sapiens (Human) OX=9606 GN=RBM15 PE=1 SV=2	RBM15	0.126928	-0.230016	-0.33115	0.387067	0.140821	0.0535954	0.627602	0.532534	0.283168	8.94586e+06	8.82513e+06	1.11324e+07	9.75525e+06	9.78236e+06	9.28829e+06	8.21194e+06	8.35621e+06
Q5T5Y3	Calmodulin-regulated spectrin-associated protein 1 OS=Homo sapiens (Human) OX=9606 GN=CAMSAP1 PE=1 SV=2	CAMSAP1	0.0958478	-0.326956	0.0264591	0.559563	0.0753673	0.86179	0.752399	0.446234	0.930635	5.58054e+06	5.70731e+06	7.69712e+06	6.51069e+06	6.99508e+06	6.27035e+06	6842780	7.59718e+06
Q96S52	GPI transamidase component PIG-S OS=Homo sapiens (Human) OX=9606 GN=PIGS PE=1 SV=3	PIGS	-0.0542004	0.0896372	0.0491013	0.691996	0.489406	0.685695	0.840682	0.803512	0.837433	1.0504e+07	1.04893e+07	9.36011e+06	1.03956e+07	1.05853e+07	9.89677e+06	1.01781e+07	1.02336e+07
P02790	Hemopexin OS=Homo sapiens (Human) OX=9606 GN=HPX PE=1 SV=2	HPX	-0.580752	0.287193	0.886374	0.0216652	0.156292	0.00412297	0.193848	0.548798	0.132999	1.54695e+07	1.32995e+07	1.29461e+07	1.06724e+07	1.65864e+07	1.85556e+07	2.10297e+07	2.24503e+07
P60900	Proteasome subunit alpha type-6 OS=Homo sapiens (Human) OX=9606 GN=PSMA6 PE=1 SV=1	PSMA6	0.197228	-0.15302	-0.221727	0.152352	0.225654	0.0958473	0.406514	0.624559	0.353986	6.68905e+07	6.73804e+07	7.61405e+07	7.31828e+07	6.54032e+07	6.47715e+07	6.33515e+07	6.46808e+07
Q15293	Reticulocalbin-1 OS=Homo sapiens (Human) OX=9606 GN=RCN1 PE=1 SV=1	RCN1	0.25414	-0.0379623	-0.211215	0.0924156	0.744274	0.102285	0.33085	0.916155	0.36223	4.08982e+07	4.31965e+07	4.28654e+07	4.34412e+07	3.73757e+07	3.49751e+07	3.69695e+07	3.75838e+07
P84077	ADP-ribosylation factor 1 OS=Homo sapiens (Human) OX=9606 GN=ARF1 PE=1 SV=2	ARF1	0.0390847	0.279808	0.067899	0.741869	0.203463	0.614151	0.867176	0.601156	0.791476	1.37943e+08	1.84804e+08	1.30735e+08	1.323e+08	1.30477e+08	1.26394e+08	1.482e+08	1.28228e+08
P55011	Solute carrier family 12 member 2 OS=Homo sapiens (Human) OX=9606 GN=SLC12A2 PE=1 SV=1	SLC12A2	0.378772	0.12014	-0.111882	0.0404553	0.362689	0.341211	0.237297	0.718983	0.600064	1.11155e+07	1.01936e+07	1.00522e+07	9.54256e+06	7.96498e+06	7.16085e+06	8.92608e+06	9.20249e+06
P51812	Ribosomal protein S6 kinase alpha-3 OS=Homo sapiens (Human) OX=9606 GN=RPS6KA3 PE=1 SV=1	RPS6KA3	-0.251113	0.0531304	0.202321	0.118405	0.66083	0.168671	0.369126	0.888049	0.444122	1.24552e+07	1.31056e+07	1.2692e+07	1.1948e+07	1.54413e+07	1.38747e+07	1.33709e+07	1.50131e+07
O43252	Bifunctional 3'-phosphoadenosine 5'-phosphosulfate synthase 1 OS=Homo sapiens (Human) OX=9606 GN=PAPSS1 PE=1 SV=2	PAPSS1	0.153052	0.108765	0.108434	0.329998	0.555452	0.447517	0.583025	0.832824	0.681614	1.51555e+07	1.22953e+07	1.17426e+07	1.36477e+07	1.0966e+07	1.17365e+07	1.33088e+07	1.39949e+07
P98194	Calcium-transporting ATPase type 2C member 1 OS=Homo sapiens (Human) OX=9606 GN=ATP2C1 PE=1 SV=3	ATP2C1	-0.180466	0.255571	0.0980184	0.180424	0.0870953	0.385862	0.436564	0.459128	0.636461	1.81381e+07	1.68227e+07	1.44096e+07	1.48582e+07	1.65075e+07	1.67087e+07	1.54712e+07	1.58528e+07
P45973	Chromobox protein homolog 5 OS=Homo sapiens (Human) OX=9606 GN=CBX5 PE=1 SV=1	CBX5	0.13758	-0.0540412	0.0047586	0.515731	0.714504	0.97328	0.720661	0.906211	0.985916	7.6148e+07	7.71855e+07	8.67619e+07	7.30131e+07	6.36633e+07	8.21849e+07	8.01987e+07	7.95112e+07
Q02878	60S ribosomal protein L6 OS=Homo sapiens (Human) OX=9606 GN=RPL6 PE=1 SV=3	RPL6	0.0241276	0.20624	0.153092	0.888874	0.234448	0.425186	0.945982	0.631362	0.665714	1.53169e+08	1.68311e+08	1.52038e+08	1.27398e+08	1.46518e+08	1.26842e+08	1.71438e+08	1.39694e+08
Q92922	SWI/SNF complex subunit SMARCC1 OS=Homo sapiens (Human) OX=9606 GN=SMARCC1 PE=1 SV=3	SMARCC1	-0.0607534	-0.0472153	0.394022	0.665097	0.806673	0.0385691	0.822774	0.937147	0.25268	3.37579e+06	2.62703e+06	3.29342e+06	2.87488e+06	3.19976e+06	3.21329e+06	3.89267e+06	4.19996e+06
Q8IWA4	Mitofusin-1 OS=Homo sapiens (Human) OX=9606 GN=MFN1 PE=1 SV=3	MFN1	0.053092	0.0713797	-0.0978927	0.856862	0.788374	0.721747	0.930726	0.930373	0.858023	1.11707e+07	1.24043e+07	1.38519e+07	9.06086e+06	1.22429e+07	9.5949e+06	9.67958e+06	1.1321e+07
Q9UBS4	DnaJ homolog subfamily B member 11 OS=Homo sapiens (Human) OX=9606 GN=DNAJB11 PE=1 SV=1	DNAJB11	-0.165432	0.171146	0.0640062	0.293514	0.262076	0.638984	0.548292	0.648579	0.80669	3.20541e+07	3.12213e+07	2.60627e+07	3.02884e+07	3.24333e+07	3.07258e+07	2.96246e+07	2.91191e+07
O95372	Acyl-protein thioesterase 2 OS=Homo sapiens (Human) OX=9606 GN=LYPLA2 PE=1 SV=1	LYPLA2	0.0573496	-0.16485	-0.00412355	0.628439	0.196858	0.968614	0.797289	0.591721	0.983653	3.8455e+07	3.70852e+07	4.2279e+07	4.23915e+07	4.04611e+07	4.09097e+07	4.20743e+07	4.23549e+07
P55010	Eukaryotic translation initiation factor 5 OS=Homo sapiens (Human) OX=9606 GN=EIF5 PE=1 SV=2	EIF5	0.0971315	-0.0740527	-0.194843	0.437783	0.536919	0.130524	0.664865	0.822451	0.401072	4.64151e+07	4.4059e+07	4.67263e+07	4.84973e+07	4.52548e+07	4.37252e+07	4.22848e+07	4.0906e+07
Q96A33	Coiled-coil domain-containing protein 47 OS=Homo sapiens (Human) OX=9606 GN=CCDC47 PE=1 SV=1	CCDC47	0.160956	0.171437	0.00558014	0.323616	0.253967	0.966873	0.576917	0.645143	0.983515	1.64712e+07	1.74518e+07	1.40891e+07	1.60866e+07	1.43086e+07	1.27271e+07	1.45698e+07	1.56767e+07
Q13151	Heterogeneous nuclear ribonucleoprotein A0 OS=Homo sapiens (Human) OX=9606 GN=HNRNPA0 PE=1 SV=1	HNRNPA0	0.0163114	0.0125174	-0.056803	0.903939	0.932968	0.634468	0.954015	0.979711	0.802887	8.2515e+07	6.94678e+07	7.31368e+07	7.70273e+07	7.85143e+07	7.0095e+07	7.5135e+07	6.93009e+07
Q12769	Nuclear pore complex protein Nup160 OS=Homo sapiens (Human) OX=9606 GN=NUP160 PE=1 SV=3	NUP160	-0.0582444	-0.0624322	-0.222226	0.639473	0.583703	0.106495	0.805287	0.844416	0.368578	9.51596e+06	9.51579e+06	1.00013e+07	9.87252e+06	1.06713e+07	1.00363e+07	8.84085e+06	8.20726e+06
Q96ST3	Paired amphipathic helix protein Sin3a OS=Homo sapiens (Human) OX=9606 GN=SIN3A PE=1 SV=2	SIN3A	-0.605347	0.360145	0.167347	0.086048	0.362277	0.565674	0.318279	0.718983	0.757509	9.63021e+06	5.35758e+06	4.87937e+06	6.41817e+06	1.02645e+07	7.04344e+06	7.63336e+06	5.17383e+06
P19784	Casein kinase II subunit alpha' OS=Homo sapiens (Human) OX=9606 GN=CSNK2A2 PE=1 SV=1	CSNK2A2	0.133981	-0.522882	-0.248829	0.555102	0.0808615	0.302115	0.74947	0.451869	0.57121	3.17285e+07	2.59264e+07	3.5011e+07	4.85058e+07	3.56432e+07	3.95964e+07	3.71558e+07	3.23714e+07
P52788	Spermine synthase OS=Homo sapiens (Human) OX=9606 GN=SMS PE=1 SV=2	SMS	-0.0654971	0.321904	0.12465	0.593515	0.101438	0.318366	0.776447	0.473711	0.58527	5.51091e+07	4.46935e+07	4.02852e+07	3.91307e+07	4.0584e+07	4.24585e+07	4.14813e+07	4.51707e+07
P41240	Tyrosine-protein kinase CSK OS=Homo sapiens (Human) OX=9606 GN=CSK PE=1 SV=1	CSK	-0.056183	0.0239964	-0.158457	0.716433	0.860698	0.256095	0.852707	0.95629	0.527535	2.10516e+07	1.94657e+07	2.11464e+07	1.87444e+07	1.9271e+07	2.21239e+07	1.74457e+07	1.82398e+07
Q9H9E3	Conserved oligomeric Golgi complex subunit 4 OS=Homo sapiens (Human) OX=9606 GN=COG4 PE=1 SV=3	COG4	-0.0763961	0.0820525	-0.061352	0.712443	0.681676	0.791121	0.851074	0.896576	0.894988	6.88966e+06	6.67729e+06	7.42938e+06	5.52643e+06	7.05586e+06	6.47143e+06	6.85903e+06	5.4979e+06
Q16512	Serine/threonine-protein kinase N1 OS=Homo sapiens (Human) OX=9606 GN=PKN1 PE=1 SV=2	PKN1	-0.151047	0.249564	0.157374	0.426671	0.100736	0.19051	0.658637	0.473481	0.465624	9.16044e+06	1.01106e+07	8.00976e+06	8.1813e+06	7.92214e+06	1.01916e+07	9.09591e+06	8.96075e+06
P36405	ADP-ribosylation factor-like protein 3 OS=Homo sapiens (Human) OX=9606 GN=ARL3 PE=1 SV=2	ARL3	-0.0811559	0.0412666	0.035344	0.628297	0.795429	0.815264	0.797274	0.932744	0.908996	4.80711e+07	4.43843e+07	4.08368e+07	4.93419e+07	4.97973e+07	4.51828e+07	4.70981e+07	4.49308e+07
Q9Y383	Putative RNA-binding protein Luc7-like 2 OS=Homo sapiens (Human) OX=9606 GN=LUC7L2 PE=1 SV=2	LUC7L2	0.214636	0.11283	-0.162887	0.143562	0.352626	0.195105	0.398955	0.714613	0.467083	5.85118e+07	6.09823e+07	5.57674e+07	5.47188e+07	4.96028e+07	4.57263e+07	4.78229e+07	5.09113e+07
Q9H6K5	Proline-rich protein 36 OS=Homo sapiens (Human) OX=9606 GN=PRR36 PE=1 SV=2	FLJ22184; PRR36	1.02678	-1.03435	-0.397856	0.122515	0.00703192	0.0524965	0.373642	0.246955	0.279679	1.1882e+07	8.93478e+06	2.29537e+07	1.94026e+07	1.6883e+07	6.35767e+06	1.51651e+07	1.69174e+07
P08621	U1 small nuclear ribonucleoprotein 70 kDa OS=Homo sapiens (Human) OX=9606 GN=SNRNP70 PE=1 SV=2	SNRNP70	0.244234	-0.190777	-0.145472	0.104782	0.163059	0.234755	0.347329	0.5536	0.507627	4.90776e+07	4.65423e+07	5.5984e+07	5.31528e+07	4.73697e+07	4.48195e+07	5.01485e+07	4.85008e+07
Q9UNH7	Sorting nexin-6 OS=Homo sapiens (Human) OX=9606 GN=SNX6 PE=1 SV=1	SNX6	0.0859899	-0.020273	-0.00966265	0.512876	0.865133	0.932029	0.718596	0.957421	0.967674	3.19677e+07	3.23707e+07	3.38928e+07	3.14024e+07	3.16391e+07	2.99466e+07	3.21858e+07	3.26278e+07
Q6P1M0	Long-chain fatty acid transport protein 4 OS=Homo sapiens (Human) OX=9606 GN=SLC27A4 PE=1 SV=1	SLC27A4	-0.455397	0.459423	0.146678	0.178116	0.0279786	0.273713	0.434309	0.355218	0.542671	1.17313e+07	1.36064e+07	8.8588e+06	9.53052e+06	1.61233e+07	9.85913e+06	9.73191e+06	1.06317e+07
Q9HB07	UPF0160 protein MYG1, mitochondrial OS=Homo sapiens (Human) OX=9606 GN=C12orf10 PE=1 SV=2	C12orf10	0.000312535	-0.21722	-0.0809085	0.998263	0.146073	0.551529	0.999153	0.535561	0.749476	2.09129e+07	2.20093e+07	2.36934e+07	2.62526e+07	2.64458e+07	2.36424e+07	2.23893e+07	2.48341e+07
Q92538	Golgi-specific brefeldin A-resistance guanine nucleotide exchange factor 1 OS=Homo sapiens (Human) OX=9606 GN=GBF1 PE=1 SV=2	GBF1	-0.135795	0.140631	0.356081	0.283267	0.484367	0.0250916	0.53884	0.800117	0.217531	5.87017e+06	4.39299e+06	4.60649e+06	4.60652e+06	5.06852e+06	5.05756e+06	5.99669e+06	5.79714e+06
Q9UNS2	COP9 signalosome complex subunit 3 OS=Homo sapiens (Human) OX=9606 GN=COPS3 PE=1 SV=3	COPS3	0.182439	0.158245	0.0447605	0.272182	0.221006	0.682782	0.530233	0.620451	0.835371	5.83421e+07	5.50004e+07	5.08066e+07	5.07171e+07	4.8891e+07	4.08652e+07	5.10929e+07	5.36615e+07
P20936	Ras GTPase-activating protein 1 OS=Homo sapiens (Human) OX=9606 GN=RASA1 PE=1 SV=1	RASA1	-0.313881	0.271363	0.237752	0.0786804	0.0782933	0.117483	0.309802	0.448146	0.383499	7.99512e+06	8.26123e+06	6.45311e+06	7.02625e+06	8.88056e+06	7.88749e+06	8.31807e+06	7.57898e+06
Q96SB3	Neurabin-2 OS=Homo sapiens (Human) OX=9606 GN=PPP1R9B PE=1 SV=3		0.634168	-0.232586	-0.197041	0.0588877	0.0965699	0.136842	0.273535	0.469312	0.410041	1.16483e+07	1.21415e+07	1.40673e+07	1.38789e+07	1.10909e+07	7.32591e+06	1.26239e+07	1.17691e+07
Q8WWQ0	PH-interacting protein OS=Homo sapiens (Human) OX=9606 GN=PHIP PE=1 SV=2	PHIP	-0.388473	0.270068	0.423601	0.0466136	0.0765345	0.0205429	0.248686	0.446427	0.204897	6.84982e+06	6.80243e+06	5.90135e+06	5.42993e+06	7.90841e+06	6.9433e+06	7.38077e+06	7.81046e+06
Q5SRE5	Nucleoporin NUP188 homolog OS=Homo sapiens (Human) OX=9606 GN=NUP188 PE=1 SV=1	NUP188	0.17987	-0.0251241	0.287538	0.252709	0.873393	0.160662	0.513955	0.960546	0.436253	3.07926e+06	3.68849e+06	3.59106e+06	3.27491e+06	2.85077e+06	3.2103e+06	4.71674e+06	3.71445e+06
Q9Y216	Myotubularin-related protein 7 OS=Homo sapiens (Human) OX=9606 GN=MTMR7 PE=1 SV=3	MTMR7	0.143663	0.301829	0.416479	0.279566	0.133213	0.029153	0.536661	0.522253	0.225309	1.17136e+07	9.28736e+06	8.32717e+06	8.59739e+06	7.88867e+06	7.44186e+06	1.05451e+07	1.20937e+07
Q6UWE0	E3 ubiquitin-protein ligase LRSAM1 OS=Homo sapiens (Human) OX=9606 GN=LRSAM1 PE=1 SV=1	LRSAM1	-0.307402	0.343234	0.10702	0.184591	0.142521	0.598286	0.441938	0.534523	0.782481	6.46309e+06	6.42301e+06	5.90623e+06	4.36738e+06	6.40775e+06	6.17397e+06	5.35862e+06	5.58356e+06
Q6IN85	Serine/threonine-protein phosphatase 4 regulatory subunit 3A OS=Homo sapiens (Human) OX=9606 GN=PPP4R3A PE=1 SV=1	SMEK1; PPP4R3A	0.0219501	0.192765	0.16812	0.862296	0.156368	0.284621	0.932711	0.548798	0.554015	7.20724e+07	7.53508e+07	6.28663e+07	6.61276e+07	6.11628e+07	6.58978e+07	6.64947e+07	7.89281e+07
O14983	Sarcoplasmic/endoplasmic reticulum calcium ATPase 1 OS=Homo sapiens (Human) OX=9606 GN=ATP2A1 PE=1 SV=1	ATP2A1	0.0706783	-0.369917	-0.610183	0.597345	0.0397559	0.0643422	0.778632	0.388257	0.297266	200207	178964	250614	238755	222316	244854	196837	130462
Q96P47	Arf-GAP with GTPase, ANK repeat and PH domain-containing protein 3 OS=Homo sapiens (Human) OX=9606 GN=AGAP3 PE=1 SV=2	AGAP3	-0.146589	0.0268553	0.0671042	0.345487	0.832205	0.647285	0.593753	0.946527	0.81293	1.88178e+07	1.8041e+07	1.90171e+07	1.71995e+07	2.12791e+07	1.88175e+07	2.04039e+07	1.75933e+07
Q8IYR6	Tomoregulin-1 OS=Homo sapiens (Human) OX=9606 GN=TMEFF1 PE=1 SV=1	TMEFF1; MSANTD3-TMEFF1	-0.0865652	0.283753	0.149336	0.517995	0.145343	0.22067	0.722364	0.535561	0.493709	2.78282e+07	3.46949e+07	2.49127e+07	2.61513e+07	2.83704e+07	2.59141e+07	2.79609e+07	2.86598e+07
Q9ULT8	E3 ubiquitin-protein ligase HECTD1 OS=Homo sapiens (Human) OX=9606 GN=HECTD1 PE=1 SV=3	HECTD1	0.253046	-0.231108	-0.0759222	0.108499	0.114338	0.537953	0.354387	0.494658	0.739957	3.07636e+06	2.99233e+06	3.71523e+06	3.41351e+06	3.076e+06	2.90337e+06	3.48539e+06	3.27511e+06
Q12904	Aminoacyl tRNA synthase complex-interacting multifunctional protein 1 OS=Homo sapiens (Human) OX=9606 GN=AIMP1 PE=1 SV=2	AIMP1	0.174569	0.11085	0.0717686	0.264807	0.351653	0.517603	0.52338	0.713811	0.727075	1.70686e+07	1.67877e+07	1.5596e+07	1.57557e+07	1.28574e+07	1.50356e+07	1.68347e+07	1.61233e+07
P26992	Ciliary neurotrophic factor receptor subunit alpha OS=Homo sapiens (Human) OX=9606 GN=CNTFR PE=1 SV=2	CNTFR	0.0139933	-0.159115	0.102916	0.944876	0.306891	0.530856	0.97313	0.682514	0.735261	1.75501e+07	2.03315e+07	2.02621e+07	2.19563e+07	2.4244e+07	1.81015e+07	2.50498e+07	2.04834e+07
Q8NBX0	Saccharopine dehydrogenase-like oxidoreductase OS=Homo sapiens (Human) OX=9606 GN=SCCPDH PE=1 SV=1	SCCPDH	-0.19322	0.253816	0.171416	0.175383	0.114095	0.251695	0.430658	0.494658	0.524215	2.68478e+07	3.04781e+07	2.45132e+07	2.34793e+07	2.64717e+07	2.8402e+07	2.50785e+07	2.91062e+07
O15164	Transcription intermediary factor 1-alpha OS=Homo sapiens (Human) OX=9606 GN=TRIM24 PE=1 SV=3	TRIM24	0.183062	0.101073	0.207738	0.221257	0.462077	0.153042	0.479059	0.782899	0.428602	8.09857e+06	8.49222e+06	8.21435e+06	7.27787e+06	6.75492e+06	6.87316e+06	8.88338e+06	8.97573e+06
P36871	Phosphoglucomutase-1 OS=Homo sapiens (Human) OX=9606 GN=PGM1 PE=1 SV=3	PGM1	0.369057	-0.228782	-0.108229	0.030999	0.110469	0.385478	0.217632	0.491651	0.636337	1.24836e+07	1.32272e+07	1.54148e+07	1.471e+07	1.16199e+07	1.16736e+07	1.33826e+07	1.45831e+07
P52565	Rho GDP-dissociation inhibitor 1 OS=Homo sapiens (Human) OX=9606 GN=ARHGDIA PE=1 SV=3	ARHGDIA	0.106809	-0.23044	-0.127141	0.498722	0.177979	0.406969	0.70789	0.573909	0.654121	8.64278e+07	8.66665e+07	1.11234e+08	9.26844e+07	9.4473e+07	9.38621e+07	9.31486e+07	9.27941e+07
P35241	Radixin OS=Homo sapiens (Human) OX=9606 GN=RDX PE=1 SV=1	RDX	0.163687	-0.0616512	-0.0440566	0.333178	0.699291	0.805033	0.583934	0.901853	0.903707	2.16311e+07	2.29079e+07	2.56225e+07	2.1065e+07	2.05178e+07	2.10256e+07	2.07132e+07	2.45139e+07
Q9NUD5	Zinc finger CCHC domain-containing protein 3 OS=Homo sapiens (Human) OX=9606 GN=ZCCHC3 PE=1 SV=2		0.000735694	-0.0503626	-0.0133628	0.996444	0.75952	0.920305	0.998562	0.921456	0.962384	9.42083e+06	1.10488e+07	9.80778e+06	1.13804e+07	1.13525e+07	9.80022e+06	1.0427e+07	1.05081e+07
P80303	Nucleobindin-2 OS=Homo sapiens (Human) OX=9606 GN=NUCB2 PE=1 SV=3	NUCB2	0.681214	-0.482103	-0.864868	0.0351221	0.0349926	0.0049702	0.225093	0.380623	0.138002	1.27292e+07	1.23297e+07	1.57342e+07	1.94609e+07	9.45259e+06	1.25913e+07	9.46524e+06	9.75381e+06
Q8IW45	ATP-dependent (S)-NAD(P)H-hydrate dehydratase OS=Homo sapiens (Human) OX=9606 GN=NAXD PE=1 SV=1	CARKD; NAXD	-0.0101502	-0.10624	-0.20518	0.932813	0.408693	0.111597	0.96782	0.750227	0.376097	1.21165e+07	1.32558e+07	1.38056e+07	1.348e+07	1.41209e+07	1.34132e+07	1.17005e+07	1.19677e+07
Q15907	Ras-related protein Rab-11B OS=Homo sapiens (Human) OX=9606 GN=RAB11B PE=1 SV=4	RAB11B	-0.0950751	0.0664527	0.0945679	0.456666	0.58566	0.425161	0.677886	0.844999	0.665714	1.69868e+08	1.82181e+08	1.71015e+08	1.65034e+08	1.74028e+08	1.85415e+08	1.73334e+08	1.85634e+08
Q9ULC4	Malignant T-cell-amplified sequence 1 OS=Homo sapiens (Human) OX=9606 GN=MCTS1 PE=1 SV=1	MCTS1	-0.368523	0.266043	0.223131	0.0330842	0.135111	0.100521	0.220405	0.524562	0.361291	2.82743e+07	2.36879e+07	2.0927e+07	2.21328e+07	2.72731e+07	2.82248e+07	2.47485e+07	2.54996e+07
Q96PK6	RNA-binding protein 14 OS=Homo sapiens (Human) OX=9606 GN=RBM14 PE=1 SV=2	RBM14; RBM14-RBM4	-0.0117335	-0.142156	-0.126209	0.935493	0.340441	0.373859	0.969174	0.706064	0.626539	4.15656e+07	4.6256e+07	5.11351e+07	4.57899e+07	4.60873e+07	5.15905e+07	4.2136e+07	4.66498e+07
Q5BKZ1	DBIRD complex subunit ZNF326 OS=Homo sapiens (Human) OX=9606 GN=ZNF326 PE=1 SV=2	ZNF326	0.341448	-0.0898215	-0.416771	0.0670951	0.525646	0.0702011	0.28989	0.821651	0.307329	1.40958e+07	1.27292e+07	1.50319e+07	1.35193e+07	1.19366e+07	1.06249e+07	9.48249e+06	1.20261e+07
Q9Y6Y8	SEC23-interacting protein OS=Homo sapiens (Human) OX=9606 GN=SEC23IP PE=1 SV=1	SEC23IP	0.204279	0.0845447	0.0184565	0.175931	0.550919	0.878161	0.431139	0.83068	0.938777	1.16404e+07	1.04501e+07	1.09522e+07	9.8784e+06	9.21039e+06	8.88976e+06	1.04046e+07	1.06678e+07
Q9UKE5	TRAF2 and NCK-interacting protein kinase OS=Homo sapiens (Human) OX=9606 GN=TNIK PE=1 SV=1	TNIK	-0.313349	0.242256	0.436769	0.0695312	0.0974894	0.0159568	0.292891	0.470221	0.183245	8.79582e+06	8.79984e+06	7.72961e+06	7.15716e+06	8.80667e+06	9.69705e+06	1.00866e+07	1.00488e+07
P84085	ADP-ribosylation factor 5 OS=Homo sapiens (Human) OX=9606 GN=ARF5 PE=1 SV=2	ARF5	0.0773111	0.164988	-0.0488296	0.738084	0.487527	0.829012	0.865452	0.803175	0.915149	1.7597e+08	1.95149e+08	1.3869e+08	1.96982e+08	1.64322e+08	1.49728e+08	1.65984e+08	1.53818e+08
P21399	Cytoplasmic aconitate hydratase OS=Homo sapiens (Human) OX=9606 GN=ACO1 PE=1 SV=3	ACO1	-0.126705	-0.471763	-0.684286	0.592448	0.0878687	0.0318335	0.776178	0.459128	0.231393	6.90323e+06	6.88476e+06	8.0251e+06	1.13899e+07	1.09579e+07	9.92231e+06	5.98484e+06	5.91476e+06
P57721	Poly(rC)-binding protein 3 OS=Homo sapiens (Human) OX=9606 GN=PCBP3 PE=2 SV=2	PCBP3	-0.254038	-0.225096	-0.360085	0.261846	0.106756	0.267574	0.520146	0.486063	0.536416	2.63117e+06	2.63607e+06	3.15983e+06	2.99891e+06	4.27879e+06	3.15359e+06	3.07383e+06	1.87135e+06
Q6P996	Pyridoxal-dependent decarboxylase domain-containing protein 1 OS=Homo sapiens (Human) OX=9606 GN=PDXDC1 PE=1 SV=2	PDXDC1; LOC102724985	0.0344151	0.169953	0.212373	0.86035	0.421428	0.314554	0.931784	0.758756	0.582256	6.49901e+06	7.53056e+06	7.1135e+06	5.43588e+06	5.77802e+06	6.3775e+06	6.75689e+06	7.68188e+06
Q3KQU3	MAP7 domain-containing protein 1 OS=Homo sapiens (Human) OX=9606 GN=MAP7D1 PE=1 SV=1	MAP7D1	-0.0197602	-0.459865	0.269341	0.878468	0.0150567	0.0580289	0.939638	0.312558	0.287205	1.20298e+07	1.28105e+07	1.67474e+07	1.74077e+07	1.81152e+07	1.64601e+07	2.07695e+07	2.03903e+07
Q9NR50	Translation initiation factor eIF-2B subunit gamma OS=Homo sapiens (Human) OX=9606 GN=EIF2B3 PE=1 SV=1	EIF2B3	-0.174093	-0.0810799	0.248169	0.196556	0.519872	0.0741013	0.453317	0.819156	0.316755	1.34698e+07	1.45856e+07	1.44822e+07	1.51798e+07	1.67872e+07	1.66553e+07	1.7424e+07	1.77977e+07
Q14694	Ubiquitin carboxyl-terminal hydrolase 10 OS=Homo sapiens (Human) OX=9606 GN=USP10 PE=1 SV=2	USP10	-0.075632	0.313463	0.300872	0.623314	0.187484	0.0538263	0.794419	0.579316	0.283557	8.76618e+06	1.2108e+07	8.31845e+06	8.2626e+06	8.00357e+06	9.5371e+06	1.0696e+07	9.75172e+06
Q2M389	WASH complex subunit 4 OS=Homo sapiens (Human) OX=9606 GN=WASHC4 PE=1 SV=2	KIAA1033; WASHC4	0.372877	-0.00452916	-0.240485	0.0338817	0.969171	0.0937918	0.222812	0.990509	0.351235	4.30937e+07	4.06554e+07	4.26799e+07	4.13082e+07	3.3604e+07	3.12523e+07	3.70329e+07	3.41103e+07
Q13557	Calcium/calmodulin-dependent protein kinase type II subunit delta OS=Homo sapiens (Human) OX=9606 GN=CAMK2D PE=1 SV=3	CAMK2D	0.270523	-0.0946766	0.0772629	0.0978635	0.482082	0.52288	0.337918	0.79791	0.730184	2.04549e+07	1.8936e+07	2.20383e+07	2.00405e+07	1.80379e+07	1.68105e+07	2.2269e+07	2.20751e+07
Q9NY47	Voltage-dependent calcium channel subunit alpha-2/delta-2 OS=Homo sapiens (Human) OX=9606 GN=CACNA2D2 PE=1 SV=2	CACNA2D2	0.0289857	0.157059	-0.0421627	0.813602	0.265444	0.703698	0.906421	0.651027	0.848014	1.10953e+07	1.0003e+07	9.18147e+06	9.72297e+06	9.07914e+06	9.44229e+06	9.23766e+06	9.11516e+06
Q09028	Histone-binding protein RBBP4 OS=Homo sapiens (Human) OX=9606 GN=RBBP4 PE=1 SV=3	RBBP4	0.0731265	-0.00886229	0.012488	0.619759	0.950478	0.924042	0.792345	0.986336	0.963429	1.04317e+08	8.91325e+07	9.9028e+07	9.50532e+07	9.95325e+07	8.54505e+07	1.04711e+08	9.14641e+07
Q13555	Calcium/calmodulin-dependent protein kinase type II subunit gamma OS=Homo sapiens (Human) OX=9606 GN=CAMK2G PE=1 SV=4		0.252118	-0.0772134	-0.294684	0.15128	0.603266	0.0875573	0.406442	0.855298	0.344198	1.43831e+07	1.30948e+07	1.55548e+07	1.34764e+07	1.28071e+07	1.15983e+07	1.13775e+07	1.22454e+07
Q8WWM7	Ataxin-2-like protein OS=Homo sapiens (Human) OX=9606 GN=ATXN2L PE=1 SV=2	ATXN2L	0.363648	-0.254352	-0.363089	0.0593481	0.1282	0.0549756	0.274317	0.517233	0.285919	1.18207e+07	1.16603e+07	1.51442e+07	1.29492e+07	1.06147e+07	1.11123e+07	1.12872e+07	1.05028e+07
P29218	Inositol monophosphatase 1 OS=Homo sapiens (Human) OX=9606 GN=IMPA1 PE=1 SV=1	IMPA1	-0.162291	-0.250062	0.0917198	0.280585	0.208313	0.491411	0.537037	0.608414	0.710547	2.61906e+07	3.23977e+07	3.24164e+07	3.70209e+07	3.81977e+07	3.92923e+07	3.73482e+07	3.6489e+07
Q06787	Synaptic functional regulator FMR1 OS=Homo sapiens (Human) OX=9606 GN=FMR1 PE=1 SV=1	FMR1	0.744677	-0.184047	-0.899836	0.00459337	0.217838	0.00444278	0.12638	0.617196	0.134903	6.28762e+06	6.97506e+06	7.85484e+06	7.20616e+06	4.71461e+06	4.27742e+06	3.6488e+06	4.45591e+06
P43490	Nicotinamide phosphoribosyltransferase OS=Homo sapiens (Human) OX=9606 GN=NAMPT PE=1 SV=1	NAMPT	-0.0406339	-0.0741534	-0.237332	0.745552	0.580123	0.0819864	0.868337	0.841798	0.331563	1.73019e+07	1.52999e+07	1.73802e+07	1.68799e+07	1.83017e+07	1.69891e+07	1.48101e+07	1.42555e+07
O94805	Actin-like protein 6B OS=Homo sapiens (Human) OX=9606 GN=ACTL6B PE=1 SV=1	ACTL6B	0.0484308	0.110125	0.0255019	0.695909	0.461815	0.842518	0.841268	0.782899	0.921612	3.01495e+07	2.56883e+07	2.52103e+07	2.63716e+07	2.56321e+07	2.43287e+07	2.79307e+07	2.46596e+07
Q9UPW5	Cytosolic carboxypeptidase 1 OS=Homo sapiens (Human) OX=9606 GN=AGTPBP1 PE=1 SV=3	AGTPBP1	0.340412	-0.484696	-0.00675739	0.182811	0.0822939	0.981618	0.439998	0.454712	0.989484	2.62874e+06	2.66362e+06	4.41141e+06	3.10784e+06	2.91507e+06	2.93282e+06	4.38335e+06	3.09857e+06
Q16850	Lanosterol 14-alpha demethylase OS=Homo sapiens (Human) OX=9606 GN=CYP51A1 PE=1 SV=3	CYP51A1	-0.402213	0.603331	0.487922	0.041724	0.0119454	0.0320713	0.240185	0.287387	0.231847	1.5388e+07	1.67997e+07	9.84456e+06	1.13775e+07	1.43018e+07	1.37367e+07	1.37269e+07	1.60483e+07
O76021	Ribosomal L1 domain-containing protein 1 OS=Homo sapiens (Human) OX=9606 GN=RSL1D1 PE=1 SV=3	RSL1D1	0.0565494	0.0637084	-0.0116494	0.677132	0.683484	0.932073	0.831175	0.897237	0.967674	2.39306e+07	2.04979e+07	2.2485e+07	1.99717e+07	2.01236e+07	2.07327e+07	1.99532e+07	2.21453e+07
O43684	Mitotic checkpoint protein BUB3 OS=Homo sapiens (Human) OX=9606 GN=BUB3 PE=1 SV=1	BUB3	0.1901	-0.140299	-0.144871	0.162966	0.33719	0.287927	0.419497	0.704815	0.556511	4.10543e+07	4.7247e+07	4.9405e+07	4.76903e+07	4.2395e+07	4.26853e+07	4.13682e+07	4.65922e+07
P05026	Sodium/potassium-transporting ATPase subunit beta-1 OS=Homo sapiens (Human) OX=9606 GN=ATP1B1 PE=1 SV=1	ATP1B1	0.00201716	0.0899951	0.1634	0.988872	0.598247	0.278492	0.995204	0.853175	0.548266	1.145e+08	1.35075e+08	1.26379e+08	1.08025e+08	1.15197e+08	1.17907e+08	1.3358e+08	1.28184e+08
P49736	DNA replication licensing factor MCM2 OS=Homo sapiens (Human) OX=9606 GN=MCM2 PE=1 SV=4	MCM2	0.529519	0.0594621	-0.125176	0.0768609	0.780158	0.562863	0.306095	0.927599	0.756137	9.01988e+06	8.87241e+06	7.28627e+06	1.01143e+07	5.42065e+06	6.51806e+06	8.01276e+06	7.73208e+06
O95674	Phosphatidate cytidylyltransferase 2 OS=Homo sapiens (Human) OX=9606 GN=CDS2 PE=1 SV=1	CDS2	-0.053117	-0.156375	0.0463582	0.747189	0.267474	0.772083	0.869034	0.653157	0.883956	2.6603e+07	2.3741e+07	2.75389e+07	2.84859e+07	3.2187e+07	2.6217e+07	3.21705e+07	2.60034e+07
Q6UXD5	Seizure 6-like protein 2 OS=Homo sapiens (Human) OX=9606 GN=SEZ6L2 PE=1 SV=2	SEZ6L2	0.478864	-0.338598	-0.229416	0.180616	0.36475	0.473573	0.436676	0.718983	0.69822	1.84736e+07	1.34809e+07	2.58889e+07	1.5382e+07	1.5077e+07	1.35942e+07	1.67281e+07	1.73204e+07
P49006	MARCKS-related protein OS=Homo sapiens (Human) OX=9606 GN=MARCKSL1 PE=1 SV=2	MARCKSL1	0.123448	-0.0550484	-0.0175322	0.333735	0.657159	0.877038	0.583934	0.885811	0.938227	5.51026e+08	5.98345e+08	5.84196e+08	6.09126e+08	5.53547e+08	5.40682e+08	5.70577e+08	6.0869e+08
P38117	Electron transfer flavoprotein subunit beta OS=Homo sapiens (Human) OX=9606 GN=ETFB PE=1 SV=3	ETFB	-0.00776542	0.0498321	-0.0229358	0.950615	0.702562	0.845719	0.975606	0.902021	0.923412	4.37711e+07	4.76554e+07	4.23114e+07	4.60087e+07	4.46385e+07	4.40923e+07	4.24144e+07	4.44606e+07
Q13596	Sorting nexin-1 OS=Homo sapiens (Human) OX=9606 GN=SNX1 PE=1 SV=3	SNX1	-0.293535	0.31502	0.569934	0.0754263	0.0556506	0.0072105	0.304137	0.419512	0.151679	1.3246e+07	1.38608e+07	1.14002e+07	1.04063e+07	1.29561e+07	1.37349e+07	1.62358e+07	1.61017e+07
Q7Z4W1	L-xylulose reductase OS=Homo sapiens (Human) OX=9606 GN=DCXR PE=1 SV=2	DCXR	-0.182612	-0.0843869	0.088471	0.183544	0.59379	0.435974	0.440617	0.850058	0.674872	2.92838e+07	3.54313e+07	3.49896e+07	3.33336e+07	3.82242e+07	3.92948e+07	3.59731e+07	3.66529e+07
P25786	Proteasome subunit alpha type-1 OS=Homo sapiens (Human) OX=9606 GN=PSMA1 PE=1 SV=1	PSMA1	0.288184	-0.317354	-0.319195	0.0833702	0.0400602	0.0336936	0.316003	0.389453	0.235942	5.90813e+07	5.97033e+07	7.34261e+07	7.45871e+07	5.7205e+07	6.41977e+07	5.94468e+07	5.9185e+07
Q13613	Myotubularin-related protein 1 OS=Homo sapiens (Human) OX=9606 GN=MTMR1 PE=1 SV=4	MTMR1	-0.0200738	-0.237775	-0.10197	0.863411	0.106953	0.556738	0.932977	0.486599	0.752286	6.08209e+06	6.64637e+06	7.48124e+06	7.51309e+06	7.60422e+06	7.59837e+06	6.19841e+06	7.87263e+06
P32322	Pyrroline-5-carboxylate reductase 1, mitochondrial OS=Homo sapiens (Human) OX=9606 GN=PYCR1 PE=1 SV=2	PYCR1	0.324547	0.139181	0.115115	0.136248	0.403025	0.474412	0.388919	0.746428	0.698275	1.50696e+07	1.51328e+07	1.23766e+07	1.51923e+07	1.01312e+07	1.18863e+07	1.49769e+07	1.47269e+07
P31153	S-adenosylmethionine synthase isoform type-2 OS=Homo sapiens (Human) OX=9606 GN=MAT2A PE=1 SV=1	MAT2A	0.0543768	0.208703	0.0208239	0.668098	0.155301	0.861194	0.824348	0.546825	0.930319	2.4251e+07	2.2263e+07	2.08089e+07	1.94274e+07	1.97629e+07	1.88965e+07	1.96561e+07	2.11691e+07
Q9UL25	Ras-related protein Rab-21 OS=Homo sapiens (Human) OX=9606 GN=RAB21 PE=1 SV=3	RAB21	-0.0502049	0.0257191	0.146405	0.694816	0.826384	0.221765	0.840975	0.944406	0.494511	2.46022e+07	2.33711e+07	2.30922e+07	2.40273e+07	2.54417e+07	2.33703e+07	2.62076e+07	2.5935e+07
O43488	Aflatoxin B1 aldehyde reductase member 2 OS=Homo sapiens (Human) OX=9606 GN=AKR7A2 PE=1 SV=3	AKR7A2	-0.110913	0.346759	0.0454858	0.580037	0.0630142	0.739787	0.766669	0.427438	0.865802	2.22941e+07	2.11014e+07	1.57787e+07	1.84357e+07	2.07609e+07	1.62696e+07	1.76584e+07	1.75455e+07
P30154	Serine/threonine-protein phosphatase 2A 65 kDa regulatory subunit A beta isoform OS=Homo sapiens (Human) OX=9606 GN=PPP2R1B PE=1 SV=3	PPP2R1B	-0.00965028	-0.0619688	-0.319747	0.954498	0.705338	0.0334371	0.978266	0.903088	0.235281		286181	296939	300554		300542	240274	238438
Q13330	Metastasis-associated protein MTA1 OS=Homo sapiens (Human) OX=9606 GN=MTA1 PE=1 SV=2	MTA1	-0.11166	0.113747	0.189707	0.439692	0.377677	0.136198	0.666476	0.728736	0.409394	1.13209e+07	1.04549e+07	9.83829e+06	1.02754e+07	1.02137e+07	1.16001e+07	1.1418e+07	1.15172e+07
Q9HCC0	Methylcrotonoyl-CoA carboxylase beta chain, mitochondrial OS=Homo sapiens (Human) OX=9606 GN=MCCC2 PE=1 SV=1	MCCC2	-0.222254	0.253612	0.225163	0.296285	0.245282	0.243133	0.550615	0.638829	0.516189	7.77459e+06	9.25841e+06	8.02941e+06	6.30725e+06	8.99264e+06	7.67282e+06	8.04214e+06	8.60428e+06
Q9Y450	HBS1-like protein OS=Homo sapiens (Human) OX=9606 GN=HBS1L PE=1 SV=1	HBS1L	0.416485	-0.144671	-0.115676	0.0479185	0.370707	0.473325	0.249666	0.72229	0.698151	7.343e+06	7.7544e+06	9.13695e+06	7.61589e+06	6.42277e+06	6.09084e+06	7.3331e+06	8.08334e+06
Q4G0F5	Vacuolar protein sorting-associated protein 26B OS=Homo sapiens (Human) OX=9606 GN=VPS26B PE=1 SV=2	VPS26B	0.00897657	-0.0525984	-0.0835316	0.95982	0.769662	0.627715	0.981448	0.923871	0.799098	3.17045e+07	3.56262e+07	3.90254e+07	3.11322e+07	3.62819e+07	3.30467e+07	3.42239e+07	3.16181e+07
Q9ULP9	TBC1 domain family member 24 OS=Homo sapiens (Human) OX=9606 GN=TBC1D24 PE=1 SV=2	TBC1D24	-0.249003	0.0804153	0.182279	0.120811	0.506176	0.144888	0.372085	0.812598	0.419791	2.2951e+07	2.15236e+07	2.08232e+07	2.12205e+07	2.64771e+07	2.35271e+07	2.35113e+07	2.41973e+07
Q9NPI6	mRNA-decapping enzyme 1A OS=Homo sapiens (Human) OX=9606 GN=DCP1A PE=1 SV=3	DCP1A	-0.134907	0.0193049	0.152131	0.471737	0.912847	0.457753	0.689247	0.974649	0.685716	6.78205e+06	6.67367e+06	5.86298e+06	7.51597e+06	7.1676e+06	7.41273e+06	6.7827e+06	8.02218e+06
P22392	Nucleoside diphosphate kinase B OS=Homo sapiens (Human) OX=9606 GN=NME2 PE=1 SV=1	NME2; NME1-NME2	-0.223206	0.172962	0.574957	0.406687	0.488098	0.00540709	0.643393	0.803175	0.143661	2.56569e+07	3.77888e+07	2.82021e+07	2.70491e+07	2.61872e+07	3.96162e+07	4.16465e+07	4.06456e+07
Q86VS8	Protein Hook homolog 3 OS=Homo sapiens (Human) OX=9606 GN=HOOK3 PE=1 SV=2	HOOK3	0.120518	0.148413	0.0274897	0.407871	0.312622	0.830337	0.643409	0.686944	0.915926	1.02366e+07	1.08741e+07	1.01625e+07	8.91643e+06	8.64968e+06	8.89619e+06	9.61482e+06	9.79044e+06
Q9Y639	Neuroplastin OS=Homo sapiens (Human) OX=9606 GN=NPTN PE=1 SV=2	NPTN	0.247073	-0.0260641	-0.19665	0.0891119	0.838993	0.122485	0.323367	0.949561	0.390042	2.68231e+07	3.00242e+07	2.92117e+07	2.85836e+07	2.44277e+07	2.42786e+07	2.55063e+07	2.49247e+07
P30044	Peroxiredoxin-5, mitochondrial OS=Homo sapiens (Human) OX=9606 GN=PRDX5 PE=1 SV=4	PRDX5	-0.066234	-0.110416	0.054708	0.655605	0.475703	0.721344	0.817539	0.79381	0.857984	1.09746e+08	1.0114e+08	1.23317e+08	1.04897e+08	1.17247e+08	1.21162e+08	1.25092e+08	1.11557e+08
Q9Y277	Voltage-dependent anion-selective channel protein 3 OS=Homo sapiens (Human) OX=9606 GN=VDAC3 PE=1 SV=1	VDAC3	-0.143406	0.0828811	0.0838905	0.319123	0.532231	0.511134	0.572624	0.821928	0.722787	1.25183e+08	1.22123e+08	1.1014e+08	1.23736e+08	1.30009e+08	1.27566e+08	1.22354e+08	1.25122e+08
O95218	Zinc finger Ran-binding domain-containing protein 2 OS=Homo sapiens (Human) OX=9606 GN=ZRANB2 PE=1 SV=2	ZRANB2	0.170108	0.132308	-0.265735	0.256567	0.36106	0.115051	0.516342	0.718983	0.382097	2.25599e+07	2.39249e+07	2.2633e+07	1.98513e+07	1.90912e+07	1.86396e+07	1.67571e+07	1.85499e+07
Q9NQG5	Regulation of nuclear pre-mRNA domain-containing protein 1B OS=Homo sapiens (Human) OX=9606 GN=RPRD1B PE=1 SV=1	RPRD1B	-0.0855524	-0.0761062	-0.192986	0.534134	0.640742	0.162876	0.735017	0.877625	0.438605	1.20199e+07	9.94061e+06	1.10075e+07	1.20628e+07	1.27117e+07	1.1848e+07	1.03235e+07	9.84287e+06
P36543	V-type proton ATPase subunit E 1 OS=Homo sapiens (Human) OX=9606 GN=ATP6V1E1 PE=1 SV=1	ATP6V1E1	-0.0594221	0.145054	0.140111	0.677356	0.318085	0.324383	0.831175	0.691969	0.588752	1.03743e+08	1.00664e+08	9.89454e+07	8.63187e+07	9.3932e+07	9.87007e+07	1.04448e+08	9.93018e+07
A1L020	RNA-binding protein MEX3A OS=Homo sapiens (Human) OX=9606 GN=MEX3A PE=1 SV=1	MEX3A	0.0747917	-0.158787	0.0713427	0.613645	0.334934	0.632126	0.788476	0.702916	0.801989	7.69035e+06	8.64552e+06	9.83389e+06	8.42581e+06	8.47346e+06	8.82283e+06	9.09391e+06	1.00586e+07
O43264	Centromere/kinetochore protein zw10 homolog OS=Homo sapiens (Human) OX=9606 GN=ZW10 PE=1 SV=3	ZW10	-0.121191	-0.0366071	0.0528268	0.345417	0.828281	0.654457	0.593753	0.945057	0.817475	6.16791e+06	4.91663e+06	5.54489e+06	5.75377e+06	6.27321e+06	6.01226e+06	5.61997e+06	6.10824e+06
P40925	Malate dehydrogenase, cytoplasmic OS=Homo sapiens (Human) OX=9606 GN=MDH1 PE=1 SV=4	MDH1	0.213027	-0.173955	-0.227762	0.138293	0.24098	0.0942792	0.39158	0.635457	0.352262	2.14987e+08	2.44041e+08	2.65099e+08	2.51882e+08	2.18476e+08	2.27667e+08	2.17357e+08	2.24029e+08
Q9HBM0	Vezatin OS=Homo sapiens (Human) OX=9606 GN=VEZT PE=1 SV=3	VEZT	0.344657	-0.0418856	0.0222887	0.168765	0.846248	0.91713	0.424463	0.954112	0.961426	1.06051e+07	1.09141e+07	9.36848e+06	1.30934e+07	8.65714e+06	8.78942e+06	1.10914e+07	1.14065e+07
P06396	Gelsolin OS=Homo sapiens (Human) OX=9606 GN=GSN PE=1 SV=1	GSN	0.305584	0.00637212	-0.198432	0.119632	0.959559	0.15597	0.371252	0.98932	0.431658	1.79111e+07	1.76843e+07	1.6809e+07	1.8678e+07	1.31421e+07	1.56925e+07	1.55223e+07	1.5362e+07
Q7KZ85	Transcription elongation factor SPT6 OS=Homo sapiens (Human) OX=9606 GN=SUPT6H PE=1 SV=2	SUPT6H	-0.119611	-0.345773	-0.119058	0.445177	0.0770981	0.430248	0.670905	0.447967	0.669862	5.26445e+06	5.77268e+06	7.63583e+06	6.42762e+06	7.55732e+06	7.6736e+06	6.30255e+06	6.60252e+06
Q00535	Cyclin-dependent-like kinase 5 OS=Homo sapiens (Human) OX=9606 GN=CDK5 PE=1 SV=3	CDK5	0.241403	-0.103408	-0.170187	0.306732	0.627406	0.432777	0.561685	0.870549	0.671966	2.18007e+07	2.08953e+07	2.69146e+07	1.95339e+07	2.04398e+07	1.83857e+07	2.00565e+07	2.07042e+07
Q08752	Peptidyl-prolyl cis-trans isomerase D OS=Homo sapiens (Human) OX=9606 GN=PPID PE=1 SV=3	PPID	0.182109	0.105287	-0.111882	0.247073	0.530299	0.443673	0.50867	0.821928	0.679749	2.7829e+07	3.27309e+07	3.01581e+07	2.61014e+07	2.43257e+07	2.51633e+07	2.48987e+07	2.70726e+07
O00442	RNA 3'-terminal phosphate cyclase OS=Homo sapiens (Human) OX=9606 GN=RTCA PE=1 SV=1	RTCA	-0.224006	0.132363	0.24537	0.146394	0.338579	0.122264	0.401023	0.706048	0.390042	1.66953e+07	1.62221e+07	1.41609e+07	1.59191e+07	1.75975e+07	1.75223e+07	1.85879e+07	1.70415e+07
P46782	40S ribosomal protein S5 OS=Homo sapiens (Human) OX=9606 GN=RPS5 PE=1 SV=4	RPS5	0.0204531	-0.129418	0.0426793	0.864151	0.295809	0.720504	0.933237	0.676651	0.857703	9.78719e+07	9.5184e+07	1.03531e+08	1.07663e+08	1.05946e+08	1.03487e+08	1.13781e+08	1.03936e+08
Q99570	Phosphoinositide 3-kinase regulatory subunit 4 OS=Homo sapiens (Human) OX=9606 GN=PIK3R4 PE=1 SV=3	PIK3R4	0.0553931	-0.148004	-0.0631588	0.663084	0.276306	0.677014	0.82205	0.661876	0.83291	2.07362e+06	1.93592e+06	2.13694e+06	2.30638e+06	2.09652e+06	2.17925e+06	2.32137e+06	1.94515e+06
Q14558	Phosphoribosyl pyrophosphate synthase-associated protein 1 OS=Homo sapiens (Human) OX=9606 GN=PRPSAP1 PE=1 SV=2	PRPSAP1	-0.30656	0.327674	0.198947	0.398788	0.235381	0.584636	0.636668	0.631362	0.772993	3.7122e+06	3.90126e+06	2.47879e+06	3.70952e+06	4.66471e+06	3.02386e+06	4.38324e+06	2.76401e+06
Q49A26	Putative oxidoreductase GLYR1 OS=Homo sapiens (Human) OX=9606 GN=GLYR1 PE=1 SV=4	GLYR1	0.151123	-0.0421435	-0.165696	0.308404	0.727902	0.174338	0.562886	0.910688	0.44888	1.19766e+07	1.29241e+07	1.30101e+07	1.26132e+07	1.07927e+07	1.22957e+07	1.14484e+07	1.13921e+07
Q8IWQ3	Serine/threonine-protein kinase BRSK2 OS=Homo sapiens (Human) OX=9606 GN=BRSK2 PE=1 SV=3	BRSK2	0.209499	-0.101426	-0.0651792	0.215841	0.594424	0.662393	0.472123	0.850573	0.82335	6.37871e+06	7.89774e+06	8.29033e+06	6.99405e+06	6.72589e+06	6.43555e+06	7.00693e+06	7.56016e+06
Q13368	MAGUK p55 subfamily member 3 OS=Homo sapiens (Human) OX=9606 GN=MPP3 PE=1 SV=2	MPP3	0.320501	0.0235873	-0.205875	0.0689343	0.845795	0.110673	0.291514	0.953775	0.375599	1.03825e+07	9.58481e+06	9.9745e+06	9.65589e+06	8.37723e+06	7.36526e+06	8.5195e+06	8.49806e+06
Q9UBN7	Histone deacetylase 6 OS=Homo sapiens (Human) OX=9606 GN=HDAC6 PE=1 SV=2	HDAC6	-0.294498	0.295002	0.344258	0.0845371	0.0877659	0.0561171	0.317539	0.459128	0.28682	1.03426e+07	9.48804e+06	7.58809e+06	8.59141e+06	1.01153e+07	9.71013e+06	1.07362e+07	9.78609e+06
Q9UEW8	STE20/SPS1-related proline-alanine-rich protein kinase OS=Homo sapiens (Human) OX=9606 GN=STK39 PE=1 SV=3	STK39	0.0193732	-0.156547	-0.105536	0.872553	0.268355	0.358433	0.936089	0.65353	0.61134	1.27148e+07	1.42312e+07	1.53119e+07	1.46815e+07	1.51426e+07	1.45344e+07	1.40908e+07	1.37825e+07
Q69YQ0	Cytospin-A OS=Homo sapiens (Human) OX=9606 GN=SPECC1L PE=1 SV=2	SPECC1L	0.305932	0.13876	-0.261612	0.0541327	0.277478	0.218906	0.266032	0.662668	0.491921	6.54023e+06	6.14973e+06	5.84065e+06	5.68127e+06	4.56211e+06	4.76204e+06	4.16891e+06	5.53833e+06
P48637	Glutathione synthetase OS=Homo sapiens (Human) OX=9606 GN=GSS PE=1 SV=1	GSS	0.259708	-0.238009	-0.410541	0.128366	0.128445	0.0288391	0.380034	0.517233	0.225309	2.31489e+07	2.2803e+07	2.88877e+07	2.54159e+07	2.35926e+07	2.16688e+07	2.0001e+07	2.07777e+07
Q9UPY8	Microtubule-associated protein RP/EB family member 3 OS=Homo sapiens (Human) OX=9606 GN=MAPRE3 PE=1 SV=1	MAPRE3	-0.0687391	-0.297515	0.132927	0.698783	0.0771607	0.348218	0.84225	0.447967	0.604004	6.20908e+07	6.1926e+07	8.14385e+07	7.13169e+07	8.832e+07	7.23172e+07	8.62449e+07	8.09691e+07
O94779	Contactin-5 OS=Homo sapiens (Human) OX=9606 GN=CNTN5 PE=1 SV=2	CNTN5	-0.257886	0.0166483	-0.0420679	0.10812	0.894307	0.739059	0.353707	0.969212	0.865572	2.09772e+07	2.0033e+07	2.12348e+07	1.93384e+07	2.49586e+07	2.33762e+07	1.89006e+07	2.04959e+07
P62820	Ras-related protein Rab-1A OS=Homo sapiens (Human) OX=9606 GN=RAB1A PE=1 SV=3	RAB1A	-0.116364	0.0194207	-0.0697544	0.356569	0.904046	0.537527	0.601668	0.973174	0.739957	2.68539e+08	2.18071e+08	2.43417e+08	2.34186e+08	2.61449e+08	2.55749e+08	2.32897e+08	2.22204e+08
Q5T5U3	Rho GTPase-activating protein 21 OS=Homo sapiens (Human) OX=9606 GN=ARHGAP21 PE=1 SV=2		0.342283	-0.0244898	-0.113811	0.103821	0.865442	0.452655	0.346577	0.957421	0.683696	5.64345e+06	5.88049e+06	6.35359e+06	5.4036e+06	4.25094e+06	5.01792e+06	5.64166e+06	5.19726e+06
Q00169	Phosphatidylinositol transfer protein alpha isoform OS=Homo sapiens (Human) OX=9606 GN=PITPNA PE=1 SV=2	PITPNA	-0.147962	-0.0329431	0.103361	0.287416	0.781951	0.359623	0.54277	0.928163	0.612522	2.28655e+07	2.45813e+07	2.44111e+07	2.41008e+07	2.81915e+07	2.55991e+07	2.64175e+07	2.57014e+07
Q06830	Peroxiredoxin-1 OS=Homo sapiens (Human) OX=9606 GN=PRDX1 PE=1 SV=1	PRDX1	0.196446	-0.0762736	-0.311846	0.174966	0.535196	0.0501892	0.429806	0.822451	0.275213	3.82085e+08	3.81649e+08	4.19058e+08	3.86786e+08	3.58833e+08	3.4386e+08	3.15429e+08	3.33498e+08
Q9H1E5	Thioredoxin-related transmembrane protein 4 OS=Homo sapiens (Human) OX=9606 GN=TMX4 PE=1 SV=1	TMX4	0.333319	0.0509487	-0.0575648	0.0716525	0.665186	0.651766	0.297237	0.889456	0.815568	2.3428e+07	2.48875e+07	2.33725e+07	2.32455e+07	1.7124e+07	1.9963e+07	2.38409e+07	2.10409e+07
O43847	Nardilysin OS=Homo sapiens (Human) OX=9606 GN=NRDC PE=1 SV=3		-0.174881	0.162315	0.387179	0.301403	0.381351	0.0343732	0.556937	0.73052	0.238868	8.63041e+06	1.07561e+07	9.10638e+06	8.13983e+06	8.99647e+06	1.04708e+07	1.08593e+07	1.16752e+07
Q08257	Quinone oxidoreductase OS=Homo sapiens (Human) OX=9606 GN=CRYZ PE=1 SV=1	CRYZ	-0.107156	-0.234817	-0.176871	0.6131	0.192342	0.370451	0.788271	0.586969	0.622535	1.397e+07	1.7181e+07	1.82546e+07	1.82074e+07	2.29537e+07	1.67888e+07	1.4042e+07	1.85226e+07
Q9UKG1	DCC-interacting protein 13-alpha OS=Homo sapiens (Human) OX=9606 GN=APPL1 PE=1 SV=1	APPL1	-0.108086	-0.114429	0.00676762	0.437099	0.452542	0.951893	0.664265	0.777673	0.976675	1.03674e+07	1.21334e+07	1.17126e+07	1.25862e+07	1.36505e+07	1.25096e+07	1.21578e+07	1.22396e+07
Q8NBJ4	Golgi membrane protein 1 OS=Homo sapiens (Human) OX=9606 GN=GOLM1 PE=1 SV=1	GOLM1	0.36001	-0.120612	0.118034	0.0451558	0.400033	0.354838	0.245601	0.745451	0.608369	1.87161e+07	2.1562e+07	2.20675e+07	2.16156e+07	1.80262e+07	1.60836e+07	2.25179e+07	2.49491e+07
O95861	3'(2'),5'-bisphosphate nucleotidase 1 OS=Homo sapiens (Human) OX=9606 GN=BPNT1 PE=1 SV=1	BPNT1	0.245632	-0.0100613	-0.240108	0.0968525	0.931521	0.0963667	0.337189	0.979024	0.354841	1.27978e+07	1.25081e+07	1.31403e+07	1.23532e+07	1.08077e+07	1.06821e+07	1.117e+07	1.04178e+07
Q15750	TGF-beta-activated kinase 1 and MAP3K7-binding protein 1 OS=Homo sapiens (Human) OX=9606 GN=TAB1 PE=1 SV=1	TAB1	-0.181841	-0.0179989	0.443979	0.416332	0.874052	0.013117	0.650279	0.960587	0.170161	7.60375e+06	7.49811e+06	7.5072e+06	7.78642e+06	7.37992e+06	1.02443e+07	1.05781e+07	1.02261e+07
Q96JG6	Syndetin OS=Homo sapiens (Human) OX=9606 GN=VPS50 PE=1 SV=3	CCDC132; VPS50	-0.266869	0.14462	0.288762	0.077278	0.242056	0.0576196	0.306836	0.636054	0.287205	6.18162e+06	6.15917e+06	5.64047e+06	5.52381e+06	6.86122e+06	6.57071e+06	7.10474e+06	6.54423e+06
Q01433	AMP deaminase 2 OS=Homo sapiens (Human) OX=9606 GN=AMPD2 PE=1 SV=2	AMPD2	-0.181207	-0.0565202	0.187894	0.177049	0.631398	0.135529	0.432668	0.872584	0.40851	1.46611e+07	1.5465e+07	1.58555e+07	1.54655e+07	1.76981e+07	1.78566e+07	1.80302e+07	1.76468e+07
Q15111	Inactive phospholipase C-like protein 1 OS=Homo sapiens (Human) OX=9606 GN=PLCL1 PE=1 SV=3	PLCL1	-0.363114	0.0533061	0.399536	0.0360977	0.655957	0.0210682	0.227453	0.885008	0.205652	5.61075e+06	5.33667e+06	5.40906e+06	5.14133e+06	6.60414e+06	6.96866e+06	7.15488e+06	6.76301e+06
Q92626	Peroxidasin homolog OS=Homo sapiens (Human) OX=9606 GN=PXDN PE=1 SV=2	PXDN	0.0142435	0.134477	-0.247199	0.914779	0.316474	0.0926852	0.958243	0.690458	0.350498	4.77627e+06	4.61003e+06	4.07278e+06	4.48681e+06	4.10249e+06	4.36689e+06	3.56339e+06	3.6403e+06
Q12800	Alpha-globin transcription factor CP2 OS=Homo sapiens (Human) OX=9606 GN=TFCP2 PE=1 SV=2	TFCP2	-0.309044	0.182193	-0.0741253	0.122232	0.302713	0.561031	0.373274	0.679374	0.755318	1.49987e+07	1.84596e+07	1.51777e+07	1.41703e+07	1.63747e+07	2.0213e+07	1.32549e+07	1.46414e+07
Q07955	Serine/arginine-rich splicing factor 1 OS=Homo sapiens (Human) OX=9606 GN=SRSF1 PE=1 SV=2	SRSF1	-0.188971	0.108029	0.112887	0.166596	0.368067	0.348389	0.423329	0.720775	0.604071	2.97988e+08	2.95715e+08	2.70366e+08	2.80594e+08	3.15927e+08	3.11697e+08	2.88207e+08	3.07817e+08
Q96EY7	Pentatricopeptide repeat domain-containing protein 3, mitochondrial OS=Homo sapiens (Human) OX=9606 GN=PTCD3 PE=1 SV=3	PTCD3	0.187701	0.00252273	0.259455	0.421987	0.991144	0.292862	0.655206	0.997756	0.56152	2.26253e+07	2.05058e+07	1.80742e+07	2.55795e+07	1.9011e+07	1.87512e+07	2.44193e+07	2.71286e+07
P46063	ATP-dependent DNA helicase Q1 OS=Homo sapiens (Human) OX=9606 GN=RECQL PE=1 SV=3	RECQL	-0.307295	0.0945906	0.0343668	0.106513	0.527686	0.807683	0.350572	0.821928	0.905045	9.85579e+06	1.01303e+07	8.601e+06	1.01816e+07	1.20741e+07	1.11147e+07	9.60863e+06	9.55862e+06
O95292	Vesicle-associated membrane protein-associated protein B/C OS=Homo sapiens (Human) OX=9606 GN=VAPB PE=1 SV=3	VAPB	0.21634	0.0383707	-0.0547714	0.15706	0.761685	0.666441	0.411525	0.921744	0.826381	5.23476e+07	5.37045e+07	5.43673e+07	4.90308e+07	4.54435e+07	4.34505e+07	4.80297e+07	5.14423e+07
Q02252	Methylmalonate-semialdehyde dehydrogenase [acylating], mitochondrial OS=Homo sapiens (Human) OX=9606 GN=ALDH6A1 PE=1 SV=2	ALDH6A1	0.110144	0.0551036	-0.0669096	0.518856	0.754729	0.70338	0.723072	0.919955	0.847963	1.44059e+07	1.69725e+07	1.37284e+07	1.65002e+07	1.31717e+07	1.4705e+07	1.3204e+07	1.56359e+07
Q14247	Src substrate cortactin OS=Homo sapiens (Human) OX=9606 GN=CTTN PE=1 SV=2	CTTN	1.14092	-0.814893	-0.627689	0.00649794	0.0147119	0.034531	0.137917	0.311819	0.239695	1.29327e+07	1.33405e+07	2.71087e+07	1.96955e+07	1.14029e+07	9.62789e+06	1.45466e+07	1.53748e+07
Q8IYB3	Serine/arginine repetitive matrix protein 1 OS=Homo sapiens (Human) OX=9606 GN=SRRM1 PE=1 SV=2	SRRM1	-0.00936176	0.221191	-0.0949921	0.936662	0.117185	0.422649	0.969707	0.501077	0.66341	1.03771e+07	1.10834e+07	9.10076e+06	9.30043e+06	9.36921e+06	9.15314e+06	8.93544e+06	8.30374e+06
O60784	Target of Myb protein 1 OS=Homo sapiens (Human) OX=9606 GN=TOM1 PE=1 SV=2	TOM1	0.56843	-0.91924	-0.53579	0.0436656	0.00139312	0.0179283	0.243091	0.168895	0.191749	4.69647e+06	4.91013e+06	9.43018e+06	8.74547e+06	5.27071e+06	7.12354e+06	6.78845e+06	5.78035e+06
A1X283	SH3 and PX domain-containing protein 2B OS=Homo sapiens (Human) OX=9606 GN=SH3PXD2B PE=1 SV=3	SH3PXD2B	-0.23369	0.203469	0.329563	0.122839	0.128086	0.0309957	0.373642	0.517233	0.229493	1.32028e+07	1.28338e+07	1.13795e+07	1.12304e+07	1.27337e+07	1.39126e+07	1.43455e+07	1.40677e+07
Q9ULU4	Protein kinase C-binding protein 1 OS=Homo sapiens (Human) OX=9606 GN=ZMYND8 PE=1 SV=2	ZMYND8	0.222243	-0.0765712	0.0541529	0.204088	0.686234	0.632197	0.459536	0.898366	0.801989	6.04435e+06	7.89001e+06	7.52686e+06	7.04554e+06	6.81609e+06	5.71515e+06	7.61692e+06	7.50502e+06
P09429	High mobility group protein B1 OS=Homo sapiens (Human) OX=9606 GN=HMGB1 PE=1 SV=3	HMGB1	0.0837189	-0.220452	-0.286385	0.69123	0.39024	0.204477	0.840085	0.737498	0.476937	1.40336e+08	1.84386e+08	1.62583e+08	2.16047e+08	1.65189e+08	1.89943e+08	1.45082e+08	1.62775e+08
Q96AX1	Vacuolar protein sorting-associated protein 33A OS=Homo sapiens (Human) OX=9606 GN=VPS33A PE=1 SV=1	VPS33A	0.0859623	0.227675	-0.0934973	0.524442	0.130865	0.510553	0.726249	0.520123	0.722628	6.96949e+06	6.831e+06	6.22755e+06	5.57563e+06	5.55747e+06	5.54996e+06	5.85493e+06	5.20954e+06
Q9P107	GEM-interacting protein OS=Homo sapiens (Human) OX=9606 GN=GMIP PE=1 SV=2	GMIP	-0.0365563	0.0736738	-0.00611482	0.802517	0.649067	0.966827	0.900244	0.88163	0.983515	6.31011e+06	7.64532e+06	6.33904e+06	6.87151e+06	6.3218e+06	7.25492e+06	6.04473e+06	7.14526e+06
O15085	Rho guanine nucleotide exchange factor 11 OS=Homo sapiens (Human) OX=9606 GN=ARHGEF11 PE=1 SV=1	ARHGEF11	-0.0968564	0.230046	0.120978	0.462036	0.158985	0.328351	0.682169	0.55163	0.591362	4.10434e+06	3.59372e+06	3.41761e+06	3.13735e+06	3.56223e+06	3.45278e+06	3.53319e+06	3.58884e+06
Q00796	Sorbitol dehydrogenase OS=Homo sapiens (Human) OX=9606 GN=SORD PE=1 SV=4	SORD	-0.019489	0.30814	0.2376	0.894069	0.189603	0.157696	0.948774	0.582662	0.433587	5.55064e+07	7.41751e+07	4.85445e+07	5.53277e+07	5.49529e+07	5.01177e+07	6.49785e+07	5.74596e+07
P20618	Proteasome subunit beta type-1 OS=Homo sapiens (Human) OX=9606 GN=PSMB1 PE=1 SV=2	PSMB1	0.0671098	-0.138603	-0.0432685	0.713484	0.570744	0.763381	0.851383	0.838012	0.879246	4.60539e+07	3.17784e+07	4.43446e+07	3.99949e+07	4.50727e+07	3.58466e+07	3.80891e+07	4.38526e+07
O15126	Secretory carrier-associated membrane protein 1 OS=Homo sapiens (Human) OX=9606 GN=SCAMP1 PE=1 SV=2	SCAMP1	0.684018	-0.147896	-0.45556	0.00489741	0.278877	0.0163059	0.12638	0.66283	0.185785	2.79798e+07	2.51913e+07	2.95621e+07	2.92687e+07	1.9201e+07	1.74633e+07	2.03998e+07	2.25547e+07
O00534	von Willebrand factor A domain-containing protein 5A OS=Homo sapiens (Human) OX=9606 GN=VWA5A PE=2 SV=2	VWA5A	0.412603	0.00992205	-0.748428	0.085097	0.952984	0.0104454	0.318094	0.987161	0.162754	6.30529e+06	6.38988e+06	5.6207e+06	7.07022e+06	5.12133e+06	4.37528e+06	3.90046e+06	3.61002e+06
Q9UQB3	Catenin delta-2 OS=Homo sapiens (Human) OX=9606 GN=CTNND2 PE=1 SV=3	CTNND2	0.338398	0.265083	0.110032	0.135072	0.262016	0.602081	0.388049	0.648579	0.784614	1.60568e+07	1.31928e+07	1.38848e+07	1.05648e+07	9.31326e+06	9.90383e+06	1.4221e+07	1.20148e+07
P31749	RAC-alpha serine/threonine-protein kinase OS=Homo sapiens (Human) OX=9606 GN=AKT1 PE=1 SV=2	AKT1	0.00471779	0.210333	-0.0109737	0.971431	0.211079	0.934425	0.985745	0.609497	0.968195	1.32696e+07	1.5527e+07	1.30057e+07	1.18352e+07	1.26556e+07	1.19933e+07	1.30391e+07	1.16267e+07
O96019	Actin-like protein 6A OS=Homo sapiens (Human) OX=9606 GN=ACTL6A PE=1 SV=1	ACTL6A	-0.142431	-0.110636	-0.0169688	0.558791	0.6407	0.939863	0.752049	0.877625	0.970388	1.75402e+07	1.55573e+07	1.49429e+07	2.12884e+07	2.09192e+07	1.85324e+07	1.71576e+07	1.81095e+07
O00629	Importin subunit alpha-3 OS=Homo sapiens (Human) OX=9606 GN=KPNA4 PE=1 SV=1	KPNA4	0.912367	-0.822989	-0.879985	0.136429	0.170157	0.148619	0.388919	0.564723	0.423846	1.00179e+07	8.59074e+06	1.03759e+07	2.5958e+07	9.22888e+06	8.27462e+06	8.90962e+06	8.92555e+06
O14976	Cyclin-G-associated kinase OS=Homo sapiens (Human) OX=9606 GN=GAK PE=1 SV=2	GAK	-0.907993	0.0656354	0.3052	0.00421165	0.576705	0.491114	0.12638	0.840785	0.710464	1.18744e+07	1.1791e+07	1.16059e+07	1.10146e+07	1.91615e+07	2.33842e+07	9.62454e+06	2.02776e+07
O60271	C-Jun-amino-terminal kinase-interacting protein 4 OS=Homo sapiens (Human) OX=9606 GN=SPAG9 PE=1 SV=4	SPAG9	-0.0223171	-0.0282362	-0.0413542	0.861852	0.841753	0.707015	0.932608	0.950605	0.850117	1.37616e+07	1.60534e+07	1.54182e+07	1.49006e+07	1.60543e+07	1.47156e+07	1.44257e+07	1.50384e+07
O14979	Heterogeneous nuclear ribonucleoprotein D-like OS=Homo sapiens (Human) OX=9606 GN=HNRNPDL PE=1 SV=3	HNRNPDL; HNRPDL	-0.298943	0.114862	0.0747483	0.0843335	0.390979	0.605689	0.317403	0.738369	0.786738	2.12189e+08	2.28729e+08	2.11998e+08	1.95235e+08	2.36981e+08	2.64471e+08	1.98612e+08	2.31147e+08
Q96E39	RNA binding motif protein, X-linked-like-1 OS=Homo sapiens (Human) OX=9606 GN=RBMXL1 PE=1 SV=1	RBMXL1	0.685964	-0.384447	-0.674327	0.00506581	0.031574	0.00512901	0.126972	0.371605	0.140512	7.78555e+07	7.54031e+07	1.05073e+08	9.52021e+07	6.28091e+07	6.15102e+07	6.49876e+07	6.04397e+07
P15121	Aldo-keto reductase family 1 member B1 OS=Homo sapiens (Human) OX=9606 GN=AKR1B1 PE=1 SV=3	AKR1B1	0.16043	0.103845	0.0355205	0.232799	0.393427	0.738668	0.491838	0.740504	0.865504	9.3193e+07	9.85666e+07	8.92996e+07	8.90723e+07	7.74162e+07	8.23101e+07	9.02892e+07	9.25427e+07
P05141	ADP/ATP translocase 2 OS=Homo sapiens (Human) OX=9606 GN=SLC25A5 PE=1 SV=7	SLC25A5	-0.0685583	0.0295966	-0.0620058	0.577421	0.81467	0.675121	0.765105	0.938883	0.832034	9.7165e+07	8.83686e+07	9.30237e+07	8.85922e+07	9.39361e+07	9.65415e+07	9.49908e+07	7.96116e+07
Q8N9I0	Synaptotagmin-2 OS=Homo sapiens (Human) OX=9606 GN=SYT2 PE=1 SV=2	SYT2	0.26829	0.103014	0.0631106	0.131771	0.432832	0.623305	0.384715	0.767127	0.796281	1.8288e+07	1.94037e+07	1.83311e+07	1.67819e+07	1.3512e+07	1.56725e+07	1.75071e+07	1.91784e+07
P18124	60S ribosomal protein L7 OS=Homo sapiens (Human) OX=9606 GN=RPL7 PE=1 SV=1	RPL7	-0.261702	0.185582	0.304106	0.10347	0.194447	0.0653062	0.346194	0.588481	0.299704	1.42951e+08	1.44507e+08	1.33439e+08	1.19691e+08	1.48108e+08	1.55243e+08	1.50789e+08	1.6146e+08
P51178	1-phosphatidylinositol 4,5-bisphosphate phosphodiesterase delta-1 OS=Homo sapiens (Human) OX=9606 GN=PLCD1 PE=1 SV=2	PLCD1	-0.495715	0.0459804	0.4643	0.0954551	0.858589	0.108284	0.334693	0.95629	0.371844	2.7048e+06	3.26639e+06	2.38267e+06	3.47901e+06	3.9313e+06	4.19416e+06	3.8535e+06	4.0945e+06
Q9UH62	Armadillo repeat-containing X-linked protein 3 OS=Homo sapiens (Human) OX=9606 GN=ARMCX3 PE=1 SV=1	ARMCX3	0.0244461	0.160849	0.18468	0.858316	0.264304	0.223003	0.931083	0.649622	0.496132	2.10399e+07	2.04718e+07	1.97623e+07	1.7439e+07	1.84308e+07	1.80668e+07	2.01534e+07	2.20902e+07
P20340	Ras-related protein Rab-6A OS=Homo sapiens (Human) OX=9606 GN=RAB6A PE=1 SV=3	RAB6A	-0.262326	0.105433	0.0138849	0.0945928	0.38591	0.906177	0.333387	0.734846	0.95498	9.42487e+07	9.93169e+07	8.93062e+07	9.05608e+07	1.13307e+08	1.02913e+08	9.52494e+07	8.65604e+07
Q9C0B1	Alpha-ketoglutarate-dependent dioxygenase FTO OS=Homo sapiens (Human) OX=9606 GN=FTO PE=1 SV=3	FTO	-0.239109	0.032995	0.780536	0.381284	0.849048	0.00882361	0.623005	0.954631	0.156163	6.21553e+06	6.72382e+06	7.08098e+06	5.63814e+06	6.24977e+06	8.90205e+06	1.12531e+07	1.04685e+07
O75334	Liprin-alpha-2 OS=Homo sapiens (Human) OX=9606 GN=PPFIA2 PE=1 SV=2	PPFIA2	0.359159	-0.10322	-0.136878	0.0978139	0.563331	0.437454	0.337918	0.834582	0.675975	4.48986e+06	4.7703e+06	5.59656e+06	4.41573e+06	3.97719e+06	3.7802e+06	4.56853e+06	4.47443e+06
Q8NHH9	Atlastin-2 OS=Homo sapiens (Human) OX=9606 GN=ATL2 PE=1 SV=2	ATL2	-0.160964	0.232002	0.0719982	0.351159	0.195441	0.701866	0.597234	0.589707	0.847424	1.1205e+07	1.16686e+07	8.80266e+06	1.0768e+07	1.08167e+07	1.10442e+07	1.12527e+07	9.30759e+06
Q6L8Q7	2',5'-phosphodiesterase 12 OS=Homo sapiens (Human) OX=9606 GN=PDE12 PE=1 SV=2	PDE12	0.538149	-0.392935	-0.615594	0.0119851	0.029059	0.00577699	0.163601	0.357912	0.146298	1.34735e+07	1.3851e+07	1.88307e+07	1.7087e+07	1.20702e+07	1.25873e+07	1.16467e+07	1.1768e+07
P56537	Eukaryotic translation initiation factor 6 OS=Homo sapiens (Human) OX=9606 GN=EIF6 PE=1 SV=1	EIF6	0.0518314	-0.0668881	0.065444	0.775519	0.709091	0.714688	0.883486	0.903787	0.854166	2.74136e+07	2.77805e+07	3.27806e+07	2.54894e+07	2.78881e+07	2.79026e+07	2.94323e+07	3.10852e+07
Q8IWZ3	Ankyrin repeat and KH domain-containing protein 1 OS=Homo sapiens (Human) OX=9606 GN=ANKHD1 PE=1 SV=1	ANKHD1; ANKHD1-EIF4EBP3	0.0349016	0.0868188	0.168721	0.845373	0.69761	0.477417	0.923417	0.901695	0.699391	748181	957212	704747	900972	787471	769246	781963	1.02598e+06
O15069	NAC-alpha domain-containing protein 1 OS=Homo sapiens (Human) OX=9606 GN=NACAD PE=1 SV=3	NACAD	0.777199	-0.375956	-0.802444	0.0100627	0.0644386	0.0454461	0.152718	0.428677	0.267452	6.8625e+06	6.89451e+06	9.87196e+06	8.07106e+06	5.57754e+06	4.85786e+06	6.40674e+06	4.08863e+06
Q9NXE4	Sphingomyelin phosphodiesterase 4 OS=Homo sapiens (Human) OX=9606 GN=SMPD4 PE=1 SV=3		0.0118946	-0.319283	0.214062	0.928484	0.0727664	0.150339	0.965373	0.446035	0.425476	3.86575e+06	4.49812e+06	5.14148e+06	5.26506e+06	5.45545e+06	4.88252e+06	6.43388e+06	5.66105e+06
Q7Z2Z2	Elongation factor-like GTPase 1 OS=Homo sapiens (Human) OX=9606 GN=EFL1 PE=1 SV=2	EFTUD1; EFL1	-0.0365009	-0.33353	-0.0392582	0.846523	0.183869	0.890483	0.923884	0.577869	0.945814	2.92713e+06	2.35066e+06	2.89016e+06	3.78021e+06	3.36096e+06	3.41509e+06	2.642e+06	3.91624e+06
Q9Y233	cAMP and cAMP-inhibited cGMP 3',5'-cyclic phosphodiesterase 10A OS=Homo sapiens (Human) OX=9606 GN=PDE10A PE=1 SV=1	PDE10A	-0.0544714	-0.0493061	0.132502	0.702251	0.746772	0.413223	0.844337	0.916857	0.65786	6.45325e+06	5.64717e+06	5.84878e+06	6.67159e+06	6.68945e+06	6.29185e+06	7.40054e+06	6.33585e+06
[truncated: 4,865 more rows]
