# Supplementary material for: P97/VCP ATPase inhibitors can rescue p97 mutation-linked motor neuron degeneration
Source: Brain Commun. 2022 Jul 6;4(4):fcac176. doi: 10.1093/braincomms/fcac176 (PMC9294923; doi:10.1093/braincomms/fcac176)
Supplement: fcac176_Supplementary_Data [file fcac176_supplementary_data.zip › Supplementary Table 5.xlsx]

## Sheet: Sheet1
Table 5. Differentiate expression analysis on the remaining 6043 proteins using Limma
	Proteins abundances are normalized by total peptides abundances.
	logFC: log2 (mutant/isoWT)
Accession	Description	Gene Symbol	logFC	P.Value	adj.P.Val	Abundances (Normalized): F1: Sample, R155H	Abundances (Normalized): F2: Sample, R155H	Abundances (Normalized): F3: Sample, R155H	Abundances (Normalized): F4: Sample, WT	Abundances (Normalized): F5: Sample, WT	Abundances (Normalized): F6: Sample, WT
Q14204	Cytoplasmic dynein 1 heavy chain 1 OS=Homo sapiens (Human) OX=9606 GN=DYNC1H1 PE=1 SV=5	DYNC1H1	-0.0180457	0.849999	0.954739	7.491e+09	7.75468e+09	7.71421e+09	7.40173e+09	8.21311e+09	7.65335e+09
Q13813	Spectrin alpha chain, non-erythrocytic 1 OS=Homo sapiens (Human) OX=9606 GN=SPTAN1 PE=1 SV=3	SPTAN1	0.0333345	0.778637	0.927508	3.51472e+09	4.00635e+09	4.08973e+09	3.63057e+09	4.11672e+09	3.59504e+09
P46821	Microtubule-associated protein 1B OS=Homo sapiens (Human) OX=9606 GN=MAP1B PE=1 SV=2	MAP1B	-0.00445192	0.968598	0.991389	1.21307e+10	1.28477e+10	1.34202e+10	1.30825e+10	1.38419e+10	1.16575e+10
Q9UPN3	Microtubule-actin cross-linking factor 1, isoforms 1/2/3/5 OS=Homo sapiens (Human) OX=9606 GN=MACF1 PE=1 SV=4	MACF1	-0.131703	0.244971	0.648358	8.22805e+08	7.97382e+08	7.84187e+08	8.795e+08	9.52333e+08	8.0779e+08
Q01082	Spectrin beta chain, non-erythrocytic 1 OS=Homo sapiens (Human) OX=9606 GN=SPTBN1 PE=1 SV=2	SPTBN1	0.0136622	0.892304	0.967849	2.87773e+09	3.23407e+09	2.92648e+09	2.98535e+09	3.08539e+09	2.8741e+09
P78527	DNA-dependent protein kinase catalytic subunit OS=Homo sapiens (Human) OX=9606 GN=PRKDC PE=1 SV=3	PRKDC	0.140818	0.24767	0.649039	2.38922e+09	2.10177e+09	2.03009e+09	2.05978e+09	1.84187e+09	2.00496e+09
Q01484	Ankyrin-2 OS=Homo sapiens (Human) OX=9606 GN=ANK2 PE=1 SV=4	ANK2	-0.0141532	0.907004	0.973244	6.09667e+08	6.69713e+08	6.79108e+08	6.93616e+08	7.02957e+08	5.85672e+08
P49327	Fatty acid synthase OS=Homo sapiens (Human) OX=9606 GN=FASN PE=1 SV=3	FASN	0.0824811	0.41234	0.75108	2.88784e+09	2.98335e+09	2.87403e+09	2.68296e+09	2.94725e+09	2.63785e+09
Q00610	Clathrin heavy chain 1 OS=Homo sapiens (Human) OX=9606 GN=CLTC PE=1 SV=5	CLTC	-0.0146361	0.869971	0.961386	4.39775e+09	4.47587e+09	4.66189e+09	4.50075e+09	4.62187e+09	4.54763e+09
P35580	Myosin-10 OS=Homo sapiens (Human) OX=9606 GN=MYH10 PE=1 SV=3	MYH10	0.0932686	0.349023	0.718926	2.49773e+09	2387656531	2.25513e+09	2.18802e+09	2.20604e+09	2.29507e+09
P11137	Microtubule-associated protein 2 OS=Homo sapiens (Human) OX=9606 GN=MAP2 PE=1 SV=4	MAP2	0.225974	0.0735243	0.485113	4.13265e+09	4.29194e+09	4.12003e+09	3.73046e+09	3.78631e+09	3.23392e+09
Q7Z6Z7	E3 ubiquitin-protein ligase HUWE1 OS=Homo sapiens (Human) OX=9606 GN=HUWE1 PE=1 SV=3	HUWE1	0.100065	0.340268	0.712156	6.07456e+08	6.07186e+08	5.60427e+08	5.87021e+08	5.39474e+08	5.30108e+08
Q07954	Prolow-density lipoprotein receptor-related protein 1 OS=Homo sapiens (Human) OX=9606 GN=LRP1 PE=1 SV=2	LRP1	-0.00599855	0.952527	0.987534	4.45754e+08	4.33327e+08	4.15256e+08	4.64363e+08	4.25342e+08	4.11196e+08
O15020	Spectrin beta chain, non-erythrocytic 2 OS=Homo sapiens (Human) OX=9606 GN=SPTBN2 PE=1 SV=3	SPTBN2	-0.0409343	0.710455	0.905841	5.25024e+08	5.98729e+08	5.90446e+08	6.27883e+08	5.61602e+08	5.73126e+08
Q02952	A-kinase anchor protein 12 OS=Homo sapiens (Human) OX=9606 GN=AKAP12 PE=1 SV=4	AKAP12	-0.0435915	0.679646	0.892769	8.91388e+08	9.93008e+08	9.55312e+08	9.09843e+08	1.02407e+09	9.93657e+08
Q5T4S7	E3 ubiquitin-protein ligase UBR4 OS=Homo sapiens (Human) OX=9606 GN=UBR4 PE=1 SV=1	UBR4	0.000561349	0.995005	0.998517	2.73226e+08	2.81324e+08	2.73996e+08	2.73899e+08	2.68971e+08	2.85542e+08
P21333	Filamin-A OS=Homo sapiens (Human) OX=9606 GN=FLNA PE=1 SV=4	FLNA	0.980259	0.000556923	0.165077	6.66327e+08	5.19403e+08	4.93017e+08	2.67859e+08	2.82364e+08	2.93816e+08
Q12888	TP53-binding protein 1 OS=Homo sapiens (Human) OX=9606 GN=TP53BP1 PE=1 SV=2	TP53BP1	-0.00614653	0.944531	0.985329	7.79254e+08	8.08676e+08	8.0421e+08	7.94266e+08	8.17861e+08	7.90184e+08
O75643	U5 small nuclear ribonucleoprotein 200 kDa helicase OS=Homo sapiens (Human) OX=9606 GN=SNRNP200 PE=1 SV=2	SNRNP200	0.114965	0.337306	0.710055	7.8515e+08	6.41841e+08	6.78548e+08	6.47876e+08	6.38254e+08	6.51105e+08
P07197	Neurofilament medium polypeptide OS=Homo sapiens (Human) OX=9606 GN=NEFM PE=1 SV=3	NEFM	-0.00215204	0.988518	0.996754	1.66717e+10	2.16414e+10	2.27969e+10	1.98884e+10	2.06167e+10	2.01496e+10
Q9Y4G6	Talin-2 OS=Homo sapiens (Human) OX=9606 GN=TLN2 PE=1 SV=4	TLN2	0.0347793	0.794451	0.931405	2.40334e+08	3.06741e+08	2.75439e+08	2.54866e+08	2.88065e+08	2.57277e+08
Q15149	Plectin OS=Homo sapiens (Human) OX=9606 GN=PLEC PE=1 SV=3	PLEC	0.154058	0.274649	0.670365	2.12841e+08	2.65959e+08	2.74976e+08	2.27923e+08	2.2026e+08	2.25068e+08
Q14980	Nuclear mitotic apparatus protein 1 OS=Homo sapiens (Human) OX=9606 GN=NUMA1 PE=1 SV=2	NUMA1	0.0821718	0.561698	0.832936	4.50381e+08	4.2817e+08	4.21195e+08	4.30491e+08	3.46581e+08	4.58884e+08
O75962	Triple functional domain protein OS=Homo sapiens (Human) OX=9606 GN=TRIO PE=1 SV=2	TRIO	-0.135308	0.260269	0.660708	2.9859e+08	2.63749e+08	2.57249e+08	2.89628e+08	3.21782e+08	2.88013e+08
Q6P2Q9	Pre-mRNA-processing-splicing factor 8 OS=Homo sapiens (Human) OX=9606 GN=PRPF8 PE=1 SV=2	PRPF8	0.0214059	0.824948	0.944276	6.51245e+08	5.94037e+08	5.88087e+08	6.11423e+08	5.8669e+08	6.0662e+08
Q03001	Dystonin OS=Homo sapiens (Human) OX=9606 GN=DST PE=1 SV=4	DST	-0.127633	0.322947	0.702227	1.54846e+08	1.61928e+08	1.38321e+08	1.52213e+08	1.82202e+08	1.63068e+08
P22314	Ubiquitin-like modifier-activating enzyme 1 OS=Homo sapiens (Human) OX=9606 GN=UBA1 PE=1 SV=3	UBA1	-0.0564195	0.583584	0.843144	3.36239e+09	3.46827e+09	3.18272e+09	3.3441e+09	3.71763e+09	3.35711e+09
Q14203	Dynactin subunit 1 OS=Homo sapiens (Human) OX=9606 GN=DCTN1 PE=1 SV=3	DCTN1	-0.0281995	0.767162	0.923429	7.73194e+08	8.23528e+08	7.66425e+08	7.69352e+08	8.29202e+08	8.11181e+08
Q12955	Ankyrin-3 OS=Homo sapiens (Human) OX=9606 GN=ANK3 PE=1 SV=3	ANK3	-0.1698	0.38506	0.734818	1.28194e+08	1.78564e+08	1.49533e+08	1.56604e+08	1.52385e+08	2.04174e+08
P42704	Leucine-rich PPR motif-containing protein, mitochondrial OS=Homo sapiens (Human) OX=9606 GN=LRPPRC PE=1 SV=3	LRPPRC	-0.000670719	0.993865	0.997913	1.16905e+09	1.19637e+09	1.16597e+09	1.17927e+09	1.1613e+09	1.19242e+09
Q92614	Unconventional myosin-XVIIIa OS=Homo sapiens (Human) OX=9606 GN=MYO18A PE=1 SV=3	MYO18A	0.0331834	0.786081	0.930947	6.02813e+08	5.53328e+08	5.88342e+08	6.39292e+08	5.13729e+08	5.57692e+08
P78559	Microtubule-associated protein 1A OS=Homo sapiens (Human) OX=9606 GN=MAP1A PE=1 SV=6	MAP1A	0.190366	0.255525	0.657134	2.96765e+08	3.66249e+08	3.91954e+08	3.19463e+08	3.3218e+08	2.70217e+08
Q16555	Dihydropyrimidinase-related protein 2 OS=Homo sapiens (Human) OX=9606 GN=DPYSL2 PE=1 SV=1	DPYSL2	-0.124339	0.200616	0.620704	9.36474e+09	9.72203e+09	9.68939e+09	1.03479e+10	1.08001e+10	1.02225e+10
P35579	Myosin-9 OS=Homo sapiens (Human) OX=9606 GN=MYH9 PE=1 SV=4	MYH9	0.215946	0.147087	0.568695	1.9272e+08	1.56659e+08	1.52251e+08	1.33425e+08	1.46637e+08	1.49948e+08
P43243	Matrin-3 OS=Homo sapiens (Human) OX=9606 GN=MATR3 PE=1 SV=2	MATR3	-0.0256153	0.797886	0.931522	2.32427e+09	2.11164e+09	2.1016e+09	2.27566e+09	2.11638e+09	2.25885e+09
Q9BVA1	Tubulin beta-2B chain OS=Homo sapiens (Human) OX=9606 GN=TUBB2B PE=1 SV=1	TUBB2B	0.107763	0.536105	0.820446	1.1285e+09	1.07855e+09	1.04441e+09	1.13161e+09	7.97851e+08	1.12533e+09
Q13885	Tubulin beta-2A chain OS=Homo sapiens (Human) OX=9606 GN=TUBB2A PE=1 SV=1	TUBB2A	-0.0811256	0.549381	0.827328	8.48802e+09	7.74648e+09	7.87742e+09	8.38225e+09	9.75042e+09	7.50196e+09
P13639	Elongation factor 2 OS=Homo sapiens (Human) OX=9606 GN=EEF2 PE=1 SV=4	EEF2	0.0560603	0.542577	0.824088	2.7372e+09	2.58143e+09	2.67609e+09	2.63604e+09	2.5327e+09	2.5206e+09
Q9NQC3	Reticulon-4 OS=Homo sapiens (Human) OX=9606 GN=RTN4 PE=1 SV=2	RTN4	-0.0977974	0.35726	0.72102	1.78525e+09	1.97013e+09	1.9401e+09	2.01658e+09	1.92998e+09	2.14867e+09
P55072	Transitional endoplasmic reticulum ATPase OS=Homo sapiens (Human) OX=9606 GN=VCP PE=1 SV=4	VCP	0.06351	0.498125	0.80029	2.2712e+09	2.4003e+09	2.33679e+09	2.16555e+09	2.31683e+09	2.22497e+09
Q14839	Chromodomain-helicase-DNA-binding protein 4 OS=Homo sapiens (Human) OX=9606 GN=CHD4 PE=1 SV=2	CHD4	0.0758129	0.477883	0.79184	5.00693e+08	4.33608e+08	4.56493e+08	4.25918e+08	4.35015e+08	4.56885e+08
Q02880	DNA topoisomerase 2-beta OS=Homo sapiens (Human) OX=9606 GN=TOP2B PE=1 SV=3	TOP2B	0.00674618	0.941408	0.984598	1.13384e+09	1.0496e+09	1.0622e+09	1.08903e+09	1.08008e+09	1.05972e+09
P07437	Tubulin beta chain OS=Homo sapiens (Human) OX=9606 GN=TUBB PE=1 SV=2	TUBB	-0.0206636	0.836564	0.947189	4.96101e+09	4.80892e+09	4.83673e+09	4.85184e+09	5.32463e+09	4.66267e+09
Q86VP6	Cullin-associated NEDD8-dissociated protein 1 OS=Homo sapiens (Human) OX=9606 GN=CAND1 PE=1 SV=2	CAND1	0.0107015	0.908074	0.973465	1.33863e+09	1.25508e+09	1.29067e+09	1.32931e+09	1.28548e+09	1.24106e+09
P34932	Heat shock 70 kDa protein 4 OS=Homo sapiens (Human) OX=9606 GN=HSPA4 PE=1 SV=4	HSPA4	-0.0350317	0.71359	0.907357	1.5606e+09	1.44908e+09	1.46718e+09	1.51705e+09	1.47739e+09	1.59223e+09
P63261	Actin, cytoplasmic 2 OS=Homo sapiens (Human) OX=9606 GN=ACTG1 PE=1 SV=1	ACTG1	0.0793145	0.725838	0.910889	1.51547e+09	1.60039e+09	1.42404e+09	1.15259e+09	1.96448e+09	1.29344e+09
P68371	Tubulin beta-4B chain OS=Homo sapiens (Human) OX=9606 GN=TUBB4B PE=1 SV=1	TUBB4B	-0.0563974	0.649968	0.87893	2.11865e+10	1.9718e+10	2.18815e+10	2.07682e+10	2.46243e+10	2.00987e+10
O75533	Splicing factor 3B subunit 1 OS=Homo sapiens (Human) OX=9606 GN=SF3B1 PE=1 SV=3	SF3B1	0.0847283	0.429345	0.759549	4.19199e+08	3.82742e+08	3.67147e+08	3.72808e+08	3.49142e+08	3.79456e+08
Q14008	Cytoskeleton-associated protein 5 OS=Homo sapiens (Human) OX=9606 GN=CKAP5 PE=1 SV=3	CKAP5	0.00812689	0.927872	0.980496	5.23079e+08	5.11806e+08	4.93959e+08	5.17971e+08	4.98735e+08	5.03325e+08
Q14195	Dihydropyrimidinase-related protein 3 OS=Homo sapiens (Human) OX=9606 GN=DPYSL3 PE=1 SV=1	DPYSL3	-0.0929377	0.359817	0.722	7.97096e+09	8.58939e+09	8.51065e+09	8.66835e+09	9.42091e+09	8.6564e+09
Q9Y4D8	Probable E3 ubiquitin-protein ligase HECTD4 OS=Homo sapiens (Human) OX=9606 GN=HECTD4 PE=1 SV=5	HECTD4	-0.0678604	0.5635	0.834059	1.91198e+08	1.62892e+08	1.75355e+08	1.9114e+08	1.70266e+08	1.93244e+08
P60709	Actin, cytoplasmic 1 OS=Homo sapiens (Human) OX=9606 GN=ACTB PE=1 SV=1	ACTB	-0.0603312	0.510593	0.806568	5.45002e+10	5.61319e+10	5.61355e+10	5.6561e+10	5.73364e+10	6.0032e+10
P04350	Tubulin beta-4A chain OS=Homo sapiens (Human) OX=9606 GN=TUBB4A PE=1 SV=2	TUBB4A	-0.159408	0.438251	0.767781	6.24486e+08	6.08634e+08	5.8038e+08	6.06492e+08	8.9416e+08	5.66645e+08
Q13509	Tubulin beta-3 chain OS=Homo sapiens (Human) OX=9606 GN=TUBB3 PE=1 SV=2	TUBB3	-0.0848308	0.363595	0.723649	4.21317e+10	4.11073e+10	4.29327e+10	4.41456e+10	4.60216e+10	4.36593e+10
P26232	Catenin alpha-2 OS=Homo sapiens (Human) OX=9606 GN=CTNNA2 PE=1 SV=5	CTNNA2	-0.0299667	0.774437	0.925295	8.03471e+08	8.73542e+08	8.33243e+08	8.10216e+08	9.23491e+08	8.31868e+08
P13637	Sodium/potassium-transporting ATPase subunit alpha-3 OS=Homo sapiens (Human) OX=9606 GN=ATP1A3 PE=1 SV=3	ATP1A3	-0.122218	0.259346	0.659907	1.66809e+09	1.85295e+09	1.82969e+09	1.94565e+09	2.03305e+09	1.84341e+09
Q08211	ATP-dependent RNA helicase A OS=Homo sapiens (Human) OX=9606 GN=DHX9 PE=1 SV=4	DHX9	0.0958685	0.345304	0.715523	1.86565e+09	1.84174e+09	1.70736e+09	1.68108e+09	1.62363e+09	1.76088e+09
Q9Y4I1	Unconventional myosin-Va OS=Homo sapiens (Human) OX=9606 GN=MYO5A PE=1 SV=2	MYO5A	-0.213418	0.0458044	0.437567	7.55576e+08	7.49588e+08	7.346e+08	8.56e+08	8.84569e+08	8.5641e+08
P12270	Nucleoprotein TPR OS=Homo sapiens (Human) OX=9606 GN=TPR PE=1 SV=3	TPR	0.109876	0.327058	0.704917	3.03989e+08	2.81296e+08	2.64455e+08	2.70276e+08	2.46337e+08	2.70276e+08
P49792	E3 SUMO-protein ligase RanBP2 OS=Homo sapiens (Human) OX=9606 GN=RANBP2 PE=1 SV=2	RANBP2	0.00425529	0.974623	0.992828	1.49653e+08	1.44508e+08	1.38088e+08	1.45043e+08	1.24808e+08	1.63513e+08
Q99996	A-kinase anchor protein 9 OS=Homo sapiens (Human) OX=9606 GN=AKAP9 PE=1 SV=4		0.0899209	0.556715	0.828362	1.17589e+08	107551995	1.08428e+08	1.02795e+08	1.23752e+08	8.94123e+07
O75122	CLIP-associating protein 2 OS=Homo sapiens (Human) OX=9606 GN=CLASP2 PE=1 SV=3	CLASP2	-0.295253	0.033082	0.408492	2.31099e+08	2.24513e+08	2.52893e+08	3.14734e+08	2.79338e+08	2.75767e+08
P07196	Neurofilament light polypeptide OS=Homo sapiens (Human) OX=9606 GN=NEFL PE=1 SV=3	NEFL	0.110997	0.510899	0.806568	8.70706e+09	1.24142e+10	1.16996e+10	1.03489e+10	9.53341e+09	1.01761e+10
Q14697	Neutral alpha-glucosidase AB OS=Homo sapiens (Human) OX=9606 GN=GANAB PE=1 SV=3	GANAB	0.0507283	0.603497	0.856009	1.15809e+09	1.08087e+09	1.06676e+09	1.02318e+09	1.05853e+09	1.10947e+09
Q14194	Dihydropyrimidinase-related protein 1 OS=Homo sapiens (Human) OX=9606 GN=CRMP1 PE=1 SV=1	CRMP1	-0.0590789	0.58209	0.842424	8.50586e+09	9.70596e+09	9.44973e+09	9.1897e+09	1.0109e+10	9.49552e+09
Q7Z4S6	Kinesin-like protein KIF21A OS=Homo sapiens (Human) OX=9606 GN=KIF21A PE=1 SV=2	KIF21A	-0.114999	0.289011	0.676815	3.60264e+08	4.14561e+08	4.06331e+08	4.22661e+08	4.33456e+08	4.20734e+08
P07900	Heat shock protein HSP 90-alpha OS=Homo sapiens (Human) OX=9606 GN=HSP90AA1 PE=1 SV=5	HSP90AA1	0.100222	0.293579	0.679475	4.0516e+09	3.91885e+09	3.92672e+09	3.75781e+09	3.78644e+09	3.55746e+09
Q13085	Acetyl-CoA carboxylase 1 OS=Homo sapiens (Human) OX=9606 GN=ACACA PE=1 SV=2	ACACA	-0.063596	0.548919	0.827328	2.20886e+08	2.0258e+08	2.10289e+08	2.12743e+08	2.38848e+08	2.11368e+08
P07814	Bifunctional glutamate/proline--tRNA ligase OS=Homo sapiens (Human) OX=9606 GN=EPRS1 PE=1 SV=5	EPRS	0.187675	0.139115	0.559868	5.17027e+08	5.79221e+08	5.51353e+08	5.1091e+08	5.01537e+08	4.36167e+08
Q71U36	Tubulin alpha-1A chain OS=Homo sapiens (Human) OX=9606 GN=TUBA1A PE=1 SV=1	TUBA1A	-0.0678179	0.552718	0.827794	4.59806e+10	4.67027e+10	4.58347e+10	4.76782e+10	5.37889e+10	4.41921e+10
Q8NFP9	Neurobeachin OS=Homo sapiens (Human) OX=9606 GN=NBEA PE=1 SV=3	NBEA	0.0156553	0.870807	0.961523	2.1537e+08	2.10404e+08	2.05357e+08	2.07377e+08	2.19973e+08	1.97461e+08
O14531	Dihydropyrimidinase-related protein 4 OS=Homo sapiens (Human) OX=9606 GN=DPYSL4 PE=1 SV=2	DPYSL4	-0.110098	0.243678	0.647401	1.71962e+09	1.7186e+09	1.72618e+09	1.90825e+09	1.8033e+09	1.86388e+09
P55196	Afadin OS=Homo sapiens (Human) OX=9606 GN=AFDN PE=1 SV=3	MLLT4; AFDN	-0.0237653	0.807004	0.935567	2.51723e+08	2.67618e+08	2.49999e+08	2.6847e+08	2.46252e+08	2.67648e+08
P53621	Coatomer subunit alpha OS=Homo sapiens (Human) OX=9606 GN=COPA PE=1 SV=2	COPA	0.0815464	0.431913	0.761633	5.60702e+08	5.50904e+08	5.84935e+08	5.55499e+08	4.95397e+08	5.5416e+08
P48681	Nestin OS=Homo sapiens (Human) OX=9606 GN=NES PE=1 SV=2	NES	0.616944	0.00333054	0.222807	1.01845e+09	8.69234e+08	8.3659e+08	6.14475e+08	5.28769e+08	6.31919e+08
Q93008	Probable ubiquitin carboxyl-terminal hydrolase FAF-X OS=Homo sapiens (Human) OX=9606 GN=USP9X PE=1 SV=3	USP9X	-0.172569	0.17612	0.596632	3.77166e+08	3.26578e+08	3.37486e+08	3.97071e+08	3.5834e+08	4.18271e+08
Q8TDJ6	DmX-like protein 2 OS=Homo sapiens (Human) OX=9606 GN=DMXL2 PE=1 SV=2	DMXL2	-0.160005	0.186248	0.609598	1.15588e+08	1.35234e+08	1.35782e+08	1.45112e+08	1.47373e+08	1.38426e+08
Q5SW79	Centrosomal protein of 170 kDa OS=Homo sapiens (Human) OX=9606 GN=CEP170 PE=1 SV=1	CEP170	-0.029798	0.755778	0.920746	4.5223e+08	455944900	4.44249e+08	4.79424e+08	4.32267e+08	4.70258e+08
P08238	Heat shock protein HSP 90-beta OS=Homo sapiens (Human) OX=9606 GN=HSP90AB1 PE=1 SV=4	HSP90AB1	0.0850936	0.429706	0.759549	8.40069e+09	8.29621e+09	8.17369e+09	7.7768e+09	8.49326e+09	7.22587e+09
O43707	Alpha-actinin-4 OS=Homo sapiens (Human) OX=9606 GN=ACTN4 PE=1 SV=2	ACTN4	0.105969	0.273949	0.670365	6.68927e+08	6.63262e+08	6.67227e+08	6.1355e+08	5.96631e+08	6.48757e+08
Q7Z460	CLIP-associating protein 1 OS=Homo sapiens (Human) OX=9606 GN=CLASP1 PE=1 SV=1	CLASP1	0.0723528	0.553436	0.827794	3.20052e+08	2.76528e+08	2.86391e+08	3.01516e+08	2.84475e+08	2.54228e+08
P68363	Tubulin alpha-1B chain OS=Homo sapiens (Human) OX=9606 GN=TUBA1B PE=1 SV=1	TUBA1B	0.0390288	0.795834	0.931405	8.2975e+08	603704640	7.02302e+08	6.5709e+08	6.70987e+08	7.35715e+08
Q9NYU2	UDP-glucose:glycoprotein glucosyltransferase 1 OS=Homo sapiens (Human) OX=9606 GN=UGGT1 PE=1 SV=3	UGGT1	-0.061767	0.597702	0.852729	4.75174e+08	4.52992e+08	4.35235e+08	4.24802e+08	4.91547e+08	5.10147e+08
Q99798	Aconitate hydratase, mitochondrial OS=Homo sapiens (Human) OX=9606 GN=ACO2 PE=1 SV=2	ACO2	-0.105416	0.408956	0.750712	1.11184e+09	1.36091e+09	1.2959e+09	1.26156e+09	1.35542e+09	1.42777e+09
P06576	ATP synthase subunit beta, mitochondrial OS=Homo sapiens (Human) OX=9606 GN=ATP5F1B PE=1 SV=3	ATP5B	-0.125931	0.204214	0.624017	4.39889e+09	4.50723e+09	4.39059e+09	4.66411e+09	5.06164e+09	4.79119e+09
O60282	Kinesin heavy chain isoform 5C OS=Homo sapiens (Human) OX=9606 GN=KIF5C PE=1 SV=1	KIF5C	-0.130074	0.31994	0.698726	4.80605e+09	5.08622e+09	5.60599e+09	6.27112e+09	5.17747e+09	5.53148e+09
Q9ULH0	Kinase D-interacting substrate of 220 kDa OS=Homo sapiens (Human) OX=9606 GN=KIDINS220 PE=1 SV=3	KIDINS220	-0.15462	0.149065	0.572771	2.26183e+08	2.29276e+08	2.48683e+08	2.64453e+08	2.67824e+08	2.51132e+08
P14625	Endoplasmin OS=Homo sapiens (Human) OX=9606 GN=HSP90B1 PE=1 SV=1	HSP90B1	0.0303364	0.728042	0.911776	2.79908e+09	2.81797e+09	2.78677e+09	2.70375e+09	2.74685e+09	2.77878e+09
Q9Y4L1	Hypoxia up-regulated protein 1 OS=Homo sapiens (Human) OX=9606 GN=HYOU1 PE=1 SV=1	HYOU1	-0.138006	0.208952	0.627365	1.13967e+09	1227782248	1.23307e+09	1.23417e+09	1.34091e+09	1.38913e+09
P09874	Poly [ADP-ribose] polymerase 1 OS=Homo sapiens (Human) OX=9606 GN=PARP1 PE=1 SV=4	PARP1	0.547858	0.00173804	0.200369	9.51062e+08	8.90525e+08	8.69793e+08	6.48261e+08	5.72972e+08	6.34779e+08
Q9BPU6	Dihydropyrimidinase-related protein 5 OS=Homo sapiens (Human) OX=9606 GN=DPYSL5 PE=1 SV=1	DPYSL5	-0.126172	0.188792	0.611921	4.08486e+09	4.14864e+09	4.26919e+09	4.53528e+09	4.62862e+09	4.4804e+09
P31150	Rab GDP dissociation inhibitor alpha OS=Homo sapiens (Human) OX=9606 GN=GDI1 PE=1 SV=2	GDI1	-0.125826	0.211608	0.628202	2.3852e+09	2.54898e+09	2.41221e+09	2.65642e+09	2.77456e+09	2.58492e+09
P10809	60 kDa heat shock protein, mitochondrial OS=Homo sapiens (Human) OX=9606 GN=HSPD1 PE=1 SV=2	HSPD1	-0.0346853	0.708868	0.905309	3.93941e+09	3.92754e+09	3.99534e+09	3.9699e+09	3.92455e+09	4.26442e+09
Q92859	Neogenin OS=Homo sapiens (Human) OX=9606 GN=NEO1 PE=1 SV=2	NEO1	-0.0357065	0.822986	0.943588	2.64387e+08	2.42648e+08	2.37898e+08	3.11581e+08	2.29207e+08	2.30174e+08
P29401	Transketolase OS=Homo sapiens (Human) OX=9606 GN=TKT PE=1 SV=3	TKT	0.140982	0.155366	0.579434	1.77663e+09	1.79392e+09	1.73157e+09	1.64479e+09	1.61764e+09	1.54713e+09
P53396	ATP-citrate synthase OS=Homo sapiens (Human) OX=9606 GN=ACLY PE=1 SV=3	ACLY	-0.204628	0.150322	0.573478	1.25927e+09	1.37147e+09	1.31918e+09	1.45698e+09	1.37176e+09	1.74453e+09
O60716	Catenin delta-1 OS=Homo sapiens (Human) OX=9606 GN=CTNND1 PE=1 SV=1	CTNND1	-0.0961099	0.477911	0.79184	5.75946e+08	5.12574e+08	4.95523e+08	4.94672e+08	5.90058e+08	6.1205e+08
Q15029	116 kDa U5 small nuclear ribonucleoprotein component OS=Homo sapiens (Human) OX=9606 GN=EFTUD2 PE=1 SV=1	EFTUD2	0.0435917	0.664345	0.886941	4.14752e+08	3.99035e+08	3.67084e+08	3.69006e+08	3.8494e+08	3.90637e+08
O00429	Dynamin-1-like protein OS=Homo sapiens (Human) OX=9606 GN=DNM1L PE=1 SV=2	DNM1L	-0.123768	0.267549	0.664559	3.21357e+08	372950549	3.44369e+08	3.68388e+08	3.68321e+08	3.93463e+08
A5YKK6	CCR4-NOT transcription complex subunit 1 OS=Homo sapiens (Human) OX=9606 GN=CNOT1 PE=1 SV=2	CNOT1	-0.00475687	0.963746	0.990862	3.27027e+08	2.99003e+08	3.20046e+08	3.13525e+08	2.96909e+08	3.39526e+08
Q93009	Ubiquitin carboxyl-terminal hydrolase 7 OS=Homo sapiens (Human) OX=9606 GN=USP7 PE=1 SV=2	USP7	0.096738	0.343301	0.713454	3.15036e+08	3.09441e+08	3.20393e+08	2.74719e+08	3.00773e+08	3.09122e+08
Q9H4G0	Band 4.1-like protein 1 OS=Homo sapiens (Human) OX=9606 GN=EPB41L1 PE=1 SV=2	EPB41L1	-0.0405954	0.721336	0.90964	6.35263e+08	7.39794e+08	6.1933e+08	7.06751e+08	6.73418e+08	6.65422e+08
P11216	Glycogen phosphorylase, brain form OS=Homo sapiens (Human) OX=9606 GN=PYGB PE=1 SV=5	PYGB	-0.188414	0.134826	0.556828	6.7554e+08	730069501	6.91858e+08	7.41706e+08	8.84861e+08	7.69272e+08
P11142	Heat shock cognate 71 kDa protein OS=Homo sapiens (Human) OX=9606 GN=HSPA8 PE=1 SV=1	HSPA8	0.0340685	0.703002	0.902178	7.99042e+09	7.68333e+09	7.95677e+09	7.86643e+09	7.55358e+09	7.65876e+09
P52272	Heterogeneous nuclear ribonucleoprotein M OS=Homo sapiens (Human) OX=9606 GN=HNRNPM PE=1 SV=3	HNRNPM	0.137595	0.329835	0.705187	2.57201e+09	2.42825e+09	2.2152e+09	2.43177e+09	1.91175e+09	2.23545e+09
Q86UP2	Kinectin OS=Homo sapiens (Human) OX=9606 GN=KTN1 PE=1 SV=1	KTN1	0.757265	0.394629	0.742444	1.28515e+09	3.08298e+08	1.06376e+09	2.79548e+08	1.23658e+09	2.52469e+08
P63010	AP-2 complex subunit beta OS=Homo sapiens (Human) OX=9606 GN=AP2B1 PE=1 SV=1	AP2B1	-0.0666317	0.519259	0.810487	8.4464e+08	7.96107e+08	7.84164e+08	8.42126e+08	9.02732e+08	7.96688e+08
P23468	Receptor-type tyrosine-protein phosphatase delta OS=Homo sapiens (Human) OX=9606 GN=PTPRD PE=1 SV=2	PTPRD	0.131076	0.392396	0.742029	2.04405e+08	2.84501e+08	2.44249e+08	2.23237e+08	2.2293e+08	2.17321e+08
Q92616	eIF-2-alpha kinase activator GCN1 OS=Homo sapiens (Human) OX=9606 GN=GCN1 PE=1 SV=6	GCN1	0.528707	0.0236048	0.407751	9.24767e+07	61289935	7.19624e+07	4.88005e+07	4.99213e+07	5.57631e+07
Q9UIW2	Plexin-A1 OS=Homo sapiens (Human) OX=9606 GN=PLXNA1 PE=1 SV=3	PLXNA1	-0.211782	0.177804	0.597554	1.37946e+08	1.57662e+08	1.59899e+08	1.53398e+08	2.01708e+08	1.7458e+08
P50395	Rab GDP dissociation inhibitor beta OS=Homo sapiens (Human) OX=9606 GN=GDI2 PE=1 SV=2	GDI2	-0.0192711	0.843685	0.951314	2.95117e+09	2.97611e+09	2.89376e+09	2.88026e+09	3.19949e+09	2.87077e+09
Q9BQE3	Tubulin alpha-1C chain OS=Homo sapiens (Human) OX=9606 GN=TUBA1C PE=1 SV=1	TUBA1C	0.297824	0.409353	0.750712	1.37918e+07	10150129	9.16592e+06	6.63501e+06	1.42477e+07	7.30669e+06
O60229	Kalirin OS=Homo sapiens (Human) OX=9606 GN=KALRN PE=1 SV=3		-0.135984	0.29886	0.685009	8.62085e+07	9.42703e+07	7.64408e+07	9.60876e+07	8.70701e+07	9.85189e+07
P78371	T-complex protein 1 subunit beta OS=Homo sapiens (Human) OX=9606 GN=CCT2 PE=1 SV=4	CCT2	-0.0143317	0.882575	0.964708	1.52627e+09	1.62784e+09	1.54232e+09	1.5352e+09	1.67599e+09	1.53435e+09
O14497	AT-rich interactive domain-containing protein 1A OS=Homo sapiens (Human) OX=9606 GN=ARID1A PE=1 SV=3	ARID1A	0.135107	0.36807	0.726911	1.01466e+08	1.11612e+08	9.05843e+07	1.00457e+08	8.00076e+07	9.63744e+07
Q16352	Alpha-internexin OS=Homo sapiens (Human) OX=9606 GN=INA PE=1 SV=2	INA	0.00385895	0.975297	0.992828	1.60135e+10	1.67132e+10	1.75682e+10	1.83958e+10	1.47034e+10	1.72446e+10
P12277	Creatine kinase B-type OS=Homo sapiens (Human) OX=9606 GN=CKB PE=1 SV=1	CKB	-0.0370499	0.765459	0.923363	3.95562e+09	4.05469e+09	3.7682e+09	3.8717e+09	4.59112e+09	3.67236e+09
P49368	T-complex protein 1 subunit gamma OS=Homo sapiens (Human) OX=9606 GN=CCT3 PE=1 SV=4	CCT3	0.0348711	0.695878	0.899424	1.80704e+09	1.72677e+09	1.7313e+09	1.702e+09	1.73922e+09	1.69735e+09
Q92598	Heat shock protein 105 kDa OS=Homo sapiens (Human) OX=9606 GN=HSPH1 PE=1 SV=1	HSPH1	0.101816	0.377675	0.729613	4.36577e+08	4.89917e+08	4.29619e+08	4.11083e+08	4.52831e+08	3.99442e+08
Q6P2E9	Enhancer of mRNA-decapping protein 4 OS=Homo sapiens (Human) OX=9606 GN=EDC4 PE=1 SV=1	EDC4	-0.0160997	0.897529	0.969354	2.64285e+08	3.35965e+08	2.88343e+08	3.06882e+08	2.97816e+08	2.89666e+08
Q9HCM2	Plexin-A4 OS=Homo sapiens (Human) OX=9606 GN=PLXNA4 PE=1 SV=4	PLXNA4	0.0262245	0.905775	0.972584	5.42395e+07	91993184	7.44379e+07	7.1783e+07	7.66588e+07	6.39145e+07
Q92896	Golgi apparatus protein 1 OS=Homo sapiens (Human) OX=9606 GN=GLG1 PE=1 SV=2	GLG1	-0.029446	0.78248	0.930029	4.08143e+08	4.75896e+08	4.65913e+08	4.53615e+08	4.5156e+08	4.69698e+08
Q9P2J5	Leucine--tRNA ligase, cytoplasmic OS=Homo sapiens (Human) OX=9606 GN=LARS1 PE=1 SV=2	LARS	0.128843	0.231064	0.639147	4.20494e+08	4.5456e+08	4.46289e+08	3.88974e+08	4.30869e+08	3.89353e+08
P26640	Valine--tRNA ligase OS=Homo sapiens (Human) OX=9606 GN=VARS1 PE=1 SV=4	VARS; VARS2	0.00336346	0.969703	0.991389	4.05733e+08	3.98316e+08	3.93763e+08	4.09587e+08	3.91666e+08	3.93915e+08
O00410	Importin-5 OS=Homo sapiens (Human) OX=9606 GN=IPO5 PE=1 SV=4	IPO5	0.193307	0.161162	0.58298	4.61377e+08	413556442	3.66139e+08	3.81323e+08	3.53459e+08	3.46762e+08
Q13200	26S proteasome non-ATPase regulatory subunit 2 OS=Homo sapiens (Human) OX=9606 GN=PSMD2 PE=1 SV=3	PSMD2	0.0283694	0.761553	0.922363	5.81752e+08	5.97114e+08	5.56736e+08	5.47576e+08	5.68454e+08	5.85712e+08
Q99460	26S proteasome non-ATPase regulatory subunit 1 OS=Homo sapiens (Human) OX=9606 GN=PSMD1 PE=1 SV=2	PSMD1	0.0365856	0.701472	0.901763	5.26846e+08	4.89842e+08	5.06561e+08	4.85456e+08	4.81253e+08	5.18572e+08
Q9UQ35	Serine/arginine repetitive matrix protein 2 OS=Homo sapiens (Human) OX=9606 GN=SRRM2 PE=1 SV=2	SRRM2	0.179364	0.210639	0.627617	3.6947e+08	3.08692e+08	3.29713e+08	3.10742e+08	2.6192e+08	3.18193e+08
P08237	ATP-dependent 6-phosphofructokinase, muscle type OS=Homo sapiens (Human) OX=9606 GN=PFKM PE=1 SV=2	PFKM	-0.0717921	0.44231	0.771066	6.04027e+08	5.84085e+08	6.31963e+08	6.36276e+08	6.33198e+08	6.42501e+08
O75051	Plexin-A2 OS=Homo sapiens (Human) OX=9606 GN=PLXNA2 PE=1 SV=4	PLXNA2	-0.209993	0.0991718	0.524637	2.00276e+08	1.96339e+08	1.90112e+08	2.28474e+08	2.04823e+08	2.47214e+08
P49588	Alanine--tRNA ligase, cytoplasmic OS=Homo sapiens (Human) OX=9606 GN=AARS1 PE=1 SV=2	AARS	-0.0291768	0.83722	0.94775	3.13816e+09	3037396898	3.84526e+09	3.64185e+09	3.48168e+09	3.07143e+09
O94973	AP-2 complex subunit alpha-2 OS=Homo sapiens (Human) OX=9606 GN=AP2A2 PE=1 SV=2	AP2A2	0.0992956	0.368724	0.727708	2.76165e+08	2.76205e+08	2.52835e+08	2.42736e+08	2.7104e+08	2.3845e+08
P45974	Ubiquitin carboxyl-terminal hydrolase 5 OS=Homo sapiens (Human) OX=9606 GN=USP5 PE=1 SV=2	USP5	-0.0632822	0.487669	0.795119	6.62408e+08	6.49096e+08	6.38815e+08	6.62833e+08	6.98371e+08	6.76815e+08
O75037	Kinesin-like protein KIF21B OS=Homo sapiens (Human) OX=9606 GN=KIF21B PE=1 SV=2	KIF21B	-0.354368	0.0133499	0.361179	1.79754e+08	199579460	1.95987e+08	2.3283e+08	2.62202e+08	2.40644e+08
P0DMV9	Heat shock 70 kDa protein 1B OS=Homo sapiens (Human) OX=9606 GN=HSPA1B PE=1 SV=1	HSPA1B; HSPA1A	-0.0374232	0.715052	0.907687	1.61429e+09	1.48934e+09	1.39353e+09	1.54356e+09	1.55377e+09	1.51e+09
Q9Y5S2	Serine/threonine-protein kinase MRCK beta OS=Homo sapiens (Human) OX=9606 GN=CDC42BPB PE=1 SV=2	CDC42BPB	-0.290183	0.122974	0.542532	1.03269e+08	106001749	1.00789e+08	1.24361e+08	1.04639e+08	1.55016e+08
P13591	Neural cell adhesion molecule 1 OS=Homo sapiens (Human) OX=9606 GN=NCAM1 PE=1 SV=3	NCAM1	-0.0186096	0.840438	0.949037	3.78815e+09	4.14425e+09	3.91487e+09	4.01518e+09	4.00466e+09	3.97308e+09
Q9ULU8	Calcium-dependent secretion activator 1 OS=Homo sapiens (Human) OX=9606 GN=CADPS PE=1 SV=3	CADPS	-0.017097	0.896772	0.969354	3.3882e+08	4.16745e+08	3.89033e+08	3.67451e+08	4.25832e+08	3.63772e+08
O15075	Serine/threonine-protein kinase DCLK1 OS=Homo sapiens (Human) OX=9606 GN=DCLK1 PE=1 SV=2	DCLK1	-0.0952176	0.305216	0.691215	1.3143e+09	1.33053e+09	1.3608e+09	1.45934e+09	1.41979e+09	1.39999e+09
Q13263	Transcription intermediary factor 1-beta OS=Homo sapiens (Human) OX=9606 GN=TRIM28 PE=1 SV=5	TRIM28	0.219733	0.0725326	0.480711	1.50086e+09	1.47569e+09	1.42405e+09	1.37406e+09	1.22592e+09	1.18565e+09
Q9UDT6	CAP-Gly domain-containing linker protein 2 OS=Homo sapiens (Human) OX=9606 GN=CLIP2 PE=1 SV=1	CLIP2	-0.0709702	0.472987	0.789982	3.2195e+08	3.29926e+08	3.55731e+08	3.64152e+08	3.4283e+08	3.50798e+08
Q9P265	Disco-interacting protein 2 homolog B OS=Homo sapiens (Human) OX=9606 GN=DIP2B PE=1 SV=3	DIP2B	-0.0142351	0.91297	0.975536	2.01892e+08	1.98888e+08	1.81077e+08	2.07279e+08	1.70234e+08	2.12249e+08
P22102	Trifunctional purine biosynthetic protein adenosine-3 OS=Homo sapiens (Human) OX=9606 GN=GART PE=1 SV=1	GART	0.171947	0.121439	0.541403	3.19882e+08	3.00053e+08	2.84699e+08	2.76987e+08	2.66076e+08	2.59313e+08
P04406	Glyceraldehyde-3-phosphate dehydrogenase OS=Homo sapiens (Human) OX=9606 GN=GAPDH PE=1 SV=3	GAPDH	-0.0891548	0.475052	0.790832	1.14262e+10	1.10766e+10	9.55307e+09	1.07813e+10	1.2288e+10	1.09854e+10
Q12756	Kinesin-like protein KIF1A OS=Homo sapiens (Human) OX=9606 GN=KIF1A PE=1 SV=2	KIF1A	-0.122837	0.350499	0.718926	1.14794e+08	1.07901e+08	1.13195e+08	1.20761e+08	1.08265e+08	1.38449e+08
Q96N67	Dedicator of cytokinesis protein 7 OS=Homo sapiens (Human) OX=9606 GN=DOCK7 PE=1 SV=4	DOCK7	-0.0592362	0.557973	0.829664	2.56701e+08	2.38707e+08	2.47971e+08	2.43003e+08	2.73092e+08	2.58981e+08
O60313	Dynamin-like 120 kDa protein, mitochondrial OS=Homo sapiens (Human) OX=9606 GN=OPA1 PE=1 SV=3	OPA1	-0.288288	0.0276778	0.408492	4.73379e+08	4.9081e+08	4.62191e+08	5.62906e+08	6.29829e+08	5.51614e+08
P05023	Sodium/potassium-transporting ATPase subunit alpha-1 OS=Homo sapiens (Human) OX=9606 GN=ATP1A1 PE=1 SV=1	ATP1A1	-0.0280208	0.8095	0.936651	1.48331e+09	1.73459e+09	1.60874e+09	1.64724e+09	1.75546e+09	1.5173e+09
P33176	Kinesin-1 heavy chain OS=Homo sapiens (Human) OX=9606 GN=KIF5B PE=1 SV=1	KIF5B	-0.119821	0.457771	0.780292	4.02869e+08	3.11894e+08	3.16861e+08	3.69468e+08	3.327e+08	4.15546e+08
Q92499	ATP-dependent RNA helicase DDX1 OS=Homo sapiens (Human) OX=9606 GN=DDX1 PE=1 SV=2	DDX1	0.0755847	0.464095	0.784749	6.04944e+08	6.11687e+08	5.74226e+08	6.08626e+08	5.39692e+08	5.52803e+08
Q15393	Splicing factor 3B subunit 3 OS=Homo sapiens (Human) OX=9606 GN=SF3B3 PE=1 SV=4	SF3B3	0.0232195	0.820825	0.942517	1.12592e+09	1.10468e+09	9.92567e+08	1.09281e+09	1.02005e+09	1.05529e+09
P14618	Pyruvate kinase PKM OS=Homo sapiens (Human) OX=9606 GN=PKM PE=1 SV=4	PKM	0.0160895	0.869442	0.96127	4.10221e+09	3.84451e+09	3.97521e+09	3.8957e+09	3.7354e+09	4.16645e+09
Q16643	Drebrin OS=Homo sapiens (Human) OX=9606 GN=DBN1 PE=1 SV=4	DBN1	-0.0770138	0.393861	0.742277	2.12915e+09	2.14254e+09	2.13195e+09	2.20142e+09	2.28244e+09	2.27175e+09
P55060	Exportin-2 OS=Homo sapiens (Human) OX=9606 GN=CSE1L PE=1 SV=3	CSE1L	0.187586	0.19597	0.615439	5.34242e+08	4.052e+08	4.64201e+08	4.11321e+08	4.18922e+08	3.94813e+08
Q7KZF4	Staphylococcal nuclease domain-containing protein 1 OS=Homo sapiens (Human) OX=9606 GN=SND1 PE=1 SV=1	SND1	0.273766	0.0225403	0.40366	4.57236e+08	4.75187e+08	4.75096e+08	3.87798e+08	4.04376e+08	3.72529e+08
Q07866	Kinesin light chain 1 OS=Homo sapiens (Human) OX=9606 GN=KLC1 PE=1 SV=2	KLC1	-0.128784	0.186569	0.609598	1.06736e+09	1.12946e+09	1.07666e+09	1.19174e+09	1.17319e+09	1.21343e+09
P49750	YLP motif-containing protein 1 OS=Homo sapiens (Human) OX=9606 GN=YLPM1 PE=1 SV=4		-0.108433	0.626226	0.868532	1.7708e+08	2.02468e+08	1.71757e+08	2.27758e+08	1.45469e+08	2.32874e+08
P78347	General transcription factor II-I OS=Homo sapiens (Human) OX=9606 GN=GTF2I PE=1 SV=2	GTF2I	0.190873	0.139841	0.560974	4.35023e+08	4.45347e+08	4.10583e+08	3.95375e+08	3.35964e+08	4.02656e+08
P30153	Serine/threonine-protein phosphatase 2A 65 kDa regulatory subunit A alpha isoform OS=Homo sapiens (Human) OX=9606 GN=PPP2R1A PE=1 SV=4	PPP2R1A	0.0403189	0.701455	0.901763	1.4986e+09	1.40839e+09	1.41277e+09	1.3115e+09	1.51638e+09	1.37878e+09
P41252	Isoleucine--tRNA ligase, cytoplasmic OS=Homo sapiens (Human) OX=9606 GN=IARS1 PE=1 SV=2	IARS	0.120997	0.206255	0.625095	3.50303e+08	3.42311e+08	3.40948e+08	3.15261e+08	3.25701e+08	3.09594e+08
P20020	Plasma membrane calcium-transporting ATPase 1 OS=Homo sapiens (Human) OX=9606 GN=ATP2B1 PE=1 SV=4		-0.0813012	0.439829	0.768679	4.5022e+08	5.09728e+08	4.96913e+08	5.05649e+08	5.36267e+08	4.98008e+08
P55786	Puromycin-sensitive aminopeptidase OS=Homo sapiens (Human) OX=9606 GN=NPEPPS PE=1 SV=2	NPEPPS	-0.00464714	0.958787	0.990206	1.08937e+09	1.08592e+09	1.03558e+09	1.08231e+09	1.04713e+09	1.09145e+09
P32004	Neural cell adhesion molecule L1 OS=Homo sapiens (Human) OX=9606 GN=L1CAM PE=1 SV=2	L1CAM	-0.0838644	0.487182	0.795119	8.21621e+08	9.25535e+08	8.98852e+08	9.72738e+08	9.96083e+08	8.39843e+08
P27816	Microtubule-associated protein 4 OS=Homo sapiens (Human) OX=9606 GN=MAP4 PE=1 SV=3	MAP4	0.0804001	0.429302	0.759549	7.13674e+08	7.32063e+08	7.41825e+08	7.38043e+08	6.50174e+08	6.83329e+08
P12956	X-ray repair cross-complementing protein 6 OS=Homo sapiens (Human) OX=9606 GN=XRCC6 PE=1 SV=2	XRCC6	0.0785531	0.420367	0.756814	1.44708e+09	1.38648e+09	1.3363e+09	1.2792e+09	1.37081e+09	1.29854e+09
O43295	SLIT-ROBO Rho GTPase-activating protein 3 OS=Homo sapiens (Human) OX=9606 GN=SRGAP3 PE=1 SV=3	SRGAP3	-0.154705	0.171867	0.591984	2.27717e+08	2.45707e+08	2.42872e+08	2.45796e+08	2.73363e+08	2.7899e+08
O95248	Myotubularin-related protein 5 OS=Homo sapiens (Human) OX=9606 GN=SBF1 PE=1 SV=4		-0.0835552	0.403751	0.747589	9.72688e+07	1.01532e+08	1.07437e+08	1.10121e+08	1.10498e+08	1.03743e+08
Q00839	Heterogeneous nuclear ribonucleoprotein U OS=Homo sapiens (Human) OX=9606 GN=HNRNPU PE=1 SV=6	HNRNPU	0.248996	0.0410315	0.425765	2.55787e+09	2.55574e+09	2.44131e+09	2.22814e+09	1.97578e+09	2.16008e+09
P35222	Catenin beta-1 OS=Homo sapiens (Human) OX=9606 GN=CTNNB1 PE=1 SV=1	CTNNB1	0.0694996	0.462437	0.783511	5.14072e+08	5.31069e+08	5.40958e+08	5.23149e+08	4.85266e+08	5.03464e+08
Q15075	Early endosome antigen 1 OS=Homo sapiens (Human) OX=9606 GN=EEA1 PE=1 SV=2	EEA1	0.0951947	0.610366	0.859415	7.43802e+08	7.36664e+08	6.20361e+08	7.5754e+08	5.1989e+08	7.08084e+08
P27797	Calreticulin OS=Homo sapiens (Human) OX=9606 GN=CALR PE=1 SV=1	CALR	-0.0463511	0.686256	0.895505	1.6259e+09	1.55044e+09	1.44648e+09	1.47081e+09	1.7388e+09	1.57006e+09
P09104	Gamma-enolase OS=Homo sapiens (Human) OX=9606 GN=ENO2 PE=1 SV=3	ENO2	-0.0672097	0.588791	0.845923	1.85944e+09	2.09997e+09	1.99576e+09	1.9873e+09	2.33879e+09	1.92817e+09
P61764	Syntaxin-binding protein 1 OS=Homo sapiens (Human) OX=9606 GN=STXBP1 PE=1 SV=1	STXBP1	-0.168338	0.13391	0.556783	1.05003e+09	1.12265e+09	1.10076e+09	1.24158e+09	1.29663e+09	1.14385e+09
Q8IX01	SURP and G-patch domain-containing protein 2 OS=Homo sapiens (Human) OX=9606 GN=SUGP2 PE=1 SV=2	SUGP2	-0.149773	0.199956	0.620207	2.47325e+08	2.35507e+08	2.50528e+08	2.55393e+08	2.6143e+08	2.98416e+08
P17987	T-complex protein 1 subunit alpha OS=Homo sapiens (Human) OX=9606 GN=TCP1 PE=1 SV=1	TCP1	0.116248	0.223558	0.638137	1.44436e+09	1.42573e+09	1.37025e+09	1.31789e+09	1.28175e+09	1.31174e+09
Q13332	Receptor-type tyrosine-protein phosphatase S OS=Homo sapiens (Human) OX=9606 GN=PTPRS PE=1 SV=3	PTPRS	-0.0427038	0.74059	0.915989	9.63011e+07	99606486	9.02441e+07	1.11438e+08	9.70139e+07	8.75055e+07
P14866	Heterogeneous nuclear ribonucleoprotein L OS=Homo sapiens (Human) OX=9606 GN=HNRNPL PE=1 SV=2	HNRNPL	0.0650942	0.519539	0.810711	1.64432e+09	1.49255e+09	1.53164e+09	1.49432e+09	1.41649e+09	1.55106e+09
P23246	Splicing factor, proline- and glutamine-rich OS=Homo sapiens (Human) OX=9606 GN=SFPQ PE=1 SV=2	SFPQ	0.130197	0.222239	0.637556	1.9497e+09	1.90183e+09	1.86428e+09	1.72991e+09	1.63694e+09	1.86215e+09
O14980	Exportin-1 OS=Homo sapiens (Human) OX=9606 GN=XPO1 PE=1 SV=1	XPO1	0.165007	0.295782	0.681114	4.41128e+08	3.89639e+08	3.85249e+08	3.12894e+08	4.2314e+08	3.54871e+08
P27824	Calnexin OS=Homo sapiens (Human) OX=9606 GN=CANX PE=1 SV=2	CANX	-0.174227	0.134739	0.556828	1.77357e+09	1.66171e+09	1.72451e+09	1.92137e+09	1.80908e+09	2.1006e+09
Q02218	2-oxoglutarate dehydrogenase, mitochondrial OS=Homo sapiens (Human) OX=9606 GN=OGDH PE=1 SV=3	OGDH	-0.0789478	0.425906	0.759144	2.77175e+08	2.90626e+08	2.75031e+08	3.02062e+08	3.08719e+08	2.79969e+08
P35611	Alpha-adducin OS=Homo sapiens (Human) OX=9606 GN=ADD1 PE=1 SV=2	ADD1	0.0133403	0.893921	0.968353	5.43342e+08	6.15113e+08	6.08704e+08	5.90983e+08	5.75443e+08	5.81849e+08
Q9Y678	Coatomer subunit gamma-1 OS=Homo sapiens (Human) OX=9606 GN=COPG1 PE=1 SV=1	COPG1	0.151396	0.152725	0.576854	1.75863e+08	1.83775e+08	1.68367e+08	1.54386e+08	1.65614e+08	1.55342e+08
P13010	X-ray repair cross-complementing protein 5 OS=Homo sapiens (Human) OX=9606 GN=XRCC5 PE=1 SV=3	XRCC5	0.0652455	0.577368	0.840629	1.44177e+09	1.3544e+09	1.20705e+09	1.20717e+09	1.34895e+09	1.26382e+09
Q96QK1	Vacuolar protein sorting-associated protein 35 OS=Homo sapiens (Human) OX=9606 GN=VPS35 PE=1 SV=2	VPS35	-0.0627482	0.555752	0.827794	4.30125e+08	4.67124e+08	4.40081e+08	4.54695e+08	5.03664e+08	4.39913e+08
P19367	Hexokinase-1 OS=Homo sapiens (Human) OX=9606 GN=HK1 PE=1 SV=3	HK1	-0.224242	0.039242	0.418181	1.33407e+09	1.37468e+09	1.39534e+09	1.61251e+09	1.60642e+09	1.57474e+09
P51532	Transcription activator BRG1 OS=Homo sapiens (Human) OX=9606 GN=SMARCA4 PE=1 SV=2	SMARCA4	0.131534	0.195043	0.61449	2.69411e+08	251433585	2.60194e+08	2.41656e+08	2.27555e+08	2.43816e+08
Q9NRY4	Rho GTPase-activating protein 35 OS=Homo sapiens (Human) OX=9606 GN=ARHGAP35 PE=1 SV=3	ARHGAP35	-0.021159	0.884398	0.965174	1.62973e+08	1.2839e+08	1.66459e+08	1.66695e+08	1.44568e+08	1.51031e+08
O60502	Protein O-GlcNAcase OS=Homo sapiens (Human) OX=9606 GN=OGA PE=1 SV=2	MGEA5	0.0426582	0.698739	0.900691	3.36042e+08	3.43733e+08	3.31401e+08	3.49126e+08	3.40447e+08	2.94722e+08
P25705	ATP synthase subunit alpha, mitochondrial OS=Homo sapiens (Human) OX=9606 GN=ATP5F1A PE=1 SV=1	ATP5A1	-0.112644	0.236394	0.643295	4.13456e+09	4.12744e+09	3.91839e+09	4.40467e+09	4.40469e+09	4.35629e+09
P38606	V-type proton ATPase catalytic subunit A OS=Homo sapiens (Human) OX=9606 GN=ATP6V1A PE=1 SV=2	ATP6V1A	-0.160166	0.11878	0.538899	9.53612e+08	9.91403e+08	1.0229e+09	1.11802e+09	1.12143e+09	1.07617e+09
Q12906	Interleukin enhancer-binding factor 3 OS=Homo sapiens (Human) OX=9606 GN=ILF3 PE=1 SV=3	ILF3	0.0965762	0.379874	0.730121	1.33046e+09	1.22064e+09	1.28336e+09	1.15179e+09	1.13834e+09	1.30039e+09
Q8N163	Cell cycle and apoptosis regulator protein 2 OS=Homo sapiens (Human) OX=9606 GN=CCAR2 PE=1 SV=2	CCAR2; KIAA1967	0.122249	0.28764	0.676815	3.78244e+08	3.81386e+08	3.63792e+08	3.59315e+08	3.10617e+08	3.6466e+08
Q8NEY1	Neuron navigator 1 OS=Homo sapiens (Human) OX=9606 GN=NAV1 PE=1 SV=2	NAV1	-0.013356	0.938961	0.983966	9.39199e+07	8.85081e+07	8.29497e+07	1.02149e+08	7.08951e+07	9.78965e+07
P17858	ATP-dependent 6-phosphofructokinase, liver type OS=Homo sapiens (Human) OX=9606 GN=PFKL PE=1 SV=6	PFKL	-0.0527257	0.608743	0.85815	2.59766e+08	2.6226e+08	2.61367e+08	2.66025e+08	2.94002e+08	2.54044e+08
P43146	Netrin receptor DCC OS=Homo sapiens (Human) OX=9606 GN=DCC PE=1 SV=2	DCC	0.189993	0.0882617	0.508252	2.38066e+08	2.42428e+08	2.43637e+08	2.21602e+08	1.97766e+08	2.16131e+08
Q9UBF2	Coatomer subunit gamma-2 OS=Homo sapiens (Human) OX=9606 GN=COPG2 PE=1 SV=1	COPG2	0.023549	0.806918	0.935567	1.37612e+08	1.39683e+08	1.32524e+08	1.40705e+08	1.358e+08	1.26945e+08
Q5TF21	Protein SOGA3 OS=Homo sapiens (Human) OX=9606 GN=SOGA3 PE=3 SV=1	SOGA3	-0.0518016	0.651993	0.879295	2.79171e+08	3.10371e+08	2.92924e+08	2.92662e+08	2.8669e+08	3.36907e+08
Q96F07	Cytoplasmic FMR1-interacting protein 2 OS=Homo sapiens (Human) OX=9606 GN=CYFIP2 PE=1 SV=2	CYFIP2	-0.0119323	0.906367	0.973043	4.39547e+08	3.98205e+08	4.25119e+08	4.40633e+08	4.34275e+08	3.98617e+08
P11021	Endoplasmic reticulum chaperone BiP OS=Homo sapiens (Human) OX=9606 GN=HSPA5 PE=1 SV=2	HSPA5	-0.0308556	0.747281	0.918085	3.63917e+09	3.57086e+09	3.55122e+09	3.8551e+09	3.45687e+09	3.69233e+09
P35221	Catenin alpha-1 OS=Homo sapiens (Human) OX=9606 GN=CTNNA1 PE=1 SV=1	CTNNA1	0.324856	0.00866659	0.326178	1.83741e+08	1.80272e+08	1.86345e+08	1.45674e+08	1.47057e+08	1.46626e+08
P04843	Dolichyl-diphosphooligosaccharide--protein glycosyltransferase subunit 1 OS=Homo sapiens (Human) OX=9606 GN=RPN1 PE=1 SV=1	RPN1	-0.13136	0.24777	0.649039	6.96679e+08	754418424	6.85445e+08	7.42221e+08	8.44579e+08	7.55221e+08
O15067	Phosphoribosylformylglycinamidine synthase OS=Homo sapiens (Human) OX=9606 GN=PFAS PE=1 SV=4	PFAS	0.294403	0.103714	0.532948	1.91894e+08	1.55898e+08	1.51249e+08	1.44428e+08	1.15881e+08	1.46575e+08
P55265	Double-stranded RNA-specific adenosine deaminase OS=Homo sapiens (Human) OX=9606 GN=ADAR PE=1 SV=4	ADAR	-0.00904366	0.940776	0.984598	3.06961e+08	2.48894e+08	2.65383e+08	2.85618e+08	2.59322e+08	2.78941e+08
P48643	T-complex protein 1 subunit epsilon OS=Homo sapiens (Human) OX=9606 GN=CCT5 PE=1 SV=1	CCT5	0.0505599	0.577533	0.840629	1.73382e+09	1.74169e+09	1.70115e+09	1.71929e+09	1.6652e+09	1.61526e+09
Q9UPU5	Ubiquitin carboxyl-terminal hydrolase 24 OS=Homo sapiens (Human) OX=9606 GN=USP24 PE=1 SV=3	USP24	-0.121584	0.381666	0.731945	7.47469e+07	7.08078e+07	8.37801e+07	8.58441e+07	7.31456e+07	9.09323e+07
Q16531	DNA damage-binding protein 1 OS=Homo sapiens (Human) OX=9606 GN=DDB1 PE=1 SV=1	DDB1	0.153131	0.12584	0.545829	3.85243e+08	3.74482e+08	3.68476e+08	3.47354e+08	3.35844e+08	3.31416e+08
P35606	Coatomer subunit beta' OS=Homo sapiens (Human) OX=9606 GN=COPB2 PE=1 SV=2	COPB2	0.132386	0.228563	0.638638	2.8087e+08	2.81938e+08	2.72311e+08	2.6227e+08	2.33155e+08	2.67777e+08
Q6PKG0	La-related protein 1 OS=Homo sapiens (Human) OX=9606 GN=LARP1 PE=1 SV=2	LARP1	-0.0405129	0.705851	0.903275	2.18758e+08	2.00568e+08	2.09288e+08	2.3042e+08	2.18278e+08	1.98621e+08
Q92900	Regulator of nonsense transcripts 1 OS=Homo sapiens (Human) OX=9606 GN=UPF1 PE=1 SV=2	UPF1	0.278133	0.0346007	0.408492	1.44964e+08	1.68308e+08	1.65534e+08	1.28518e+08	1.33414e+08	1.32102e+08
P57737	Coronin-7 OS=Homo sapiens (Human) OX=9606 GN=CORO7 PE=1 SV=2	CORO7	0.0474757	0.690319	0.89637	3.37818e+08	3.9602e+08	3.40352e+08	3.31057e+08	3.33879e+08	3.73217e+08
P38646	Stress-70 protein, mitochondrial OS=Homo sapiens (Human) OX=9606 GN=HSPA9 PE=1 SV=2	HSPA9	-0.0503854	0.651428	0.879295	1.48229e+09	1.49098e+09	1.4846e+09	1.38455e+09	1.57849e+09	1.66712e+09
Q9Y2A7	Nck-associated protein 1 OS=Homo sapiens (Human) OX=9606 GN=NCKAP1 PE=1 SV=1	NCKAP1	-0.0489583	0.598546	0.852854	3.73496e+08	3.53976e+08	3.45271e+08	3.62352e+08	3.71978e+08	3.7496e+08
Q9NSE4	Isoleucine--tRNA ligase, mitochondrial OS=Homo sapiens (Human) OX=9606 GN=IARS2 PE=1 SV=2	IARS2	-0.00275853	0.981825	0.994412	1.74764e+08	1.75941e+08	1.86495e+08	1.61896e+08	1.7627e+08	2.02097e+08
P08670	Vimentin OS=Homo sapiens (Human) OX=9606 GN=VIM PE=1 SV=4	VIM	0.465873	0.00494154	0.258208	4.05785e+09	4.20028e+09	3.59937e+09	2.88369e+09	2.70804e+09	2.98176e+09
P06733	Alpha-enolase OS=Homo sapiens (Human) OX=9606 GN=ENO1 PE=1 SV=2	ENO1	0.0793994	0.38224	0.732242	3.65212e+09	3.57462e+09	3.54729e+09	3.34433e+09	3.39253e+09	3.46045e+09
Q14974	Importin subunit beta-1 OS=Homo sapiens (Human) OX=9606 GN=KPNB1 PE=1 SV=2	KPNB1	0.162436	0.165287	0.586115	8.10668e+08	7.26192e+08	6.94501e+08	6.50979e+08	6.90747e+08	6.48614e+08
Q7L2E3	ATP-dependent RNA helicase DHX30 OS=Homo sapiens (Human) OX=9606 GN=DHX30 PE=1 SV=1	DHX30	0.207169	0.171033	0.591984	1.33319e+08	1.20868e+08	1.36285e+08	1.26591e+08	9.71351e+07	1.16087e+08
Q9UPY3	Endoribonuclease Dicer OS=Homo sapiens (Human) OX=9606 GN=DICER1 PE=1 SV=3	DICER1	0.402356	0.0463857	0.439034	6.62605e+07	7.70437e+07	7.02394e+07	4.52566e+07	5.28942e+07	6.4881e+07
Q7Z2K8	G protein-regulated inducer of neurite outgrowth 1 OS=Homo sapiens (Human) OX=9606 GN=GPRIN1 PE=1 SV=2	GPRIN1	-0.0536903	0.634937	0.871533	3.68874e+08	378426056	4.19412e+08	4.10625e+08	3.72432e+08	4.28051e+08
Q12840	Kinesin heavy chain isoform 5A OS=Homo sapiens (Human) OX=9606 GN=KIF5A PE=1 SV=2	KIF5A	-0.202249	0.280846	0.672933	5.12747e+07	6.81924e+07	5.21272e+07	6.59377e+07	7.47682e+07	5.62992e+07
P20700	Lamin-B1 OS=Homo sapiens (Human) OX=9606 GN=LMNB1 PE=1 SV=2	LMNB1	0.0115687	0.927347	0.980291	2.84718e+09	2.59055e+09	2.59961e+09	2.80324e+09	2.32209e+09	2.87559e+09
Q9UQE7	Structural maintenance of chromosomes protein 3 OS=Homo sapiens (Human) OX=9606 GN=SMC3 PE=1 SV=2	SMC3	0.04983	0.692944	0.898008	2.92446e+08	2.43629e+08	2.68557e+08	2.80275e+08	2.36103e+08	2.60691e+08
P14923	Junction plakoglobin OS=Homo sapiens (Human) OX=9606 GN=JUP PE=1 SV=3	JUP	-0.249733	0.0446136	0.433337	2.37586e+08	265883290	2.6319e+08	3.02645e+08	2.91291e+08	3.16995e+08
O43390	Heterogeneous nuclear ribonucleoprotein R OS=Homo sapiens (Human) OX=9606 GN=HNRNPR PE=1 SV=1	HNRNPR	0.0203535	0.832586	0.947097	1.40105e+09	1.3819e+09	1.3929e+09	1.46734e+09	1.31652e+09	1.33817e+09
P00558	Phosphoglycerate kinase 1 OS=Homo sapiens (Human) OX=9606 GN=PGK1 PE=1 SV=3	PGK1	-0.021355	0.839131	0.948534	2.9631e+09	2.90314e+09	3.05556e+09	3.26397e+09	2.78798e+09	3.01963e+09
O43143	Pre-mRNA-splicing factor ATP-dependent RNA helicase DHX15 OS=Homo sapiens (Human) OX=9606 GN=DHX15 PE=1 SV=2	DHX15	0.224656	0.149056	0.572771	5.39302e+08	456438466	4.0038e+08	4.10299e+08	3.80912e+08	3.95256e+08
P06744	Glucose-6-phosphate isomerase OS=Homo sapiens (Human) OX=9606 GN=GPI PE=1 SV=4	GPI	-0.109422	0.247425	0.649039	1.10826e+09	1.13625e+09	1.10418e+09	1.23991e+09	1.18277e+09	1.19037e+09
Q14152	Eukaryotic translation initiation factor 3 subunit A OS=Homo sapiens (Human) OX=9606 GN=EIF3A PE=1 SV=1	EIF3A	0.329383	0.0465511	0.439196	2.84928e+08	2.39819e+08	3.02875e+08	2.35127e+08	2.21414e+08	2.00406e+08
P49321	Nuclear autoantigenic sperm protein OS=Homo sapiens (Human) OX=9606 GN=NASP PE=1 SV=2	NASP	0.776171	0.00042978	0.165077	4.17342e+08	3.59657e+08	3.62894e+08	2.33788e+08	2.20916e+08	2.0997e+08
P12814	Alpha-actinin-1 OS=Homo sapiens (Human) OX=9606 GN=ACTN1 PE=1 SV=2	ACTN1	0.624043	0.000773603	0.165077	8.10276e+07	7.78984e+07	7.48802e+07	5.24467e+07	5.22736e+07	4.70935e+07
Q96JE9	Microtubule-associated protein 6 OS=Homo sapiens (Human) OX=9606 GN=MAP6 PE=1 SV=2	MAP6	0.00629161	0.957414	0.989651	2.5301e+08	2.85755e+08	3.04741e+08	2.91659e+08	2.6131e+08	2.85332e+08
A6NHR9	Structural maintenance of chromosomes flexible hinge domain-containing protein 1 OS=Homo sapiens (Human) OX=9606 GN=SMCHD1 PE=1 SV=2	SMCHD1	0.237448	0.113706	0.53828	1.22848e+08	1.11248e+08	9.54166e+07	9.24665e+07	9.83106e+07	8.75517e+07
P48147	Prolyl endopeptidase OS=Homo sapiens (Human) OX=9606 GN=PREP PE=1 SV=2	PREP	0.0442682	0.669523	0.889844	3.16745e+08	2.96129e+08	3.30951e+08	2.9429e+08	3.24242e+08	2.9671e+08
P31939	Bifunctional purine biosynthesis protein PURH OS=Homo sapiens (Human) OX=9606 GN=ATIC PE=1 SV=3	ATIC	-0.0504592	0.671812	0.890501	4.04604e+08	3.54758e+08	3.32129e+08	3.96877e+08	3.67715e+08	3.62803e+08
P16615	Sarcoplasmic/endoplasmic reticulum calcium ATPase 2 OS=Homo sapiens (Human) OX=9606 GN=ATP2A2 PE=1 SV=1	ATP2A2	0.0233079	0.809541	0.936651	4.61252e+08	4.54209e+08	4.69788e+08	4.37872e+08	4.85468e+08	4.41103e+08
Q9C0C2	182 kDa tankyrase-1-binding protein OS=Homo sapiens (Human) OX=9606 GN=TNKS1BP1 PE=1 SV=4	TNKS1BP1	0.0501852	0.82647	0.944276	1.0863e+08	8.44812e+07	1.02079e+08	1.04951e+08	7.02264e+07	1.14508e+08
Q07065	Cytoskeleton-associated protein 4 OS=Homo sapiens (Human) OX=9606 GN=CKAP4 PE=1 SV=2	CKAP4	-0.0368501	0.717278	0.908149	8.36029e+08	7.49535e+08	7.42135e+08	7.86372e+08	8.23552e+08	7.75275e+08
O75145	Liprin-alpha-3 OS=Homo sapiens (Human) OX=9606 GN=PPFIA3 PE=1 SV=3	PPFIA3	-0.184774	0.124386	0.544184	1.47779e+08	1.59287e+08	1.49944e+08	1.83601e+08	1.7842e+08	1.58224e+08
A0AVT1	Ubiquitin-like modifier-activating enzyme 6 OS=Homo sapiens (Human) OX=9606 GN=UBA6 PE=1 SV=1	UBA6	-0.108712	0.360616	0.722104	1.63239e+08	1.40399e+08	1.60863e+08	1.76906e+08	1.67192e+08	1.56264e+08
Q9NQX3	Gephyrin OS=Homo sapiens (Human) OX=9606 GN=GPHN PE=1 SV=1	GPHN	-0.11645	0.313357	0.694795	2.67389e+08	2.9401e+08	2.74772e+08	2.75815e+08	3.22563e+08	3.09321e+08
P18206	Vinculin OS=Homo sapiens (Human) OX=9606 GN=VCL PE=1 SV=4	VCL	0.353846	0.0117894	0.351015	2.21258e+08	2.32909e+08	2.01811e+08	1.67461e+08	1.73745e+08	1.71258e+08
Q13409	Cytoplasmic dynein 1 intermediate chain 2 OS=Homo sapiens (Human) OX=9606 GN=DYNC1I2 PE=1 SV=3	DYNC1I2	-0.0365709	0.715061	0.907687	5.83599e+08	6.33059e+08	5.86149e+08	5.80343e+08	6.32678e+08	6.36393e+08
Q8TAQ2	SWI/SNF complex subunit SMARCC2 OS=Homo sapiens (Human) OX=9606 GN=SMARCC2 PE=1 SV=1	SMARCC2	0.101588	0.342924	0.713171	3.4788e+08	3.42579e+08	3.05106e+08	3.18006e+08	3.00453e+08	3.08094e+08
Q16891	MICOS complex subunit MIC60 OS=Homo sapiens (Human) OX=9606 GN=IMMT PE=1 SV=1	IMMT	-0.0163504	0.871491	0.961764	6.70119e+08	7.19755e+08	7.30081e+08	7.2967e+08	6.69934e+08	7.45272e+08
Q6N022	Teneurin-4 OS=Homo sapiens (Human) OX=9606 GN=TENM4 PE=1 SV=2	TENM4	0.171454	0.261604	0.66261	6.79232e+07	7.32395e+07	8.14765e+07	6.87966e+07	5.67411e+07	7.2693e+07
Q9UQB3	Catenin delta-2 OS=Homo sapiens (Human) OX=9606 GN=CTNND2 PE=1 SV=3	CTNND2	-0.278549	0.090889	0.511925	8.36401e+07	9.9553e+07	1.06819e+08	1.27134e+08	1.05214e+08	1.18669e+08
Q9BUF5	Tubulin beta-6 chain OS=Homo sapiens (Human) OX=9606 GN=TUBB6 PE=1 SV=1	TUBB6	-0.319848	0.194889	0.61449	8.50901e+07	66324469	7.11033e+07	8.32317e+07	1.23807e+08	7.57287e+07
P04075	Fructose-bisphosphate aldolase A OS=Homo sapiens (Human) OX=9606 GN=ALDOA PE=1 SV=2	ALDOA	-0.0358086	0.734934	0.915577	2.32794e+09	2.14372e+09	2.36725e+09	2.42926e+09	2.16772e+09	2.41682e+09
O95782	AP-2 complex subunit alpha-1 OS=Homo sapiens (Human) OX=9606 GN=AP2A1 PE=1 SV=3	AP2A1	0.0466536	0.657432	0.883285	4.85715e+08	4.79234e+08	5.16638e+08	4.98752e+08	4.96717e+08	4.40544e+08
O75083	WD repeat-containing protein 1 OS=Homo sapiens (Human) OX=9606 GN=WDR1 PE=1 SV=4	WDR1	-0.0248843	0.792511	0.931405	3.30696e+08	359643643	3.36038e+08	3.49435e+08	3.57129e+08	3.37265e+08
Q05193	Dynamin-1 OS=Homo sapiens (Human) OX=9606 GN=DNM1 PE=1 SV=2	DNM1	-0.142468	0.3051	0.691215	2.05422e+08	2.04386e+08	2.1475e+08	2.43743e+08	2.52884e+08	1.96715e+08
Q14157	Ubiquitin-associated protein 2-like OS=Homo sapiens (Human) OX=9606 GN=UBAP2L PE=1 SV=2	UBAP2L	0.190694	0.130909	0.550878	1.49531e+08	1.33563e+08	1.42249e+08	1.22428e+08	1.14975e+08	1.35759e+08
P50990	T-complex protein 1 subunit theta OS=Homo sapiens (Human) OX=9606 GN=CCT8 PE=1 SV=4	CCT8	0.0455406	0.619301	0.863785	1.97298e+09	2.05748e+09	1.94086e+09	1.97312e+09	1.87806e+09	1.93401e+09
O94967	WD repeat-containing protein 47 OS=Homo sapiens (Human) OX=9606 GN=WDR47 PE=1 SV=1	WDR47	-0.288509	0.0660773	0.476283	4.13273e+08	341866042	3.74615e+08	4.3407e+08	5.16407e+08	4.30205e+08
P46459	Vesicle-fusing ATPase OS=Homo sapiens (Human) OX=9606 GN=NSF PE=1 SV=3	NSF	-0.190356	0.0891787	0.509505	8.66569e+08	7.84974e+08	8.10702e+08	9.68455e+08	9.40469e+08	8.99506e+08
P21281	V-type proton ATPase subunit B, brain isoform OS=Homo sapiens (Human) OX=9606 GN=ATP6V1B2 PE=1 SV=3	ATP6V1B2	-0.161787	0.118622	0.538899	7.06118e+08	7.13272e+08	6.74669e+08	7.59036e+08	8.11256e+08	7.72521e+08
P49411	Elongation factor Tu, mitochondrial OS=Homo sapiens (Human) OX=9606 GN=TUFM PE=1 SV=2	TUFM	0.0369468	0.751897	0.919397	1.03845e+09	9.22526e+08	8.97294e+08	1.00561e+09	9.12319e+08	8.67677e+08
Q9UKA9	Polypyrimidine tract-binding protein 2 OS=Homo sapiens (Human) OX=9606 GN=PTBP2 PE=1 SV=1	PTBP2	0.225368	0.0415909	0.42867	4.38332e+08	4.37573e+08	4.23235e+08	3.57377e+08	3.77021e+08	3.77064e+08
Q12873	Chromodomain-helicase-DNA-binding protein 3 OS=Homo sapiens (Human) OX=9606 GN=CHD3 PE=1 SV=3	CHD3	-0.260775	0.0812636	0.495358	2.36779e+07	1.91396e+07	2.23084e+07	2.53079e+07	2.44033e+07	2.81541e+07
P78344	Eukaryotic translation initiation factor 4 gamma 2 OS=Homo sapiens (Human) OX=9606 GN=EIF4G2 PE=1 SV=1	EIF4G2	-0.0431684	0.787749	0.931084	3.58827e+08	3.30497e+08	3.92038e+08	3.28593e+08	4.47142e+08	3.46147e+08
P47897	Glutamine--tRNA ligase OS=Homo sapiens (Human) OX=9606 GN=QARS1 PE=1 SV=1	QARS	0.111981	0.262366	0.662961	1.87287e+08	1.77822e+08	1.6974e+08	1.67786e+08	1.65032e+08	1.61743e+08
O15031	Plexin-B2 OS=Homo sapiens (Human) OX=9606 GN=PLXNB2 PE=1 SV=3	PLXNB2	0.105748	0.54989	0.827558	1.81652e+08	1.65757e+08	1.25676e+08	1.46369e+08	1.32824e+08	1.56222e+08
Q08378	Golgin subfamily A member 3 OS=Homo sapiens (Human) OX=9606 GN=GOLGA3 PE=1 SV=2	GOLGA3	-0.256128	0.0503421	0.451251	4.31e+07	4.6285e+07	5.12948e+07	5.51182e+07	5.74661e+07	5.5029e+07
P31943	Heterogeneous nuclear ribonucleoprotein H OS=Homo sapiens (Human) OX=9606 GN=HNRNPH1 PE=1 SV=4	HNRNPH1	0.0336083	0.724402	0.910624	1.75095e+09	1.60344e+09	1.70446e+09	1.63232e+09	1.60451e+09	1.70379e+09
Q2M2I8	AP2-associated protein kinase 1 OS=Homo sapiens (Human) OX=9606 GN=AAK1 PE=1 SV=3	AAK1	0.156093	0.196392	0.615439	1.10348e+08	1.11436e+08	1.19497e+08	1.08173e+08	9.22378e+07	1.06452e+08
Q96KP4	Cytosolic non-specific dipeptidase OS=Homo sapiens (Human) OX=9606 GN=CNDP2 PE=1 SV=2	CNDP2	-0.0639418	0.471986	0.789982	3.30509e+08	3.40087e+08	3.35879e+08	3.52083e+08	3.48942e+08	3.50996e+08
Q10567	AP-1 complex subunit beta-1 OS=Homo sapiens (Human) OX=9606 GN=AP1B1 PE=1 SV=2	AP1B1	0.00715488	0.946398	0.986699	1.83671e+08	1.88884e+08	1.83022e+08	1.69821e+08	2.01041e+08	1.83232e+08
Q9UQ16	Dynamin-3 OS=Homo sapiens (Human) OX=9606 GN=DNM3 PE=1 SV=4	DNM3	-0.0904144	0.360783	0.722104	3.5035e+08	3.67533e+08	3.42845e+08	3.74934e+08	3.93476e+08	3.61141e+08
P56192	Methionine--tRNA ligase, cytoplasmic OS=Homo sapiens (Human) OX=9606 GN=MARS1 PE=1 SV=2	MARS	-0.0533024	0.571807	0.838659	3.63073e+08	3.78397e+08	3.46313e+08	3.70768e+08	3.84044e+08	3.73305e+08
Q6PCE3	Glucose 1,6-bisphosphate synthase OS=Homo sapiens (Human) OX=9606 GN=PGM2L1 PE=1 SV=3	PGM2L1	-0.115838	0.328095	0.705187	6.13424e+08	6.73596e+08	6.99866e+08	7.01168e+08	7.79296e+08	6.73384e+08
O43301	Heat shock 70 kDa protein 12A OS=Homo sapiens (Human) OX=9606 GN=HSPA12A PE=1 SV=2	HSPA12A	-0.121095	0.263139	0.662961	4.95209e+08	5.69105e+08	5.5051e+08	5.87549e+08	5.94417e+08	5.71438e+08
P10636	Microtubule-associated protein tau OS=Homo sapiens (Human) OX=9606 GN=MAPT PE=1 SV=5	MAPT	-0.133111	0.32209	0.701114	1.29805e+09	1.50299e+09	1.57034e+09	1.70456e+09	1.44707e+09	1.63814e+09
P80404	4-aminobutyrate aminotransferase, mitochondrial OS=Homo sapiens (Human) OX=9606 GN=ABAT PE=1 SV=3	ABAT	-0.255861	0.139675	0.560687	3.53821e+08	2.94609e+08	2.85884e+08	3.76643e+08	4.20715e+08	3.2016e+08
O43795	Unconventional myosin-Ib OS=Homo sapiens (Human) OX=9606 GN=MYO1B PE=1 SV=3	MYO1B	0.052134	0.581481	0.842424	1.96906e+08	1.91553e+08	1.99632e+08	1.79735e+08	1.95715e+08	1.9206e+08
Q9P1Y5	Calmodulin-regulated spectrin-associated protein 3 OS=Homo sapiens (Human) OX=9606 GN=CAMSAP3 PE=1 SV=2	CAMSAP3	0.0353265	0.820657	0.942517	4.61553e+08	4.84734e+08	3.83548e+08	4.39485e+08	4.83956e+08	3.74879e+08
Q9Y2X3	Nucleolar protein 58 OS=Homo sapiens (Human) OX=9606 GN=NOP58 PE=1 SV=1	NOP58	-0.0540138	0.650459	0.87893	2.74271e+08	2.63831e+08	2.58359e+08	2.88011e+08	2.4381e+08	2.97884e+08
P30101	Protein disulfide-isomerase A3 OS=Homo sapiens (Human) OX=9606 GN=PDIA3 PE=1 SV=4	PDIA3	-0.0127473	0.89984	0.970432	1.60071e+09	1.69763e+09	1.75238e+09	1.61399e+09	1.80643e+09	1.67716e+09
P28331	NADH-ubiquinone oxidoreductase 75 kDa subunit, mitochondrial OS=Homo sapiens (Human) OX=9606 GN=NDUFS1 PE=1 SV=3	NDUFS1	-0.0816688	0.404193	0.747589	3.81625e+08	3.47101e+08	3.64051e+08	3.89894e+08	3.9254e+08	3.73404e+08
P41250	Glycine--tRNA ligase OS=Homo sapiens (Human) OX=9606 GN=GARS1 PE=1 SV=3	GARS	0.0123136	0.905475	0.972437	3.13055e+08	3.2059e+08	3.13782e+08	3.09166e+08	2.91533e+08	3.40564e+08
O15294	UDP-N-acetylglucosamine--peptide N-acetylglucosaminyltransferase 110 kDa subunit OS=Homo sapiens (Human) OX=9606 GN=OGT PE=1 SV=3	OGT	-0.101962	0.435307	0.764659	1.24369e+08	1.1315e+08	1.19288e+08	1.45934e+08	1.22562e+08	1.16019e+08
P27708	CAD protein OS=Homo sapiens (Human) OX=9606 GN=CAD PE=1 SV=3	CAD	0.480545	0.019686	0.391355	9.06248e+07	7.61003e+07	9.86428e+07	5.87542e+07	5.86623e+07	7.26651e+07
P11171	Protein 4.1 OS=Homo sapiens (Human) OX=9606 GN=EPB41 PE=1 SV=4	EPB41	0.0425982	0.679812	0.892769	2.74298e+08	2.66127e+08	2.87697e+08	2.84372e+08	2.49706e+08	2.70682e+08
Q01581	Hydroxymethylglutaryl-CoA synthase, cytoplasmic OS=Homo sapiens (Human) OX=9606 GN=HMGCS1 PE=1 SV=2	HMGCS1	0.0843968	0.501075	0.801599	5.89048e+08	6.27603e+08	5.69643e+08	5.8032e+08	6.13758e+08	4.96084e+08
P52306	Rap1 GTPase-GDP dissociation stimulator 1 OS=Homo sapiens (Human) OX=9606 GN=RAP1GDS1 PE=1 SV=3	RAP1GDS1	-0.0245182	0.868318	0.96095	3.0391e+08	3.95466e+08	3.76046e+08	3.72404e+08	3.89235e+08	3.28104e+08
Q15811	Intersectin-1 OS=Homo sapiens (Human) OX=9606 GN=ITSN1 PE=1 SV=3	ITSN1	0.139173	0.477188	0.79175	2.8898e+08	3.04003e+08	3.29618e+08	3.46322e+08	2.20631e+08	2.83744e+08
Q16658	Fascin OS=Homo sapiens (Human) OX=9606 GN=FSCN1 PE=1 SV=3	FSCN1	-0.00381407	0.976736	0.993162	2.43887e+09	2.34735e+09	2.28562e+09	2.42062e+09	2.04935e+09	2.65871e+09
Q9Y6D6	Brefeldin A-inhibited guanine nucleotide-exchange protein 1 OS=Homo sapiens (Human) OX=9606 GN=ARFGEF1 PE=1 SV=2	ARFGEF1	0.0601964	0.695297	0.899288	5.83371e+07	7.01216e+07	5.8029e+07	6.79973e+07	5.17714e+07	5.94973e+07
Q9H0B6	Kinesin light chain 2 OS=Homo sapiens (Human) OX=9606 GN=KLC2 PE=1 SV=1	KLC2	-0.133449	0.27909	0.672362	1.48407e+08	1.31198e+08	1.43513e+08	1.5896e+08	1.39996e+08	1.65724e+08
Q9NY33	Dipeptidyl peptidase 3 OS=Homo sapiens (Human) OX=9606 GN=DPP3 PE=1 SV=2	DPP3	-0.0679303	0.535551	0.820446	1.95316e+08	2.2133e+08	2.29406e+08	2.18723e+08	2.25358e+08	2.3172e+08
P68104	Elongation factor 1-alpha 1 OS=Homo sapiens (Human) OX=9606 GN=EEF1A1 PE=1 SV=1	EEF1A1	0.279095	0.0648072	0.474053	7.35466e+09	6.89766e+09	6.74563e+09	6.23254e+09	5.00486e+09	6.14019e+09
P31948	Stress-induced-phosphoprotein 1 OS=Homo sapiens (Human) OX=9606 GN=STIP1 PE=1 SV=1	STIP1	-0.00582483	0.952866	0.987534	1.68869e+09	1.57561e+09	1.5762e+09	1.65059e+09	1.52542e+09	1.68594e+09
P17677	Neuromodulin OS=Homo sapiens (Human) OX=9606 GN=GAP43 PE=1 SV=1	GAP43	-0.0965119	0.626553	0.868532	3.61894e+09	4.73448e+09	5.50195e+09	5.57346e+09	4.47511e+09	4.61957e+09
Q9UIG0	Tyrosine-protein kinase BAZ1B OS=Homo sapiens (Human) OX=9606 GN=BAZ1B PE=1 SV=2	BAZ1B	0.141858	0.266928	0.664559	1.4513e+08	1.24007e+08	1.41794e+08	1.16604e+08	1.20214e+08	1.35544e+08
O00571	ATP-dependent RNA helicase DDX3X OS=Homo sapiens (Human) OX=9606 GN=DDX3X PE=1 SV=3	DDX3X	0.250789	0.0258443	0.408492	6.72689e+08	647510214	6.53053e+08	5.51559e+08	5.60608e+08	5.46102e+08
P43034	Platelet-activating factor acetylhydrolase IB subunit alpha OS=Homo sapiens (Human) OX=9606 GN=PAFAH1B1 PE=1 SV=2	PAFAH1B1	-0.108863	0.267324	0.664559	9.14788e+08	9.39749e+08	9.40495e+08	9.93452e+08	9.67541e+08	1.05484e+09
P80723	Brain acid soluble protein 1 OS=Homo sapiens (Human) OX=9606 GN=BASP1 PE=1 SV=2	BASP1	-0.0724909	0.489215	0.796318	6.03897e+09	6.49112e+09	6.92528e+09	6.83951e+09	6.56377e+09	7.03084e+09
P35612	Beta-adducin OS=Homo sapiens (Human) OX=9606 GN=ADD2 PE=1 SV=3	ADD2	-0.11273	0.396175	0.743201	5.76375e+08	5.86323e+08	6.37601e+08	6.79176e+08	5.65711e+08	7.08957e+08
Q92841	Probable ATP-dependent RNA helicase DDX17 OS=Homo sapiens (Human) OX=9606 GN=DDX17 PE=1 SV=2	DDX17	0.0518377	0.609977	0.859174	1.46262e+09	1.34128e+09	1.33142e+09	1.38733e+09	1.26084e+09	1.34064e+09
Q99832	T-complex protein 1 subunit eta OS=Homo sapiens (Human) OX=9606 GN=CCT7 PE=1 SV=2	CCT7	0.0540345	0.562157	0.833112	1.12179e+09	1.09391e+09	1.06226e+09	1.08518e+09	1.014e+09	1.05873e+09
O95202	Mitochondrial proton/calcium exchanger protein OS=Homo sapiens (Human) OX=9606 GN=LETM1 PE=1 SV=1	LETM1	-0.199341	0.0766475	0.48961	2.84687e+08	3.10981e+08	3.19109e+08	3.47165e+08	3.53461e+08	3.48486e+08
P50991	T-complex protein 1 subunit delta OS=Homo sapiens (Human) OX=9606 GN=CCT4 PE=1 SV=4	CCT4	-0.0165141	0.859207	0.958071	1.22143e+09	1.21573e+09	1.13831e+09	1.17436e+09	1.24169e+09	1.19969e+09
O15027	Protein transport protein Sec16A OS=Homo sapiens (Human) OX=9606 GN=SEC16A PE=1 SV=4	SEC16A	0.307563	0.0216398	0.401482	6.16103e+07	5.89953e+07	5.41015e+07	4.6525e+07	4.53911e+07	4.91208e+07
Q08AD1	Calmodulin-regulated spectrin-associated protein 2 OS=Homo sapiens (Human) OX=9606 GN=CAMSAP2 PE=1 SV=3	CAMSAP2	-0.140739	0.258148	0.659239	9.48871e+07	8.94698e+07	1.01328e+08	1.05493e+08	1.14376e+08	9.5534e+07
Q96K76	Ubiquitin carboxyl-terminal hydrolase 47 OS=Homo sapiens (Human) OX=9606 GN=USP47 PE=1 SV=3	USP47	-0.106364	0.32034	0.699084	1.01513e+08	1.05696e+08	1.03607e+08	1.11019e+08	1.20234e+08	1.03897e+08
O94979	Protein transport protein Sec31A OS=Homo sapiens (Human) OX=9606 GN=SEC31A PE=1 SV=3	SEC31A	0.133118	0.263624	0.662977	2.18202e+08	2.3615e+08	2.0322e+08	2.02362e+08	1.85837e+08	2.11123e+08
Q12905	Interleukin enhancer-binding factor 2 OS=Homo sapiens (Human) OX=9606 GN=ILF2 PE=1 SV=2	ILF2	0.051979	0.658134	0.883718	8.4849e+08	8.23505e+08	7.15702e+08	7.50243e+08	8.17861e+08	7.31513e+08
P53618	Coatomer subunit beta OS=Homo sapiens (Human) OX=9606 GN=COPB1 PE=1 SV=3	COPB1	0.0665171	0.570774	0.838125	2.69668e+08	2.57847e+08	2.55405e+08	2.34507e+08	2.80397e+08	2.35191e+08
Q13838	Spliceosome RNA helicase DDX39B OS=Homo sapiens (Human) OX=9606 GN=DDX39B PE=1 SV=1	DDX39B	0.0330526	0.725873	0.910889	1.25872e+09	1.32079e+09	1.20038e+09	1.21893e+09	1.25664e+09	1.21631e+09
P51610	Host cell factor 1 OS=Homo sapiens (Human) OX=9606 GN=HCFC1 PE=1 SV=2	HCFC1	0.230182	0.228307	0.638638	1.83951e+08	1.64243e+08	1.73945e+08	1.7776e+08	1.18171e+08	1.55018e+08
O94826	Mitochondrial import receptor subunit TOM70 OS=Homo sapiens (Human) OX=9606 GN=TOMM70 PE=1 SV=1	TOMM70A; TOMM70	-0.0894978	0.401736	0.74696	4.51553e+08	4.94782e+08	5.10178e+08	5.29599e+08	4.88967e+08	5.30203e+08
P61978	Heterogeneous nuclear ribonucleoprotein K OS=Homo sapiens (Human) OX=9606 GN=HNRNPK PE=1 SV=1	HNRNPK	0.0247415	0.805818	0.935567	3.9308e+09	3.66972e+09	3.47305e+09	3.51416e+09	3.76402e+09	3.59755e+09
O00567	Nucleolar protein 56 OS=Homo sapiens (Human) OX=9606 GN=NOP56 PE=1 SV=4	NOP56	-0.000114513	0.999243	0.999605	3.1288e+08	282861745	2.79033e+08	3.14765e+08	2.60704e+08	3.01007e+08
P00505	Aspartate aminotransferase, mitochondrial OS=Homo sapiens (Human) OX=9606 GN=GOT2 PE=1 SV=3	GOT2	-0.248629	0.0317255	0.408492	2.56693e+09	2.57298e+09	2.39682e+09	2.93084e+09	3.04825e+09	2.9715e+09
P52209	6-phosphogluconate dehydrogenase, decarboxylating OS=Homo sapiens (Human) OX=9606 GN=PGD PE=1 SV=3	PGD	0.0500554	0.607439	0.857666	1.69817e+09	1.7948e+09	1.65688e+09	1.59111e+09	1.73336e+09	1.65002e+09
Q16799	Reticulon-1 OS=Homo sapiens (Human) OX=9606 GN=RTN1 PE=1 SV=1	RTN1	-0.0299071	0.907086	0.973244	7.63083e+08	1.04889e+09	6.42641e+08	6.98659e+08	7.43878e+08	1.05321e+09
P31930	Cytochrome b-c1 complex subunit 1, mitochondrial OS=Homo sapiens (Human) OX=9606 GN=UQCRC1 PE=1 SV=3	UQCRC1	-0.114846	0.258273	0.659239	4.8933e+08	5.20871e+08	5.20256e+08	5.72594e+08	5.25133e+08	5.59948e+08
Q13367	AP-3 complex subunit beta-2 OS=Homo sapiens (Human) OX=9606 GN=AP3B2 PE=1 SV=2	AP3B2	-0.182968	0.122337	0.542159	3.40211e+08	3.71933e+08	3.40341e+08	3.75643e+08	4.28131e+08	3.91752e+08
Q9BTW9	Tubulin-specific chaperone D OS=Homo sapiens (Human) OX=9606 GN=TBCD PE=1 SV=2	TBCD	0.109222	0.370591	0.728557	1.19724e+08	1.00078e+08	9.93952e+07	9.4892e+07	1.01017e+08	9.89971e+07
Q7Z3K3	Pogo transposable element with ZNF domain OS=Homo sapiens (Human) OX=9606 GN=POGZ PE=1 SV=2	POGZ	-0.0207345	0.856558	0.957998	1.21919e+08	1.15575e+08	1.16082e+08	1.15542e+08	1.33755e+08	1.10503e+08
P51805	Plexin-A3 OS=Homo sapiens (Human) OX=9606 GN=PLXNA3 PE=1 SV=2	PLXNA3	-0.202003	0.240916	0.64487	7.3987e+07	8.1488e+07	7.95608e+07	9.3952e+07	7.38056e+07	1.05288e+08
Q05086	Ubiquitin-protein ligase E3A OS=Homo sapiens (Human) OX=9606 GN=UBE3A PE=1 SV=4	UBE3A	-0.00236651	0.987226	0.995976	1.35217e+08	1.51889e+08	1.65447e+08	1.74437e+08	1.35559e+08	1.44407e+08
Q9BWD1	Acetyl-CoA acetyltransferase, cytosolic OS=Homo sapiens (Human) OX=9606 GN=ACAT2 PE=1 SV=2	ACAT2	-0.105089	0.45161	0.775366	8.04396e+08	9.08431e+08	7.93159e+08	8.43531e+08	1.03486e+09	8.26124e+08
Q15424	Scaffold attachment factor B1 OS=Homo sapiens (Human) OX=9606 GN=SAFB PE=1 SV=4	SAFB	-0.0170808	0.859809	0.958071	2.56676e+08	2.61684e+08	2.6515e+08	2.52648e+08	2.58837e+08	2.82187e+08
Q04637	Eukaryotic translation initiation factor 4 gamma 1 OS=Homo sapiens (Human) OX=9606 GN=EIF4G1 PE=1 SV=4	EIF4G1	0.334042	0.0182479	0.381322	2.09226e+08	1.81957e+08	1.93484e+08	1.53607e+08	1.4685e+08	1.63032e+08
P13667	Protein disulfide-isomerase A4 OS=Homo sapiens (Human) OX=9606 GN=PDIA4 PE=1 SV=2	PDIA4	0.241725	0.0649475	0.474493	6.77855e+08	690838692	7.64047e+08	6.06648e+08	5.56246e+08	6.41402e+08
P52948	Nuclear pore complex protein Nup98-Nup96 OS=Homo sapiens (Human) OX=9606 GN=NUP98 PE=1 SV=4	NUP98	0.160591	0.338392	0.710055	9.28172e+07	8.99164e+07	7.77558e+07	8.79302e+07	6.45787e+07	8.18361e+07
P22626	Heterogeneous nuclear ribonucleoproteins A2/B1 OS=Homo sapiens (Human) OX=9606 GN=HNRNPA2B1 PE=1 SV=2	HNRNPA2B1	0.235978	0.0484869	0.447484	4.13542e+09	3.72627e+09	3.96858e+09	3.23325e+09	3.5022e+09	3.30627e+09
O14617	AP-3 complex subunit delta-1 OS=Homo sapiens (Human) OX=9606 GN=AP3D1 PE=1 SV=1	AP3D1	-0.0796018	0.404442	0.747589	1.46241e+08	150224973	1.44857e+08	1.48114e+08	1.60314e+08	1.58151e+08
Q15155	Nodal modulator 1 OS=Homo sapiens (Human) OX=9606 GN=NOMO1 PE=1 SV=5	NOMO1	0.0635756	0.541888	0.823729	1.02811e+08	1.055e+08	1.09703e+08	1.09041e+08	9.49938e+07	1.00649e+08
P29323	Ephrin type-B receptor 2 OS=Homo sapiens (Human) OX=9606 GN=EPHB2 PE=1 SV=5	EPHB2	-0.371517	0.0322788	0.408492	1.20114e+08	1.32866e+08	1.37299e+08	1.70331e+08	1.4636e+08	1.90315e+08
P11498	Pyruvate carboxylase, mitochondrial OS=Homo sapiens (Human) OX=9606 GN=PC PE=1 SV=2	PC	-0.11172	0.451886	0.775389	1.32855e+08	1.43813e+08	1.32567e+08	1.42242e+08	1.74207e+08	1.28947e+08
Q92621	Nuclear pore complex protein Nup205 OS=Homo sapiens (Human) OX=9606 GN=NUP205 PE=1 SV=3	NUP205	0.217517	0.166756	0.588608	1.13192e+08	9.4202e+07	8.87616e+07	9.22077e+07	7.6338e+07	8.55374e+07
Q92945	Far upstream element-binding protein 2 OS=Homo sapiens (Human) OX=9606 GN=KHSRP PE=1 SV=4	KHSRP	0.168943	0.155984	0.579434	7.16644e+08	7.35079e+08	6.29148e+08	5.93226e+08	6.34783e+08	6.19404e+08
O43237	Cytoplasmic dynein 1 light intermediate chain 2 OS=Homo sapiens (Human) OX=9606 GN=DYNC1LI2 PE=1 SV=1	DYNC1LI2	0.0191336	0.881746	0.964708	3.10193e+08	3.07262e+08	2.9851e+08	2.71591e+08	3.48591e+08	2.88794e+08
O00468	Agrin OS=Homo sapiens (Human) OX=9606 GN=AGRN PE=1 SV=6	AGRN	0.330259	0.031241	0.408492	1.42406e+08	1.41517e+08	1.20176e+08	1.04626e+08	1.00912e+08	1.15431e+08
Q9H4M9	EH domain-containing protein 1 OS=Homo sapiens (Human) OX=9606 GN=EHD1 PE=1 SV=2	EHD1	-0.04704	0.629238	0.869661	3.45329e+08	3.8646e+08	3.65309e+08	3.86201e+08	3.74386e+08	3.71832e+08
P17844	Probable ATP-dependent RNA helicase DDX5 OS=Homo sapiens (Human) OX=9606 GN=DDX5 PE=1 SV=1	DDX5	0.18903	0.126648	0.546137	7.23765e+08	677756489	6.34288e+08	6.2127e+08	5.48695e+08	6.16078e+08
P17174	Aspartate aminotransferase, cytoplasmic OS=Homo sapiens (Human) OX=9606 GN=GOT1 PE=1 SV=3	GOT1	-0.12749	0.205973	0.624765	6.53397e+08	6.2524e+08	6.2285e+08	7.01663e+08	7.16098e+08	6.60148e+08
O14936	Peripheral plasma membrane protein CASK OS=Homo sapiens (Human) OX=9606 GN=CASK PE=1 SV=3	CASK	-0.106243	0.443862	0.771829	2.3432e+08	2.12033e+08	2.07986e+08	2.57109e+08	2.02491e+08	2.47554e+08
Q9Y6G9	Cytoplasmic dynein 1 light intermediate chain 1 OS=Homo sapiens (Human) OX=9606 GN=DYNC1LI1 PE=1 SV=3	DYNC1LI1	-0.0230228	0.826035	0.944276	3.18495e+08	3.30069e+08	3.51395e+08	3.15676e+08	3.42002e+08	3.58941e+08
P11586	C-1-tetrahydrofolate synthase, cytoplasmic OS=Homo sapiens (Human) OX=9606 GN=MTHFD1 PE=1 SV=3	MTHFD1	0.420086	0.0357129	0.408492	2.25082e+08	2.20831e+08	1.97405e+08	1.82186e+08	1.31418e+08	1.71085e+08
Q12931	Heat shock protein 75 kDa, mitochondrial OS=Homo sapiens (Human) OX=9606 GN=TRAP1 PE=1 SV=3	TRAP1	-0.0350852	0.711876	0.906873	3.58828e+08	3.70227e+08	3.91568e+08	3.88469e+08	3.69507e+08	3.89823e+08
Q8WZA9	Immunity-related GTPase family Q protein OS=Homo sapiens (Human) OX=9606 GN=IRGQ PE=1 SV=1	IRGQ	-0.141609	0.189023	0.612334	4.10769e+08	4.16286e+08	4.12801e+08	4.46551e+08	4.31452e+08	4.91827e+08
Q9C0C9	(E3-independent) E2 ubiquitin-conjugating enzyme OS=Homo sapiens (Human) OX=9606 GN=UBE2O PE=1 SV=3	UBE2O	-0.133792	0.236814	0.643463	1.78388e+08	1.64664e+08	1.71792e+08	2.03376e+08	1.87089e+08	1.75164e+08
O94925	Glutaminase kidney isoform, mitochondrial OS=Homo sapiens (Human) OX=9606 GN=GLS PE=1 SV=1	GLS	0.0550682	0.718604	0.908219	1.55956e+08	182337698	1.92035e+08	1.54942e+08	1.9783e+08	1.58879e+08
O75746	Calcium-binding mitochondrial carrier protein Aralar1 OS=Homo sapiens (Human) OX=9606 GN=SLC25A12 PE=1 SV=2	SLC25A12	-0.0830428	0.396633	0.743451	2.76726e+08	2.9648e+08	2.99734e+08	2.97427e+08	3.09383e+08	3.17614e+08
P31040	Succinate dehydrogenase [ubiquinone] flavoprotein subunit, mitochondrial OS=Homo sapiens (Human) OX=9606 GN=SDHA PE=1 SV=2	SDHA	0.072244	0.457264	0.780195	2.53723e+08	2.51986e+08	2.47602e+08	2.49663e+08	2.25228e+08	2.42254e+08
Q5VYK3	Proteasome adapter and scaffold protein ECM29 OS=Homo sapiens (Human) OX=9606 GN=ECPAS PE=1 SV=2	KIAA0368	0.271634	0.062417	0.470277	9.83017e+07	9.63575e+07	9.50302e+07	9.01371e+07	8.00576e+07	7.09074e+07
Q9UBC2	Epidermal growth factor receptor substrate 15-like 1 OS=Homo sapiens (Human) OX=9606 GN=EPS15L1 PE=1 SV=1	EPS15L1	0.0672313	0.474025	0.790123	1.32606e+08	138757494	1.35676e+08	1.30841e+08	1.33524e+08	1.24251e+08
O94856	Neurofascin OS=Homo sapiens (Human) OX=9606 GN=NFASC PE=1 SV=4	NFASC	-0.106072	0.387546	0.737399	1.52183e+08	1.87817e+08	1.78341e+08	1.89967e+08	1.85011e+08	1.80829e+08
O75054	Immunoglobulin superfamily member 3 OS=Homo sapiens (Human) OX=9606 GN=IGSF3 PE=2 SV=3	IGSF3	0.00714559	0.967261	0.991389	1.11166e+08	1.62486e+08	1.18263e+08	1.32544e+08	1.21656e+08	1.30523e+08
Q00341	Vigilin OS=Homo sapiens (Human) OX=9606 GN=HDLBP PE=1 SV=2	HDLBP	0.0189004	0.868182	0.96095	9.43359e+08	1.03015e+09	1.01669e+09	1.08134e+09	9.02326e+08	9.73572e+08
Q96P70	Importin-9 OS=Homo sapiens (Human) OX=9606 GN=IPO9 PE=1 SV=3	IPO9	0.177478	0.114293	0.538899	1.56319e+08	1.5554e+08	1.45163e+08	1.30062e+08	1.43526e+08	1.30722e+08
Q9Y5B9	FACT complex subunit SPT16 OS=Homo sapiens (Human) OX=9606 GN=SUPT16H PE=1 SV=1	SUPT16H	0.237476	0.154492	0.578613	3.43959e+08	2.87244e+08	2.7424e+08	2.50587e+08	2.27322e+08	2.90285e+08
O94788	Retinal dehydrogenase 2 OS=Homo sapiens (Human) OX=9606 GN=ALDH1A2 PE=1 SV=3	ALDH1A2	0.242624	0.428046	0.759333	3.53233e+08	7.07344e+08	6.80364e+08	4.59359e+08	4.9123e+08	4.54867e+08
P11940	Polyadenylate-binding protein 1 OS=Homo sapiens (Human) OX=9606 GN=PABPC1 PE=1 SV=2	PABPC1	0.202148	0.072081	0.480405	6.30084e+08	6.00417e+08	5.65776e+08	5.19299e+08	5.08569e+08	5.32318e+08
Q99613	Eukaryotic translation initiation factor 3 subunit C OS=Homo sapiens (Human) OX=9606 GN=EIF3C PE=1 SV=1	EIF3C	0.328788	0.0181271	0.381322	2.07742e+08	2.03239e+08	2.00861e+08	1.73291e+08	1.66645e+08	1.4823e+08
Q1KMD3	Heterogeneous nuclear ribonucleoprotein U-like protein 2 OS=Homo sapiens (Human) OX=9606 GN=HNRNPUL2 PE=1 SV=1	HNRNPUL2	-0.0295375	0.739665	0.915989	7.16724e+08	7.12459e+08	7.14336e+08	7.15318e+08	7.52878e+08	7.2022e+08
Q4V328	GRIP1-associated protein 1 OS=Homo sapiens (Human) OX=9606 GN=GRIPAP1 PE=1 SV=2		0.0418579	0.714595	0.907687	8.37647e+07	99414941	9.67821e+07	9.04309e+07	9.45523e+07	8.64008e+07
Q9Y2J2	Band 4.1-like protein 3 OS=Homo sapiens (Human) OX=9606 GN=EPB41L3 PE=1 SV=2	EPB41L3	0.240566	0.0451942	0.435408	2.44693e+08	2.55724e+08	2.7477e+08	2.25856e+08	2.17298e+08	2.12433e+08
P60842	Eukaryotic initiation factor 4A-I OS=Homo sapiens (Human) OX=9606 GN=EIF4A1 PE=1 SV=1	EIF4A1	0.162587	0.117738	0.538899	1.43802e+09	1427202212	1.40093e+09	1.3229e+09	1.27883e+09	1.21199e+09
Q15102	Platelet-activating factor acetylhydrolase IB subunit gamma OS=Homo sapiens (Human) OX=9606 GN=PAFAH1B3 PE=1 SV=1	PAFAH1B3	-0.0896792	0.379575	0.730121	1.57357e+09	1.5028e+09	1.50333e+09	1.5235e+09	1.71712e+09	1.63753e+09
Q9NYQ7	Cadherin EGF LAG seven-pass G-type receptor 3 OS=Homo sapiens (Human) OX=9606 GN=CELSR3 PE=1 SV=2	CELSR3	-0.361576	0.110881	0.53711	3.30176e+07	4.41541e+07	5.36209e+07	5.72187e+07	5.60649e+07	5.16842e+07
Q86XP3	ATP-dependent RNA helicase DDX42 OS=Homo sapiens (Human) OX=9606 GN=DDX42 PE=1 SV=1	DDX42	0.0639109	0.67508	0.891677	8.02322e+07	8.73759e+07	7.35249e+07	6.49803e+07	8.03575e+07	8.6427e+07
Q15365	Poly(rC)-binding protein 1 OS=Homo sapiens (Human) OX=9606 GN=PCBP1 PE=1 SV=2	PCBP1	-0.0613372	0.665968	0.888708	1.22015e+09	1.20041e+09	9.55244e+08	1.25963e+09	1.09727e+09	1.15e+09
O00116	Alkyldihydroxyacetonephosphate synthase, peroxisomal OS=Homo sapiens (Human) OX=9606 GN=AGPS PE=1 SV=1	AGPS	-0.176331	0.301574	0.68756	1.47623e+08	2.0515e+08	1.90396e+08	1.94264e+08	1.92954e+08	2.21963e+08
Q15459	Splicing factor 3A subunit 1 OS=Homo sapiens (Human) OX=9606 GN=SF3A1 PE=1 SV=1	SF3A1	0.0731598	0.549138	0.827328	2.34748e+08	2.05795e+08	1.91025e+08	2.07188e+08	1.88555e+08	2.02887e+08
Q14789	Golgin subfamily B member 1 OS=Homo sapiens (Human) OX=9606 GN=GOLGB1 PE=1 SV=2	GOLGB1	-0.356165	0.116438	0.538899	3.18722e+07	2.35531e+07	2.88977e+07	3.73327e+07	2.87433e+07	4.23981e+07
O95373	Importin-7 OS=Homo sapiens (Human) OX=9606 GN=IPO7 PE=1 SV=1	IPO7	0.268716	0.0429666	0.42867	2.11423e+08	1.98077e+08	1.79853e+08	1.61261e+08	1.70113e+08	1.57023e+08
P34897	Serine hydroxymethyltransferase, mitochondrial OS=Homo sapiens (Human) OX=9606 GN=SHMT2 PE=1 SV=3	SHMT2	0.0414569	0.750992	0.918761	3.30257e+08	3.29912e+08	3.11905e+08	3.0785e+08	2.79727e+08	3.62042e+08
Q9BZF1	Oxysterol-binding protein-related protein 8 OS=Homo sapiens (Human) OX=9606 GN=OSBPL8 PE=1 SV=3	OSBPL8	-0.53466	0.0549509	0.460065	1.71559e+08	1.07047e+08	1.21112e+08	1.57534e+08	2.20546e+08	1.94601e+08
P05067	Amyloid-beta precursor protein OS=Homo sapiens (Human) OX=9606 GN=APP PE=1 SV=3	APP	-0.116013	0.446981	0.77331	2.56376e+08	3.01197e+08	3.31911e+08	2.83493e+08	3.42468e+08	3.36014e+08
O43602	Neuronal migration protein doublecortin OS=Homo sapiens (Human) OX=9606 GN=DCX PE=1 SV=4	DCX	-0.0683578	0.572321	0.838733	1.89251e+09	2.22479e+09	2.11727e+09	2.09793e+09	2.37779e+09	2.06002e+09
Q9C040	Tripartite motif-containing protein 2 OS=Homo sapiens (Human) OX=9606 GN=TRIM2 PE=1 SV=1	TRIM2	0.0758839	0.519677	0.810712	1.96721e+08	2.05415e+08	2.3367e+08	2.05578e+08	2.08904e+08	1.87773e+08
P19174	1-phosphatidylinositol 4,5-bisphosphate phosphodiesterase gamma-1 OS=Homo sapiens (Human) OX=9606 GN=PLCG1 PE=1 SV=1	PLCG1	-0.157443	0.60166	0.854877	2.30526e+08	132940828	1.47541e+08	2.20526e+08	1.36373e+08	2.08588e+08
P04844	Dolichyl-diphosphooligosaccharide--protein glycosyltransferase subunit 2 OS=Homo sapiens (Human) OX=9606 GN=RPN2 PE=1 SV=3	RPN2	-0.216279	0.192379	0.613674	2.7227e+08	2.02449e+08	2.09616e+08	2.47481e+08	2.60126e+08	2.81407e+08
P12268	Inosine-5'-monophosphate dehydrogenase 2 OS=Homo sapiens (Human) OX=9606 GN=IMPDH2 PE=1 SV=2	IMPDH2	0.192485	0.259913	0.66037	2.55287e+08	2.08446e+08	1.80402e+08	1.97825e+08	1.72721e+08	1.88282e+08
P49419	Alpha-aminoadipic semialdehyde dehydrogenase OS=Homo sapiens (Human) OX=9606 GN=ALDH7A1 PE=1 SV=5	ALDH7A1	-0.00771042	0.936881	0.983004	4.05683e+08	3.81677e+08	4.13065e+08	4.20541e+08	3.82872e+08	4.03647e+08
Q13618	Cullin-3 OS=Homo sapiens (Human) OX=9606 GN=CUL3 PE=1 SV=2	CUL3	-0.101861	0.330992	0.705187	2.08694e+08	1.96657e+08	2.20945e+08	2.14178e+08	2.31769e+08	2.25767e+08
O00192	Armadillo repeat protein deleted in velo-cardio-facial syndrome OS=Homo sapiens (Human) OX=9606 GN=ARVCF PE=1 SV=1	ARVCF	0.00369316	0.976735	0.993162	7.32974e+07	7.04605e+07	7.86803e+07	7.10361e+07	6.74846e+07	8.41166e+07
Q8N1G4	Leucine-rich repeat-containing protein 47 OS=Homo sapiens (Human) OX=9606 GN=LRRC47 PE=1 SV=1	LRRC47	0.0889222	0.461727	0.783409	3.11967e+08	3.35108e+08	3.09425e+08	3.23073e+08	2.66814e+08	3.11913e+08
O43432	Eukaryotic translation initiation factor 4 gamma 3 OS=Homo sapiens (Human) OX=9606 GN=EIF4G3 PE=1 SV=2	EIF4G3	0.305148	0.0319398	0.408492	1.02464e+08	1.14972e+08	1.00788e+08	9.10801e+07	8.72643e+07	7.9202e+07
Q02790	Peptidyl-prolyl cis-trans isomerase FKBP4 OS=Homo sapiens (Human) OX=9606 GN=FKBP4 PE=1 SV=3	FKBP4	0.0576389	0.575066	0.839849	5.67408e+08	6.11128e+08	5.70636e+08	6.00617e+08	5.37704e+08	5.43492e+08
P24928	DNA-directed RNA polymerase II subunit RPB1 OS=Homo sapiens (Human) OX=9606 GN=POLR2A PE=1 SV=2	POLR2A	0.0567899	0.648299	0.878322	6.93263e+07	6.50367e+07	7.78468e+07	7.44152e+07	6.42645e+07	6.52197e+07
P40939	Trifunctional enzyme subunit alpha, mitochondrial OS=Homo sapiens (Human) OX=9606 GN=HADHA PE=1 SV=2	HADHA	0.150902	0.165162	0.586115	3.13768e+08	3.04095e+08	2.79944e+08	2.78594e+08	2.60495e+08	2.68932e+08
Q8TDW7	Protocadherin Fat 3 OS=Homo sapiens (Human) OX=9606 GN=FAT3 PE=2 SV=3		-0.0629755	0.555054	0.827794	4.63397e+07	4.52045e+07	4.77889e+07	5.12986e+07	4.43668e+07	5.01383e+07
P49591	Serine--tRNA ligase, cytoplasmic OS=Homo sapiens (Human) OX=9606 GN=SARS1 PE=1 SV=3	SARS	0.0278663	0.754201	0.919866	4.71207e+08	4.70237e+08	4.56079e+08	4.58125e+08	4.46209e+08	4.66532e+08
P30622	CAP-Gly domain-containing linker protein 1 OS=Homo sapiens (Human) OX=9606 GN=CLIP1 PE=1 SV=2	CLIP1	0.0172598	0.861606	0.958071	5.66527e+07	5.63573e+07	5.16392e+07	5.20316e+07	5.39972e+07	5.66141e+07
O60488	Long-chain-fatty-acid--CoA ligase 4 OS=Homo sapiens (Human) OX=9606 GN=ACSL4 PE=1 SV=2	ACSL4	-0.325501	0.0426994	0.42867	1.29076e+08	1.43121e+08	1.26752e+08	1.50689e+08	1.90063e+08	1.60873e+08
P17600	Synapsin-1 OS=Homo sapiens (Human) OX=9606 GN=SYN1 PE=1 SV=3	SYN1	-0.141998	0.287328	0.676815	3.26315e+08	3.12696e+08	2.68989e+08	3.30442e+08	3.60961e+08	3.09154e+08
P40227	T-complex protein 1 subunit zeta OS=Homo sapiens (Human) OX=9606 GN=CCT6A PE=1 SV=3	CCT6A	-0.0107255	0.904088	0.972006	1.2143e+09	1.15299e+09	1.16901e+09	1.20042e+09	1.16664e+09	1.19504e+09
O60506	Heterogeneous nuclear ribonucleoprotein Q OS=Homo sapiens (Human) OX=9606 GN=SYNCRIP PE=1 SV=2	SYNCRIP	0.148825	0.215074	0.631355	4.53046e+08	4.03754e+08	3.89045e+08	3.97599e+08	3.55093e+08	3.69888e+08
Q9HCK4	Roundabout homolog 2 OS=Homo sapiens (Human) OX=9606 GN=ROBO2 PE=1 SV=2	ROBO2	0.218565	0.210487	0.627617	9.18258e+07	1.01519e+08	8.5384e+07	9.38485e+07	6.70695e+07	8.02697e+07
Q9BUJ2	Heterogeneous nuclear ribonucleoprotein U-like protein 1 OS=Homo sapiens (Human) OX=9606 GN=HNRNPUL1 PE=1 SV=2	HNRNPUL1	0.185075	0.200231	0.620207	2.62697e+08	2.43246e+08	2.10594e+08	2.01916e+08	1.9669e+08	2.30598e+08
P08133	Annexin A6 OS=Homo sapiens (Human) OX=9606 GN=ANXA6 PE=1 SV=3	ANXA6	0.646102	0.00182093	0.200369	1.98148e+08	1.74e+08	1.64258e+08	1.04363e+08	1.17618e+08	1.20381e+08
P26599	Polypyrimidine tract-binding protein 1 OS=Homo sapiens (Human) OX=9606 GN=PTBP1 PE=1 SV=1	PTBP1	1.32216	0.000160175	0.122787	2.53181e+08	2.16666e+08	2.0291e+08	9.3851e+07	7.58575e+07	1.00014e+08
P36776	Lon protease homolog, mitochondrial OS=Homo sapiens (Human) OX=9606 GN=LONP1 PE=1 SV=2	LONP1	-0.0183433	0.847718	0.953622	1.95745e+08	1.96922e+08	1.91496e+08	1.9805e+08	1.86332e+08	2.078e+08
O60518	Ran-binding protein 6 OS=Homo sapiens (Human) OX=9606 GN=RANBP6 PE=1 SV=2	RANBP6	-0.192066	0.193766	0.613674	8.29775e+07	9.66683e+07	1.09504e+08	1.13699e+08	1.10514e+08	1.04221e+08
Q13435	Splicing factor 3B subunit 2 OS=Homo sapiens (Human) OX=9606 GN=SF3B2 PE=1 SV=2	SF3B2	0.078759	0.566849	0.836508	3.04415e+08	2.40143e+08	3.03634e+08	2.62874e+08	2.55638e+08	2.80406e+08
Q9H115	Beta-soluble NSF attachment protein OS=Homo sapiens (Human) OX=9606 GN=NAPB PE=1 SV=2	NAPB	-0.0564804	0.540182	0.822662	4.33654e+08	4.2654e+08	4.31406e+08	4.45276e+08	4.6621e+08	4.32301e+08
Q9Y3S1	Serine/threonine-protein kinase WNK2 OS=Homo sapiens (Human) OX=9606 GN=WNK2 PE=1 SV=4	WNK2	-0.206909	0.0928451	0.513794	1.05748e+08	1.02642e+08	9.60267e+07	1.25702e+08	1.08549e+08	1.17457e+08
Q16881	Thioredoxin reductase 1, cytoplasmic OS=Homo sapiens (Human) OX=9606 GN=TXNRD1 PE=1 SV=3	TXNRD1	-0.270928	0.0712272	0.480405	3.55024e+08	4.5038e+08	3.89439e+08	4.5554e+08	5.05584e+08	4.74928e+08
Q96JM2	Zinc finger protein 462 OS=Homo sapiens (Human) OX=9606 GN=ZNF462 PE=1 SV=3	ZNF462	-0.0509997	0.793108	0.931405	5.31051e+07	3.64684e+07	5.02673e+07	5.49066e+07	4.29279e+07	4.59231e+07
Q96A65	Exocyst complex component 4 OS=Homo sapiens (Human) OX=9606 GN=EXOC4 PE=1 SV=1	EXOC4	-0.0288127	0.804362	0.935396	7.22637e+07	8.51281e+07	7.56851e+07	7.58813e+07	8.53289e+07	7.63472e+07
Q05639	Elongation factor 1-alpha 2 OS=Homo sapiens (Human) OX=9606 GN=EEF1A2 PE=1 SV=1	EEF1A2	-0.145813	0.37664	0.728998	5.22573e+08	5.95097e+08	6.87519e+08	6.84383e+08	7.33005e+08	5.77159e+08
Q92823	Neuronal cell adhesion molecule OS=Homo sapiens (Human) OX=9606 GN=NRCAM PE=1 SV=3	NRCAM	-0.0661468	0.659778	0.884631	9.36264e+07	1.12276e+08	1.20824e+08	1.20755e+08	1.2005e+08	1.00533e+08
P13861	cAMP-dependent protein kinase type II-alpha regulatory subunit OS=Homo sapiens (Human) OX=9606 GN=PRKAR2A PE=1 SV=2	PRKAR2A	0.112622	0.31521	0.696352	3.45712e+08	3.30627e+08	3.66237e+08	3.20763e+08	3.44925e+08	2.99363e+08
P49418	Amphiphysin OS=Homo sapiens (Human) OX=9606 GN=AMPH PE=1 SV=1	AMPH	-0.194411	0.127814	0.547183	1.76285e+08	1.67603e+08	1.80178e+08	2.08714e+08	2.1365e+08	1.78861e+08
P54136	Arginine--tRNA ligase, cytoplasmic OS=Homo sapiens (Human) OX=9606 GN=RARS1 PE=1 SV=2	RARS	-0.0578037	0.605069	0.857225	2.5422e+08	2.91972e+08	2.65279e+08	2.96916e+08	2.85331e+08	2.62104e+08
O60763	General vesicular transport factor p115 OS=Homo sapiens (Human) OX=9606 GN=USO1 PE=1 SV=2	USO1	0.212955	0.110576	0.53707	1.43949e+08	130069491	1.31794e+08	1.18201e+08	1.27458e+08	1.05189e+08
P13489	Ribonuclease inhibitor OS=Homo sapiens (Human) OX=9606 GN=RNH1 PE=1 SV=2	RNH1	0.0800929	0.443715	0.771829	2.60361e+08	252897745	2.45197e+08	2.36138e+08	2.57418e+08	2.24853e+08
Q6ZU35	Capping protein inhibiting regulator of actin dynamics OS=Homo sapiens (Human) OX=9606 GN=CRACD PE=1 SV=3	KIAA1211	0.116758	0.511372	0.806568	6.13102e+07	6.55156e+07	6.3503e+07	6.97905e+07	4.66242e+07	6.14924e+07
P02787	Serotransferrin OS=Homo sapiens (Human) OX=9606 GN=TF PE=1 SV=3	TF	-0.501324	0.0328374	0.408492	1.38407e+08	1.58051e+08	1.5594e+08	1.86915e+08	2.73936e+08	1.88957e+08
Q9HC35	Echinoderm microtubule-associated protein-like 4 OS=Homo sapiens (Human) OX=9606 GN=EML4 PE=1 SV=3	EML4	-0.0070653	0.952171	0.987534	1.41323e+08	1.55485e+08	1.47701e+08	1.48039e+08	1.64835e+08	1.3497e+08
P05091	Aldehyde dehydrogenase, mitochondrial OS=Homo sapiens (Human) OX=9606 GN=ALDH2 PE=1 SV=2	ALDH2	-0.118256	0.26515	0.664147	5.98605e+08	6.77586e+08	6.2368e+08	6.80965e+08	7.10391e+08	6.68713e+08
Q9UBT2	SUMO-activating enzyme subunit 2 OS=Homo sapiens (Human) OX=9606 GN=UBA2 PE=1 SV=2	UBA2	0.194219	0.10676	0.536258	3.19458e+08	2.84848e+08	2.91293e+08	2.79322e+08	2.4996e+08	2.53504e+08
P10586	Receptor-type tyrosine-protein phosphatase F OS=Homo sapiens (Human) OX=9606 GN=PTPRF PE=1 SV=2	PTPRF	-0.0988226	0.644003	0.876936	1.52151e+07	14356771	1.89302e+07	1.364e+07	1.7475e+07	2.1306e+07
P26196	Probable ATP-dependent RNA helicase DDX6 OS=Homo sapiens (Human) OX=9606 GN=DDX6 PE=1 SV=2	DDX6	0.257882	0.0368001	0.409095	4.09072e+08	4.01087e+08	3.87957e+08	3.21267e+08	3.59301e+08	3.22557e+08
P21359	Neurofibromin OS=Homo sapiens (Human) OX=9606 GN=NF1 PE=1 SV=2	NF1	-0.344541	0.280549	0.672933	9.25664e+07	56707958	5.63393e+07	1.05244e+08	9.32565e+07	6.16855e+07
O75694	Nuclear pore complex protein Nup155 OS=Homo sapiens (Human) OX=9606 GN=NUP155 PE=1 SV=1	NUP155	0.06939	0.636354	0.871567	7.40319e+07	6.34849e+07	6.44742e+07	5.82732e+07	7.49457e+07	6.00613e+07
Q15020	Squamous cell carcinoma antigen recognized by T-cells 3 OS=Homo sapiens (Human) OX=9606 GN=SART3 PE=1 SV=1	SART3	0.219156	0.109159	0.536258	1.54485e+08	1.42647e+08	1.30232e+08	1.33874e+08	1.16872e+08	1.1629e+08
O95819	Mitogen-activated protein kinase kinase kinase kinase 4 OS=Homo sapiens (Human) OX=9606 GN=MAP4K4 PE=1 SV=2	MAP4K4	-0.1046	0.319436	0.698335	1.87294e+08	1.84764e+08	1.9909e+08	2.16893e+08	1.92883e+08	2.04698e+08
P26641	Elongation factor 1-gamma OS=Homo sapiens (Human) OX=9606 GN=EEF1G PE=1 SV=3	EEF1G	0.15023	0.137415	0.559868	1.20862e+09	1.30432e+09	1.27986e+09	1.14304e+09	1.12813e+09	1.14484e+09
Q8WXH0	Nesprin-2 OS=Homo sapiens (Human) OX=9606 GN=SYNE2 PE=1 SV=3	SYNE2	-0.124651	0.612701	0.860658	9.64071e+07	5.88962e+07	5.53868e+07	8.10504e+07	6.97472e+07	7.20927e+07
Q15276	Rab GTPase-binding effector protein 1 OS=Homo sapiens (Human) OX=9606 GN=RABEP1 PE=1 SV=2	RABEP1	-0.155933	0.140533	0.562228	9.62876e+07	9.22356e+07	9.28618e+07	1.062e+08	9.86272e+07	1.08895e+08
Q9UJS0	Calcium-binding mitochondrial carrier protein Aralar2 OS=Homo sapiens (Human) OX=9606 GN=SLC25A13 PE=1 SV=2	SLC25A13	0.0547103	0.587684	0.845718	1.55228e+08	1.43914e+08	1.42977e+08	1.37422e+08	1.50487e+08	1.3784e+08
Q02818	Nucleobindin-1 OS=Homo sapiens (Human) OX=9606 GN=NUCB1 PE=1 SV=4	NUCB1	-0.0879638	0.426354	0.759144	1.76137e+08	1.83836e+08	1.79446e+08	1.81109e+08	2.10962e+08	1.82605e+08
O15240	Neurosecretory protein VGF OS=Homo sapiens (Human) OX=9606 GN=VGF PE=1 SV=2	VGF	-0.42896	0.00749133	0.323937	1.79447e+08	2.13095e+08	2.07916e+08	2.72573e+08	2.7343e+08	2.6029e+08
Q01518	Adenylyl cyclase-associated protein 1 OS=Homo sapiens (Human) OX=9606 GN=CAP1 PE=1 SV=5	CAP1	-0.057536	0.611162	0.859923	8.65856e+08	7.97487e+08	7.75152e+08	7.78011e+08	8.49723e+08	9.12543e+08
Q9BYT8	Neurolysin, mitochondrial OS=Homo sapiens (Human) OX=9606 GN=NLN PE=1 SV=1	NLN	0.110898	0.511503	0.806568	7.45182e+08	6.92778e+08	5.97374e+08	5.2404e+08	7.13234e+08	6.55174e+08
Q99459	Cell division cycle 5-like protein OS=Homo sapiens (Human) OX=9606 GN=CDC5L PE=1 SV=2	CDC5L	0.0533884	0.681532	0.893974	1.20457e+08	1.16477e+08	1.13155e+08	1.01164e+08	1.08206e+08	1.29795e+08
Q99536	Synaptic vesicle membrane protein VAT-1 homolog OS=Homo sapiens (Human) OX=9606 GN=VAT1 PE=1 SV=2	VAT1	-0.21646	0.0630817	0.470277	4.99293e+08	5.62859e+08	5.2055e+08	6.06037e+08	6.01346e+08	6.29618e+08
Q7L576	Cytoplasmic FMR1-interacting protein 1 OS=Homo sapiens (Human) OX=9606 GN=CYFIP1 PE=1 SV=1	CYFIP1	0.660755	0.0089744	0.326178	2.89875e+07	3.21613e+07	2.55522e+07	2.18201e+07	1.51599e+07	1.82263e+07
P43686	26S proteasome regulatory subunit 6B OS=Homo sapiens (Human) OX=9606 GN=PSMC4 PE=1 SV=2	PSMC4	0.156216	0.302473	0.687967	1.10402e+09	9.11328e+08	9.70253e+08	9.97556e+08	7.77762e+08	9.09234e+08
Q9Y5L0	Transportin-3 OS=Homo sapiens (Human) OX=9606 GN=TNPO3 PE=1 SV=3	TNPO3	0.321979	0.0332132	0.408492	7.94563e+07	7.21598e+07	8.90477e+07	6.35469e+07	6.09942e+07	6.74354e+07
Q96PU5	E3 ubiquitin-protein ligase NEDD4-like OS=Homo sapiens (Human) OX=9606 GN=NEDD4L PE=1 SV=2	NEDD4L	-0.00254551	0.981627	0.994412	2.57868e+08	2.97998e+08	2.54363e+08	2.79165e+08	2.71814e+08	2.5896e+08
O60264	SWI/SNF-related matrix-associated actin-dependent regulator of chromatin subfamily A member 5 OS=Homo sapiens (Human) OX=9606 GN=SMARCA5 PE=1 SV=1	SMARCA5	0.141716	0.277774	0.672362	3.03714e+08	255179646	2.52298e+08	2.35941e+08	2.34741e+08	2.62936e+08
Q5JRA6	Transport and Golgi organization protein 1 homolog OS=Homo sapiens (Human) OX=9606 GN=MIA3 PE=1 SV=1	MIA3	0.112522	0.54025	0.822662	5.53754e+07	5.17157e+07	6.17363e+07	5.28123e+07	4.21716e+07	6.28212e+07
Q3V6T2	Girdin OS=Homo sapiens (Human) OX=9606 GN=CCDC88A PE=1 SV=2	CCDC88A	0.00445691	0.976445	0.993162	5.7389e+07	7.14895e+07	6.89922e+07	5.68652e+07	7.18133e+07	6.86744e+07
Q6SZW1	NAD(+) hydrolase SARM1 OS=Homo sapiens (Human) OX=9606 GN=SARM1 PE=1 SV=1	SARM1	-0.0258535	0.790358	0.931084	1.94913e+08	1.99693e+08	1.92361e+08	2.11003e+08	1.99461e+08	1.87724e+08
Q14683	Structural maintenance of chromosomes protein 1A OS=Homo sapiens (Human) OX=9606 GN=SMC1A PE=1 SV=2	SMC1A	0.257959	0.178537	0.598771	1.39452e+08	1.24992e+08	1.21758e+08	1.188e+08	8.54672e+07	1.22243e+08
Q9H2M9	Rab3 GTPase-activating protein non-catalytic subunit OS=Homo sapiens (Human) OX=9606 GN=RAB3GAP2 PE=1 SV=1	RAB3GAP2	-0.029005	0.802917	0.934633	8.94753e+07	9.07014e+07	8.41547e+07	9.09452e+07	8.09141e+07	9.85792e+07
Q86YR5	G-protein-signaling modulator 1 OS=Homo sapiens (Human) OX=9606 GN=GPSM1 PE=1 SV=2	GPSM1	-0.105031	0.364855	0.724452	1.33567e+08	1.42141e+08	1.55257e+08	1.65377e+08	1.46961e+08	1.50884e+08
O43747	AP-1 complex subunit gamma-1 OS=Homo sapiens (Human) OX=9606 GN=AP1G1 PE=1 SV=5	AP1G1	0.122282	0.278053	0.672362	1.82663e+08	1.62738e+08	1.91185e+08	1.59295e+08	1.66884e+08	1.65786e+08
P31942	Heterogeneous nuclear ribonucleoprotein H3 OS=Homo sapiens (Human) OX=9606 GN=HNRNPH3 PE=1 SV=2	HNRNPH3	-0.0614634	0.518751	0.810487	5.40282e+08	5.92381e+08	5.80687e+08	5.87798e+08	5.96121e+08	6.0271e+08
Q13423	NAD(P) transhydrogenase, mitochondrial OS=Homo sapiens (Human) OX=9606 GN=NNT PE=1 SV=3	NNT	-0.00976065	0.924224	0.979647	3.24158e+08	3.00719e+08	3.40093e+08	3.26057e+08	3.07941e+08	3.36952e+08
O60841	Eukaryotic translation initiation factor 5B OS=Homo sapiens (Human) OX=9606 GN=EIF5B PE=1 SV=4	EIF5B	-0.00688825	0.962731	0.990703	1.35823e+08	1.11939e+08	9.83947e+07	1.13675e+08	1.18911e+08	1.12269e+08
Q9Y4A5	Transformation/transcription domain-associated protein OS=Homo sapiens (Human) OX=9606 GN=TRRAP PE=1 SV=3	TRRAP	0.154226	0.202885	0.623003	3.28249e+07	3.23373e+07	2.96532e+07	2.80696e+07	2.62811e+07	3.09613e+07
O95573	Long-chain-fatty-acid--CoA ligase 3 OS=Homo sapiens (Human) OX=9606 GN=ACSL3 PE=1 SV=3	ACSL3	-0.132767	0.205025	0.62413	1.62865e+08	169792567	1.61948e+08	1.7004e+08	1.89904e+08	1.82784e+08
Q9ULU4	Protein kinase C-binding protein 1 OS=Homo sapiens (Human) OX=9606 GN=ZMYND8 PE=1 SV=2	ZMYND8	-0.110573	0.518856	0.810487	8.76992e+07	9.43782e+07	1.0402e+08	1.02685e+08	8.58182e+07	1.22957e+08
O00267	Transcription elongation factor SPT5 OS=Homo sapiens (Human) OX=9606 GN=SUPT5H PE=1 SV=1	SUPT5H	0.265659	0.0878158	0.508114	8.4993e+07	7.77911e+07	9.29195e+07	6.51737e+07	6.74562e+07	8.04289e+07
Q01813	ATP-dependent 6-phosphofructokinase, platelet type OS=Homo sapiens (Human) OX=9606 GN=PFKP PE=1 SV=2	PFKP	-0.110184	0.514521	0.807828	9.78845e+07	1.17565e+08	1.15861e+08	1.0781e+08	1.4401e+08	1.0799e+08
Q5T5Y3	Calmodulin-regulated spectrin-associated protein 1 OS=Homo sapiens (Human) OX=9606 GN=CAMSAP1 PE=1 SV=2	CAMSAP1	-0.123567	0.338872	0.710731	9.28922e+07	7.54928e+07	7.67854e+07	9.29149e+07	8.56993e+07	8.74364e+07
Q12860	Contactin-1 OS=Homo sapiens (Human) OX=9606 GN=CNTN1 PE=1 SV=1	CNTN1	-0.0557367	0.653545	0.880458	1.70577e+08	1.86375e+08	1.91313e+08	2.02911e+08	2.00278e+08	1.68054e+08
A0MZ66	Shootin-1 OS=Homo sapiens (Human) OX=9606 GN=SHTN1 PE=1 SV=4	KIAA1598; SHTN1	-0.717626	0.0917788	0.513437	1.61255e+08	1.70545e+08	1.57447e+08	2.09751e+08	4.74223e+08	1.93588e+08
P17812	CTP synthase 1 OS=Homo sapiens (Human) OX=9606 GN=CTPS1 PE=1 SV=2	CTPS1	0.0858866	0.49473	0.798769	2.09905e+08	2.03957e+08	2.262e+08	2.183e+08	1.7755e+08	2.08986e+08
Q14966	Zinc finger protein 638 OS=Homo sapiens (Human) OX=9606 GN=ZNF638 PE=1 SV=2	ZNF638	-0.0986044	0.415935	0.753413	7.09511e+07	5.98991e+07	5.8623e+07	6.92756e+07	6.81728e+07	6.47597e+07
Q9H2P0	Activity-dependent neuroprotector homeobox protein OS=Homo sapiens (Human) OX=9606 GN=ADNP PE=1 SV=1	ADNP	0.100515	0.507794	0.806065	1.48374e+08	1.41757e+08	1.4695e+08	1.28367e+08	1.19344e+08	1.63699e+08
P62195	26S proteasome regulatory subunit 8 OS=Homo sapiens (Human) OX=9606 GN=PSMC5 PE=1 SV=1	PSMC5	-0.0702245	0.477382	0.79184	4.28737e+08	4.17986e+08	4.02929e+08	4.49415e+08	4.11964e+08	4.51329e+08
O75874	Isocitrate dehydrogenase [NADP] cytoplasmic OS=Homo sapiens (Human) OX=9606 GN=IDH1 PE=1 SV=2	IDH1	-0.126082	0.208727	0.627365	1.89672e+09	1.83493e+09	1.83327e+09	2.11393e+09	2.02873e+09	1.93373e+09
P26639	Threonine--tRNA ligase 1, cytoplasmic OS=Homo sapiens (Human) OX=9606 GN=TARS1 PE=1 SV=3	TARS	0.0297741	0.798839	0.93179	3.85895e+08	3.6185e+08	3.15266e+08	3.4691e+08	3.34401e+08	3.56698e+08
P55795	Heterogeneous nuclear ribonucleoprotein H2 OS=Homo sapiens (Human) OX=9606 GN=HNRNPH2 PE=1 SV=1	HNRNPH2	0.214379	0.134592	0.556828	1.92872e+08	1.92811e+08	2.41796e+08	1.75514e+08	1.81064e+08	1.81177e+08
Q9HAV4	Exportin-5 OS=Homo sapiens (Human) OX=9606 GN=XPO5 PE=1 SV=1	XPO5	0.293382	0.0428589	0.42867	1.51085e+08	1.36354e+08	1.2483e+08	1.17564e+08	1.04856e+08	1.13341e+08
Q8IUD2	ELKS/Rab6-interacting/CAST family member 1 OS=Homo sapiens (Human) OX=9606 GN=ERC1 PE=1 SV=1	ERC1	-0.141525	0.156973	0.579843	2.10899e+08	2.07547e+08	2.18078e+08	2.39863e+08	2.25992e+08	2.36352e+08
Q9UKV3	Apoptotic chromatin condensation inducer in the nucleus OS=Homo sapiens (Human) OX=9606 GN=ACIN1 PE=1 SV=2	ACIN1	0.15108	0.181913	0.603622	1.83805e+08	1.66332e+08	1.67327e+08	1.57955e+08	1.455e+08	1.62577e+08
P54886	Delta-1-pyrroline-5-carboxylate synthase OS=Homo sapiens (Human) OX=9606 GN=ALDH18A1 PE=1 SV=2	ALDH18A1	0.23253	0.0791052	0.491835	1.55875e+08	1.41037e+08	1.30741e+08	1.13891e+08	1.23671e+08	1.25826e+08
P60174	Triosephosphate isomerase OS=Homo sapiens (Human) OX=9606 GN=TPI1 PE=1 SV=3	TPI1	0.0631708	0.586674	0.845718	2.62177e+09	2.56938e+09	2.84049e+09	2.44676e+09	2.41533e+09	2.83922e+09
P11413	Glucose-6-phosphate 1-dehydrogenase OS=Homo sapiens (Human) OX=9606 GN=G6PD PE=1 SV=4	G6PD	-0.207243	0.163017	0.585053	1.68146e+08	1.57804e+08	1.82402e+08	1.92259e+08	1.73919e+08	2.2272e+08
P42858	Huntingtin OS=Homo sapiens (Human) OX=9606 GN=HTT PE=1 SV=2	HTT	0.480944	0.0594425	0.466315	3.33005e+07	2.01532e+07	2.51178e+07	2.05464e+07	1.77987e+07	1.69556e+07
Q13620	Cullin-4B OS=Homo sapiens (Human) OX=9606 GN=CUL4B PE=1 SV=4	CUL4B	-0.0584619	0.605194	0.857225	1.46632e+08	1.32667e+08	1.26184e+08	1.4963e+08	1.40007e+08	1.32319e+08
P14868	Aspartate--tRNA ligase, cytoplasmic OS=Homo sapiens (Human) OX=9606 GN=DARS1 PE=1 SV=2	DARS	0.074138	0.427745	0.759333	3.70321e+08	3.60793e+08	3.76215e+08	3.63081e+08	3.39577e+08	3.49444e+08
P55884	Eukaryotic translation initiation factor 3 subunit B OS=Homo sapiens (Human) OX=9606 GN=EIF3B PE=1 SV=3	EIF3B	0.128448	0.223506	0.638137	3.36786e+08	3.4623e+08	3.30742e+08	3.25473e+08	2.88802e+08	3.14118e+08
P27695	DNA-(apurinic or apyrimidinic site) lyase OS=Homo sapiens (Human) OX=9606 GN=APEX1 PE=1 SV=2	APEX1	0.162081	0.108973	0.536258	7.6951e+08	7.65111e+08	7.31418e+08	6.87718e+08	6.72835e+08	6.64372e+08
Q8TEM1	Nuclear pore membrane glycoprotein 210 OS=Homo sapiens (Human) OX=9606 GN=NUP210 PE=1 SV=3	NUP210	0.624785	0.0123422	0.351321	7.66504e+07	7.867e+07	6.41128e+07	5.39282e+07	3.79739e+07	5.14908e+07
Q15435	Protein phosphatase 1 regulatory subunit 7 OS=Homo sapiens (Human) OX=9606 GN=PPP1R7 PE=1 SV=1	PPP1R7	-0.0724714	0.497687	0.799999	1.93201e+08	2.0746e+08	2.06063e+08	2.02772e+08	2.05108e+08	2.30889e+08
Q13177	Serine/threonine-protein kinase PAK 2 OS=Homo sapiens (Human) OX=9606 GN=PAK2 PE=1 SV=3	PAK2	-0.0358534	0.733688	0.915237	4.51491e+08	418405732	4.14636e+08	4.65657e+08	4.44854e+08	4.07388e+08
P63244	Receptor of activated protein C kinase 1 OS=Homo sapiens (Human) OX=9606 GN=RACK1 PE=1 SV=3	RACK1	0.248591	0.0302843	0.408492	8.02837e+08	8.10389e+08	8.14058e+08	6.87066e+08	7.04784e+08	6.52262e+08
P46379	Large proline-rich protein BAG6 OS=Homo sapiens (Human) OX=9606 GN=BAG6 PE=1 SV=2	BAG6	0.019862	0.858488	0.958062	1.02857e+08	9.46397e+07	9.16756e+07	9.96334e+07	8.69022e+07	9.88979e+07
P29144	Tripeptidyl-peptidase 2 OS=Homo sapiens (Human) OX=9606 GN=TPP2 PE=1 SV=4	TPP2	0.0581803	0.646502	0.877956	2.29678e+08	2.56368e+08	2.52771e+08	2.51816e+08	2.0781e+08	2.52009e+08
P16435	NADPH--cytochrome P450 reductase OS=Homo sapiens (Human) OX=9606 GN=POR PE=1 SV=2	POR	-0.211489	0.104668	0.534617	1.57236e+08	1.67878e+08	1.52182e+08	1.8507e+08	1.67457e+08	2.01216e+08
Q93050	V-type proton ATPase 116 kDa subunit a isoform 1 OS=Homo sapiens (Human) OX=9606 GN=ATP6V0A1 PE=1 SV=3	ATP6V0A1	-0.390267	0.0149203	0.375173	2.64458e+08	2.90426e+08	2.85056e+08	3.74171e+08	3.28416e+08	4.01119e+08
Q15181	Inorganic pyrophosphatase OS=Homo sapiens (Human) OX=9606 GN=PPA1 PE=1 SV=2	PPA1	-0.0910885	0.360482	0.722104	4.31231e+08	430527054	4.00687e+08	4.34411e+08	4.68609e+08	4.41637e+08
Q8WXF7	Atlastin-1 OS=Homo sapiens (Human) OX=9606 GN=ATL1 PE=1 SV=1	ATL1	-0.307258	0.0215044	0.401482	1.43841e+08	1.33957e+08	1.50454e+08	1.76425e+08	1.67871e+08	1.85439e+08
Q96AE4	Far upstream element-binding protein 1 OS=Homo sapiens (Human) OX=9606 GN=FUBP1 PE=1 SV=3	FUBP1	0.155442	0.13174	0.551241	6.52983e+08	6.1375e+08	6.48336e+08	5.7508e+08	5.54053e+08	5.90251e+08
Q03252	Lamin-B2 OS=Homo sapiens (Human) OX=9606 GN=LMNB2 PE=1 SV=4	LMNB2	-0.130843	0.378464	0.730121	6.53182e+08	6.72091e+08	6.59484e+08	7.62232e+08	6.07204e+08	8.21123e+08
Q8WUM4	Programmed cell death 6-interacting protein OS=Homo sapiens (Human) OX=9606 GN=PDCD6IP PE=1 SV=1	PDCD6IP	0.255676	0.122717	0.542532	1.6149e+08	1.42238e+08	1.43253e+08	1.40412e+08	1.0538e+08	1.30678e+08
O15355	Protein phosphatase 1G OS=Homo sapiens (Human) OX=9606 GN=PPM1G PE=1 SV=1	PPM1G	0.232998	0.0553836	0.460305	3.45014e+08	3.21181e+08	3.12965e+08	2.78113e+08	2.6244e+08	2.92692e+08
Q69YQ0	Cytospin-A OS=Homo sapiens (Human) OX=9606 GN=SPECC1L PE=1 SV=2	SPECC1L	-0.0903602	0.527703	0.816386	8.82649e+07	8.91939e+07	1.02467e+08	9.43604e+07	8.99779e+07	1.14653e+08
P23378	Glycine dehydrogenase (decarboxylating), mitochondrial OS=Homo sapiens (Human) OX=9606 GN=GLDC PE=1 SV=2	GLDC	0.283209	0.0460237	0.437759	6.61571e+07	7.67015e+07	6.27526e+07	5.80655e+07	5.46274e+07	5.57083e+07
P18583	Protein SON OS=Homo sapiens (Human) OX=9606 GN=SON PE=1 SV=4	SON	0.0667891	0.526309	0.815476	1.2881e+08	1.19225e+08	1.33694e+08	1.23772e+08	1.14237e+08	1.26381e+08
P62140	Serine/threonine-protein phosphatase PP1-beta catalytic subunit OS=Homo sapiens (Human) OX=9606 GN=PPP1CB PE=1 SV=3	PPP1CB	0.0673144	0.547944	0.827201	1.40773e+08	1.21027e+08	1.22144e+08	1.27205e+08	1.21734e+08	1.16834e+08
Q8N8S7	Protein enabled homolog OS=Homo sapiens (Human) OX=9606 GN=ENAH PE=1 SV=2	ENAH	0.0922719	0.576145	0.840269	2.09877e+08	2.13038e+08	2.06612e+08	1.58356e+08	2.14407e+08	2.24581e+08
O75976	Carboxypeptidase D OS=Homo sapiens (Human) OX=9606 GN=CPD PE=1 SV=2	CPD	-0.0410881	0.79015	0.931084	5.54065e+07	5.33393e+07	5.56351e+07	5.45385e+07	6.80621e+07	4.82453e+07
Q08379	Golgin subfamily A member 2 OS=Homo sapiens (Human) OX=9606 GN=GOLGA2 PE=1 SV=3	GOLGA2	0.010586	0.961723	0.990645	5.6701e+07	7.73126e+07	7.51946e+07	7.62772e+07	7.95165e+07	5.31638e+07
Q9P2R3	Rabankyrin-5 OS=Homo sapiens (Human) OX=9606 GN=ANKFY1 PE=1 SV=2	ANKFY1	0.181084	0.154479	0.578613	1.03416e+08	9.62255e+07	1.0278e+08	9.12441e+07	9.64916e+07	7.97182e+07
Q96SI9	Spermatid perinuclear RNA-binding protein OS=Homo sapiens (Human) OX=9606 GN=STRBP PE=1 SV=1	STRBP	-0.125333	0.22962	0.638638	1.34541e+08	1.23303e+08	1.24757e+08	1.40096e+08	1.32924e+08	1.44229e+08
Q9UIA9	Exportin-7 OS=Homo sapiens (Human) OX=9606 GN=XPO7 PE=1 SV=3	XPO7	0.0675188	0.592203	0.847946	8.75968e+07	8.46185e+07	7.90684e+07	7.10776e+07	8.05718e+07	8.89334e+07
P49915	GMP synthase [glutamine-hydrolyzing] OS=Homo sapiens (Human) OX=9606 GN=GMPS PE=1 SV=1	GMPS	0.568283	0.0301268	0.408492	2.22014e+08	1.74537e+08	1.36106e+08	1.25199e+08	1.21811e+08	1.06083e+08
O95757	Heat shock 70 kDa protein 4L OS=Homo sapiens (Human) OX=9606 GN=HSPA4L PE=1 SV=3	HSPA4L	0.0932321	0.678853	0.892769	4.8408e+07	4.81874e+07	4.51563e+07	4.28147e+07	5.9575e+07	3.40186e+07
P49815	Tuberin OS=Homo sapiens (Human) OX=9606 GN=TSC2 PE=1 SV=2	TSC2	-0.0577112	0.628716	0.869489	4.98753e+07	5.66509e+07	4.65243e+07	5.54697e+07	5.02628e+07	5.31603e+07
Q16181	Septin-7 OS=Homo sapiens (Human) OX=9606 GN=SEPTIN7 PE=1 SV=2	SEPT7	0.0398929	0.716532	0.908118	8.6212e+08	8.06786e+08	7.21588e+08	7.76843e+08	7.54369e+08	7.88264e+08
Q66K74	Microtubule-associated protein 1S OS=Homo sapiens (Human) OX=9606 GN=MAP1S PE=1 SV=2	MAP1S	0.0730159	0.619183	0.863785	8.39196e+07	1.03108e+08	9.02983e+07	8.40479e+07	7.94369e+07	1.00541e+08
Q09161	Nuclear cap-binding protein subunit 1 OS=Homo sapiens (Human) OX=9606 GN=NCBP1 PE=1 SV=1	NCBP1	0.341405	0.0356146	0.408492	1.30116e+08	1.27578e+08	1.06676e+08	1.01132e+08	8.71883e+07	9.87424e+07
O43242	26S proteasome non-ATPase regulatory subunit 3 OS=Homo sapiens (Human) OX=9606 GN=PSMD3 PE=1 SV=2	PSMD3	-0.102164	0.379079	0.730121	3.84302e+08	3.2644e+08	3.77319e+08	3.70075e+08	3.95118e+08	4.00342e+08
Q15233	Non-POU domain-containing octamer-binding protein OS=Homo sapiens (Human) OX=9606 GN=NONO PE=1 SV=4	NONO	0.104484	0.479696	0.793086	1.33441e+09	1.27945e+09	1.3849e+09	1.27969e+09	1.04699e+09	1.42011e+09
Q9UI12	V-type proton ATPase subunit H OS=Homo sapiens (Human) OX=9606 GN=ATP6V1H PE=1 SV=1	ATP6V1H	-0.139105	0.156667	0.579434	2.36957e+08	2.38771e+08	2.48392e+08	2.65652e+08	2.71175e+08	2.60526e+08
Q9Y3P9	Rab GTPase-activating protein 1 OS=Homo sapiens (Human) OX=9606 GN=RABGAP1 PE=1 SV=3	RABGAP1	-0.123215	0.237684	0.643742	1.02231e+08	1.07526e+08	9.53649e+07	1.10899e+08	1.08298e+08	1.12775e+08
Q9UH99	SUN domain-containing protein 2 OS=Homo sapiens (Human) OX=9606 GN=SUN2 PE=1 SV=3	SUN2	-0.11762	0.640612	0.874971	5.89505e+07	3.7718e+07	4.49331e+07	6.4772e+07	4.10811e+07	4.79507e+07
P48449	Lanosterol synthase OS=Homo sapiens (Human) OX=9606 GN=LSS PE=1 SV=1	LSS	-0.141749	0.173835	0.594144	1.79804e+08	1.94663e+08	1.87946e+08	2.11959e+08	1.97298e+08	2.11229e+08
Q9P0M6	Core histone macro-H2A.2 OS=Homo sapiens (Human) OX=9606 GN=H2AFY2 PE=1 SV=3	H2AFY2	-0.302813	0.0183897	0.381322	1.58835e+09	1.46539e+09	1.60607e+09	1.96836e+09	1.8367e+09	1.94082e+09
Q14C86	GTPase-activating protein and VPS9 domain-containing protein 1 OS=Homo sapiens (Human) OX=9606 GN=GAPVD1 PE=1 SV=2	GAPVD1	-0.023139	0.852087	0.956177	6.72483e+07	5.36637e+07	6.07318e+07	6.00099e+07	5.91865e+07	6.47484e+07
Q9NSK0	Kinesin light chain 4 OS=Homo sapiens (Human) OX=9606 GN=KLC4 PE=1 SV=3	KLC4	0.0621019	0.800918	0.933223	7.15719e+07	6.99772e+07	5.25888e+07	6.78389e+07	4.53891e+07	7.51759e+07
Q9Y263	Phospholipase A-2-activating protein OS=Homo sapiens (Human) OX=9606 GN=PLAA PE=1 SV=2	PLAA	-0.0791594	0.564058	0.834259	1.75401e+08	1.48435e+08	1.39641e+08	1.56223e+08	1.53735e+08	1.78465e+08
Q13561	Dynactin subunit 2 OS=Homo sapiens (Human) OX=9606 GN=DCTN2 PE=1 SV=4	DCTN2	0.155254	0.186425	0.609598	6.41146e+08	6.31466e+08	5.53384e+08	5.26753e+08	5.40722e+08	5.69566e+08
P62258	14-3-3 protein epsilon OS=Homo sapiens (Human) OX=9606 GN=YWHAE PE=1 SV=1	YWHAE	-0.0828328	0.389389	0.739464	8.10767e+09	7903874765	7.71901e+09	8.19321e+09	8.78774e+09	8.16153e+09
Q14160	Protein scribble homolog OS=Homo sapiens (Human) OX=9606 GN=SCRIB PE=1 SV=4	SCRIB	0.0691319	0.673445	0.890693	4.05335e+07	4.3025e+07	3.29393e+07	3.24254e+07	4.19489e+07	3.65772e+07
P35658	Nuclear pore complex protein Nup214 OS=Homo sapiens (Human) OX=9606 GN=NUP214 PE=1 SV=2	NUP214	0.183019	0.286598	0.676815	5.10303e+07	4.64108e+07	4.46477e+07	5.09213e+07	3.6336e+07	3.90596e+07
Q14151	Scaffold attachment factor B2 OS=Homo sapiens (Human) OX=9606 GN=SAFB2 PE=1 SV=1	SAFB2	-0.023665	0.873989	0.962958	3.46296e+07	2.89774e+07	3.97442e+07	3.2579e+07	3.57724e+07	3.59473e+07
Q9Y6N7	Roundabout homolog 1 OS=Homo sapiens (Human) OX=9606 GN=ROBO1 PE=1 SV=1	ROBO1	0.191426	0.308954	0.692257	7.95514e+07	79471697	9.17993e+07	6.24435e+07	6.8201e+07	9.15264e+07
P46100	Transcriptional regulator ATRX OS=Homo sapiens (Human) OX=9606 GN=ATRX PE=1 SV=5	ATRX	0.218631	0.438699	0.768166	6.07028e+07	4.62603e+07	4.38422e+07	2.99211e+07	4.82491e+07	5.41253e+07
Q9NZJ4	Sacsin OS=Homo sapiens (Human) OX=9606 GN=SACS PE=1 SV=2	SACS	0.302044	0.145023	0.566794	3.13172e+07	2.6984e+07	3.10103e+07	2.18721e+07	2.07752e+07	3.07743e+07
Q9ULK5	Vang-like protein 2 OS=Homo sapiens (Human) OX=9606 GN=VANGL2 PE=1 SV=2	VANGL2	-0.0460579	0.74036	0.915989	1.58604e+08	1.70448e+08	1.5562e+08	1.7189e+08	1.4285e+08	1.88553e+08
Q15436	Protein transport protein Sec23A OS=Homo sapiens (Human) OX=9606 GN=SEC23A PE=1 SV=2	SEC23A	0.0312543	0.793456	0.931405	1.67579e+08	1.6509e+08	1.57746e+08	1.61279e+08	1.77507e+08	1.42851e+08
Q14166	Tubulin--tyrosine ligase-like protein 12 OS=Homo sapiens (Human) OX=9606 GN=TTLL12 PE=1 SV=2	TTLL12	0.180572	0.113439	0.53828	6.8784e+07	6.79381e+07	7.04098e+07	6.58796e+07	5.74087e+07	5.9763e+07
O00425	Insulin-like growth factor 2 mRNA-binding protein 3 OS=Homo sapiens (Human) OX=9606 GN=IGF2BP3 PE=1 SV=2	IGF2BP3	0.300081	0.0297923	0.408492	4.31069e+08	4.18469e+08	3.68769e+08	3.30423e+08	3.15167e+08	3.42258e+08
P31323	cAMP-dependent protein kinase type II-beta regulatory subunit OS=Homo sapiens (Human) OX=9606 GN=PRKAR2B PE=1 SV=3	PRKAR2B	0.0756705	0.597312	0.852431	4.20212e+08	4.32478e+08	3.82056e+08	3.87551e+08	4.50188e+08	3.40016e+08
P51797	Chloride transport protein 6 OS=Homo sapiens (Human) OX=9606 GN=CLCN6 PE=1 SV=2	CLCN6	-0.317799	0.0389899	0.417748	7.76352e+07	8.35124e+07	9.06157e+07	9.39071e+07	1.06481e+08	1.13774e+08
Q92973	Transportin-1 OS=Homo sapiens (Human) OX=9606 GN=TNPO1 PE=1 SV=2	TNPO1	0.0629494	0.669675	0.889846	2.75516e+08	2.26667e+08	2.1845e+08	2.23073e+08	2.56758e+08	2.08962e+08
Q92747	Actin-related protein 2/3 complex subunit 1A OS=Homo sapiens (Human) OX=9606 GN=ARPC1A PE=2 SV=2	ARPC1A	-0.0242892	0.828883	0.945721	4.79716e+08	445914491	4.23413e+08	4.82988e+08	4.18446e+08	4.71367e+08
Q9BT78	COP9 signalosome complex subunit 4 OS=Homo sapiens (Human) OX=9606 GN=COPS4 PE=1 SV=1	COPS4	-0.0618675	0.519213	0.810487	1.97997e+08	1.7997e+08	1.83635e+08	1.93539e+08	1.93533e+08	1.98683e+08
P23381	Tryptophan--tRNA ligase, cytoplasmic OS=Homo sapiens (Human) OX=9606 GN=WARS1 PE=1 SV=2	WARS	0.00544373	0.963937	0.990862	1.94456e+08	2.0541e+08	2.13126e+08	1.95847e+08	1.87332e+08	2.29424e+08
O60271	C-Jun-amino-terminal kinase-interacting protein 4 OS=Homo sapiens (Human) OX=9606 GN=SPAG9 PE=1 SV=4	SPAG9	0.186556	0.114222	0.538899	8.2176e+07	8.08065e+07	7.80413e+07	7.71796e+07	6.80757e+07	6.69182e+07
Q9NYF8	Bcl-2-associated transcription factor 1 OS=Homo sapiens (Human) OX=9606 GN=BCLAF1 PE=1 SV=2	BCLAF1	-0.0282272	0.836314	0.947097	2.66101e+08	2.35757e+08	2.05461e+08	2.50669e+08	2.21366e+08	2.46332e+08
P11717	Cation-independent mannose-6-phosphate receptor OS=Homo sapiens (Human) OX=9606 GN=IGF2R PE=1 SV=3	IGF2R	-0.0102867	0.944585	0.985329	4.30137e+07	4.31839e+07	3.84441e+07	3.89822e+07	3.76113e+07	4.97581e+07
Q9HD20	Manganese-transporting ATPase 13A1 OS=Homo sapiens (Human) OX=9606 GN=ATP13A1 PE=1 SV=2	ATP13A1	-0.108943	0.468559	0.788188	5.94135e+07	5.63515e+07	7.02511e+07	6.25826e+07	6.19086e+07	7.6142e+07
P62136	Serine/threonine-protein phosphatase PP1-alpha catalytic subunit OS=Homo sapiens (Human) OX=9606 GN=PPP1CA PE=1 SV=1	PPP1CA	0.0351216	0.737808	0.915989	5.35826e+08	5.28181e+08	5.29216e+08	5.06852e+08	5.67018e+08	4.84443e+08
O14744	Protein arginine N-methyltransferase 5 OS=Homo sapiens (Human) OX=9606 GN=PRMT5 PE=1 SV=4	PRMT5	0.16035	0.279016	0.672362	2.01328e+08	2.36135e+08	1.97087e+08	2.11606e+08	1.67738e+08	1.89127e+08
O94906	Pre-mRNA-processing factor 6 OS=Homo sapiens (Human) OX=9606 GN=PRPF6 PE=1 SV=1	PRPF6	0.0808366	0.691294	0.89685	1.65916e+08	1.42464e+08	1.37726e+08	1.54612e+08	1.0753e+08	1.65512e+08
P49589	Cysteine--tRNA ligase, cytoplasmic OS=Homo sapiens (Human) OX=9606 GN=CARS1 PE=1 SV=3	CARS	-0.0444914	0.678443	0.892769	1.88002e+08	1.87483e+08	1.90762e+08	1.85332e+08	1.85143e+08	2.1495e+08
Q14738	Serine/threonine-protein phosphatase 2A 56 kDa regulatory subunit delta isoform OS=Homo sapiens (Human) OX=9606 GN=PPP2R5D PE=1 SV=1	PPP2R5D	-0.0444703	0.694354	0.898639	1.67566e+08	1.81352e+08	1.70472e+08	1.66007e+08	1.97513e+08	1.73301e+08
Q9Y2W1	Thyroid hormone receptor-associated protein 3 OS=Homo sapiens (Human) OX=9606 GN=THRAP3 PE=1 SV=2	THRAP3	0.0293178	0.772797	0.92477	2.24806e+08	2.10532e+08	1.99862e+08	2.05784e+08	1.99188e+08	2.17122e+08
Q99714	3-hydroxyacyl-CoA dehydrogenase type-2 OS=Homo sapiens (Human) OX=9606 GN=HSD17B10 PE=1 SV=3	HSD17B10	-0.130611	0.179356	0.599076	3.7008e+08	3.6532e+08	3.49394e+08	3.90421e+08	3.99275e+08	3.97589e+08
P11388	DNA topoisomerase 2-alpha OS=Homo sapiens (Human) OX=9606 GN=TOP2A PE=1 SV=3	TOP2A	3.17296	0.000120732	0.122787	3.87049e+07	2.88175e+07	1.93454e+07	3.26043e+06	4.19418e+06	2.15086e+06
P07237	Protein disulfide-isomerase OS=Homo sapiens (Human) OX=9606 GN=P4HB PE=1 SV=3	P4HB	0.0681522	0.493836	0.798575	4.58205e+08	489561020	4.59731e+08	4.21849e+08	4.60247e+08	4.60971e+08
Q9NZI8	Insulin-like growth factor 2 mRNA-binding protein 1 OS=Homo sapiens (Human) OX=9606 GN=IGF2BP1 PE=1 SV=2	IGF2BP1	0.25605	0.0602134	0.467965	1.28472e+09	1211811717	1.17323e+09	1.11687e+09	9.27085e+08	1.03578e+09
P48735	Isocitrate dehydrogenase [NADP], mitochondrial OS=Homo sapiens (Human) OX=9606 GN=IDH2 PE=1 SV=2	IDH2	-0.165093	0.0953902	0.519473	1.2308e+09	1.22063e+09	1.21844e+09	1.35499e+09	1.37842e+09	1.38152e+09
Q9Y4E6	WD repeat-containing protein 7 OS=Homo sapiens (Human) OX=9606 GN=WDR7 PE=1 SV=2	WDR7	-0.151417	0.326035	0.704031	4.77574e+07	4.49204e+07	5.19816e+07	6.28459e+07	5.16652e+07	4.70546e+07
Q9BXP5	Serrate RNA effector molecule homolog OS=Homo sapiens (Human) OX=9606 GN=SRRT PE=1 SV=1	SRRT	0.0243383	0.860773	0.958071	3.31393e+08	3.10056e+08	2.81107e+08	3.21046e+08	2.61307e+08	3.27309e+08
Q96ME7	Zinc finger protein 512 OS=Homo sapiens (Human) OX=9606 GN=ZNF512 PE=1 SV=2	ZNF512	-0.112694	0.464571	0.785331	2.0189e+08	1.82797e+08	2.03678e+08	2.29234e+08	1.76392e+08	2.34986e+08
P50993	Sodium/potassium-transporting ATPase subunit alpha-2 OS=Homo sapiens (Human) OX=9606 GN=ATP1A2 PE=1 SV=1	ATP1A2	0.133708	0.375889	0.728993	1.95936e+07	2.69175e+07	2.27905e+07	2.04731e+07	2.05474e+07	2.16377e+07
Q9Y262	Eukaryotic translation initiation factor 3 subunit L OS=Homo sapiens (Human) OX=9606 GN=EIF3L PE=1 SV=1	EIF3L	0.18592	0.162771	0.585053	2.29436e+08	2.249e+08	2.11572e+08	1.91179e+08	2.19591e+08	1.76665e+08
Q15046	Lysine--tRNA ligase OS=Homo sapiens (Human) OX=9606 GN=KARS1 PE=1 SV=3	KARS	0.0069754	0.936679	0.982965	2.79567e+08	2.79932e+08	2.79175e+08	2.75717e+08	2.73293e+08	2.85774e+08
O43314	Inositol hexakisphosphate and diphosphoinositol-pentakisphosphate kinase 2 OS=Homo sapiens (Human) OX=9606 GN=PPIP5K2 PE=1 SV=3	PPIP5K2	-0.131234	0.359813	0.722	6.78894e+07	7.95409e+07	6.4764e+07	6.96366e+07	8.54029e+07	7.7256e+07
O60641	Clathrin coat assembly protein AP180 OS=Homo sapiens (Human) OX=9606 GN=SNAP91 PE=1 SV=2	SNAP91	-0.156332	0.174282	0.594144	3.2419e+08	3.46161e+08	3.48278e+08	3.63641e+08	4.11781e+08	3.61282e+08
P09651	Heterogeneous nuclear ribonucleoprotein A1 OS=Homo sapiens (Human) OX=9606 GN=HNRNPA1 PE=1 SV=5	HNRNPA1	0.154193	0.226086	0.638494	3.18751e+09	2.81811e+09	3.14562e+09	2.68807e+09	3.01926e+09	2.52653e+09
O75146	Huntingtin-interacting protein 1-related protein OS=Homo sapiens (Human) OX=9606 GN=HIP1R PE=1 SV=2	HIP1R	-0.0285817	0.795472	0.931405	1.0549e+08	9.57668e+07	1.0174e+08	1.09086e+08	9.38826e+07	1.06507e+08
Q9P0L2	Serine/threonine-protein kinase MARK1 OS=Homo sapiens (Human) OX=9606 GN=MARK1 PE=1 SV=2	MARK1	0.018499	0.847887	0.953631	1.28877e+08	1.36494e+08	1.23104e+08	1.27889e+08	1.31447e+08	1.23958e+08
P22695	Cytochrome b-c1 complex subunit 2, mitochondrial OS=Homo sapiens (Human) OX=9606 GN=UQCRC2 PE=1 SV=3	UQCRC2	-0.150065	0.127235	0.547073	4.74179e+08	4.57531e+08	4.60659e+08	5.07774e+08	5.24196e+08	5.1298e+08
Q13153	Serine/threonine-protein kinase PAK 1 OS=Homo sapiens (Human) OX=9606 GN=PAK1 PE=1 SV=2	PAK1	0.0187864	0.89626	0.969354	1.47834e+08	1.20464e+08	1.25934e+08	1.3867e+08	1.12853e+08	1.3782e+08
P37268	Squalene synthase OS=Homo sapiens (Human) OX=9606 GN=FDFT1 PE=1 SV=1	FDFT1	0.0182949	0.881976	0.964708	2.90107e+08	3.13131e+08	2.76986e+08	2.83761e+08	3.23873e+08	2.63569e+08
P26038	Moesin OS=Homo sapiens (Human) OX=9606 GN=MSN PE=1 SV=3	MSN	0.606148	0.0230955	0.40366	6.94084e+08	4.34061e+08	5.2354e+08	3.35694e+08	4.00296e+08	3.32799e+08
P11274	Breakpoint cluster region protein OS=Homo sapiens (Human) OX=9606 GN=BCR PE=1 SV=2	BCR	-0.167356	0.153126	0.577237	6.4005e+07	6.2113e+07	5.79948e+07	6.75921e+07	6.4969e+07	7.43567e+07
Q8N1F7	Nuclear pore complex protein Nup93 OS=Homo sapiens (Human) OX=9606 GN=NUP93 PE=1 SV=2	NUP93	0.308602	0.031987	0.408492	1.70978e+08	1.90413e+08	1.62064e+08	1.41251e+08	1.31538e+08	1.49481e+08
P61163	Alpha-centractin OS=Homo sapiens (Human) OX=9606 GN=ACTR1A PE=1 SV=1	ACTR1A	-0.0272124	0.783525	0.930422	7.22452e+08	7.37654e+08	6.87972e+08	7.03258e+08	7.78107e+08	7.09012e+08
P36873	Serine/threonine-protein phosphatase PP1-gamma catalytic subunit OS=Homo sapiens (Human) OX=9606 GN=PPP1CC PE=1 SV=1	PPP1CC	-0.157742	0.284904	0.676321	3.48411e+07	36806250	3.34701e+07	4.22642e+07	3.30721e+07	4.26277e+07
Q5T7W0	Zinc finger protein 618 OS=Homo sapiens (Human) OX=9606 GN=ZNF618 PE=1 SV=1	ZNF618	-0.176764	0.430325	0.759962	5.24997e+07	5.86803e+07	5.1113e+07	7.77466e+07	4.59182e+07	6.37012e+07
O00231	26S proteasome non-ATPase regulatory subunit 11 OS=Homo sapiens (Human) OX=9606 GN=PSMD11 PE=1 SV=3	PSMD11	0.0265134	0.788142	0.931084	5.46036e+08	5.10828e+08	5.11814e+08	5.19938e+08	4.83803e+08	5.37086e+08
P04899	Guanine nucleotide-binding protein G(i) subunit alpha-2 OS=Homo sapiens (Human) OX=9606 GN=GNAI2 PE=1 SV=3	GNAI2	0.0966853	0.351791	0.718994	1.1889e+08	1.14689e+08	1.05754e+08	1.09843e+08	1.02735e+08	1.0451e+08
Q9Y6X4	Soluble lamin-associated protein of 75 kDa OS=Homo sapiens (Human) OX=9606 GN=FAM169A PE=1 SV=2	FAM169A	-0.14036	0.406321	0.748729	5.87751e+07	57669432	5.0852e+07	5.35573e+07	7.47423e+07	5.76526e+07
P30876	DNA-directed RNA polymerase II subunit RPB2 OS=Homo sapiens (Human) OX=9606 GN=POLR2B PE=1 SV=1	POLR2B	0.18966	0.192359	0.613674	8.49479e+07	7.83213e+07	7.63322e+07	7.86174e+07	6.07649e+07	7.16619e+07
O75044	SLIT-ROBO Rho GTPase-activating protein 2 OS=Homo sapiens (Human) OX=9606 GN=SRGAP2 PE=1 SV=3		-0.0162807	0.875882	0.963447	6.77878e+07	7.92828e+07	7.50775e+07	7.5973e+07	7.42003e+07	7.40419e+07
Q86UE4	Protein LYRIC OS=Homo sapiens (Human) OX=9606 GN=MTDH PE=1 SV=2	MTDH	-0.12135	0.255685	0.657134	1.64816e+08	1.84772e+08	1.73302e+08	1.87674e+08	1.98348e+08	1.82471e+08
Q08AM6	Protein VAC14 homolog OS=Homo sapiens (Human) OX=9606 GN=VAC14 PE=1 SV=1	VAC14	-0.38358	0.0048865	0.258208	6.12168e+07	5.75723e+07	5.78432e+07	7.80756e+07	7.54684e+07	7.6818e+07
Q15084	Protein disulfide-isomerase A6 OS=Homo sapiens (Human) OX=9606 GN=PDIA6 PE=1 SV=1	PDIA6	0.0692249	0.603734	0.856009	4.71054e+08	4.33049e+08	4.05817e+08	3.66483e+08	4.59971e+08	4.25243e+08
Q9UMS4	Pre-mRNA-processing factor 19 OS=Homo sapiens (Human) OX=9606 GN=PRPF19 PE=1 SV=1	PRPF19	0.0636887	0.608426	0.858014	4.772e+08	409127859	4.00127e+08	4.27147e+08	3.75781e+08	4.26313e+08
O75534	Cold shock domain-containing protein E1 OS=Homo sapiens (Human) OX=9606 GN=CSDE1 PE=1 SV=2	CSDE1	0.0995617	0.305459	0.691215	2.42471e+08	2.4176e+08	2.30488e+08	2.26972e+08	2.27151e+08	2.13055e+08
P24752	Acetyl-CoA acetyltransferase, mitochondrial OS=Homo sapiens (Human) OX=9606 GN=ACAT1 PE=1 SV=1	ACAT1	-0.0559244	0.633685	0.871346	3.26153e+08	3.76217e+08	3.30114e+08	3.66691e+08	3.28812e+08	3.77382e+08
O60341	Lysine-specific histone demethylase 1A OS=Homo sapiens (Human) OX=9606 GN=KDM1A PE=1 SV=2	KDM1A	-0.166734	0.581996	0.842424	9.92986e+07	8.86602e+07	9.04025e+07	8.98211e+07	7.74502e+07	1.61818e+08
P35998	26S proteasome regulatory subunit 7 OS=Homo sapiens (Human) OX=9606 GN=PSMC2 PE=1 SV=3	PSMC2	0.0880993	0.372816	0.728993	4.27858e+08	4.27481e+08	3.95008e+08	4.05161e+08	3.79797e+08	3.90914e+08
Q13617	Cullin-2 OS=Homo sapiens (Human) OX=9606 GN=CUL2 PE=1 SV=2	CUL2	-0.00591784	0.960873	0.990645	1.33917e+08	1.40705e+08	1.21686e+08	1.20683e+08	1.44499e+08	1.33112e+08
Q9NTI5	Sister chromatid cohesion protein PDS5 homolog B OS=Homo sapiens (Human) OX=9606 GN=PDS5B PE=1 SV=1	PDS5B	0.143765	0.333732	0.7075	1.70605e+08	1.47116e+08	1.3405e+08	1.43005e+08	1.21103e+08	1.44072e+08
O95197	Reticulon-3 OS=Homo sapiens (Human) OX=9606 GN=RTN3 PE=1 SV=2	RTN3	-0.159647	0.154484	0.578613	2.79384e+08	2.87925e+08	2.73085e+08	3.24663e+08	2.88601e+08	3.26756e+08
Q96JQ0	Protocadherin-16 OS=Homo sapiens (Human) OX=9606 GN=DCHS1 PE=1 SV=1	DCHS1	0.0128572	0.951219	0.987534	4.01878e+07	3.72145e+07	3.78815e+07	4.03969e+07	2.86001e+07	4.77426e+07
Q5T0N5	Formin-binding protein 1-like OS=Homo sapiens (Human) OX=9606 GN=FNBP1L PE=1 SV=3	FNBP1L	-0.0611433	0.664311	0.886941	1.65501e+08	1.48897e+08	1.53833e+08	1.3873e+08	1.70489e+08	1.82007e+08
Q96SB3	Neurabin-2 OS=Homo sapiens (Human) OX=9606 GN=PPP1R9B PE=1 SV=3		-0.202685	0.227304	0.638638	1.34504e+08	1.00058e+08	9.71663e+07	1.26603e+08	1.23731e+08	1.2724e+08
Q9P260	RAB11-binding protein RELCH OS=Homo sapiens (Human) OX=9606 GN=RELCH PE=1 SV=2	KIAA1468	0.0598609	0.702049	0.901839	5.46714e+07	5.93799e+07	6.46272e+07	5.4779e+07	6.78238e+07	4.98608e+07
P68400	Casein kinase II subunit alpha OS=Homo sapiens (Human) OX=9606 GN=CSNK2A1 PE=1 SV=1	CSNK2A1	-0.0621467	0.531239	0.817322	2.99142e+08	2.70035e+08	2.76689e+08	2.90713e+08	3.05339e+08	2.86528e+08
Q08J23	RNA cytosine C(5)-methyltransferase NSUN2 OS=Homo sapiens (Human) OX=9606 GN=NSUN2 PE=1 SV=2	NSUN2	0.36084	0.118567	0.538899	8.38837e+07	6.16415e+07	6.45476e+07	4.96572e+07	6.76254e+07	4.69319e+07
P21796	Voltage-dependent anion-selective channel protein 1 OS=Homo sapiens (Human) OX=9606 GN=VDAC1 PE=1 SV=2	VDAC1	-0.281782	0.0316133	0.408492	1.29336e+09	1.41129e+09	1.20055e+09	1.57468e+09	1.57728e+09	1.58521e+09
Q9BPW8	Protein NipSnap homolog 1 OS=Homo sapiens (Human) OX=9606 GN=NIPSNAP1 PE=1 SV=1	NIPSNAP1	0.0311547	0.753419	0.919682	1.11105e+09	1.09944e+09	1.09948e+09	1.12924e+09	1.00045e+09	1.11424e+09
Q7L014	Probable ATP-dependent RNA helicase DDX46 OS=Homo sapiens (Human) OX=9606 GN=DDX46 PE=1 SV=2	DDX46	0.161466	0.159014	0.580999	1.38515e+08	1.41387e+08	1.30725e+08	1.2599e+08	1.12898e+08	1.28654e+08
Q9P2K5	Myelin expression factor 2 OS=Homo sapiens (Human) OX=9606 GN=MYEF2 PE=1 SV=3	MYEF2	-0.180973	0.264121	0.663903	4.30516e+08	3.71085e+08	3.36879e+08	4.5074e+08	3.72101e+08	4.67503e+08
P17980	26S proteasome regulatory subunit 6A OS=Homo sapiens (Human) OX=9606 GN=PSMC3 PE=1 SV=3	PSMC3	0.109094	0.300046	0.686518	4.26872e+08	4.19953e+08	3.88074e+08	4.00681e+08	3.63676e+08	3.8052e+08
O43175	D-3-phosphoglycerate dehydrogenase OS=Homo sapiens (Human) OX=9606 GN=PHGDH PE=1 SV=4	PHGDH	0.446209	0.0349274	0.408492	6.4553e+08	6.08367e+08	5.34595e+08	4.65185e+08	3.57045e+08	4.99795e+08
P51659	Peroxisomal multifunctional enzyme type 2 OS=Homo sapiens (Human) OX=9606 GN=HSD17B4 PE=1 SV=3	HSD17B4	0.015288	0.872193	0.9619	1.98271e+08	2.11111e+08	1.98341e+08	2.0222e+08	1.91431e+08	2.0775e+08
P29966	Myristoylated alanine-rich C-kinase substrate OS=Homo sapiens (Human) OX=9606 GN=MARCKS PE=1 SV=4	MARCKS	-0.190235	0.166535	0.588608	2.72702e+09	2.28949e+09	2.4322e+09	2.5496e+09	2.95286e+09	2.99578e+09
Q8WVV9	Heterogeneous nuclear ribonucleoprotein L-like OS=Homo sapiens (Human) OX=9606 GN=HNRNPLL PE=1 SV=1	HNRNPLL; HNRPLL	0.277038	0.0625015	0.470277	1.28111e+08	1.27125e+08	1.0444e+08	9.94785e+07	1.0295e+08	9.33561e+07
Q8N158	Glypican-2 OS=Homo sapiens (Human) OX=9606 GN=GPC2 PE=2 SV=1	GPC2	0.0456869	0.797023	0.931512	2.75326e+08	2.50706e+08	2.01399e+08	2.59984e+08	1.98768e+08	2.44635e+08
O14795	Protein unc-13 homolog B OS=Homo sapiens (Human) OX=9606 GN=UNC13B PE=1 SV=2	UNC13B	-0.121311	0.509424	0.806568	4.39665e+07	6.14067e+07	5.18581e+07	6.64048e+07	5.15641e+07	5.26215e+07
Q13283	Ras GTPase-activating protein-binding protein 1 OS=Homo sapiens (Human) OX=9606 GN=G3BP1 PE=1 SV=1	G3BP1	0.223074	0.0722943	0.480711	2.10237e+08	1.96793e+08	2.00915e+08	1.80391e+08	1.58578e+08	1.82734e+08
A8MVW0	Protein FAM171A2 OS=Homo sapiens (Human) OX=9606 GN=FAM171A2 PE=1 SV=1	FAM171A2	0.0651453	0.547379	0.827201	7.95987e+07	87560226	8.91153e+07	8.71664e+07	8.05706e+07	7.72338e+07
P18669	Phosphoglycerate mutase 1 OS=Homo sapiens (Human) OX=9606 GN=PGAM1 PE=1 SV=2	PGAM1; LOC643576	0.000953483	0.992194	0.997582	1.25476e+09	1.28435e+09	1.26591e+09	1.3212e+09	1.18036e+09	1.30558e+09
Q06124	Tyrosine-protein phosphatase non-receptor type 11 OS=Homo sapiens (Human) OX=9606 GN=PTPN11 PE=1 SV=3	PTPN11	-0.0775452	0.580259	0.841723	9.3184e+07	8.61566e+07	8.46678e+07	8.89719e+07	8.27485e+07	1.08484e+08
Q7L775	EPM2A-interacting protein 1 OS=Homo sapiens (Human) OX=9606 GN=EPM2AIP1 PE=1 SV=1	EPM2AIP1	0.0277382	0.80637	0.935567	1.02128e+08	1.08335e+08	1.0267e+08	1.09411e+08	9.17795e+07	1.06783e+08
Q9Y265	RuvB-like 1 OS=Homo sapiens (Human) OX=9606 GN=RUVBL1 PE=1 SV=1	RUVBL1	0.0447335	0.67362	0.890693	4.58647e+08	407254933	3.96511e+08	3.96049e+08	4.21486e+08	4.0427e+08
P05165	Propionyl-CoA carboxylase alpha chain, mitochondrial OS=Homo sapiens (Human) OX=9606 GN=PCCA PE=1 SV=4	PCCA	0.203841	0.0786037	0.491835	1.7055e+08	1.87236e+08	1.80738e+08	1.63935e+08	1.48075e+08	1.55615e+08
P50570	Dynamin-2 OS=Homo sapiens (Human) OX=9606 GN=DNM2 PE=1 SV=2	DNM2	0.119409	0.346049	0.716152	6.5121e+07	5.84897e+07	6.20043e+07	5.04201e+07	6.11621e+07	5.97447e+07
Q8WUM0	Nuclear pore complex protein Nup133 OS=Homo sapiens (Human) OX=9606 GN=NUP133 PE=1 SV=2	NUP133	0.205443	0.124322	0.544184	5.61694e+07	5.1386e+07	5.05105e+07	4.29688e+07	4.32728e+07	5.11475e+07
P07195	L-lactate dehydrogenase B chain OS=Homo sapiens (Human) OX=9606 GN=LDHB PE=1 SV=2	LDHB	0.0399751	0.668181	0.889844	3.98132e+09	3.76824e+09	3.7964e+09	3.64677e+09	3.68698e+09	3.89814e+09
Q12789	General transcription factor 3C polypeptide 1 OS=Homo sapiens (Human) OX=9606 GN=GTF3C1 PE=1 SV=4	GTF3C1	-0.0543852	0.625758	0.868532	7.00391e+07	7.25947e+07	6.2955e+07	6.83293e+07	7.60762e+07	6.89499e+07
Q5JRX3	Presequence protease, mitochondrial OS=Homo sapiens (Human) OX=9606 GN=PITRM1 PE=1 SV=3	PITRM1	-0.14303	0.412233	0.75108	5.59646e+07	7.73928e+07	7.467e+07	8.42311e+07	7.3162e+07	7.06596e+07
Q9UMX0	Ubiquilin-1 OS=Homo sapiens (Human) OX=9606 GN=UBQLN1 PE=1 SV=2	UBQLN1	-0.0284704	0.810698	0.937386	1.35919e+08	1.37652e+08	1.44304e+08	1.30842e+08	1.60488e+08	1.36415e+08
Q5JSH3	WD repeat-containing protein 44 OS=Homo sapiens (Human) OX=9606 GN=WDR44 PE=1 SV=1	WDR44	-0.00240691	0.986946	0.995976	7.87704e+07	5.83633e+07	7.50795e+07	7.04216e+07	7.2582e+07	6.78676e+07
O43854	EGF-like repeat and discoidin I-like domain-containing protein 3 OS=Homo sapiens (Human) OX=9606 GN=EDIL3 PE=1 SV=1	EDIL3	0.0631771	0.583853	0.843328	3.27723e+08	354885072	3.11798e+08	3.20663e+08	2.91176e+08	3.40571e+08
Q14498	RNA-binding protein 39 OS=Homo sapiens (Human) OX=9606 GN=RBM39 PE=1 SV=2	RBM39	0.0527049	0.609631	0.859174	1.51345e+08	1.35896e+08	1.43698e+08	1.42801e+08	1.30181e+08	1.42478e+08
Q8N568	Serine/threonine-protein kinase DCLK2 OS=Homo sapiens (Human) OX=9606 GN=DCLK2 PE=1 SV=4	DCLK2	0.209646	0.412872	0.75108	3.20244e+08	358105889	2.782e+08	2.37208e+08	3.85088e+08	2.25857e+08
Q9H9A6	Leucine-rich repeat-containing protein 40 OS=Homo sapiens (Human) OX=9606 GN=LRRC40 PE=1 SV=1	LRRC40	-0.00291289	0.982697	0.994846	2.5168e+08	3.07322e+08	2.45553e+08	2.53252e+08	2.89832e+08	2.60328e+08
P43246	DNA mismatch repair protein Msh2 OS=Homo sapiens (Human) OX=9606 GN=MSH2 PE=1 SV=1	MSH2	0.495269	0.0241533	0.408492	1.11762e+08	1.09194e+08	8.85294e+07	8.72613e+07	6.65514e+07	6.64242e+07
Q9NRR5	Ubiquilin-4 OS=Homo sapiens (Human) OX=9606 GN=UBQLN4 PE=1 SV=2	UBQLN4	0.00473735	0.964305	0.991068	1.2643e+08	123143894	1.27874e+08	1.23501e+08	1.16432e+08	1.37095e+08
P53992	Protein transport protein Sec24C OS=Homo sapiens (Human) OX=9606 GN=SEC24C PE=1 SV=3	SEC24C	0.25076	0.124527	0.544184	1.14201e+08	1.34677e+08	1.02692e+08	1.02774e+08	1.031e+08	8.84911e+07
P51784	Ubiquitin carboxyl-terminal hydrolase 11 OS=Homo sapiens (Human) OX=9606 GN=USP11 PE=1 SV=3	USP11	0.476563	0.0177204	0.381322	7.82274e+07	7.77932e+07	7.5315e+07	5.67227e+07	6.48752e+07	4.62346e+07
Q96MZ0	Ganglioside-induced differentiation-associated protein 1-like 1 OS=Homo sapiens (Human) OX=9606 GN=GDAP1L1 PE=2 SV=2	GDAP1L1	-0.153939	0.146026	0.567355	3.036e+08	319076795	3.02499e+08	3.32483e+08	3.63065e+08	3.3434e+08
Q8IX12	Cell division cycle and apoptosis regulator protein 1 OS=Homo sapiens (Human) OX=9606 GN=CCAR1 PE=1 SV=2	CCAR1	0.309994	0.12207	0.541837	1.06987e+08	9.81041e+07	7.77652e+07	7.69251e+07	6.49896e+07	8.56917e+07
P23786	Carnitine O-palmitoyltransferase 2, mitochondrial OS=Homo sapiens (Human) OX=9606 GN=CPT2 PE=1 SV=2	CPT2	-0.0381805	0.769041	0.92441	6.49745e+07	6.37778e+07	5.13382e+07	6.31388e+07	6.05238e+07	6.02714e+07
Q9Y3I0	RNA-splicing ligase RtcB homolog OS=Homo sapiens (Human) OX=9606 GN=RTCB PE=1 SV=1	C22orf28; RTCB	-0.0299763	0.773408	0.92477	5.51212e+08	4.84038e+08	4.91058e+08	5.40534e+08	5.07766e+08	5.0806e+08
P10768	S-formylglutathione hydrolase OS=Homo sapiens (Human) OX=9606 GN=ESD PE=1 SV=2	ESD	0.0351156	0.75446	0.919866	3.62464e+08	3.32405e+08	3.12118e+08	3.22609e+08	3.50377e+08	3.09262e+08
Q9H3S7	Tyrosine-protein phosphatase non-receptor type 23 OS=Homo sapiens (Human) OX=9606 GN=PTPN23 PE=1 SV=1	PTPN23	-0.0199008	0.867252	0.96095	1.94389e+08	2.02533e+08	1.74923e+08	2.02292e+08	1.75033e+08	2.02716e+08
P19022	Cadherin-2 OS=Homo sapiens (Human) OX=9606 GN=CDH2 PE=1 SV=4	CDH2	0.105175	0.556044	0.827794	2.03069e+08	2.14277e+08	2.19051e+08	2.32332e+08	1.56066e+08	2.11234e+08
P54577	Tyrosine--tRNA ligase, cytoplasmic OS=Homo sapiens (Human) OX=9606 GN=YARS1 PE=1 SV=4	YARS	-0.0322111	0.726989	0.911621	2.49136e+08	251482535	2.33446e+08	2.50462e+08	2.45819e+08	2.54016e+08
Q9NQW7	Xaa-Pro aminopeptidase 1 OS=Homo sapiens (Human) OX=9606 GN=XPNPEP1 PE=1 SV=3	XPNPEP1	-0.0632594	0.524398	0.814005	1.72225e+08	1.76206e+08	1.70642e+08	1.91944e+08	1.69916e+08	1.81101e+08
Q9UJW0	Dynactin subunit 4 OS=Homo sapiens (Human) OX=9606 GN=DCTN4 PE=1 SV=1	DCTN4	-0.0496526	0.626018	0.868532	1.21176e+08	1.21544e+08	1.26475e+08	1.33217e+08	1.31674e+08	1.17743e+08
P11387	DNA topoisomerase 1 OS=Homo sapiens (Human) OX=9606 GN=TOP1 PE=1 SV=2	TOP1	0.0227454	0.824769	0.944276	2.91026e+08	281176369	2.61784e+08	2.71912e+08	2.59631e+08	2.89419e+08
P28838	Cytosol aminopeptidase OS=Homo sapiens (Human) OX=9606 GN=LAP3 PE=1 SV=3	LAP3	0.0815004	0.469299	0.788336	8.35469e+07	7.89639e+07	7.13043e+07	7.27222e+07	7.75583e+07	7.04008e+07
O14787	Transportin-2 OS=Homo sapiens (Human) OX=9606 GN=TNPO2 PE=1 SV=3	TNPO2	0.116044	0.534651	0.820038	5.61347e+07	4.59655e+07	5.51026e+07	4.49143e+07	5.99912e+07	4.14538e+07
P00387	NADH-cytochrome b5 reductase 3 OS=Homo sapiens (Human) OX=9606 GN=CYB5R3 PE=1 SV=3	CYB5R3	-0.00896152	0.938232	0.983587	3.78848e+08	4.42135e+08	3.99843e+08	3.78238e+08	4.13611e+08	4.3616e+08
Q7Z6B7	SLIT-ROBO Rho GTPase-activating protein 1 OS=Homo sapiens (Human) OX=9606 GN=SRGAP1 PE=1 SV=1	SRGAP1	-0.159007	0.191879	0.613674	4.70916e+07	4.19392e+07	4.86607e+07	5.12239e+07	4.80449e+07	5.43524e+07
Q96KR1	Zinc finger RNA-binding protein OS=Homo sapiens (Human) OX=9606 GN=ZFR PE=1 SV=2	ZFR	0.145665	0.400628	0.746922	9.21013e+07	99925211	7.91853e+07	9.34909e+07	6.83522e+07	8.42393e+07
Q9UL18	Protein argonaute-1 OS=Homo sapiens (Human) OX=9606 GN=AGO1 PE=1 SV=3	AGO1; EIF2C1	0.124034	0.28327	0.675674	1.06695e+08	9.54881e+07	9.54348e+07	8.55224e+07	8.98578e+07	9.77579e+07
Q8NCB2	CaM kinase-like vesicle-associated protein OS=Homo sapiens (Human) OX=9606 GN=CAMKV PE=2 SV=2	CAMKV	0.0619423	0.588472	0.845923	1.1617e+08	1.18955e+08	1.36908e+08	1.14797e+08	1.25176e+08	1.15748e+08
P42166	Lamina-associated polypeptide 2, isoform alpha OS=Homo sapiens (Human) OX=9606 GN=TMPO PE=1 SV=2	TMPO	0.116689	0.333813	0.7075	3.72527e+08	3.36047e+08	3.30686e+08	3.24665e+08	2.91095e+08	3.43655e+08
O75592	E3 ubiquitin-protein ligase MYCBP2 OS=Homo sapiens (Human) OX=9606 GN=MYCBP2 PE=1 SV=4		-0.448111	0.0840487	0.501593	3.76345e+07	5.54859e+07	5.73298e+07	5.99799e+07	8.11179e+07	6.24757e+07
O75367	Core histone macro-H2A.1 OS=Homo sapiens (Human) OX=9606 GN=MACROH2A1 PE=1 SV=4	H2AFY	-0.14433	0.227995	0.638638	9.91273e+08	8.67678e+08	8.37486e+08	9.92068e+08	9.49542e+08	1.03233e+09
P40926	Malate dehydrogenase, mitochondrial OS=Homo sapiens (Human) OX=9606 GN=MDH2 PE=1 SV=3	MDH2	-0.192653	0.0961753	0.521276	2.39595e+09	2.58047e+09	2.33951e+09	2.62749e+09	2.91387e+09	2.82015e+09
P62191	26S proteasome regulatory subunit 4 OS=Homo sapiens (Human) OX=9606 GN=PSMC1 PE=1 SV=1	PSMC1	0.0414106	0.673157	0.890693	3.04031e+08	3.03962e+08	3.14381e+08	3.19081e+08	2.84072e+08	2.94082e+08
Q9ULB1	Neurexin-1 OS=Homo sapiens (Human) OX=9606 GN=NRXN1 PE=2 SV=1	NRXN1	0.307582	0.126994	0.546437	1.23531e+08	1.13932e+08	8.34729e+07	8.09398e+07	9.22589e+07	8.299e+07
Q9NQ66	1-phosphatidylinositol 4,5-bisphosphate phosphodiesterase beta-1 OS=Homo sapiens (Human) OX=9606 GN=PLCB1 PE=1 SV=1	PLCB1	-0.457124	0.0539464	0.4573	2.45385e+07	3.86325e+07	3.52815e+07	4.23095e+07	4.37717e+07	4.67241e+07
P27448	MAP/microtubule affinity-regulating kinase 3 OS=Homo sapiens (Human) OX=9606 GN=MARK3 PE=1 SV=5		0.158332	0.794149	0.931405	3.58132e+07	1.0188e+08	1.24999e+08	5.72229e+07	4.80814e+07	1.19263e+08
Q9Y4W6	AFG3-like protein 2 OS=Homo sapiens (Human) OX=9606 GN=AFG3L2 PE=1 SV=2	AFG3L2	-0.168781	0.171736	0.591984	1.89862e+08	1.82125e+08	1.83454e+08	2.15423e+08	1.8623e+08	2.24605e+08
Q8N766	ER membrane protein complex subunit 1 OS=Homo sapiens (Human) OX=9606 GN=EMC1 PE=1 SV=1	EMC1	-0.0583742	0.649963	0.87893	5.70092e+07	6.2934e+07	5.82056e+07	5.87155e+07	5.67621e+07	7.07458e+07
Q9UHG3	Prenylcysteine oxidase 1 OS=Homo sapiens (Human) OX=9606 GN=PCYOX1 PE=1 SV=3	PCYOX1	0.0137006	0.880471	0.964643	2.92827e+08	3.04405e+08	3.08443e+08	3.07909e+08	2.89686e+08	2.99581e+08
Q15366	Poly(rC)-binding protein 2 OS=Homo sapiens (Human) OX=9606 GN=PCBP2 PE=1 SV=1	PCBP2	0.235693	0.10129	0.527833	4.75247e+08	4.06428e+08	3.92324e+08	3.48316e+08	3.92088e+08	3.39891e+08
P49257	Protein ERGIC-53 OS=Homo sapiens (Human) OX=9606 GN=LMAN1 PE=1 SV=2	LMAN1	-0.0513634	0.741404	0.915989	1.53527e+08	1.58987e+08	1.86512e+08	1.67221e+08	2.00652e+08	1.50974e+08
O14776	Transcription elongation regulator 1 OS=Homo sapiens (Human) OX=9606 GN=TCERG1 PE=1 SV=2	TCERG1	0.112096	0.317683	0.697032	2.38195e+08	235574735	2.24964e+08	2.296e+08	1.96321e+08	2.2182e+08
O43252	Bifunctional 3'-phosphoadenosine 5'-phosphosulfate synthase 1 OS=Homo sapiens (Human) OX=9606 GN=PAPSS1 PE=1 SV=2	PAPSS1	0.0365637	0.804721	0.935567	6.61182e+07	7.74064e+07	8.1444e+07	7.83544e+07	7.8147e+07	6.30901e+07
P21579	Synaptotagmin-1 OS=Homo sapiens (Human) OX=9606 GN=SYT1 PE=1 SV=1	SYT1	-0.22494	0.0583839	0.464185	2.98715e+08	2.83536e+08	2.9876e+08	3.40961e+08	3.66307e+08	3.23429e+08
P62714	Serine/threonine-protein phosphatase 2A catalytic subunit beta isoform OS=Homo sapiens (Human) OX=9606 GN=PPP2CB PE=1 SV=1	PPP2CB	-0.0892465	0.332205	0.706638	5.47106e+08	5.62079e+08	5.63362e+08	5.98078e+08	5.79913e+08	6.01359e+08
Q92797	Symplekin OS=Homo sapiens (Human) OX=9606 GN=SYMPK PE=1 SV=2	SYMPK	0.606675	0.033792	0.408492	5.33861e+07	4.4978e+07	4.31763e+07	3.42546e+07	2.27159e+07	3.77349e+07
Q8IYB7	DIS3-like exonuclease 2 OS=Homo sapiens (Human) OX=9606 GN=DIS3L2 PE=1 SV=4	DIS3L2	-0.146459	0.150513	0.573478	5.83605e+07	5.61549e+07	5.99271e+07	6.66826e+07	6.36949e+07	6.27015e+07
P22059	Oxysterol-binding protein 1 OS=Homo sapiens (Human) OX=9606 GN=OSBP PE=1 SV=1	OSBP	0.295075	0.231792	0.63979	1.09839e+08	9.85344e+07	1.00882e+08	8.27742e+07	6.32863e+07	1.12843e+08
Q9NU22	Midasin OS=Homo sapiens (Human) OX=9606 GN=MDN1 PE=1 SV=2	MDN1	0.156399	0.617052	0.862882	6.98643e+06	8.25742e+06	1.06695e+07	6.45579e+06	6.03747e+06	1.14077e+07
O60333	Kinesin-like protein KIF1B OS=Homo sapiens (Human) OX=9606 GN=KIF1B PE=1 SV=5	KIF1B	-0.536278	0.159175	0.581092	5.18573e+06	1.17473e+07	1.01053e+07	1.27534e+07	1.0394e+07	1.41644e+07
Q99719	Septin-5 OS=Homo sapiens (Human) OX=9606 GN=SEPTIN5 PE=1 SV=1	SEPT5	0.0205281	0.846245	0.952508	4.28423e+08	4.40961e+08	4.3027e+08	4.68947e+08	4.15165e+08	4.00066e+08
Q9BTV5	Fibronectin type III and SPRY domain-containing protein 1 OS=Homo sapiens (Human) OX=9606 GN=FSD1 PE=1 SV=1	FSD1	0.014074	0.920278	0.978255	2.09261e+08	2.04393e+08	2.27611e+08	2.4355e+08	1.83178e+08	2.11921e+08
Q92769	Histone deacetylase 2 OS=Homo sapiens (Human) OX=9606 GN=HDAC2 PE=1 SV=2	HDAC2	0.220964	0.267698	0.664559	2.45552e+08	2.41718e+08	1.95831e+08	2.28853e+08	1.57085e+08	2.04218e+08
Q9Y2Z0	Protein SGT1 homolog OS=Homo sapiens (Human) OX=9606 GN=SUGT1 PE=1 SV=3	SUGT1	0.170147	0.140404	0.562092	5.19906e+08	5.22029e+08	4.88073e+08	4.90988e+08	4.41278e+08	4.29203e+08
P67775	Serine/threonine-protein phosphatase 2A catalytic subunit alpha isoform OS=Homo sapiens (Human) OX=9606 GN=PPP2CA PE=1 SV=1	PPP2CA	0.513715	0.202558	0.62275		127144576		8.90541e+07
Q9Y285	Phenylalanine--tRNA ligase alpha subunit OS=Homo sapiens (Human) OX=9606 GN=FARSA PE=1 SV=3	FARSA	0.160795	0.263177	0.662961	1.29946e+08	1.4976e+08	1.49314e+08	1.31499e+08	1.41293e+08	1.11944e+08
Q9NV70	Exocyst complex component 1 OS=Homo sapiens (Human) OX=9606 GN=EXOC1 PE=1 SV=4	EXOC1	0.126984	0.348236	0.718926	8.29412e+07	6.68475e+07	7.10389e+07	7.28252e+07	6.60958e+07	6.28373e+07
Q7KZ85	Transcription elongation factor SPT6 OS=Homo sapiens (Human) OX=9606 GN=SUPT6H PE=1 SV=2	SUPT6H	0.0239005	0.93083	0.980937	4.26129e+07	38255605	2.43103e+07	3.54762e+07	2.6762e+07	3.9718e+07
O60701	UDP-glucose 6-dehydrogenase OS=Homo sapiens (Human) OX=9606 GN=UGDH PE=1 SV=1	UGDH	0.257052	0.223949	0.638137	1.12774e+08	92787297	7.11411e+07	8.11128e+07	6.95059e+07	7.73689e+07
P15121	Aldo-keto reductase family 1 member B1 OS=Homo sapiens (Human) OX=9606 GN=AKR1B1 PE=1 SV=3	AKR1B1	0.238785	0.0768632	0.48961	6.76145e+08	6.4023e+08	6.30257e+08	6.01862e+08	4.93413e+08	5.59166e+08
P49790	Nuclear pore complex protein Nup153 OS=Homo sapiens (Human) OX=9606 GN=NUP153 PE=1 SV=2	NUP153	-0.09244	0.741286	0.915989	2.90031e+07	3.06844e+07	1.98282e+07	3.15285e+07	2.01845e+07	3.36052e+07
Q13616	Cullin-1 OS=Homo sapiens (Human) OX=9606 GN=CUL1 PE=1 SV=2	CUL1	0.126657	0.324455	0.703204	1.12228e+08	9.84047e+07	8.97613e+07	9.47876e+07	8.6939e+07	9.24393e+07
Q9Y2Q0	Phospholipid-transporting ATPase IA OS=Homo sapiens (Human) OX=9606 GN=ATP8A1 PE=1 SV=1	ATP8A1	-0.225335	0.146843	0.568657	8.20051e+07	8.37654e+07	1.04136e+08	9.90356e+07	1.01079e+08	1.1417e+08
P54920	Alpha-soluble NSF attachment protein OS=Homo sapiens (Human) OX=9606 GN=NAPA PE=1 SV=3	NAPA	-0.145633	0.198073	0.617674	1.93055e+08	1.65854e+08	1.77899e+08	2.02113e+08	1.90867e+08	1.99882e+08
O43660	Pleiotropic regulator 1 OS=Homo sapiens (Human) OX=9606 GN=PLRG1 PE=1 SV=1	PLRG1	-0.0496152	0.725075	0.910889	4.93536e+07	5.08998e+07	4.71296e+07	4.66611e+07	4.66695e+07	6.02765e+07
Q6NUK1	Calcium-binding mitochondrial carrier protein SCaMC-1 OS=Homo sapiens (Human) OX=9606 GN=SLC25A24 PE=1 SV=2	SLC25A24	0.0857505	0.449939	0.774067	2.82735e+08	2.73413e+08	2.66688e+08	2.64162e+08	2.33795e+08	2.79291e+08
Q9P2S2	Neurexin-2 OS=Homo sapiens (Human) OX=9606 GN=NRXN2 PE=2 SV=1	NRXN2	-0.116828	0.40414	0.747589	1.76918e+08	2.1662e+08	2.10587e+08	1.97586e+08	2.38387e+08	2.18458e+08
P04181	Ornithine aminotransferase, mitochondrial OS=Homo sapiens (Human) OX=9606 GN=OAT PE=1 SV=1	OAT	-0.11835	0.510679	0.806568	1.16132e+08	1.74569e+08	1.3718e+08	1.44172e+08	1.6097e+08	1.53272e+08
Q9UBB4	Ataxin-10 OS=Homo sapiens (Human) OX=9606 GN=ATXN10 PE=1 SV=1	ATXN10	0.17518	0.160908	0.58298	1.91066e+08	1.77103e+08	1.95749e+08	1.71297e+08	1.78336e+08	1.50632e+08
P61158	Actin-related protein 3 OS=Homo sapiens (Human) OX=9606 GN=ACTR3 PE=1 SV=3	ACTR3	-0.0676136	0.473056	0.789982	4.96415e+08	509436468	4.89614e+08	5.0989e+08	5.1099e+08	5.46968e+08
Q9UN86	Ras GTPase-activating protein-binding protein 2 OS=Homo sapiens (Human) OX=9606 GN=G3BP2 PE=1 SV=2	G3BP2	0.0925131	0.433548	0.76335	3.4709e+08	3.18636e+08	3.66171e+08	3.4465e+08	2.95859e+08	3.27649e+08
Q99497	Protein/nucleic acid deglycase DJ-1 OS=Homo sapiens (Human) OX=9606 GN=PARK7 PE=1 SV=2	PARK7	-0.0638288	0.547977	0.827201	6.99922e+08	6.62811e+08	6.75476e+08	6.823e+08	7.75668e+08	6.76146e+08
P09972	Fructose-bisphosphate aldolase C OS=Homo sapiens (Human) OX=9606 GN=ALDOC PE=1 SV=2	ALDOC	0.105431	0.514965	0.807828	1.50009e+08	1.84551e+08	1.8628e+08	1.65041e+08	1.81358e+08	1.38375e+08
O75334	Liprin-alpha-2 OS=Homo sapiens (Human) OX=9606 GN=PPFIA2 PE=1 SV=2	PPFIA2	-0.194202	0.343086	0.713257	3.80988e+07	5.02797e+07	6.04167e+07	5.17831e+07	5.58383e+07	5.99408e+07
Q9P253	Vacuolar protein sorting-associated protein 18 homolog OS=Homo sapiens (Human) OX=9606 GN=VPS18 PE=1 SV=2	VPS18	0.0586262	0.651969	0.879295	4.75969e+07	4.85735e+07	4.62859e+07	5.27608e+07	4.36112e+07	4.11693e+07
P51991	Heterogeneous nuclear ribonucleoprotein A3 OS=Homo sapiens (Human) OX=9606 GN=HNRNPA3 PE=1 SV=2	HNRNPA3	-0.0646333	0.624539	0.868026	1.35192e+09	1.38888e+09	1.27744e+09	1.51427e+09	1.20692e+09	1.50121e+09
Q9C0H9	SRC kinase signaling inhibitor 1 OS=Homo sapiens (Human) OX=9606 GN=SRCIN1 PE=1 SV=4		-0.281474	0.0541352	0.4573	4.36046e+07	4.93923e+07	4.73117e+07	6.07909e+07	5.05729e+07	5.95115e+07
Q14257	Reticulocalbin-2 OS=Homo sapiens (Human) OX=9606 GN=RCN2 PE=1 SV=1	RCN2	0.0181857	0.853957	0.957223	3.89719e+08	382562379	3.57102e+08	3.61811e+08	3.60904e+08	3.92599e+08
P17655	Calpain-2 catalytic subunit OS=Homo sapiens (Human) OX=9606 GN=CAPN2 PE=1 SV=6	CAPN2	0.119344	0.273187	0.669686	8.07466e+07	84545682	9.21515e+07	8.17691e+07	7.56411e+07	7.93584e+07
P15311	Ezrin OS=Homo sapiens (Human) OX=9606 GN=EZR PE=1 SV=4	EZR	0.266829	0.0870581	0.506338	1.80551e+08	1.86136e+08	1.90702e+08	1.62057e+08	1.72448e+08	1.31671e+08
Q6ZMI0	Protein phosphatase 1 regulatory subunit 21 OS=Homo sapiens (Human) OX=9606 GN=PPP1R21 PE=1 SV=1	PPP1R21	-0.211981	0.1856	0.609598	3.54597e+07	4.27307e+07	3.68329e+07	5.02376e+07	3.85961e+07	4.47278e+07
P52907	F-actin-capping protein subunit alpha-1 OS=Homo sapiens (Human) OX=9606 GN=CAPZA1 PE=1 SV=3	CAPZA1	-0.0648176	0.634262	0.871346	3.17591e+08	3.11538e+08	2.85499e+08	2.86812e+08	3.69113e+08	3.05327e+08
Q9H9B4	Sideroflexin-1 OS=Homo sapiens (Human) OX=9606 GN=SFXN1 PE=1 SV=4	SFXN1	-0.135873	0.163721	0.585053	6.61469e+08	6.41608e+08	6.56546e+08	6.98595e+08	7.18703e+08	7.36164e+08
Q09028	Histone-binding protein RBBP4 OS=Homo sapiens (Human) OX=9606 GN=RBBP4 PE=1 SV=3	RBBP4	0.412135	0.00831648	0.326178	4.0284e+08	3.74292e+08	3.5435e+08	3.05783e+08	2.70973e+08	2.73679e+08
P51114	Fragile X mental retardation syndrome-related protein 1 OS=Homo sapiens (Human) OX=9606 GN=FXR1 PE=1 SV=3	FXR1	0.240383	0.0581737	0.463332	9.2327e+07	82804935	9.4301e+07	7.60642e+07	7.20699e+07	7.97774e+07
P52701	DNA mismatch repair protein Msh6 OS=Homo sapiens (Human) OX=9606 GN=MSH6 PE=1 SV=2	MSH6	0.813979	0.0259063	0.408492	9.49085e+07	8.55824e+07	6.02144e+07	5.42914e+07	3.21236e+07	5.16104e+07
Q9UKE5	TRAF2 and NCK-interacting protein kinase OS=Homo sapiens (Human) OX=9606 GN=TNIK PE=1 SV=1	TNIK	-0.200369	0.0909858	0.511925	3.79253e+07	3.59325e+07	3.39002e+07	4.3897e+07	3.9637e+07	4.02749e+07
P08195	4F2 cell-surface antigen heavy chain OS=Homo sapiens (Human) OX=9606 GN=SLC3A2 PE=1 SV=3	SLC3A2	-0.314281	0.028928	0.408492	1.68236e+08	1.95127e+08	1.80482e+08	2.09044e+08	2.40239e+08	2.26786e+08
Q8WUD1	Ras-related protein Rab-2B OS=Homo sapiens (Human) OX=9606 GN=RAB2B PE=1 SV=1	RAB2B	-0.102182	0.364345	0.723925	4.2118e+08	4.78345e+08	4.44648e+08	4.5322e+08	4.7481e+08	5.14843e+08
Q8TDC3	Serine/threonine-protein kinase BRSK1 OS=Homo sapiens (Human) OX=9606 GN=BRSK1 PE=1 SV=2	BRSK1	-0.0285672	0.826228	0.944276	5.36376e+07	56901776	4.73166e+07	5.97419e+07	5.08057e+07	5.04913e+07
Q9C0B1	Alpha-ketoglutarate-dependent dioxygenase FTO OS=Homo sapiens (Human) OX=9606 GN=FTO PE=1 SV=3	FTO	0.0438433	0.82591	0.944276	8.75427e+07	5.67584e+07	6.93521e+07	7.78217e+07	6.21627e+07	6.50257e+07
Q9Y2L1	Exosome complex exonuclease RRP44 OS=Homo sapiens (Human) OX=9606 GN=DIS3 PE=1 SV=2	DIS3	0.234125	0.223115	0.638137	7.80746e+07	5.90862e+07	6.2601e+07	6.58023e+07	5.63298e+07	4.78809e+07
P62873	Guanine nucleotide-binding protein G(I)/G(S)/G(T) subunit beta-1 OS=Homo sapiens (Human) OX=9606 GN=GNB1 PE=1 SV=3	GNB1	-0.0777648	0.408913	0.750712	2.02448e+09	2.0364e+09	2.00013e+09	2.18186e+09	2.18336e+09	2.03474e+09
Q14240	Eukaryotic initiation factor 4A-II OS=Homo sapiens (Human) OX=9606 GN=EIF4A2 PE=1 SV=2	EIF4A2	-0.0432992	0.747498	0.918085	2.48053e+08	2.10015e+08	2.31134e+08	2.41086e+08	2.61649e+08	2.08868e+08
Q13428	Treacle protein OS=Homo sapiens (Human) OX=9606 GN=TCOF1 PE=1 SV=3	TCOF1	0.185131	0.355212	0.72102	1.22654e+08	107863018	1.14476e+08	9.47035e+07	8.35979e+07	1.30172e+08
P07384	Calpain-1 catalytic subunit OS=Homo sapiens (Human) OX=9606 GN=CAPN1 PE=1 SV=1	CAPN1	0.197159	0.136969	0.559847	3.03149e+08	3.10119e+08	3.11124e+08	2.86195e+08	2.35929e+08	2.87489e+08
Q9Y230	RuvB-like 2 OS=Homo sapiens (Human) OX=9606 GN=RUVBL2 PE=1 SV=3	RUVBL2	-0.0132426	0.887897	0.965675	4.4538e+08	4.76543e+08	4.48931e+08	4.65213e+08	4.43015e+08	4.75227e+08
Q6VY07	Phosphofurin acidic cluster sorting protein 1 OS=Homo sapiens (Human) OX=9606 GN=PACS1 PE=1 SV=2	PACS1	-0.246621	0.0349336	0.408492	1.06652e+08	1.02832e+08	1.01499e+08	1.18767e+08	1.2928e+08	1.21075e+08
O14639	Actin-binding LIM protein 1 OS=Homo sapiens (Human) OX=9606 GN=ABLIM1 PE=1 SV=3	ABLIM1	-0.127862	0.459795	0.781972	8.50255e+07	9.93489e+07	9.89827e+07	1.14121e+08	1.1419e+08	8.37045e+07
P00367	Glutamate dehydrogenase 1, mitochondrial OS=Homo sapiens (Human) OX=9606 GN=GLUD1 PE=1 SV=2	GLUD1	-0.0199488	0.869307	0.96127	3.67834e+08	419433420	4.00941e+08	4.34919e+08	3.60316e+08	4.11452e+08
P26368	Splicing factor U2AF 65 kDa subunit OS=Homo sapiens (Human) OX=9606 GN=U2AF2 PE=1 SV=4	U2AF2	0.120734	0.421016	0.756922	3.79271e+08	3.83402e+08	3.49859e+08	3.87221e+08	2.87243e+08	3.55841e+08
Q9Y2E4	Disco-interacting protein 2 homolog C OS=Homo sapiens (Human) OX=9606 GN=DIP2C PE=1 SV=2	DIP2C	0.0755821	0.647885	0.878224	4.0801e+07	4.4398e+07	4.88107e+07	4.11594e+07	3.61983e+07	5.07148e+07
P62879	Guanine nucleotide-binding protein G(I)/G(S)/G(T) subunit beta-2 OS=Homo sapiens (Human) OX=9606 GN=GNB2 PE=1 SV=3	GNB2	0.16991	0.231836	0.63979	2.80457e+08	3.58022e+08	3.14002e+08	2.69396e+08	3.03423e+08	2.70909e+08
P49756	RNA-binding protein 25 OS=Homo sapiens (Human) OX=9606 GN=RBM25 PE=1 SV=3	RBM25	-0.0250921	0.796851	0.931512	1.05084e+08	9.57066e+07	9.40771e+07	1.01722e+08	9.8137e+07	9.98562e+07
Q8IWV7	E3 ubiquitin-protein ligase UBR1 OS=Homo sapiens (Human) OX=9606 GN=UBR1 PE=1 SV=1	UBR1	-0.32766	0.457532	0.780195	7.41813e+06	1.58607e+07	1.0406e+07	8.14688e+06	1.85237e+07	1.60357e+07
P27348	14-3-3 protein theta OS=Homo sapiens (Human) OX=9606 GN=YWHAQ PE=1 SV=1	YWHAQ	0.00705919	0.951742	0.987534	2.70713e+09	2.68216e+09	2.74852e+09	2.67226e+09	3.02063e+09	2.43637e+09
Q5JWF2	Guanine nucleotide-binding protein G(s) subunit alpha isoforms XLas OS=Homo sapiens (Human) OX=9606 GN=GNAS PE=1 SV=2	GNAS	-0.138505	0.186719	0.609598	5.53212e+08	5.90395e+08	5.61037e+08	6.44149e+08	5.90478e+08	6.42567e+08
P22234	Multifunctional protein ADE2 OS=Homo sapiens (Human) OX=9606 GN=PAICS PE=1 SV=3	PAICS	0.282809	0.0492786	0.448959	4.44555e+08	3.66215e+08	3.7147e+08	3.29998e+08	3.10386e+08	3.27921e+08
Q92974	Rho guanine nucleotide exchange factor 2 OS=Homo sapiens (Human) OX=9606 GN=ARHGEF2 PE=1 SV=4	ARHGEF2	0.0385586	0.7762	0.926281	5.31357e+07	5.92226e+07	6.99725e+07	6.10907e+07	5.87116e+07	5.66605e+07
Q9NVA2	Septin-11 OS=Homo sapiens (Human) OX=9606 GN=SEPTIN11 PE=1 SV=3	SEPT11	0.107136	0.316347	0.697032	5.93683e+08	5.88016e+08	6.08397e+08	5.94263e+08	5.13391e+08	5.57123e+08
Q7L099	Protein RUFY3 OS=Homo sapiens (Human) OX=9606 GN=RUFY3 PE=1 SV=1	RUFY3	-0.0553114	0.591727	0.84747	9.07419e+08	9.35118e+08	9.80488e+08	1.03759e+09	9.13798e+08	9.84445e+08
Q9H2U1	ATP-dependent DNA/RNA helicase DHX36 OS=Homo sapiens (Human) OX=9606 GN=DHX36 PE=1 SV=2	DHX36	0.351227	0.160413	0.58298	4.61231e+07	4.17305e+07	4.48373e+07	4.33412e+07	3.82189e+07	2.50982e+07
P35241	Radixin OS=Homo sapiens (Human) OX=9606 GN=RDX PE=1 SV=1	RDX	0.121766	0.580327	0.841723	8.86589e+07	1.179e+08	6.81559e+07	8.06933e+07	8.4056e+07	8.15391e+07
Q8NFD5	AT-rich interactive domain-containing protein 1B OS=Homo sapiens (Human) OX=9606 GN=ARID1B PE=1 SV=2	ARID1B	0.131538	0.514484	0.807828	4.63151e+07	4.42481e+07	5.10398e+07	4.69913e+07	3.29668e+07	5.1362e+07
Q13330	Metastasis-associated protein MTA1 OS=Homo sapiens (Human) OX=9606 GN=MTA1 PE=1 SV=2	MTA1	0.327718	0.21875	0.634577	8.41515e+07	7.74049e+07	6.31873e+07	6.94419e+07	4.26584e+07	7.0287e+07
Q13098	COP9 signalosome complex subunit 1 OS=Homo sapiens (Human) OX=9606 GN=GPS1 PE=1 SV=4	GPS1	0.02458	0.794416	0.931405	1.87206e+08	1.80141e+08	1.77395e+08	1.70024e+08	1.80319e+08	1.85407e+08
P63241	Eukaryotic translation initiation factor 5A-1 OS=Homo sapiens (Human) OX=9606 GN=EIF5A PE=1 SV=2	EIF5A	0.152571	0.224542	0.638301	7.18919e+08	6.08864e+08	7.33628e+08	6.07459e+08	5.97777e+08	6.43923e+08
Q9UGP8	Translocation protein SEC63 homolog OS=Homo sapiens (Human) OX=9606 GN=SEC63 PE=1 SV=2	SEC63	-0.161237	0.129045	0.54847	9.34328e+07	9.62032e+07	9.08508e+07	1.04353e+08	9.97338e+07	1.09719e+08
O00291	Huntingtin-interacting protein 1 OS=Homo sapiens (Human) OX=9606 GN=HIP1 PE=1 SV=5	HIP1	0.278372	0.05377	0.4573	1.12143e+08	1.08221e+08	1.08524e+08	1.02234e+08	8.16231e+07	8.8472e+07
Q15555	Microtubule-associated protein RP/EB family member 2 OS=Homo sapiens (Human) OX=9606 GN=MAPRE2 PE=1 SV=1	MAPRE2	-0.156125	0.219071	0.634577	4.64662e+08	4.57979e+08	4.70694e+08	5.12686e+08	5.80733e+08	4.65467e+08
Q15437	Protein transport protein Sec23B OS=Homo sapiens (Human) OX=9606 GN=SEC23B PE=1 SV=2	SEC23B	0.258752	0.229131	0.638638	4.50119e+07	4.7946e+07	4.57013e+07	4.14231e+07	2.93132e+07	4.74271e+07
Q29RF7	Sister chromatid cohesion protein PDS5 homolog A OS=Homo sapiens (Human) OX=9606 GN=PDS5A PE=1 SV=1	PDS5A	0.452973	0.139937	0.560979	3.03026e+07	2.54192e+07	2.488e+07	2.11543e+07	1.33915e+07	2.63747e+07
O75382	Tripartite motif-containing protein 3 OS=Homo sapiens (Human) OX=9606 GN=TRIM3 PE=1 SV=2	TRIM3	0.171898	0.17302	0.592912	6.16647e+07	6.31391e+07	6.86867e+07	6.30278e+07	5.6187e+07	5.28201e+07
Q5BKZ1	DBIRD complex subunit ZNF326 OS=Homo sapiens (Human) OX=9606 GN=ZNF326 PE=1 SV=2	ZNF326	0.231785	0.135348	0.558064	1.1425e+08	1.01213e+08	1.14705e+08	1.06396e+08	9.44593e+07	8.15045e+07
Q9Y490	Talin-1 OS=Homo sapiens (Human) OX=9606 GN=TLN1 PE=1 SV=3	TLN1	1.36085	0.000519663	0.165077	1.89992e+07	1.3001e+07	1.23304e+07	5.48769e+06	5.20969e+06	6.28808e+06
Q8IXI2	Mitochondrial Rho GTPase 1 OS=Homo sapiens (Human) OX=9606 GN=RHOT1 PE=1 SV=2	RHOT1	-0.117612	0.234743	0.641597	1.01158e+08	1.06638e+08	9.85991e+07	1.12864e+08	1.11725e+08	1.07719e+08
P08865	40S ribosomal protein SA OS=Homo sapiens (Human) OX=9606 GN=RPSA PE=1 SV=4	RPSA	0.209262	0.0636602	0.471484	9.69898e+08	9.54756e+08	9.15266e+08	7.90741e+08	8.64703e+08	8.02198e+08
P09622	Dihydrolipoyl dehydrogenase, mitochondrial OS=Homo sapiens (Human) OX=9606 GN=DLD PE=1 SV=2	DLD	-0.0797108	0.402287	0.74696	4.67792e+08	4.83516e+08	5.01299e+08	5.03029e+08	5.28876e+08	5.03037e+08
O43426	Synaptojanin-1 OS=Homo sapiens (Human) OX=9606 GN=SYNJ1 PE=1 SV=2	SYNJ1	-0.257658	0.0645489	0.473332	8.99876e+07	1.02511e+08	1.11053e+08	1.21353e+08	1.24086e+08	1.1625e+08
O75306	NADH dehydrogenase [ubiquinone] iron-sulfur protein 2, mitochondrial OS=Homo sapiens (Human) OX=9606 GN=NDUFS2 PE=1 SV=2	NDUFS2	-0.103518	0.274759	0.670365	1.77741e+08	1.81519e+08	1.89592e+08	1.95273e+08	1.98548e+08	1.95663e+08
P63096	Guanine nucleotide-binding protein G(i) subunit alpha-1 OS=Homo sapiens (Human) OX=9606 GN=GNAI1 PE=1 SV=2	GNAI1	-0.0476003	0.655342	0.881422	6.07157e+08	6.44958e+08	6.07304e+08	6.79968e+08	5.87092e+08	6.57705e+08
Q9Y3F4	Serine-threonine kinase receptor-associated protein OS=Homo sapiens (Human) OX=9606 GN=STRAP PE=1 SV=1	STRAP	0.0891239	0.34217	0.712985	4.37012e+08	4.18036e+08	4.09608e+08	3.96556e+08	3.9059e+08	4.01387e+08
Q15042	Rab3 GTPase-activating protein catalytic subunit OS=Homo sapiens (Human) OX=9606 GN=RAB3GAP1 PE=1 SV=3	RAB3GAP1	-0.0391869	0.709773	0.905362	4.67451e+07	4.55792e+07	4.67318e+07	4.36911e+07	5.12716e+07	4.82207e+07
P50453	Serpin B9 OS=Homo sapiens (Human) OX=9606 GN=SERPINB9 PE=1 SV=1	SERPINB9	0.224753	0.14728	0.568695	1.71635e+08	1.8461e+08	1.93791e+08	1.56226e+08	1.805e+08	1.36457e+08
Q9UHB9	Signal recognition particle subunit SRP68 OS=Homo sapiens (Human) OX=9606 GN=SRP68 PE=1 SV=2	SRP68	0.176664	0.120162	0.540407	1.17779e+08	1.0317e+08	1.14185e+08	9.96592e+07	1.00429e+08	9.60086e+07
Q5TH69	Brefeldin A-inhibited guanine nucleotide-exchange protein 3 OS=Homo sapiens (Human) OX=9606 GN=ARFGEF3 PE=1 SV=3	KIAA1244; ARFGEF3	1.85718e-05	0.999929	0.999929	1.95087e+07	2.09274e+07	1.43835e+07	1.47818e+07	2.03269e+07	1.95431e+07
P47755	F-actin-capping protein subunit alpha-2 OS=Homo sapiens (Human) OX=9606 GN=CAPZA2 PE=1 SV=3	CAPZA2	-0.27335	0.107257	0.536258	2.31471e+08	2.59259e+08	1.93242e+08	2.5486e+08	2.98862e+08	2.68794e+08
Q5T5U3	Rho GTPase-activating protein 21 OS=Homo sapiens (Human) OX=9606 GN=ARHGAP21 PE=1 SV=2		0.116172	0.59953	0.853487	3.86909e+07	4.28964e+07	4.52498e+07	4.74022e+07	4.32157e+07	2.87935e+07
Q9BSJ8	Extended synaptotagmin-1 OS=Homo sapiens (Human) OX=9606 GN=ESYT1 PE=1 SV=1	ESYT1	0.155932	0.498894	0.800419	4.27645e+07	6.08021e+07	5.37077e+07	3.60019e+07	5.10816e+07	5.4907e+07
Q96DI7	U5 small nuclear ribonucleoprotein 40 kDa protein OS=Homo sapiens (Human) OX=9606 GN=SNRNP40 PE=1 SV=1	SNRNP40	0.192641	0.265083	0.664147	6.63754e+07	7.01916e+07	6.67872e+07	7.00099e+07	4.83187e+07	6.16224e+07
P36578	60S ribosomal protein L4 OS=Homo sapiens (Human) OX=9606 GN=RPL4 PE=1 SV=5	RPL4	0.301217	0.0168395	0.381322	8.79224e+08	9.11777e+08	8.78133e+08	7.60561e+08	7.17527e+08	6.89526e+08
Q15031	Probable leucine--tRNA ligase, mitochondrial OS=Homo sapiens (Human) OX=9606 GN=LARS2 PE=1 SV=2	LARS2	0.00893624	0.966947	0.991389	3.79939e+07	4.88614e+07	4.5951e+07	4.72656e+07	3.34575e+07	5.29501e+07
Q15019	Septin-2 OS=Homo sapiens (Human) OX=9606 GN=SEPTIN2 PE=1 SV=1	SEPT2	0.40926	0.0223847	0.40366	3.86587e+08	331989298	3.36501e+08	2.98057e+08	2.33259e+08	2.65228e+08
Q9H845	Complex I assembly factor ACAD9, mitochondrial OS=Homo sapiens (Human) OX=9606 GN=ACAD9 PE=1 SV=1	ACAD9	0.00578237	0.960322	0.990645	8.01062e+07	7.95503e+07	7.3102e+07	7.41148e+07	8.60571e+07	7.21645e+07
O00499	Myc box-dependent-interacting protein 1 OS=Homo sapiens (Human) OX=9606 GN=BIN1 PE=1 SV=1	BIN1	-0.0351177	0.85648	0.957998	8.83644e+07	1.10403e+08	8.61458e+07	1.10944e+08	1.05607e+08	7.71638e+07
Q9Y3R0	Glutamate receptor-interacting protein 1 OS=Homo sapiens (Human) OX=9606 GN=GRIP1 PE=1 SV=3	GRIP1	0.0102672	0.954849	0.988033	5.07043e+07	4.47425e+07	5.39287e+07	5.98218e+07	4.97563e+07	4.02351e+07
P46060	Ran GTPase-activating protein 1 OS=Homo sapiens (Human) OX=9606 GN=RANGAP1 PE=1 SV=1	RANGAP1	0.226058	0.071687	0.480405	1.10655e+08	1.30426e+08	1.26233e+08	1.05476e+08	1.02905e+08	1.04898e+08
Q15738	Sterol-4-alpha-carboxylate 3-dehydrogenase, decarboxylating OS=Homo sapiens (Human) OX=9606 GN=NSDHL PE=1 SV=2	NSDHL	-0.0942607	0.420601	0.756922	1.39367e+08	1.37324e+08	1.39718e+08	1.51189e+08	1.32706e+08	1.62134e+08
P09471	Guanine nucleotide-binding protein G(o) subunit alpha OS=Homo sapiens (Human) OX=9606 GN=GNAO1 PE=1 SV=4	GNAO1	-0.0512024	0.653367	0.880458	9.00575e+08	1.05687e+09	1.01553e+09	1.04943e+09	1.06717e+09	9.60036e+08
O00154	Cytosolic acyl coenzyme A thioester hydrolase OS=Homo sapiens (Human) OX=9606 GN=ACOT7 PE=1 SV=3	ACOT7	-0.228518	0.0672217	0.478712	6.77594e+08	6.95837e+08	7.31132e+08	7.64702e+08	8.14776e+08	8.89845e+08
P23634	Plasma membrane calcium-transporting ATPase 4 OS=Homo sapiens (Human) OX=9606 GN=ATP2B4 PE=1 SV=2	ATP2B4	0.179336	0.542805	0.824224	1.07899e+07	10816635	6.16502e+06	7.29864e+06	9.95322e+06	6.82154e+06
Q9Y2X7	ARF GTPase-activating protein GIT1 OS=Homo sapiens (Human) OX=9606 GN=GIT1 PE=1 SV=2	GIT1	0.0165682	0.886657	0.965174	1.02636e+08	1.08376e+08	1.02135e+08	1.05589e+08	9.2222e+07	1.12717e+08
P61266	Syntaxin-1B OS=Homo sapiens (Human) OX=9606 GN=STX1B PE=1 SV=1	STX1B	-0.0922501	0.482433	0.793502	3.75371e+08	4.15335e+08	4.46601e+08	4.90836e+08	4.18898e+08	4.10247e+08
Q04828	Aldo-keto reductase family 1 member C1 OS=Homo sapiens (Human) OX=9606 GN=AKR1C1 PE=1 SV=1	AKR1C1	-0.0395574	0.733124	0.915237	4.3824e+08	5.15372e+08	4.55804e+08	5.03422e+08	4.95952e+08	4.47675e+08
Q15008	26S proteasome non-ATPase regulatory subunit 6 OS=Homo sapiens (Human) OX=9606 GN=PSMD6 PE=1 SV=1	PSMD6	0.0197192	0.851118	0.955451	3.59892e+08	3.26624e+08	3.41459e+08	3.46711e+08	3.1301e+08	3.54997e+08
Q9P2R7	Succinate--CoA ligase [ADP-forming] subunit beta, mitochondrial OS=Homo sapiens (Human) OX=9606 GN=SUCLA2 PE=1 SV=3	SUCLA2	-0.19426	0.113743	0.53828	3.76384e+08	3.79926e+08	3.6641e+08	4.6668e+08	3.90008e+08	4.31163e+08
Q15293	Reticulocalbin-1 OS=Homo sapiens (Human) OX=9606 GN=RCN1 PE=1 SV=1	RCN1	0.266905	0.0406498	0.424123	1.95315e+08	1.8742e+08	1.91338e+08	1.44772e+08	1.64052e+08	1.69297e+08
P28482	Mitogen-activated protein kinase 1 OS=Homo sapiens (Human) OX=9606 GN=MAPK1 PE=1 SV=3	MAPK1	1.05205	0.405024	0.747589	1.22161e+09	1.71723e+08	9.70154e+08	2.12562e+08	1.16951e+09	9.18367e+07
A1L0T0	Acetolactate synthase-like protein OS=Homo sapiens (Human) OX=9606 GN=ILVBL PE=1 SV=2	ILVBL	-0.2253	0.150083	0.573478	5.21675e+07	4.87345e+07	3.95358e+07	5.34395e+07	5.18842e+07	5.79156e+07
P09936	Ubiquitin carboxyl-terminal hydrolase isozyme L1 OS=Homo sapiens (Human) OX=9606 GN=UCHL1 PE=1 SV=2	UCHL1	-0.0608934	0.492509	0.797517	2.85538e+09	2.83971e+09	2.83332e+09	3.01556e+09	2.93447e+09	2.94665e+09
O15144	Actin-related protein 2/3 complex subunit 2 OS=Homo sapiens (Human) OX=9606 GN=ARPC2 PE=1 SV=1	ARPC2	-0.11967	0.234636	0.641597	3.97174e+08	4.22929e+08	3.90835e+08	4.38789e+08	4.52315e+08	4.24246e+08
Q8IZL8	Proline-, glutamic acid- and leucine-rich protein 1 OS=Homo sapiens (Human) OX=9606 GN=PELP1 PE=1 SV=2	PELP1	0.06916	0.551207	0.827794	6.13206e+07	7.0489e+07	7.1137e+07	6.69278e+07	5.9947e+07	6.6373e+07
O76094	Signal recognition particle subunit SRP72 OS=Homo sapiens (Human) OX=9606 GN=SRP72 PE=1 SV=3	SRP72	0.111221	0.337766	0.710055	1.80092e+08	1.63188e+08	1.72402e+08	1.55905e+08	1.74236e+08	1.48008e+08
Q96P47	Arf-GAP with GTPase, ANK repeat and PH domain-containing protein 3 OS=Homo sapiens (Human) OX=9606 GN=AGAP3 PE=1 SV=2	AGAP3	-0.136964	0.224867	0.638353	8.4532e+07	85628642	8.64492e+07	8.66507e+07	9.39181e+07	1.02228e+08
Q9UH03	Neuronal-specific septin-3 OS=Homo sapiens (Human) OX=9606 GN=SEPTIN3 PE=1 SV=3	SEPT3	0.113089	0.442674	0.771198	7.2473e+08	6.72137e+08	6.45735e+08	6.58087e+08	5.33645e+08	7.07983e+08
O15069	NAC-alpha domain-containing protein 1 OS=Homo sapiens (Human) OX=9606 GN=NACAD PE=1 SV=3	NACAD	-0.0836014	0.602862	0.855717	6.36071e+07	7.52367e+07	5.54284e+07	6.28611e+07	6.57498e+07	7.63645e+07
P38919	Eukaryotic initiation factor 4A-III OS=Homo sapiens (Human) OX=9606 GN=EIF4A3 PE=1 SV=4	EIF4A3	0.101708	0.359044	0.722	4.35289e+08	4.04773e+08	3.82571e+08	4.01393e+08	3.57694e+08	3.79987e+08
P06748	Nucleophosmin OS=Homo sapiens (Human) OX=9606 GN=NPM1 PE=1 SV=2	NPM1	0.140744	0.228596	0.638638	2.22491e+09	2.16792e+09	2.19895e+09	2.03676e+09	1.80242e+09	2.15613e+09
P29692	Elongation factor 1-delta OS=Homo sapiens (Human) OX=9606 GN=EEF1D PE=1 SV=5	EEF1D	0.308304	0.0217037	0.401482	3.86363e+08	3.6925e+08	3.32955e+08	2.90671e+08	2.88391e+08	2.98463e+08
P42345	Serine/threonine-protein kinase mTOR OS=Homo sapiens (Human) OX=9606 GN=MTOR PE=1 SV=1	MTOR	-0.0967405	0.389131	0.739211	3.73566e+07	4.01324e+07	4.0025e+07	4.07049e+07	4.58909e+07	3.92812e+07
Q14202	Zinc finger MYM-type protein 3 OS=Homo sapiens (Human) OX=9606 GN=ZMYM3 PE=1 SV=2	ZMYM3	0.276837	0.0318259	0.408492	2.08418e+07	2.4075e+07	2.20107e+07	1.86178e+07	1.86751e+07	1.78622e+07
P10155	60 kDa SS-A/Ro ribonucleoprotein OS=Homo sapiens (Human) OX=9606 GN=RO60 PE=1 SV=2	TROVE2	0.137342	0.213505	0.630437	1.97891e+08	1.7864e+08	1.71303e+08	1.62341e+08	1.68998e+08	1.65892e+08
Q12874	Splicing factor 3A subunit 3 OS=Homo sapiens (Human) OX=9606 GN=SF3A3 PE=1 SV=1	SF3A3	0.223474	0.149667	0.573478	1.18234e+08	1.08307e+08	1.03206e+08	9.11287e+07	1.0914e+08	8.34928e+07
O00148	ATP-dependent RNA helicase DDX39A OS=Homo sapiens (Human) OX=9606 GN=DDX39A PE=1 SV=2	DDX39A	0.0621287	0.611407	0.859947	3.97771e+07	40702148	3.72752e+07	3.58751e+07	3.47913e+07	4.24912e+07
Q86X10	Ral GTPase-activating protein subunit beta OS=Homo sapiens (Human) OX=9606 GN=RALGAPB PE=1 SV=1	RALGAPB	0.741948	0.339774	0.711868	1.60054e+08	1.73003e+08	4.91145e+07	4.55106e+07	4.12702e+07	1.54787e+08
P41091	Eukaryotic translation initiation factor 2 subunit 3 OS=Homo sapiens (Human) OX=9606 GN=EIF2S3 PE=1 SV=3	EIF2S3	0.126822	0.195273	0.61449	2.05969e+08	2.00992e+08	1.92685e+08	1.80987e+08	1.81311e+08	1.86734e+08
P30086	Phosphatidylethanolamine-binding protein 1 OS=Homo sapiens (Human) OX=9606 GN=PEBP1 PE=1 SV=3	PEBP1	-0.14816	0.143403	0.565751	1.94151e+09	2.02996e+09	2.05153e+09	2.15563e+09	2.29063e+09	2.22833e+09
P51116	Fragile X mental retardation syndrome-related protein 2 OS=Homo sapiens (Human) OX=9606 GN=FXR2 PE=1 SV=2	FXR2	0.0234432	0.878839	0.964316	1.61752e+08	1.48483e+08	1.42791e+08	1.62045e+08	1.22861e+08	1.64061e+08
P25054	Adenomatous polyposis coli protein OS=Homo sapiens (Human) OX=9606 GN=APC PE=1 SV=2	APC	0.0587942	0.769924	0.92441	1.91309e+07	1.41002e+07	1.44447e+07	1.57088e+07	1.23797e+07	1.77305e+07
O75165	DnaJ homolog subfamily C member 13 OS=Homo sapiens (Human) OX=9606 GN=DNAJC13 PE=1 SV=5	DNAJC13	0.0400684	0.941676	0.984598	1.47853e+07	8.0962e+06	4.72234e+06	6.45841e+06	1.39433e+07	5.77551e+06
Q9UHD9	Ubiquilin-2 OS=Homo sapiens (Human) OX=9606 GN=UBQLN2 PE=1 SV=2	UBQLN2	0.133025	0.262456	0.662961	1.09051e+08	9.74888e+07	9.27658e+07	8.69189e+07	8.93229e+07	9.63297e+07
P50148	Guanine nucleotide-binding protein G(q) subunit alpha OS=Homo sapiens (Human) OX=9606 GN=GNAQ PE=1 SV=4	GNAQ	-0.198033	0.108163	0.536258	3.32444e+08	2.91027e+08	3.03509e+08	3.70495e+08	3.29949e+08	3.62606e+08
P10253	Lysosomal alpha-glucosidase OS=Homo sapiens (Human) OX=9606 GN=GAA PE=1 SV=4	GAA	0.304062	0.0615756	0.469544	1.33644e+08	1.37504e+08	1.18043e+08	1.17508e+08	1.0654e+08	9.20715e+07
Q6P9B6	MTOR-associated protein MEAK7 OS=Homo sapiens (Human) OX=9606 GN=MEAK7 PE=1 SV=2	KIAA1609; TLDC1	-0.0856447	0.447283	0.77331	1.37768e+08	1.5146e+08	1.43475e+08	1.41378e+08	1.66149e+08	1.52297e+08
Q8TDZ2	[F-actin]-monooxygenase MICAL1 OS=Homo sapiens (Human) OX=9606 GN=MICAL1 PE=1 SV=2	MICAL1	0.240182	0.179799	0.599472	5.95361e+07	7.07416e+07	5.47332e+07	5.36711e+07	4.44292e+07	5.86666e+07
Q9NTK5	Obg-like ATPase 1 OS=Homo sapiens (Human) OX=9606 GN=OLA1 PE=1 SV=2	OLA1	0.184378	0.10693	0.536258	4.94916e+08	4.49757e+08	4.45593e+08	4.08666e+08	4.24691e+08	3.8949e+08
P30084	Enoyl-CoA hydratase, mitochondrial OS=Homo sapiens (Human) OX=9606 GN=ECHS1 PE=1 SV=4	ECHS1	-0.0676024	0.480454	0.793272	4.53512e+08	4.63959e+08	4.60467e+08	4.55502e+08	5.00985e+08	4.88655e+08
P04264	Keratin, type II cytoskeletal 1 OS=Homo sapiens (Human) OX=9606 GN=KRT1 PE=1 SV=6	KRT1	-0.574177	0.576296	0.840269	1.16699e+08	8.53482e+07	1.09537e+08	6.41083e+07	7.44841e+07	7.54013e+08
Q9UHX1	Poly(U)-binding-splicing factor PUF60 OS=Homo sapiens (Human) OX=9606 GN=PUF60 PE=1 SV=1	PUF60	0.0634145	0.571124	0.838432	2.05713e+08	203028643	1.9205e+08	1.96628e+08	1.73698e+08	2.05837e+08
O75781	Paralemmin-1 OS=Homo sapiens (Human) OX=9606 GN=PALM PE=1 SV=2	PALM	-0.163585	0.193119	0.613674	2.45985e+08	2.95752e+08	2.84377e+08	2.91808e+08	3.15718e+08	3.15548e+08
Q9NY59	Sphingomyelin phosphodiesterase 3 OS=Homo sapiens (Human) OX=9606 GN=SMPD3 PE=1 SV=1	SMPD3	0.00571159	0.963789	0.990862	5.63054e+07	7.0357e+07	6.68854e+07	6.52924e+07	6.05176e+07	6.62653e+07
Q6UXK2	Immunoglobulin superfamily containing leucine-rich repeat protein 2 OS=Homo sapiens (Human) OX=9606 GN=ISLR2 PE=2 SV=1	ISLR2	0.0901666	0.551755	0.827794	9.29244e+07	9.14592e+07	9.52492e+07	9.31491e+07	7.2501e+07	9.93728e+07
P62736	Actin, aortic smooth muscle OS=Homo sapiens (Human) OX=9606 GN=ACTA2 PE=1 SV=1	ACTA2	-0.0887248	0.379369	0.730121	4.24191e+09	4.32554e+09	4.14776e+09	4.54886e+09	4.23093e+09	4.75557e+09
Q9UNW9	RNA-binding protein Nova-2 OS=Homo sapiens (Human) OX=9606 GN=NOVA2 PE=1 SV=1	NOVA2	-0.105274	0.490109	0.796926	2.11836e+08	183140450	1.62294e+08	2.20601e+08	1.79862e+08	1.97521e+08
Q9UNZ2	NSFL1 cofactor p47 OS=Homo sapiens (Human) OX=9606 GN=NSFL1C PE=1 SV=2	NSFL1C	0.0162424	0.861686	0.958071	2.81264e+08	2.65109e+08	2.67209e+08	2.64638e+08	2.79445e+08	2.60478e+08
P09211	Glutathione S-transferase P OS=Homo sapiens (Human) OX=9606 GN=GSTP1 PE=1 SV=2	GSTP1	0.300411	0.0203339	0.397618	1.15879e+09	1.22733e+09	1.12296e+09	9.44116e+08	9.99793e+08	9.05935e+08
Q13310	Polyadenylate-binding protein 4 OS=Homo sapiens (Human) OX=9606 GN=PABPC4 PE=1 SV=1	PABPC4	0.0285674	0.800766	0.933223	1.43282e+08	1.58194e+08	1.59453e+08	1.63655e+08	1.3918e+08	1.49524e+08
P49821	NADH dehydrogenase [ubiquinone] flavoprotein 1, mitochondrial OS=Homo sapiens (Human) OX=9606 GN=NDUFV1 PE=1 SV=4	NDUFV1	-0.0667959	0.527921	0.816386	2.17633e+08	2.39975e+08	2.29256e+08	2.54415e+08	2.4122e+08	2.24171e+08
Q13045	Protein flightless-1 homolog OS=Homo sapiens (Human) OX=9606 GN=FLII PE=1 SV=2	FLII	0.129453	0.423894	0.757866	5.56861e+07	4.83964e+07	5.468e+07	4.98388e+07	5.58931e+07	4.04162e+07
O43719	HIV Tat-specific factor 1 OS=Homo sapiens (Human) OX=9606 GN=HTATSF1 PE=1 SV=1	HTATSF1	0.303776	0.410315	0.75108	5.31566e+07	67372004	5.82988e+07	6.00878e+07	2.82141e+07	6.54796e+07
Q14168	MAGUK p55 subfamily member 2 OS=Homo sapiens (Human) OX=9606 GN=MPP2 PE=1 SV=3	MPP2	-0.000214157	0.999028	0.999605	1.3046e+08	1.68994e+08	1.167e+08	1.3417e+08	1.51704e+08	1.26462e+08
P49902	Cytosolic purine 5'-nucleotidase OS=Homo sapiens (Human) OX=9606 GN=NT5C2 PE=1 SV=1	NT5C2	-0.116436	0.379811	0.730121	1.40021e+08	1.64368e+08	1.31378e+08	1.67543e+08	1.54509e+08	1.48802e+08
Q6ZNB6	NF-X1-type zinc finger protein NFXL1 OS=Homo sapiens (Human) OX=9606 GN=NFXL1 PE=1 SV=2	NFXL1	-0.368829	0.208684	0.627365	1.87218e+07	10837151	1.89378e+07	2.19648e+07	1.68558e+07	2.2346e+07
Q9P258	Protein RCC2 OS=Homo sapiens (Human) OX=9606 GN=RCC2 PE=1 SV=2	RCC2	0.590221	0.00276917	0.213082	1.88204e+08	1.90316e+08	1.82527e+08	1.4195e+08	1.12568e+08	1.19911e+08
Q9NWH9	SAFB-like transcription modulator OS=Homo sapiens (Human) OX=9606 GN=SLTM PE=1 SV=2	SLTM	-0.176143	0.349323	0.718926	8.09126e+07	8.39152e+07	6.05552e+07	9.01508e+07	7.26051e+07	9.06036e+07
Q9UQ80	Proliferation-associated protein 2G4 OS=Homo sapiens (Human) OX=9606 GN=PA2G4 PE=1 SV=3	PA2G4	0.284405	0.0769449	0.48961	5.36943e+08	4.98275e+08	5.70011e+08	4.96434e+08	3.81251e+08	4.4603e+08
Q08945	FACT complex subunit SSRP1 OS=Homo sapiens (Human) OX=9606 GN=SSRP1 PE=1 SV=1	SSRP1	0.264659	0.0933212	0.514831	2.24928e+08	2.6765e+08	2.74677e+08	2.3711e+08	2.06164e+08	1.95101e+08
Q96HE7	ERO1-like protein alpha OS=Homo sapiens (Human) OX=9606 GN=ERO1A PE=1 SV=2	ERO1L; ERO1A	-0.0290316	0.780805	0.929157	1.22209e+08	1.28272e+08	1.22933e+08	1.20929e+08	1.2215e+08	1.38579e+08
Q8WVM8	Sec1 family domain-containing protein 1 OS=Homo sapiens (Human) OX=9606 GN=SCFD1 PE=1 SV=4	SCFD1	-0.0270921	0.788689	0.931084	5.61119e+07	6.01963e+07	5.3025e+07	5.77789e+07	5.9241e+07	5.5358e+07
P18031	Tyrosine-protein phosphatase non-receptor type 1 OS=Homo sapiens (Human) OX=9606 GN=PTPN1 PE=1 SV=1	PTPN1	-0.227107	0.145891	0.567355	2.62265e+08	2.83986e+08	2.13619e+08	2.84644e+08	2.88623e+08	3.10558e+08
P33993	DNA replication licensing factor MCM7 OS=Homo sapiens (Human) OX=9606 GN=MCM7 PE=1 SV=4	MCM7	1.95879	4.00945e-05	0.115906	8.10412e+07	6.27689e+07	5.58638e+07	1.90696e+07	1.51693e+07	1.67229e+07
Q6UWE0	E3 ubiquitin-protein ligase LRSAM1 OS=Homo sapiens (Human) OX=9606 GN=LRSAM1 PE=1 SV=1	LRSAM1	0.0732685	0.54492	0.825868	5.24047e+07	6.27953e+07	6.32835e+07	5.68251e+07	5.40507e+07	5.82208e+07
Q86U86	Protein polybromo-1 OS=Homo sapiens (Human) OX=9606 GN=PBRM1 PE=1 SV=1	PBRM1	0.393869	0.0916533	0.513437	4.35959e+07	4.68897e+07	3.68064e+07	3.61048e+07	2.48799e+07	3.69262e+07
P05166	Propionyl-CoA carboxylase beta chain, mitochondrial OS=Homo sapiens (Human) OX=9606 GN=PCCB PE=1 SV=3	PCCB	-0.118134	0.236727	0.643463	8.02939e+07	7.66846e+07	7.98551e+07	8.59881e+07	8.92708e+07	8.18901e+07
P07954	Fumarate hydratase, mitochondrial OS=Homo sapiens (Human) OX=9606 GN=FH PE=1 SV=3	FH	-0.0819406	0.468656	0.788188	3.4352e+08	406213352	3.6583e+08	3.73537e+08	4.04385e+08	4.00734e+08
P35527	Keratin, type I cytoskeletal 9 OS=Homo sapiens (Human) OX=9606 GN=KRT9 PE=1 SV=3	KRT9	-0.538547	0.601556	0.854877	8.5717e+07	4.59803e+07	9.01409e+07	3.87792e+07	5.8584e+07	4.79225e+08
P42765	3-ketoacyl-CoA thiolase, mitochondrial OS=Homo sapiens (Human) OX=9606 GN=ACAA2 PE=1 SV=2	ACAA2	0.0419079	0.759402	0.921642	9.51843e+07	8.40071e+07	8.20222e+07	9.15942e+07	7.33749e+07	8.94439e+07
P39023	60S ribosomal protein L3 OS=Homo sapiens (Human) OX=9606 GN=RPL3 PE=1 SV=2	RPL3	0.168239	0.10388	0.532948	6.20344e+08	6.33878e+08	6.54571e+08	5.83531e+08	5.66329e+08	5.48943e+08
Q9UHC6	Contactin-associated protein-like 2 OS=Homo sapiens (Human) OX=9606 GN=CNTNAP2 PE=1 SV=1	CNTNAP2	-0.498017	0.0103639	0.335553	2.93634e+07	2.64876e+07	3.12505e+07	3.57632e+07	4.58194e+07	4.17805e+07
Q9UBE0	SUMO-activating enzyme subunit 1 OS=Homo sapiens (Human) OX=9606 GN=SAE1 PE=1 SV=1	SAE1	-9.37692e-05	0.999268	0.999605	1.81478e+08	1.94338e+08	2.04294e+08	1.85092e+08	2.03208e+08	1.916e+08
Q96Q15	Serine/threonine-protein kinase SMG1 OS=Homo sapiens (Human) OX=9606 GN=SMG1 PE=1 SV=3	SMG1	0.32365	0.0503232	0.451251	3.59848e+07	3.94705e+07	3.37162e+07	3.14538e+07	2.51621e+07	3.08693e+07
O00232	26S proteasome non-ATPase regulatory subunit 12 OS=Homo sapiens (Human) OX=9606 GN=PSMD12 PE=1 SV=3	PSMD12	-0.0055883	0.960882	0.990645	2.92149e+08	2.61647e+08	2.64445e+08	2.75211e+08	2.96145e+08	2.50919e+08
Q9UNF1	Melanoma-associated antigen D2 OS=Homo sapiens (Human) OX=9606 GN=MAGED2 PE=1 SV=2	MAGED2	0.333095	0.0156713	0.375819	5.46697e+07	6.14126e+07	6.06798e+07	4.87601e+07	4.47346e+07	4.67225e+07
P62937	Peptidyl-prolyl cis-trans isomerase A OS=Homo sapiens (Human) OX=9606 GN=PPIA PE=1 SV=2	PPIA	0.157722	0.117579	0.538899	4.64059e+09	4.46539e+09	4.7732e+09	4.17496e+09	4.12814e+09	4.13428e+09
P23921	Ribonucleoside-diphosphate reductase large subunit OS=Homo sapiens (Human) OX=9606 GN=RRM1 PE=1 SV=1	RRM1	0.509639	0.0177999	0.381322	8.23797e+07	6.64238e+07	6.7514e+07	5.84115e+07	4.3559e+07	5.03166e+07
O95865	N(G),N(G)-dimethylarginine dimethylaminohydrolase 2 OS=Homo sapiens (Human) OX=9606 GN=DDAH2 PE=1 SV=1	DDAH2	-0.00652443	0.946863	0.986845	8.32852e+08	844305842	8.28247e+08	9.01803e+08	8.00706e+08	8.17589e+08
O95359	Transforming acidic coiled-coil-containing protein 2 OS=Homo sapiens (Human) OX=9606 GN=TACC2 PE=1 SV=3	TACC2	-0.563593	0.277539	0.672362	3.89649e+07	4.23307e+07	4.07427e+07	1.28887e+08	3.80376e+07	4.42518e+07
Q93034	Cullin-5 OS=Homo sapiens (Human) OX=9606 GN=CUL5 PE=1 SV=4	CUL5	-0.0100651	0.931435	0.980937	1.45014e+08	1.44327e+08	1.37674e+08	1.4858e+08	1.27261e+08	1.55613e+08
P13645	Keratin, type I cytoskeletal 10 OS=Homo sapiens (Human) OX=9606 GN=KRT10 PE=1 SV=6	KRT10	-0.299718	0.726886	0.911621	7.27019e+07	9.90139e+07	9.46658e+07	6.33246e+07	4.90004e+07	4.09577e+08
Q92922	SWI/SNF complex subunit SMARCC1 OS=Homo sapiens (Human) OX=9606 GN=SMARCC1 PE=1 SV=3	SMARCC1	0.878911	0.00172837	0.200369	6.68e+07	52839024	5.90681e+07	3.47688e+07	2.68814e+07	3.58679e+07
Q9ULH1	Arf-GAP with SH3 domain, ANK repeat and PH domain-containing protein 1 OS=Homo sapiens (Human) OX=9606 GN=ASAP1 PE=1 SV=4	ASAP1	-0.231776	0.360697	0.722104	2.43924e+07	36840701	4.05369e+07	3.24614e+07	4.10827e+07	4.42304e+07
Q9UBB6	Neurochondrin OS=Homo sapiens (Human) OX=9606 GN=NCDN PE=1 SV=1	NCDN	0.109379	0.561625	0.832936	1.11802e+08	1.09754e+08	1.00474e+08	8.74743e+07	1.28047e+08	8.76781e+07
Q06481	Amyloid-like protein 2 OS=Homo sapiens (Human) OX=9606 GN=APLP2 PE=1 SV=2	APLP2	0.110151	0.271935	0.669387	4.99039e+07	50619567	5.25875e+07	4.57779e+07	4.62446e+07	4.99049e+07
Q9BS26	Endoplasmic reticulum resident protein 44 OS=Homo sapiens (Human) OX=9606 GN=ERP44 PE=1 SV=1	ERP44	0.143952	0.615696	0.862411	1.85587e+08	120902273	1.2333e+08	1.15981e+08	1.74564e+08	1.01323e+08
P29992	Guanine nucleotide-binding protein subunit alpha-11 OS=Homo sapiens (Human) OX=9606 GN=GNA11 PE=1 SV=2	GNA11	-0.262972	0.228842	0.638638	6.76731e+07	6.81667e+07	7.47608e+07	1.01501e+08	6.34413e+07	9.25357e+07
Q9H3P7	Golgi resident protein GCP60 OS=Homo sapiens (Human) OX=9606 GN=ACBD3 PE=1 SV=4	ACBD3	0.226457	0.109514	0.536258	3.67703e+07	4.00558e+07	3.27525e+07	2.98929e+07	3.3878e+07	2.97448e+07
P08754	Guanine nucleotide-binding protein G(i) subunit alpha OS=Homo sapiens (Human) OX=9606 GN=GNAI3 PE=1 SV=3	GNAI3	-0.0787994	0.531914	0.817322	1.44081e+08	1.54515e+08	1.5904e+08	1.66504e+08	1.42104e+08	1.76284e+08
Q99623	Prohibitin-2 OS=Homo sapiens (Human) OX=9606 GN=PHB2 PE=1 SV=2	PHB2	0.0236305	0.808472	0.936371	6.48204e+08	6.70997e+08	6.38532e+08	6.55988e+08	6.01694e+08	6.6989e+08
P48444	Coatomer subunit delta OS=Homo sapiens (Human) OX=9606 GN=ARCN1 PE=1 SV=1	ARCN1	0.110001	0.336702	0.710055	3.05896e+08	3.29091e+08	2.96737e+08	3.00994e+08	2.63037e+08	3.00155e+08
P43004	Excitatory amino acid transporter 2 OS=Homo sapiens (Human) OX=9606 GN=SLC1A2 PE=1 SV=2	SLC1A2	0.138551	0.374665	0.728993	1.86424e+08	1.66661e+08	1.71141e+08	1.83353e+08	1.33644e+08	1.62678e+08
Q8WXG6	MAP kinase-activating death domain protein OS=Homo sapiens (Human) OX=9606 GN=MADD PE=1 SV=2	MADD	-0.45892	0.193017	0.613674	2.53782e+07	2.35155e+07	2.48681e+07	2.96372e+07	5.46377e+07	2.37998e+07
P49916	DNA ligase 3 OS=Homo sapiens (Human) OX=9606 GN=LIG3 PE=1 SV=2	LIG3	0.141192	0.355504	0.72102	6.56137e+07	7.25292e+07	6.97951e+07	7.34785e+07	5.37863e+07	6.266e+07
O95487	Protein transport protein Sec24B OS=Homo sapiens (Human) OX=9606 GN=SEC24B PE=1 SV=2	SEC24B	0.201098	0.463307	0.784313	5.81995e+07	4.23667e+07	3.67885e+07	3.21086e+07	3.55123e+07	5.23657e+07
Q13557	Calcium/calmodulin-dependent protein kinase type II subunit delta OS=Homo sapiens (Human) OX=9606 GN=CAMK2D PE=1 SV=3	CAMK2D	0.0838139	0.415269	0.752437	3.00779e+08	3.31546e+08	3.39996e+08	3.13428e+08	3.04851e+08	2.9809e+08
P62333	26S proteasome regulatory subunit 10B OS=Homo sapiens (Human) OX=9606 GN=PSMC6 PE=1 SV=1	PSMC6	-0.080054	0.410883	0.75108	2.95767e+08	3.06307e+08	2.80343e+08	3.01699e+08	3.1959e+08	3.11117e+08
Q6DKJ4	Nucleoredoxin OS=Homo sapiens (Human) OX=9606 GN=NXN PE=1 SV=2	NXN	0.285364	0.0763565	0.489572	5.24732e+07	6.12809e+07	5.7754e+07	5.35586e+07	4.16294e+07	4.60157e+07
Q9NVE7	4'-phosphopantetheine phosphatase OS=Homo sapiens (Human) OX=9606 GN=PANK4 PE=1 SV=1	PANK4	0.0563363	0.75547	0.920641	5.31047e+07	5.13577e+07	5.33909e+07	5.95279e+07	3.95374e+07	5.503e+07
Q8NC51	Plasminogen activator inhibitor 1 RNA-binding protein OS=Homo sapiens (Human) OX=9606 GN=SERBP1 PE=1 SV=2	SERBP1	0.317706	0.0312772	0.408492	3.68729e+08	3.74768e+08	3.66554e+08	2.98273e+08	2.65602e+08	3.30253e+08
P42356	Phosphatidylinositol 4-kinase alpha OS=Homo sapiens (Human) OX=9606 GN=PI4KA PE=1 SV=4	PI4KA	-0.328001	0.164131	0.585053	2.04924e+07	3.16304e+07	3.28219e+07	3.75303e+07	3.25554e+07	3.44405e+07
P54764	Ephrin type-A receptor 4 OS=Homo sapiens (Human) OX=9606 GN=EPHA4 PE=1 SV=1	EPHA4	-0.0832056	0.628018	0.869395	5.67224e+07	5.85865e+07	6.36663e+07	6.71345e+07	7.36848e+07	5.08488e+07
P08138	Tumor necrosis factor receptor superfamily member 16 OS=Homo sapiens (Human) OX=9606 GN=NGFR PE=1 SV=1	NGFR	0.148933	0.342265	0.712985	1.46857e+08	1.82692e+08	1.52497e+08	1.38004e+08	1.31149e+08	1.65853e+08
P67809	Y-box-binding protein 1 OS=Homo sapiens (Human) OX=9606 GN=YBX1 PE=1 SV=3	YBX1	0.344747	0.0352451	0.408492	5.27117e+08	5.67425e+08	6.15329e+08	4.84975e+08	4.70829e+08	3.93552e+08
Q5SQI0	Alpha-tubulin N-acetyltransferase 1 OS=Homo sapiens (Human) OX=9606 GN=ATAT1 PE=1 SV=1	ATAT1	-0.196511	0.0765152	0.489582	5.60245e+08	5.23726e+08	5.47821e+08	6.55814e+08	6.06025e+08	6.08579e+08
Q9NR30	Nucleolar RNA helicase 2 OS=Homo sapiens (Human) OX=9606 GN=DDX21 PE=1 SV=5	DDX21	0.413446	0.0108764	0.340968	9.22172e+07	8.22624e+07	7.88478e+07	6.35006e+07	5.87335e+07	6.78828e+07
P23229	Integrin alpha-6 OS=Homo sapiens (Human) OX=9606 GN=ITGA6 PE=1 SV=5	ITGA6	0.308257	0.101146	0.527543	7.37463e+07	9.40087e+07	8.61966e+07	7.49553e+07	5.72027e+07	7.34168e+07
Q96CS3	FAS-associated factor 2 OS=Homo sapiens (Human) OX=9606 GN=FAF2 PE=1 SV=2	FAF2	0.00675931	0.949424	0.987107	8.75369e+07	1.01087e+08	8.94695e+07	8.82754e+07	9.28948e+07	9.51976e+07
O75093	Slit homolog 1 protein OS=Homo sapiens (Human) OX=9606 GN=SLIT1 PE=2 SV=4	SLIT1	-0.127259	0.324464	0.703204	2.41836e+08	2.06321e+08	1.96606e+08	2.21131e+08	2.33765e+08	2.47261e+08
P57740	Nuclear pore complex protein Nup107 OS=Homo sapiens (Human) OX=9606 GN=NUP107 PE=1 SV=1	NUP107	0.13475	0.631405	0.870777	8.47349e+07	86843484	5.6238e+07	8.03257e+07	4.96766e+07	7.83669e+07
Q9UGI8	Testin OS=Homo sapiens (Human) OX=9606 GN=TES PE=1 SV=1	TES	-0.0516149	0.721077	0.90964	1.0904e+08	9.29752e+07	1.05071e+08	1.13067e+08	9.06164e+07	1.15746e+08
Q12769	Nuclear pore complex protein Nup160 OS=Homo sapiens (Human) OX=9606 GN=NUP160 PE=1 SV=3	NUP160	0.218358	0.119104	0.539521	8.72602e+07	7.47929e+07	7.0199e+07	6.56159e+07	7.02417e+07	6.31257e+07
P12532	Creatine kinase U-type, mitochondrial OS=Homo sapiens (Human) OX=9606 GN=CKMT1B PE=1 SV=1	CKMT1B; CKMT1A	-0.0152226	0.926844	0.980109	2.24984e+08	2.94811e+08	3.00087e+08	2.76984e+08	3.03883e+08	2.4408e+08
Q86VW0	SEC14 domain and spectrin repeat-containing protein 1 OS=Homo sapiens (Human) OX=9606 GN=SESTD1 PE=1 SV=2	SESTD1	-0.0971514	0.375537	0.728993	7.99354e+07	9.06724e+07	8.44726e+07	9.17331e+07	9.55315e+07	8.55054e+07
P05556	Integrin beta-1 OS=Homo sapiens (Human) OX=9606 GN=ITGB1 PE=1 SV=2	ITGB1	0.147544	0.225512	0.638494	1.33524e+08	1.46609e+08	1.4135e+08	1.31893e+08	1.14266e+08	1.35093e+08
Q7KZI7	Serine/threonine-protein kinase MARK2 OS=Homo sapiens (Human) OX=9606 GN=MARK2 PE=1 SV=2	MARK2	0.0414379	0.788352	0.931084	2.38097e+07	1.79146e+07	2.21209e+07	1.90047e+07	1.99366e+07	2.28471e+07
P11047	Laminin subunit gamma-1 OS=Homo sapiens (Human) OX=9606 GN=LAMC1 PE=1 SV=3	LAMC1	0.117201	0.607473	0.857666	1.05582e+08	1.08177e+08	1.17541e+08	1.36149e+08	7.75951e+07	9.95907e+07
O75390	Citrate synthase, mitochondrial OS=Homo sapiens (Human) OX=9606 GN=CS PE=1 SV=2	CS	-0.132677	0.193029	0.613674	1.01307e+09	1.06899e+09	9.63608e+08	1.11722e+09	1.11197e+09	1.10689e+09
A1X283	SH3 and PX domain-containing protein 2B OS=Homo sapiens (Human) OX=9606 GN=SH3PXD2B PE=1 SV=3	SH3PXD2B	0.0221447	0.812269	0.938147	1.96051e+08	1.82409e+08	1.89444e+08	1.84957e+08	1.93081e+08	1.81171e+08
O00151	PDZ and LIM domain protein 1 OS=Homo sapiens (Human) OX=9606 GN=PDLIM1 PE=1 SV=4	PDLIM1	-0.322683	0.0962491	0.521276	9.72614e+07	1.36192e+08	1.25575e+08	1.39772e+08	1.66121e+08	1.4014e+08
Q9BXJ9	N-alpha-acetyltransferase 15, NatA auxiliary subunit OS=Homo sapiens (Human) OX=9606 GN=NAA15 PE=1 SV=1	NAA15	0.0788465	0.419629	0.756648	1.85026e+08	1.76899e+08	1.87278e+08	1.79461e+08	1.64572e+08	1.76162e+08
P52597	Heterogeneous nuclear ribonucleoprotein F OS=Homo sapiens (Human) OX=9606 GN=HNRNPF PE=1 SV=3	HNRNPF	0.151732	0.199072	0.619162	1.43652e+08	1.4515e+08	1.26581e+08	1.30439e+08	1.25586e+08	1.17523e+08
O75061	Putative tyrosine-protein phosphatase auxilin OS=Homo sapiens (Human) OX=9606 GN=DNAJC6 PE=1 SV=3	DNAJC6	-0.127228	0.307532	0.692035	8.29247e+07	86753072	1.02678e+08	9.82973e+07	9.92167e+07	9.86779e+07
P07355	Annexin A2 OS=Homo sapiens (Human) OX=9606 GN=ANXA2 PE=1 SV=2	ANXA2	0.391736	0.0250906	0.408492	1.54458e+08	146668030	1.26874e+08	1.02757e+08	1.22124e+08	1.01423e+08
O95747	Serine/threonine-protein kinase OSR1 OS=Homo sapiens (Human) OX=9606 GN=OXSR1 PE=1 SV=1	OXSR1	-0.0918366	0.570136	0.837864	1.32262e+08	1.16053e+08	9.98534e+07	1.14225e+08	1.41129e+08	1.15085e+08
Q8NE71	ATP-binding cassette sub-family F member 1 OS=Homo sapiens (Human) OX=9606 GN=ABCF1 PE=1 SV=2	ABCF1	0.379093	0.0198815	0.391355	9.06905e+07	8.35251e+07	7.2218e+07	6.24169e+07	6.58645e+07	6.04945e+07
P32119	Peroxiredoxin-2 OS=Homo sapiens (Human) OX=9606 GN=PRDX2 PE=1 SV=5	PRDX2	-0.0120785	0.898679	0.969886	2.24155e+09	2.40388e+09	2.2031e+09	2.32687e+09	2.35145e+09	2.22481e+09
Q9BWM7	Sideroflexin-3 OS=Homo sapiens (Human) OX=9606 GN=SFXN3 PE=1 SV=3	SFXN3	-0.0577198	0.632488	0.871235	1.84388e+08	207290607	2.21009e+08	1.97108e+08	2.25397e+08	2.14386e+08
Q12926	ELAV-like protein 2 OS=Homo sapiens (Human) OX=9606 GN=ELAVL2 PE=1 SV=2	ELAVL2	0.0429198	0.805114	0.935567	1.54439e+08	2.19779e+08	2.15454e+08	1.97136e+08	1.75531e+08	1.93294e+08
O15394	Neural cell adhesion molecule 2 OS=Homo sapiens (Human) OX=9606 GN=NCAM2 PE=1 SV=2	NCAM2	-0.621657	0.0100527	0.334823	8.08175e+07	1.07457e+08	9.83854e+07	1.30778e+08	1.72124e+08	1.38263e+08
Q12765	Secernin-1 OS=Homo sapiens (Human) OX=9606 GN=SCRN1 PE=1 SV=2	SCRN1	-0.0635711	0.607463	0.857666	3.19076e+08	384203932	3.87282e+08	3.88498e+08	3.89627e+08	3.57977e+08
Q8IV08	5'-3' exonuclease PLD3 OS=Homo sapiens (Human) OX=9606 GN=PLD3 PE=1 SV=1	PLD3	-0.306142	0.0323732	0.408492	3.62853e+08	4.36167e+08	4.26708e+08	4.9798e+08	5.16746e+08	4.9602e+08
P09960	Leukotriene A-4 hydrolase OS=Homo sapiens (Human) OX=9606 GN=LTA4H PE=1 SV=2	LTA4H	0.0926999	0.507596	0.806065	1.11282e+08	1.02346e+08	1.03138e+08	9.02666e+07	9.23588e+07	1.16196e+08
Q9H0A0	RNA cytidine acetyltransferase OS=Homo sapiens (Human) OX=9606 GN=NAT10 PE=1 SV=2	NAT10	0.333534	0.192105	0.613674	4.55125e+07	26941876	2.77947e+07	2.77059e+07	2.40135e+07	2.56025e+07
O43776	Asparagine--tRNA ligase, cytoplasmic OS=Homo sapiens (Human) OX=9606 GN=NARS1 PE=1 SV=1	NARS	0.0450532	0.633358	0.87129	2.20664e+08	240451762	2.40452e+08	2.25049e+08	2.25981e+08	2.28429e+08
P31689	DnaJ homolog subfamily A member 1 OS=Homo sapiens (Human) OX=9606 GN=DNAJA1 PE=1 SV=2	DNAJA1	0.0991896	0.345173	0.715523	2.66022e+08	2.87312e+08	2.5365e+08	2.41381e+08	2.58908e+08	2.52395e+08
P23526	Adenosylhomocysteinase OS=Homo sapiens (Human) OX=9606 GN=AHCY PE=1 SV=4	AHCY	0.0975214	0.469987	0.788859	6.56094e+08	626226231	6.32898e+08	6.42876e+08	5.10288e+08	6.47169e+08
P14314	Glucosidase 2 subunit beta OS=Homo sapiens (Human) OX=9606 GN=PRKCSH PE=1 SV=2	PRKCSH	0.00425189	0.973468	0.992828	5.29486e+08	5.59089e+08	5.01079e+08	4.65494e+08	5.36486e+08	5.88748e+08
O14579	Coatomer subunit epsilon OS=Homo sapiens (Human) OX=9606 GN=COPE PE=1 SV=3	COPE	0.109161	0.495228	0.798769	9.48876e+07	83068165	1.05823e+08	9.00448e+07	9.79324e+07	7.538e+07
P51649	Succinate-semialdehyde dehydrogenase, mitochondrial OS=Homo sapiens (Human) OX=9606 GN=ALDH5A1 PE=1 SV=2	ALDH5A1	-0.343736	0.0266334	0.408492	9.95843e+07	1.08273e+08	1.0611e+08	1.50318e+08	1.27223e+08	1.2227e+08
P08559	Pyruvate dehydrogenase E1 component subunit alpha, somatic form, mitochondrial OS=Homo sapiens (Human) OX=9606 GN=PDHA1 PE=1 SV=3	PDHA1	-0.0706773	0.498816	0.800419	3.70875e+08	3.77915e+08	3.85492e+08	4.32154e+08	3.83011e+08	3.78108e+08
Q13363	C-terminal-binding protein 1 OS=Homo sapiens (Human) OX=9606 GN=CTBP1 PE=1 SV=2	CTBP1	-0.0800455	0.487673	0.795119	2.5166e+08	2.51274e+08	2.18998e+08	2.63743e+08	2.36598e+08	2.62119e+08
O95831	Apoptosis-inducing factor 1, mitochondrial OS=Homo sapiens (Human) OX=9606 GN=AIFM1 PE=1 SV=1	AIFM1	-0.0603322	0.569263	0.837619	2.02675e+08	2.02214e+08	1.94647e+08	1.9829e+08	2.00017e+08	2.28023e+08
Q9Y6E2	Basic leucine zipper and W2 domain-containing protein 2 OS=Homo sapiens (Human) OX=9606 GN=BZW2 PE=1 SV=1	BZW2	0.150545	0.32049	0.699154	2.27004e+08	1.85359e+08	1.91578e+08	2.06824e+08	1.70768e+08	1.66891e+08
Q6PGP7	Tetratricopeptide repeat protein 37 OS=Homo sapiens (Human) OX=9606 GN=TTC37 PE=1 SV=1	TTC37	0.241347	0.328652	0.705187	2.27807e+07	2.94561e+07	2.44092e+07	2.86028e+07	1.66198e+07	2.08595e+07
Q9NXF1	Testis-expressed protein 10 OS=Homo sapiens (Human) OX=9606 GN=TEX10 PE=1 SV=2	TEX10	0.210113	0.123821	0.544184	5.32296e+07	5.39426e+07	5.40882e+07	4.72948e+07	4.09502e+07	5.18045e+07
P51665	26S proteasome non-ATPase regulatory subunit 7 OS=Homo sapiens (Human) OX=9606 GN=PSMD7 PE=1 SV=2	PSMD7	0.130705	0.323653	0.703204	1.86548e+08	168260849	2.02315e+08	1.5728e+08	1.64874e+08	1.86611e+08
Q96CV9	Optineurin OS=Homo sapiens (Human) OX=9606 GN=OPTN PE=1 SV=3	OPTN	-0.00920993	0.952761	0.987534	4.43128e+07	4.82506e+07	5.47945e+07	4.54562e+07	5.80869e+07	4.52287e+07
P60880	Synaptosomal-associated protein 25 OS=Homo sapiens (Human) OX=9606 GN=SNAP25 PE=1 SV=1	SNAP25	-0.316689	0.0297508	0.408492	4.97803e+08	530716579	4.70606e+08	6.66838e+08	5.6416e+08	6.38489e+08
P60891	Ribose-phosphate pyrophosphokinase 1 OS=Homo sapiens (Human) OX=9606 GN=PRPS1 PE=1 SV=2	PRPS1	-0.0104101	0.925095	0.979823	1.19073e+08	1.10699e+08	1.13446e+08	1.22318e+08	1.20062e+08	1.04052e+08
P61019	Ras-related protein Rab-2A OS=Homo sapiens (Human) OX=9606 GN=RAB2A PE=1 SV=1	RAB2A	-0.152319	0.33929	0.711357	2.61163e+08	2.95615e+08	2.71707e+08	2.69181e+08	3.67515e+08	2.91057e+08
O75914	Serine/threonine-protein kinase PAK 3 OS=Homo sapiens (Human) OX=9606 GN=PAK3 PE=1 SV=2	PAK3	-0.106407	0.560401	0.832382	5.11535e+07	6.26463e+07	6.46538e+07	6.98762e+07	7.12162e+07	5.19461e+07
P78362	SRSF protein kinase 2 OS=Homo sapiens (Human) OX=9606 GN=SRPK2 PE=1 SV=3	SRPK2	0.18689	0.264585	0.663903	4.82022e+07	6.41174e+07	6.66876e+07	5.00051e+07	5.12746e+07	5.44996e+07
P26378	ELAV-like protein 4 OS=Homo sapiens (Human) OX=9606 GN=ELAVL4 PE=1 SV=3		-0.0536557	0.555328	0.827794	8.19707e+08	8.1458e+08	8.40832e+08	8.74446e+08	8.27992e+08	8.66958e+08
Q52LJ0	Protein FAM98B OS=Homo sapiens (Human) OX=9606 GN=FAM98B PE=1 SV=2		0.117135	0.234307	0.641597	1.48695e+08	1.39561e+08	1.412e+08	1.34338e+08	1.27459e+08	1.34135e+08
Q9UPW5	Cytosolic carboxypeptidase 1 OS=Homo sapiens (Human) OX=9606 GN=AGTPBP1 PE=1 SV=3	AGTPBP1	-0.0823102	0.81013	0.936955	1.28532e+07	1.08595e+07	1.8462e+07	1.59914e+07	1.97613e+07	9.67688e+06
O75110	Probable phospholipid-transporting ATPase IIA OS=Homo sapiens (Human) OX=9606 GN=ATP9A PE=1 SV=3	ATP9A	-0.291978	0.0318547	0.408492	1.39376e+08	1.48005e+08	1.49045e+08	1.82438e+08	1.62371e+08	1.90477e+08
Q14694	Ubiquitin carboxyl-terminal hydrolase 10 OS=Homo sapiens (Human) OX=9606 GN=USP10 PE=1 SV=2	USP10	0.148173	0.309363	0.692257	1.07096e+08	1.00424e+08	9.29907e+07	1.04889e+08	8.16881e+07	8.57728e+07
Q75T13	GPI inositol-deacylase OS=Homo sapiens (Human) OX=9606 GN=PGAP1 PE=1 SV=1	PGAP1	-0.07634	0.579446	0.841475	5.89578e+07	7.20937e+07	5.4907e+07	6.40029e+07	6.73457e+07	6.34597e+07
P11177	Pyruvate dehydrogenase E1 component subunit beta, mitochondrial OS=Homo sapiens (Human) OX=9606 GN=PDHB PE=1 SV=3	PDHB	-0.0415822	0.663144	0.886137	3.31416e+08	346359185	3.40628e+08	3.60223e+08	3.29983e+08	3.58649e+08
Q9HAR2	Adhesion G protein-coupled receptor L3 OS=Homo sapiens (Human) OX=9606 GN=ADGRL3 PE=1 SV=2	LPHN3; ADGRL3	-0.128148	0.279253	0.672362	4.91737e+07	4.69274e+07	5.192e+07	5.94343e+07	5.13207e+07	5.12735e+07
Q15691	Microtubule-associated protein RP/EB family member 1 OS=Homo sapiens (Human) OX=9606 GN=MAPRE1 PE=1 SV=3	MAPRE1	-0.0401677	0.743118	0.915989	4.84492e+08	4.94586e+08	4.97141e+08	4.73105e+08	5.80033e+08	4.71925e+08
Q02641	Voltage-dependent L-type calcium channel subunit beta-1 OS=Homo sapiens (Human) OX=9606 GN=CACNB1 PE=1 SV=3	CACNB1	-0.431161	0.0195438	0.389888	4.66036e+07	4.19159e+07	3.68067e+07	5.84084e+07	5.01799e+07	6.01309e+07
P00390	Glutathione reductase, mitochondrial OS=Homo sapiens (Human) OX=9606 GN=GSR PE=1 SV=2	GSR	-0.0245611	0.840258	0.949014	1.4471e+08	1.42952e+08	1.70409e+08	1.66942e+08	1.4726e+08	1.50908e+08
Q14141	Septin-6 OS=Homo sapiens (Human) OX=9606 GN=SEPTIN6 PE=1 SV=4	SEPT6	0.00832865	0.948439	0.987107	2.51787e+08	2.39852e+08	2.61659e+08	2.40615e+08	2.86643e+08	2.25178e+08
Q9Y4E8	Ubiquitin carboxyl-terminal hydrolase 15 OS=Homo sapiens (Human) OX=9606 GN=USP15 PE=1 SV=3	USP15	-0.0605149	0.720848	0.90964	2.90519e+08	3.18905e+08	3.43216e+08	4.02806e+08	2.82307e+08	3.17129e+08
P13798	Acylamino-acid-releasing enzyme OS=Homo sapiens (Human) OX=9606 GN=APEH PE=1 SV=4	APEH	-0.0299106	0.752194	0.919398	1.04902e+08	1.06587e+08	1.01383e+08	1.06454e+08	1.01614e+08	1.1152e+08
Q9NQ86	E3 ubiquitin-protein ligase TRIM36 OS=Homo sapiens (Human) OX=9606 GN=TRIM36 PE=1 SV=2	TRIM36	0.139044	0.357219	0.72102	4.85832e+07	5.22209e+07	5.73488e+07	5.25974e+07	5.08019e+07	4.07794e+07
O60256	Phosphoribosyl pyrophosphate synthase-associated protein 2 OS=Homo sapiens (Human) OX=9606 GN=PRPSAP2 PE=1 SV=1	PRPSAP2	-0.106512	0.376937	0.728998	1.37827e+08	1.60615e+08	1.64233e+08	1.59991e+08	1.61777e+08	1.7529e+08
P60228	Eukaryotic translation initiation factor 3 subunit E OS=Homo sapiens (Human) OX=9606 GN=EIF3E PE=1 SV=1	EIF3E	0.161126	0.114538	0.538899	2.37035e+08	2.29269e+08	2.38432e+08	2.15649e+08	2.12148e+08	2.02593e+08
Q9NUJ1	Mycophenolic acid acyl-glucuronide esterase, mitochondrial OS=Homo sapiens (Human) OX=9606 GN=ABHD10 PE=1 SV=1	ABHD10	-0.173829	0.202644	0.62275	1.57762e+08	172712440	1.59653e+08	1.73825e+08	2.10813e+08	1.70403e+08
Q6ZTA4	Tripartite motif-containing protein 67 OS=Homo sapiens (Human) OX=9606 GN=TRIM67 PE=2 SV=3	TRIM67	-0.22482	0.313703	0.694838	2.72799e+07	3.49917e+07	4.43636e+07	3.9078e+07	4.63071e+07	3.73498e+07
Q6GYQ0	Ral GTPase-activating protein subunit alpha-1 OS=Homo sapiens (Human) OX=9606 GN=RALGAPA1 PE=1 SV=1	RALGAPA1	-0.0176486	0.924724	0.979647	3.41348e+07	3.20534e+07	3.3898e+07	2.64888e+07	3.50697e+07	4.14181e+07
Q8WXF1	Paraspeckle component 1 OS=Homo sapiens (Human) OX=9606 GN=PSPC1 PE=1 SV=1	PSPC1	0.110755	0.391712	0.741737	2.80737e+08	2.52921e+08	2.71792e+08	2.79198e+08	2.22888e+08	2.4632e+08
Q7L0Y3	tRNA methyltransferase 10 homolog C OS=Homo sapiens (Human) OX=9606 GN=TRMT10C PE=1 SV=2	TRMT10C	-0.0800525	0.476313	0.791184	1.2293e+08	1.31165e+08	1.41168e+08	1.49291e+08	1.36294e+08	1.3213e+08
Q9NSD9	Phenylalanine--tRNA ligase beta subunit OS=Homo sapiens (Human) OX=9606 GN=FARSB PE=1 SV=3	FARSB	0.276062	0.0368013	0.409095	2.50459e+08	2.5399e+08	2.43232e+08	2.04778e+08	2.24287e+08	1.89748e+08
P23368	NAD-dependent malic enzyme, mitochondrial OS=Homo sapiens (Human) OX=9606 GN=ME2 PE=1 SV=1	ME2	-0.0511981	0.64855	0.878322	3.25524e+08	3.46612e+08	3.37794e+08	3.3845e+08	3.24033e+08	3.86574e+08
Q8TBC4	NEDD8-activating enzyme E1 catalytic subunit OS=Homo sapiens (Human) OX=9606 GN=UBA3 PE=1 SV=2	UBA3	0.123964	0.267922	0.664559	5.19921e+07	56245073	5.07699e+07	5.22653e+07	4.75958e+07	4.61208e+07
Q9H0D6	5'-3' exoribonuclease 2 OS=Homo sapiens (Human) OX=9606 GN=XRN2 PE=1 SV=1	XRN2	0.104869	0.537568	0.821582	7.55391e+07	7.9e+07	8.57684e+07	7.74185e+07	6.06856e+07	8.75971e+07
P61160	Actin-related protein 2 OS=Homo sapiens (Human) OX=9606 GN=ACTR2 PE=1 SV=1	ACTR2	-0.0201426	0.878707	0.964316	3.99672e+08	4.17801e+08	4.27396e+08	4.35518e+08	3.62976e+08	4.70771e+08
Q9H307	Pinin OS=Homo sapiens (Human) OX=9606 GN=PNN PE=1 SV=5		-0.102746	0.382918	0.73305	1.08781e+08	9.57389e+07	9.58237e+07	1.15687e+08	1.00434e+08	1.0635e+08
O15371	Eukaryotic translation initiation factor 3 subunit D OS=Homo sapiens (Human) OX=9606 GN=EIF3D PE=1 SV=1	EIF3D	0.209605	0.119584	0.540041	1.22456e+08	113332368	1.31991e+08	1.15246e+08	1.05942e+08	9.70269e+07
Q8WWM7	Ataxin-2-like protein OS=Homo sapiens (Human) OX=9606 GN=ATXN2L PE=1 SV=2	ATXN2L	-0.0187544	0.859457	0.958071	8.38258e+07	9.49139e+07	9.663e+07	9.11646e+07	9.65746e+07	9.07962e+07
Q13564	NEDD8-activating enzyme E1 regulatory subunit OS=Homo sapiens (Human) OX=9606 GN=NAE1 PE=1 SV=1	NAE1	0.123004	0.467814	0.787442	9.75013e+07	7.76361e+07	6.90068e+07	8.07876e+07	7.31817e+07	6.84124e+07
O96019	Actin-like protein 6A OS=Homo sapiens (Human) OX=9606 GN=ACTL6A PE=1 SV=1	ACTL6A	0.421939	0.0504547	0.451358	1.67603e+08	1.55122e+08	1.24105e+08	9.52282e+07	1.0976e+08	1.28377e+08
Q6ZVM7	TOM1-like protein 2 OS=Homo sapiens (Human) OX=9606 GN=TOM1L2 PE=1 SV=1	TOM1L2	-0.18701	0.074428	0.486096	6.94421e+07	6.52326e+07	6.83327e+07	7.79719e+07	7.59331e+07	7.71319e+07
P17480	Nucleolar transcription factor 1 OS=Homo sapiens (Human) OX=9606 GN=UBTF PE=1 SV=1	UBTF	0.033584	0.795956	0.931405	1.08341e+08	1.03156e+08	9.77723e+07	1.1381e+08	8.89687e+07	1.00636e+08
Q9NVP1	ATP-dependent RNA helicase DDX18 OS=Homo sapiens (Human) OX=9606 GN=DDX18 PE=1 SV=2	DDX18	0.224932	0.0706571	0.480405	6.11048e+07	5.48284e+07	5.46363e+07	4.68939e+07	5.18945e+07	4.71184e+07
Q14247	Src substrate cortactin OS=Homo sapiens (Human) OX=9606 GN=CTTN PE=1 SV=2	CTTN	0.000727934	0.995768	0.998756	2.75486e+08	2.84724e+08	3.14344e+08	2.7665e+08	2.63793e+08	3.37348e+08
Q9NPQ8	Synembryn-A OS=Homo sapiens (Human) OX=9606 GN=RIC8A PE=1 SV=3	RIC8A	-0.0158905	0.885116	0.965174	8.05438e+07	7.69822e+07	6.92634e+07	7.9677e+07	7.18485e+07	7.75401e+07
Q9Y512	Sorting and assembly machinery component 50 homolog OS=Homo sapiens (Human) OX=9606 GN=SAMM50 PE=1 SV=3	SAMM50	-0.0966935	0.345383	0.715523	1.52677e+08	1.69809e+08	1.70635e+08	1.7227e+08	1.78524e+08	1.75881e+08
Q9UBN7	Histone deacetylase 6 OS=Homo sapiens (Human) OX=9606 GN=HDAC6 PE=1 SV=2	HDAC6	0.0474993	0.619298	0.863785	6.89409e+07	6.88256e+07	6.32288e+07	6.41167e+07	6.38686e+07	6.63724e+07
O43396	Thioredoxin-like protein 1 OS=Homo sapiens (Human) OX=9606 GN=TXNL1 PE=1 SV=3	TXNL1	0.083715	0.401412	0.74696	2.69113e+08	2.63251e+08	2.494e+08	2.57659e+08	2.3517e+08	2.45003e+08
P36551	Oxygen-dependent coproporphyrinogen-III oxidase, mitochondrial OS=Homo sapiens (Human) OX=9606 GN=CPOX PE=1 SV=3	CPOX	-0.168282	0.289415	0.676815	3.17096e+07	3.39091e+07	3.59911e+07	3.38949e+07	4.55329e+07	3.5581e+07
Q15751	Probable E3 ubiquitin-protein ligase HERC1 OS=Homo sapiens (Human) OX=9606 GN=HERC1 PE=1 SV=2	HERC1	-0.0797427	0.688062	0.895505	2.47671e+07	1.94626e+07	2.14752e+07	2.16339e+07	2.91857e+07	1.9352e+07
Q9H6K5	Proline-rich protein 36 OS=Homo sapiens (Human) OX=9606 GN=PRR36 PE=1 SV=2	FLJ22184; PRR36	0.0225709	0.868583	0.961037	8.16431e+07	7.64484e+07	8.08308e+07	8.08233e+07	6.71762e+07	8.86604e+07
Q13492	Phosphatidylinositol-binding clathrin assembly protein OS=Homo sapiens (Human) OX=9606 GN=PICALM PE=1 SV=2	PICALM	-0.101427	0.439037	0.768251	6.80468e+07	6.59401e+07	7.10374e+07	8.45608e+07	6.77909e+07	6.86596e+07
O95793	Double-stranded RNA-binding protein Staufen homolog 1 OS=Homo sapiens (Human) OX=9606 GN=STAU1 PE=1 SV=2	STAU1	0.216384	0.115747	0.538899	9.32989e+07	9.82988e+07	8.82727e+07	7.91982e+07	8.97651e+07	7.26128e+07
P55209	Nucleosome assembly protein 1-like 1 OS=Homo sapiens (Human) OX=9606 GN=NAP1L1 PE=1 SV=1	NAP1L1	0.591747	0.00288584	0.216438	2.68901e+08	2.20939e+08	2.19574e+08	1.47987e+08	1.59683e+08	1.61272e+08
P78406	mRNA export factor OS=Homo sapiens (Human) OX=9606 GN=RAE1 PE=1 SV=1	RAE1	0.0622555	0.805443	0.935567	1.40092e+08	1.16882e+08	1.12927e+08	1.27436e+08	8.38582e+07	1.52018e+08
Q96AC1	Fermitin family homolog 2 OS=Homo sapiens (Human) OX=9606 GN=FERMT2 PE=1 SV=1	FERMT2	0.0137575	0.923764	0.979647	5.03542e+07	4.82928e+07	5.58162e+07	4.54789e+07	4.87012e+07	5.9553e+07
Q6UXD5	Seizure 6-like protein 2 OS=Homo sapiens (Human) OX=9606 GN=SEZ6L2 PE=1 SV=2	SEZ6L2	-0.0456742	0.652971	0.880284	9.35064e+07	1.03077e+08	9.32484e+07	1.03918e+08	9.5233e+07	9.98649e+07
Q6IBS0	Twinfilin-2 OS=Homo sapiens (Human) OX=9606 GN=TWF2 PE=1 SV=2	TWF2	0.143749	0.415186	0.752437	9.65719e+07	9.40231e+07	1.09155e+08	1.01641e+08	7.26945e+07	9.94806e+07
P30041	Peroxiredoxin-6 OS=Homo sapiens (Human) OX=9606 GN=PRDX6 PE=1 SV=3	PRDX6	0.180486	0.0930467	0.513794	6.28612e+08	6.04697e+08	5.95836e+08	5.30594e+08	5.6441e+08	5.19631e+08
Q16851	UTP--glucose-1-phosphate uridylyltransferase OS=Homo sapiens (Human) OX=9606 GN=UGP2 PE=1 SV=5	UGP2	-0.190388	0.0893461	0.509505	1.50577e+08	1.36501e+08	1.37126e+08	1.612e+08	1.6605e+08	1.56439e+08
Q13368	MAGUK p55 subfamily member 3 OS=Homo sapiens (Human) OX=9606 GN=MPP3 PE=1 SV=2	MPP3	-0.132852	0.350817	0.718926	5.91953e+07	6.1798e+07	5.63763e+07	7.5362e+07	5.73356e+07	6.29156e+07
Q9HCJ6	Synaptic vesicle membrane protein VAT-1 homolog-like OS=Homo sapiens (Human) OX=9606 GN=VAT1L PE=1 SV=2	VAT1L	-0.372458	0.120564	0.540407	2.32306e+08	3.15038e+08	3.14577e+08	3.43352e+08	4.63771e+08	3.13667e+08
O14917	Protocadherin-17 OS=Homo sapiens (Human) OX=9606 GN=PCDH17 PE=2 SV=2	PCDH17	-0.454359	0.0424571	0.42867	1.33291e+07	1.95386e+07	1.77666e+07	2.30398e+07	2.50849e+07	2.05936e+07
Q96L92	Sorting nexin-27 OS=Homo sapiens (Human) OX=9606 GN=SNX27 PE=1 SV=2	SNX27	0.0747625	0.578778	0.841124	9.31382e+07	8.87769e+07	1.03037e+08	9.3009e+07	7.90644e+07	9.91737e+07
Q9UPZ6	Thrombospondin type-1 domain-containing protein 7A OS=Homo sapiens (Human) OX=9606 GN=THSD7A PE=1 SV=4	THSD7A	0.00283339	0.982757	0.994846	2.2499e+07	2.30265e+07	2.68054e+07	2.65898e+07	2.37176e+07	2.18912e+07
Q9NYB0	Telomeric repeat-binding factor 2-interacting protein 1 OS=Homo sapiens (Human) OX=9606 GN=TERF2IP PE=1 SV=1	TERF2IP	0.0557427	0.642662	0.876381	1.16976e+08	1.01382e+08	1.04514e+08	1.1328e+08	9.59266e+07	1.01579e+08
O00629	Importin subunit alpha-3 OS=Homo sapiens (Human) OX=9606 GN=KPNA4 PE=1 SV=1	KPNA4	0.26202	0.325072	0.703204	4.08328e+07	4.24137e+07	4.70192e+07	3.43425e+07	5.10102e+07	2.69571e+07
P18754	Regulator of chromosome condensation OS=Homo sapiens (Human) OX=9606 GN=RCC1 PE=1 SV=1	RCC1	0.107164	0.552434	0.827794	1.08881e+08	9.7675e+07	7.78713e+07	9.63631e+07	7.54135e+07	9.11961e+07
P22694	cAMP-dependent protein kinase catalytic subunit beta OS=Homo sapiens (Human) OX=9606 GN=PRKACB PE=1 SV=2	PRKACB	0.030072	0.820728	0.942517	2.88293e+08	3.39797e+08	2.79298e+08	3.26329e+08	2.87533e+08	2.73918e+08
P10515	Dihydrolipoyllysine-residue acetyltransferase component of pyruvate dehydrogenase complex, mitochondrial OS=Homo sapiens (Human) OX=9606 GN=DLAT PE=1 SV=3	DLAT	-0.218033	0.061318	0.468786	3.36405e+08	3.09713e+08	3.15018e+08	3.52224e+08	3.8287e+08	3.82993e+08
P61201	COP9 signalosome complex subunit 2 OS=Homo sapiens (Human) OX=9606 GN=COPS2 PE=1 SV=1	COPS2	-0.0449097	0.658202	0.883718	1.23981e+08	1.29609e+08	1.32136e+08	1.34678e+08	1.23595e+08	1.40047e+08
Q13724	Mannosyl-oligosaccharide glucosidase OS=Homo sapiens (Human) OX=9606 GN=MOGS PE=1 SV=5	MOGS	0.0355579	0.816166	0.94049	6.93672e+07	6.34734e+07	5.12916e+07	6.33808e+07	5.44672e+07	6.07558e+07
Q14155	Rho guanine nucleotide exchange factor 7 OS=Homo sapiens (Human) OX=9606 GN=ARHGEF7 PE=1 SV=2	ARHGEF7	-0.0243089	0.91424	0.975631	2.43897e+08	2.55919e+08	1.99215e+08	2.76859e+08	1.75578e+08	2.69064e+08
P30837	Aldehyde dehydrogenase X, mitochondrial OS=Homo sapiens (Human) OX=9606 GN=ALDH1B1 PE=1 SV=3	ALDH1B1	-0.189685	0.0871523	0.506338	9.94681e+07	91143141	9.75508e+07	1.07513e+08	1.14289e+08	1.06776e+08
Q9H857	5'-nucleotidase domain-containing protein 2 OS=Homo sapiens (Human) OX=9606 GN=NT5DC2 PE=1 SV=1	NT5DC2	-0.126011	0.405149	0.747589	8.06694e+07	1.00167e+08	1.10547e+08	1.05268e+08	1.07957e+08	1.02148e+08
Q9H269	Vacuolar protein sorting-associated protein 16 homolog OS=Homo sapiens (Human) OX=9606 GN=VPS16 PE=1 SV=2	VPS16	-0.0813826	0.501118	0.801599	7.71384e+07	7.96186e+07	7.16098e+07	8.01273e+07	7.30978e+07	8.8934e+07
O75475	PC4 and SFRS1-interacting protein OS=Homo sapiens (Human) OX=9606 GN=PSIP1 PE=1 SV=1	PSIP1	0.0725898	0.476174	0.791184	3.56519e+08	3.27985e+08	3.12114e+08	3.18836e+08	3.17296e+08	3.10215e+08
P09455	Retinol-binding protein 1 OS=Homo sapiens (Human) OX=9606 GN=RBP1 PE=1 SV=2	RBP1	-0.0154187	0.868342	0.96095	2.92022e+09	2.80545e+09	2.73365e+09	2.90094e+09	2.73682e+09	2.91273e+09
Q9UBU9	Nuclear RNA export factor 1 OS=Homo sapiens (Human) OX=9606 GN=NXF1 PE=1 SV=1	NXF1	0.303991	0.0863124	0.506338	6.47652e+07	67792450	5.62099e+07	4.81453e+07	4.54594e+07	5.99277e+07
P31146	Coronin-1A OS=Homo sapiens (Human) OX=9606 GN=CORO1A PE=1 SV=4	CORO1A	-0.198646	0.0857931	0.506338	3.6156e+08	3.53597e+08	3.48126e+08	3.89775e+08	4.39911e+08	3.92322e+08
O15066	Kinesin-like protein KIF3B OS=Homo sapiens (Human) OX=9606 GN=KIF3B PE=1 SV=1	KIF3B	-0.192306	0.245515	0.64854	2.74715e+07	3.12363e+07	3.61647e+07	3.6722e+07	3.17498e+07	3.97034e+07
Q9BTE6	Alanyl-tRNA editing protein Aarsd1 OS=Homo sapiens (Human) OX=9606 GN=AARSD1 PE=1 SV=2	AARSD1; PTGES3L-AARSD1	-0.0554973	0.687695	0.895505	7.5824e+07	8.84179e+07	8.06779e+07	7.9277e+07	9.78114e+07	7.82859e+07
Q13740	CD166 antigen OS=Homo sapiens (Human) OX=9606 GN=ALCAM PE=1 SV=2	ALCAM	0.0116888	0.94981	0.987107	1.47657e+08	1.93148e+08	1.94428e+08	1.5765e+08	2.11996e+08	1.61929e+08
P98175	RNA-binding protein 10 OS=Homo sapiens (Human) OX=9606 GN=RBM10 PE=1 SV=3	RBM10	0.165653	0.286932	0.676815	1.03554e+08	1.02018e+08	8.87488e+07	1.01147e+08	7.62949e+07	8.60916e+07
Q9Y224	RNA transcription, translation and transport factor protein OS=Homo sapiens (Human) OX=9606 GN=RTRAF PE=1 SV=1	C14orf166; RTRAF	0.0858388	0.423736	0.757814	2.11519e+08	1.96348e+08	1.95516e+08	1.84542e+08	2.0449e+08	1.8e+08
Q9UM73	ALK tyrosine kinase receptor OS=Homo sapiens (Human) OX=9606 GN=ALK PE=1 SV=3	ALK	-0.161554	0.302022	0.687586	4.71911e+07	5.0178e+07	4.95196e+07	6.54391e+07	5.2953e+07	4.735e+07
O95140	Mitofusin-2 OS=Homo sapiens (Human) OX=9606 GN=MFN2 PE=1 SV=3	MFN2	-0.126135	0.267902	0.664559	8.07641e+07	9.34302e+07	8.10753e+07	9.00909e+07	9.21589e+07	9.57827e+07
P63104	14-3-3 protein zeta/delta OS=Homo sapiens (Human) OX=9606 GN=YWHAZ PE=1 SV=1	YWHAZ	-0.0787923	0.511484	0.806568	4.42062e+09	4.76406e+09	4.96056e+09	4.67629e+09	5.54117e+09	4.74947e+09
Q9Y2H2	Phosphatidylinositide phosphatase SAC2 OS=Homo sapiens (Human) OX=9606 GN=INPP5F PE=1 SV=3	INPP5F	-0.307462	0.0509324	0.453115	3.26635e+07	30214530	3.33207e+07	3.58022e+07	4.55934e+07	3.8181e+07
Q96Q04	Serine/threonine-protein kinase LMTK3 OS=Homo sapiens (Human) OX=9606 GN=LMTK3 PE=1 SV=2	LMTK3	-0.196397	0.270091	0.66597	3.24875e+07	4.24406e+07	3.47188e+07	4.50802e+07	3.52936e+07	4.52632e+07
Q8TB36	Ganglioside-induced differentiation-associated protein 1 OS=Homo sapiens (Human) OX=9606 GN=GDAP1 PE=1 SV=3	GDAP1	-0.204195	0.0650989	0.475013	2.90825e+08	2.65981e+08	2.70208e+08	3.11661e+08	3.23468e+08	3.1701e+08
Q9UNS2	COP9 signalosome complex subunit 3 OS=Homo sapiens (Human) OX=9606 GN=COPS3 PE=1 SV=3	COPS3	0.0815787	0.40971	0.75108	1.82114e+08	1.92777e+08	1.76096e+08	1.70122e+08	1.80768e+08	1.69665e+08
Q4J6C6	Prolyl endopeptidase-like OS=Homo sapiens (Human) OX=9606 GN=PREPL PE=1 SV=1	PREPL	0.858204	0.0261914	0.408492	3.97758e+07	5.65501e+07	6.99837e+07	2.66071e+07	4.09034e+07	2.42805e+07
Q9UPQ3	Arf-GAP with GTPase, ANK repeat and PH domain-containing protein 1 OS=Homo sapiens (Human) OX=9606 GN=AGAP1 PE=1 SV=4	AGAP1	-0.0469646	0.766469	0.92341	4.78473e+07	4.59529e+07	4.31468e+07	5.3441e+07	5.06828e+07	3.86187e+07
Q9UNM6	26S proteasome non-ATPase regulatory subunit 13 OS=Homo sapiens (Human) OX=9606 GN=PSMD13 PE=1 SV=2	PSMD13	-0.0288682	0.756205	0.920969	3.22167e+08	3.10009e+08	3.05112e+08	3.1926e+08	3.30586e+08	3.06589e+08
Q9HDC9	Adipocyte plasma membrane-associated protein OS=Homo sapiens (Human) OX=9606 GN=APMAP PE=1 SV=2	APMAP	-0.182659	0.160116	0.58298	3.59257e+08	361974920	3.80063e+08	3.78992e+08	4.07104e+08	4.6834e+08
O94875	Sorbin and SH3 domain-containing protein 2 OS=Homo sapiens (Human) OX=9606 GN=SORBS2 PE=1 SV=3	SORBS2	-0.0708207	0.740543	0.915989	2.8944e+07	3.93223e+07	4.42931e+07	4.2786e+07	3.24705e+07	4.20437e+07
Q07960	Rho GTPase-activating protein 1 OS=Homo sapiens (Human) OX=9606 GN=ARHGAP1 PE=1 SV=1	ARHGAP1	0.0822228	0.562701	0.833465	8.79902e+07	7.89232e+07	8.64358e+07	7.06114e+07	9.29456e+07	7.70858e+07
Q8TDI0	Chromodomain-helicase-DNA-binding protein 5 OS=Homo sapiens (Human) OX=9606 GN=CHD5 PE=1 SV=1	CHD5	0.78626	0.103086	0.532948	5.74643e+06	8.26889e+06				3.99701e+06
P35232	Prohibitin OS=Homo sapiens (Human) OX=9606 GN=PHB PE=1 SV=1	PHB	-0.0183561	0.854235	0.957223	5.6596e+08	6.4164e+08	6.0558e+08	5.91224e+08	6.26121e+08	6.17185e+08
Q01538	Myelin transcription factor 1 OS=Homo sapiens (Human) OX=9606 GN=MYT1 PE=1 SV=2	MYT1	-0.500795	0.0397317	0.419088	1.99751e+07	1.94461e+07	1.47858e+07	2.49386e+07	2.1344e+07	3.05689e+07
P48047	ATP synthase subunit O, mitochondrial OS=Homo sapiens (Human) OX=9606 GN=ATP5PO PE=1 SV=1	ATP5O	-0.0107317	0.911525	0.974849	5.52977e+08	5.85467e+08	5.47555e+08	5.78344e+08	5.35538e+08	5.85265e+08
Q15067	Peroxisomal acyl-coenzyme A oxidase 1 OS=Homo sapiens (Human) OX=9606 GN=ACOX1 PE=1 SV=3	ACOX1	-0.158701	0.376496	0.728998	4.6249e+07	59092789	4.67105e+07	5.26062e+07	5.03861e+07	6.69922e+07
P84077	ADP-ribosylation factor 1 OS=Homo sapiens (Human) OX=9606 GN=ARF1 PE=1 SV=2	ARF1	0.0291138	0.751966	0.919397	3.80929e+08	3.94443e+08	3.62044e+08	3.72226e+08	3.73099e+08	3.68694e+08
Q5H9R7	Serine/threonine-protein phosphatase 6 regulatory subunit 3 OS=Homo sapiens (Human) OX=9606 GN=PPP6R3 PE=1 SV=2	PPP6R3	0.141954	0.232392	0.640726	1.23761e+08	1.10445e+08	1.07435e+08	1.00422e+08	1.10469e+08	9.85404e+07
Q13362	Serine/threonine-protein phosphatase 2A 56 kDa regulatory subunit gamma isoform OS=Homo sapiens (Human) OX=9606 GN=PPP2R5C PE=1 SV=3	PPP2R5C	0.177625	0.184792	0.608445	4.37276e+07	3.8601e+07	3.79675e+07	3.93628e+07	3.40964e+07	3.30035e+07
Q9NQ79	Cartilage acidic protein 1 OS=Homo sapiens (Human) OX=9606 GN=CRTAC1 PE=1 SV=2	CRTAC1	-0.0436438	0.780145	0.928558	2.8222e+09	2680892088	3.55676e+09	3.3656e+09	3.14893e+09	2.78042e+09
P61981	14-3-3 protein gamma OS=Homo sapiens (Human) OX=9606 GN=YWHAG PE=1 SV=2	YWHAG	-0.14145	0.21362	0.630437	2.31107e+09	2.65702e+09	2.53263e+09	2.62935e+09	2.75334e+09	2.88279e+09
P27361	Mitogen-activated protein kinase 3 OS=Homo sapiens (Human) OX=9606 GN=MAPK3 PE=1 SV=4	MAPK3	0.027848	0.764572	0.923363	1.52077e+08	1.56282e+08	1.50706e+08	1.56593e+08	1.5026e+08	1.43661e+08
Q70E73	Ras-associated and pleckstrin homology domains-containing protein 1 OS=Homo sapiens (Human) OX=9606 GN=RAPH1 PE=1 SV=3	RAPH1	0.225343	0.31478	0.696352	5.49722e+07	5.08218e+07	5.41412e+07	5.41122e+07	3.35248e+07	5.21861e+07
Q9BXS5	AP-1 complex subunit mu-1 OS=Homo sapiens (Human) OX=9606 GN=AP1M1 PE=1 SV=3	AP1M1	0.0111043	0.907282	0.973244	1.45897e+08	1.48767e+08	1.44083e+08	1.40806e+08	1.40517e+08	1.54449e+08
P12931	Proto-oncogene tyrosine-protein kinase Src OS=Homo sapiens (Human) OX=9606 GN=SRC PE=1 SV=3	SRC	-0.0605204	0.50656	0.80552	1.16108e+08	1.21711e+08	1.23375e+08	1.26415e+08	1.24805e+08	1.25327e+08
O43815	Striatin OS=Homo sapiens (Human) OX=9606 GN=STRN PE=1 SV=4	STRN	-0.197971	0.197882	0.617501	5.59779e+07	6.55174e+07	6.23699e+07	7.52656e+07	6.01441e+07	7.62683e+07
P08758	Annexin A5 OS=Homo sapiens (Human) OX=9606 GN=ANXA5 PE=1 SV=2	ANXA5	0.239624	0.13074	0.550557	4.6536e+08	3.98184e+08	3.49805e+08	3.31336e+08	3.65279e+08	3.25389e+08
P78310	Coxsackievirus and adenovirus receptor OS=Homo sapiens (Human) OX=9606 GN=CXADR PE=1 SV=1	CXADR	-0.130115	0.306024	0.691215	5.79369e+08	6.18014e+08	5.75307e+08	6.78812e+08	5.6958e+08	6.98321e+08
Q14576	ELAV-like protein 3 OS=Homo sapiens (Human) OX=9606 GN=ELAVL3 PE=2 SV=3	ELAVL3	-0.280037	0.0418303	0.42867	1.5481e+08	1.71008e+08	1.82689e+08	2.04251e+08	2.17196e+08	1.95168e+08
Q9HC56	Protocadherin-9 OS=Homo sapiens (Human) OX=9606 GN=PCDH9 PE=1 SV=2	PCDH9	-0.473789	0.00579199	0.283383	3.28611e+07	3.42773e+07	3.96885e+07	4.81976e+07	5.16501e+07	4.80985e+07
P25786	Proteasome subunit alpha type-1 OS=Homo sapiens (Human) OX=9606 GN=PSMA1 PE=1 SV=1	PSMA1	0.156521	0.242047	0.646047	4.89562e+08	5.26293e+08	5.32402e+08	4.68876e+08	4.0905e+08	5.16522e+08
P61106	Ras-related protein Rab-14 OS=Homo sapiens (Human) OX=9606 GN=RAB14 PE=1 SV=4	RAB14	-0.133975	0.293864	0.67976	5.35214e+08	4.45405e+08	4.76815e+08	4.92569e+08	5.6854e+08	5.36286e+08
Q9Y6C9	Mitochondrial carrier homolog 2 OS=Homo sapiens (Human) OX=9606 GN=MTCH2 PE=1 SV=1	MTCH2	-0.298025	0.0562986	0.461142	2.97154e+08	3.25686e+08	3.23732e+08	4.36096e+08	3.39772e+08	3.92953e+08
P21283	V-type proton ATPase subunit C 1 OS=Homo sapiens (Human) OX=9606 GN=ATP6V1C1 PE=1 SV=4	ATP6V1C1	-0.332596	0.0185121	0.381322	1.42167e+08	1.53875e+08	1.47503e+08	1.70106e+08	1.9428e+08	1.94978e+08
P25205	DNA replication licensing factor MCM3 OS=Homo sapiens (Human) OX=9606 GN=MCM3 PE=1 SV=3	MCM3	1.79335	0.000485863	0.165077	8.88287e+07	6.00942e+07	5.51898e+07	2.4976e+07	1.7855e+07	1.58637e+07
O60832	H/ACA ribonucleoprotein complex subunit DKC1 OS=Homo sapiens (Human) OX=9606 GN=DKC1 PE=1 SV=3	DKC1	0.0840237	0.555711	0.827794	9.88017e+07	8.82326e+07	8.17968e+07	7.96881e+07	7.77023e+07	9.66989e+07
P31946	14-3-3 protein beta/alpha OS=Homo sapiens (Human) OX=9606 GN=YWHAB PE=1 SV=3	YWHAB	-0.0926854	0.328077	0.705187	1.25057e+09	1.20962e+09	1.17359e+09	1.25837e+09	1.31125e+09	1.30461e+09
Q9BTC0	Death-inducer obliterator 1 OS=Homo sapiens (Human) OX=9606 GN=DIDO1 PE=1 SV=5	DIDO1	0.403239	0.171328	0.591984	1.36993e+07	2.39409e+07	1.3916e+07	1.47606e+07	1.22337e+07	1.09278e+07
Q06830	Peroxiredoxin-1 OS=Homo sapiens (Human) OX=9606 GN=PRDX1 PE=1 SV=1	PRDX1	0.218626	0.0409649	0.425765	2.1092e+09	2118472603	2.09326e+09	1.83546e+09	1.77778e+09	1.81929e+09
P98194	Calcium-transporting ATPase type 2C member 1 OS=Homo sapiens (Human) OX=9606 GN=ATP2C1 PE=1 SV=3	ATP2C1	-0.424602	0.0702861	0.480405	4.02665e+07	4.84469e+07	4.93861e+07	7.45189e+07	6.47889e+07	4.82505e+07
Q9Y6M1	Insulin-like growth factor 2 mRNA-binding protein 2 OS=Homo sapiens (Human) OX=9606 GN=IGF2BP2 PE=1 SV=2	IGF2BP2	0.242755	0.0694982	0.480405	1.76991e+08	1.70041e+08	1.61447e+08	1.55193e+08	1.29527e+08	1.45905e+08
P55011	Solute carrier family 12 member 2 OS=Homo sapiens (Human) OX=9606 GN=SLC12A2 PE=1 SV=1	SLC12A2	0.25118	0.0447539	0.433988	5.52436e+07	4.85453e+07	4.83409e+07	4.31603e+07	4.23541e+07	4.20656e+07
Q16775	Hydroxyacylglutathione hydrolase, mitochondrial OS=Homo sapiens (Human) OX=9606 GN=HAGH PE=1 SV=2	HAGH	-0.0268826	0.914836	0.975631	1.43829e+08	7.8003e+07	1.20628e+08	1.16841e+08	1.19422e+08	1.02567e+08
O75955	Flotillin-1 OS=Homo sapiens (Human) OX=9606 GN=FLOT1 PE=1 SV=3	FLOT1	0.281673	0.235319	0.642283	5.46065e+07	4.48336e+07	3.80878e+07	4.26326e+07	2.90404e+07	4.19289e+07
O00139	Kinesin-like protein KIF2A OS=Homo sapiens (Human) OX=9606 GN=KIF2A PE=1 SV=3	KIF2A	-0.112452	0.251426	0.652517	1.91516e+08	1.94902e+08	2.04249e+08	2.1108e+08	2.07345e+08	2.20088e+08
O14994	Synapsin-3 OS=Homo sapiens (Human) OX=9606 GN=SYN3 PE=1 SV=2	SYN3	-0.125801	0.307516	0.692035	1.37454e+08	1.47486e+08	1.5007e+08	1.56275e+08	1.75607e+08	1.44005e+08
P49841	Glycogen synthase kinase-3 beta OS=Homo sapiens (Human) OX=9606 GN=GSK3B PE=1 SV=2	GSK3B	0.102743	0.402156	0.74696	1.55683e+08	1.6452e+08	1.67562e+08	1.7103e+08	1.42305e+08	1.42415e+08
Q9BTV4	Transmembrane protein 43 OS=Homo sapiens (Human) OX=9606 GN=TMEM43 PE=1 SV=1	TMEM43	-0.138427	0.447967	0.77331	9.84201e+07	8.42235e+07	8.51554e+07	1.08309e+08	7.82136e+07	1.1112e+08
P15170	Eukaryotic peptide chain release factor GTP-binding subunit ERF3A OS=Homo sapiens (Human) OX=9606 GN=GSPT1 PE=1 SV=1	GSPT1	-0.0290253	0.834519	0.947097	2.81565e+08	2.3844e+08	2.40223e+08	2.84413e+08	2.26533e+08	2.6589e+08
Q9UJ70	N-acetyl-D-glucosamine kinase OS=Homo sapiens (Human) OX=9606 GN=NAGK PE=1 SV=4	NAGK	-0.0075143	0.946872	0.986845	1.15886e+08	1.24555e+08	1.33235e+08	1.1614e+08	1.34183e+08	1.25347e+08
O75882	Attractin OS=Homo sapiens (Human) OX=9606 GN=ATRN PE=1 SV=2	ATRN	-0.131016	0.573545	0.839446	3.62449e+07	35675097	3.57531e+07	3.99485e+07	2.9089e+07	5.22415e+07
Q9NRW7	Vacuolar protein sorting-associated protein 45 OS=Homo sapiens (Human) OX=9606 GN=VPS45 PE=1 SV=1	VPS45	-0.262207	0.0749128	0.486687	8.55616e+07	8.02326e+07	7.88686e+07	1.12181e+08	9.21813e+07	9.03172e+07
Q9NTJ5	Phosphatidylinositide phosphatase SAC1 OS=Homo sapiens (Human) OX=9606 GN=SACM1L PE=1 SV=2	SACM1L	-0.215157	0.211578	0.628202	1.04771e+08	1.32867e+08	1.17424e+08	1.40931e+08	1.17042e+08	1.55014e+08
O75150	E3 ubiquitin-protein ligase BRE1B OS=Homo sapiens (Human) OX=9606 GN=RNF40 PE=1 SV=5	RNF40	0.182326	0.183908	0.607726	2.8138e+08	2.59186e+08	2.49724e+08	2.56029e+08	2.05507e+08	2.36916e+08
P19623	Spermidine synthase OS=Homo sapiens (Human) OX=9606 GN=SRM PE=1 SV=1	SRM	0.0512141	0.747664	0.918085	1.00612e+08	88839829	7.64029e+07	8.81445e+07	9.38026e+07	7.42517e+07
P17612	cAMP-dependent protein kinase catalytic subunit alpha OS=Homo sapiens (Human) OX=9606 GN=PRKACA PE=1 SV=2	PRKACA	-0.296824	0.0562134	0.461142	7.1025e+07	82008056	7.96839e+07	8.38638e+07	1.03297e+08	9.93201e+07
Q9UMR2	ATP-dependent RNA helicase DDX19B OS=Homo sapiens (Human) OX=9606 GN=DDX19B PE=1 SV=1	DDX19B	0.299454	0.539332	0.822322	8.2979e+06	5.76134e+06	5.44176e+06	7.46532e+06	2.56866e+06	7.27849e+06
Q9BWF3	RNA-binding protein 4 OS=Homo sapiens (Human) OX=9606 GN=RBM4 PE=1 SV=1	RBM4	0.18899	0.0712186	0.480405	2.5235e+08	2.46617e+08	2.51396e+08	2.21996e+08	2.1187e+08	2.2454e+08
Q9UPT5	Exocyst complex component 7 OS=Homo sapiens (Human) OX=9606 GN=EXOC7 PE=1 SV=3	EXOC7	0.00138164	0.991386	0.997107	6.8868e+07	58089543	7.08577e+07	6.06998e+07	7.03709e+07	6.6172e+07
Q07157	Tight junction protein ZO-1 OS=Homo sapiens (Human) OX=9606 GN=TJP1 PE=1 SV=3	TJP1	0.396212	0.02283	0.40366	6.17923e+07	5.11208e+07	4.75337e+07	3.84224e+07	4.14989e+07	4.13141e+07
Q96ST3	Paired amphipathic helix protein Sin3a OS=Homo sapiens (Human) OX=9606 GN=SIN3A PE=1 SV=2	SIN3A	0.377457	0.025996	0.408492	4.14584e+07	4.5538e+07	4.06845e+07	2.88785e+07	3.27262e+07	3.70739e+07
Q6NVY1	3-hydroxyisobutyryl-CoA hydrolase, mitochondrial OS=Homo sapiens (Human) OX=9606 GN=HIBCH PE=1 SV=2	HIBCH	0.0782139	0.412354	0.75108	7.41693e+07	7.8234e+07	7.70793e+07	7.12463e+07	7.56129e+07	7.0561e+07
Q9NTI2	Phospholipid-transporting ATPase IB OS=Homo sapiens (Human) OX=9606 GN=ATP8A2 PE=1 SV=3		-0.0599409	0.620012	0.864113	1.19934e+08	1.03181e+08	1.15066e+08	1.27112e+08	1.18017e+08	1.0752e+08
O75116	Rho-associated protein kinase 2 OS=Homo sapiens (Human) OX=9606 GN=ROCK2 PE=1 SV=4	ROCK2	-0.312684	0.258577	0.659239	5.24411e+07	2.92293e+07	2.91004e+07	4.45888e+07	4.32605e+07	4.4305e+07
Q9NUL3	Double-stranded RNA-binding protein Staufen homolog 2 OS=Homo sapiens (Human) OX=9606 GN=STAU2 PE=1 SV=2		0.0510603	0.697357	0.900183	9.52954e+07	9.26186e+07	1.00138e+08	9.97388e+07	9.98638e+07	7.97968e+07
O95433	Activator of 90 kDa heat shock protein ATPase homolog 1 OS=Homo sapiens (Human) OX=9606 GN=AHSA1 PE=1 SV=1	AHSA1	0.120453	0.249128	0.650794	5.73008e+08	5.42273e+08	5.13798e+08	5.19586e+08	4.91568e+08	4.86575e+08
Q9Y266	Nuclear migration protein nudC OS=Homo sapiens (Human) OX=9606 GN=NUDC PE=1 SV=1	NUDC	0.287451	0.0299699	0.408492	2.80244e+08	3.29959e+08	3.0451e+08	2.48191e+08	2.47314e+08	2.5233e+08
P09543	2',3'-cyclic-nucleotide 3'-phosphodiesterase OS=Homo sapiens (Human) OX=9606 GN=CNP PE=1 SV=2	CNP	-0.0735074	0.490935	0.797129	2.66538e+08	2.55845e+08	2.32915e+08	2.75021e+08	2.52598e+08	2.66393e+08
Q9NXV6	CDKN2A-interacting protein OS=Homo sapiens (Human) OX=9606 GN=CDKN2AIP PE=1 SV=3	CDKN2AIP	0.26134	0.129643	0.548689	3.2758e+07	3.3306e+07	3.12502e+07	2.96492e+07	2.21434e+07	3.01594e+07
Q5JSZ5	Protein PRRC2B OS=Homo sapiens (Human) OX=9606 GN=PRRC2B PE=1 SV=2	PRRC2B	-0.394685	0.36658	0.725204	4.65828e+06	1.08663e+07	1.23526e+07	8.87967e+06	1.26618e+07	1.2636e+07
P78357	Contactin-associated protein 1 OS=Homo sapiens (Human) OX=9606 GN=CNTNAP1 PE=1 SV=1	CNTNAP1	-0.188251	0.282783	0.67506	3.88519e+07	54162304	5.23199e+07	5.80253e+07	5.05644e+07	5.55036e+07
P20618	Proteasome subunit beta type-1 OS=Homo sapiens (Human) OX=9606 GN=PSMB1 PE=1 SV=2	PSMB1	0.106476	0.359681	0.722	2.77715e+08	3.08793e+08	2.67373e+08	2.79311e+08	2.4625e+08	2.67154e+08
P45880	Voltage-dependent anion-selective channel protein 2 OS=Homo sapiens (Human) OX=9606 GN=VDAC2 PE=1 SV=2	VDAC2	-0.152597	0.166169	0.587793	1.37705e+09	1.33379e+09	1.26631e+09	1.47252e+09	1.39013e+09	1.56053e+09
P12955	Xaa-Pro dipeptidase OS=Homo sapiens (Human) OX=9606 GN=PEPD PE=1 SV=3	PEPD	-0.515122	0.034951	0.408492	1.47231e+08	154909450	1.05411e+08	1.78029e+08	1.78575e+08	2.20726e+08
O43684	Mitotic checkpoint protein BUB3 OS=Homo sapiens (Human) OX=9606 GN=BUB3 PE=1 SV=1	BUB3	0.190012	0.0936634	0.515179	2.2103e+08	2.22381e+08	2.18419e+08	1.98122e+08	1.79359e+08	2.03509e+08
Q9Y520	Protein PRRC2C OS=Homo sapiens (Human) OX=9606 GN=PRRC2C PE=1 SV=4	PRRC2C	-0.194323	0.274297	0.670365	6.91256e+07	7.01035e+07	4.95006e+07	7.11206e+07	7.30841e+07	6.91294e+07
Q9BX40	Protein LSM14 homolog B OS=Homo sapiens (Human) OX=9606 GN=LSM14B PE=1 SV=1	LSM14B	0.266586	0.171762	0.591984	9.53052e+07	1.04222e+08	9.2535e+07	1.00692e+08	6.68512e+07	7.84382e+07
P49840	Glycogen synthase kinase-3 alpha OS=Homo sapiens (Human) OX=9606 GN=GSK3A PE=1 SV=2	GSK3A	-0.0848995	0.449085	0.77331	7.62969e+07	6.93076e+07	6.53963e+07	7.51706e+07	7.05079e+07	7.78443e+07
P20042	Eukaryotic translation initiation factor 2 subunit 2 OS=Homo sapiens (Human) OX=9606 GN=EIF2S2 PE=1 SV=2	EIF2S2	0.129961	0.266784	0.664559	1.35611e+08	1.44427e+08	1.33417e+08	1.17271e+08	1.22841e+08	1.38438e+08
Q9BXK5	Bcl-2-like protein 13 OS=Homo sapiens (Human) OX=9606 GN=BCL2L13 PE=1 SV=1	BCL2L13	-0.112876	0.453845	0.776953	5.33969e+07	5.84474e+07	5.65134e+07	5.16478e+07	7.07568e+07	6.10309e+07
Q92574	Hamartin OS=Homo sapiens (Human) OX=9606 GN=TSC1 PE=1 SV=2	TSC1	0.540672	0.45136	0.775366	2.28467e+07	4.01769e+07	3.02385e+07	3.93633e+07	7.30177e+06	3.13736e+07
Q9Y4C2	TRPM8 channel-associated factor 1 OS=Homo sapiens (Human) OX=9606 GN=TCAF1 PE=1 SV=3	FAM115A; TCAF1	-0.145904	0.202936	0.623003	5.27983e+07	5.92229e+07	5.66724e+07	6.68131e+07	5.96852e+07	6.01891e+07
P43490	Nicotinamide phosphoribosyltransferase OS=Homo sapiens (Human) OX=9606 GN=NAMPT PE=1 SV=1	NAMPT	0.143293	0.434371	0.76392	4.64425e+07	6.13937e+07	4.52931e+07	4.12531e+07	4.36924e+07	5.31866e+07
Q96CW1	AP-2 complex subunit mu OS=Homo sapiens (Human) OX=9606 GN=AP2M1 PE=1 SV=2	AP2M1	-0.0682421	0.536113	0.820446	2.61181e+08	2.62781e+08	2.43887e+08	2.67684e+08	2.47636e+08	2.91016e+08
O95672	Endothelin-converting enzyme-like 1 OS=Homo sapiens (Human) OX=9606 GN=ECEL1 PE=1 SV=3	ECEL1	0.127489	0.393441	0.742277	4.52929e+07	5.53838e+07	5.66719e+07	4.68993e+07	4.36135e+07	5.33162e+07
Q9NVI7	ATPase family AAA domain-containing protein 3A OS=Homo sapiens (Human) OX=9606 GN=ATAD3A PE=1 SV=2	ATAD3A	0.114656	0.381041	0.731506	1.34076e+08	1.51737e+08	1.21832e+08	1.31917e+08	1.16437e+08	1.27136e+08
P54753	Ephrin type-B receptor 3 OS=Homo sapiens (Human) OX=9606 GN=EPHB3 PE=1 SV=2	EPHB3	-0.172727	0.321017	0.699531	2.27585e+07	2.09738e+07	2.13856e+07	2.55399e+07	1.98337e+07	2.88608e+07
Q8NDI1	EH domain-binding protein 1 OS=Homo sapiens (Human) OX=9606 GN=EHBP1 PE=1 SV=3	EHBP1	-0.0523987	0.808188	0.936371	1.09012e+08	1.34746e+08	1.70654e+08	1.6481e+08	1.21083e+08	1.40074e+08
O00264	Membrane-associated progesterone receptor component 1 OS=Homo sapiens (Human) OX=9606 GN=PGRMC1 PE=1 SV=3	PGRMC1	-0.216352	0.0627437	0.470277	5.71705e+08	5.94968e+08	5.57944e+08	6.78539e+08	6.27113e+08	6.99393e+08
O60462	Neuropilin-2 OS=Homo sapiens (Human) OX=9606 GN=NRP2 PE=1 SV=3	NRP2	-0.235771	0.310484	0.692429	6.33083e+07	9.28365e+07	1.05919e+08	9.92666e+07	1.10404e+08	9.27446e+07
Q9UHD8	Septin-9 OS=Homo sapiens (Human) OX=9606 GN=SEPTIN9 PE=1 SV=2	SEPT9	0.367488	0.0673956	0.4788	1.38564e+08	1.26989e+08	1.20412e+08	1.0638e+08	8.03194e+07	1.15487e+08
P84085	ADP-ribosylation factor 5 OS=Homo sapiens (Human) OX=9606 GN=ARF5 PE=1 SV=2	ARF5	-0.0631126	0.587792	0.845718	9.16341e+08	8.58098e+08	8.53299e+08	8.71182e+08	1.02278e+09	8.58622e+08
Q15813	Tubulin-specific chaperone E OS=Homo sapiens (Human) OX=9606 GN=TBCE PE=1 SV=1	TBCE	0.0864501	0.494317	0.798766	4.88556e+07	4.98578e+07	4.74111e+07	5.22811e+07	4.13057e+07	4.46786e+07
P51693	Amyloid-like protein 1 OS=Homo sapiens (Human) OX=9606 GN=APLP1 PE=1 SV=3	APLP1	-0.173387	0.250977	0.652517	6.94761e+07	76183670	6.3875e+07	7.25835e+07	7.33412e+07	9.10808e+07
Q9BUQ8	Probable ATP-dependent RNA helicase DDX23 OS=Homo sapiens (Human) OX=9606 GN=DDX23 PE=1 SV=3	DDX23	0.2528	0.099765	0.5247	2.02381e+08	1.80618e+08	1.93451e+08	1.687e+08	1.38964e+08	1.78313e+08
Q15334	Lethal(2) giant larvae protein homolog 1 OS=Homo sapiens (Human) OX=9606 GN=LLGL1 PE=1 SV=3	LLGL1	0.127023	0.412839	0.75108	6.47042e+07	5.30601e+07	5.72093e+07	4.61729e+07	6.07255e+07	5.37893e+07
Q99733	Nucleosome assembly protein 1-like 4 OS=Homo sapiens (Human) OX=9606 GN=NAP1L4 PE=1 SV=1	NAP1L4	0.0544268	0.657965	0.883718	4.81513e+08	4.0451e+08	3.9837e+08	4.22443e+08	4.25563e+08	3.85425e+08
P33991	DNA replication licensing factor MCM4 OS=Homo sapiens (Human) OX=9606 GN=MCM4 PE=1 SV=5	MCM4	1.82986	5.12159e-05	0.115906	5.16119e+07	3.81293e+07	3.69081e+07	1.24795e+07	1.03285e+07	1.25419e+07
Q15637	Splicing factor 1 OS=Homo sapiens (Human) OX=9606 GN=SF1 PE=1 SV=4	SF1	0.129252	0.227137	0.638638	1.48601e+08	1.36564e+08	1.30117e+08	1.26065e+08	1.28893e+08	1.24205e+08
Q2Y0W8	Electroneutral sodium bicarbonate exchanger 1 OS=Homo sapiens (Human) OX=9606 GN=SLC4A8 PE=1 SV=1	SLC4A8	-0.234769	0.350953	0.718926	3.76262e+07	6.08436e+07	6.24204e+07	5.43617e+07	6.97964e+07	6.13653e+07
P50454	Serpin H1 OS=Homo sapiens (Human) OX=9606 GN=SERPINH1 PE=1 SV=2	SERPINH1	1.04834	0.00103047	0.165077	2.1699e+08	1.76128e+08	1.41623e+08	8.86495e+07	8.43475e+07	8.18285e+07
Q16795	NADH dehydrogenase [ubiquinone] 1 alpha subcomplex subunit 9, mitochondrial OS=Homo sapiens (Human) OX=9606 GN=NDUFA9 PE=1 SV=2	NDUFA9	-0.101787	0.311296	0.693134	1.76668e+08	1.77903e+08	1.72893e+08	1.88916e+08	1.99381e+08	1.78275e+08
Q6DN90	IQ motif and SEC7 domain-containing protein 1 OS=Homo sapiens (Human) OX=9606 GN=IQSEC1 PE=1 SV=1	IQSEC1	-0.242344	0.0406586	0.424123	5.04009e+07	5.46127e+07	5.47531e+07	6.046e+07	6.48337e+07	6.36401e+07
Q99873	Protein arginine N-methyltransferase 1 OS=Homo sapiens (Human) OX=9606 GN=PRMT1 PE=1 SV=3		0.121346	0.282248	0.674475	4.06347e+08	3.51728e+08	3.49002e+08	3.3941e+08	3.32404e+08	3.43523e+08
Q96F86	Enhancer of mRNA-decapping protein 3 OS=Homo sapiens (Human) OX=9606 GN=EDC3 PE=1 SV=1	EDC3	-0.0875301	0.618602	0.863785	3.43106e+07	4.73208e+07	4.40352e+07	3.95336e+07	5.03098e+07	4.31229e+07
O75688	Protein phosphatase 1B OS=Homo sapiens (Human) OX=9606 GN=PPM1B PE=1 SV=1	PPM1B	-0.170634	0.240453	0.64487	7.03687e+07	7.48314e+07	8.64297e+07	7.75427e+07	9.43029e+07	8.87481e+07
O00562	Membrane-associated phosphatidylinositol transfer protein 1 OS=Homo sapiens (Human) OX=9606 GN=PITPNM1 PE=1 SV=4	PITPNM1	-0.0745007	0.576347	0.840269	2.05573e+07	2.26119e+07	2.57165e+07	2.23125e+07	2.60896e+07	2.39762e+07
Q01433	AMP deaminase 2 OS=Homo sapiens (Human) OX=9606 GN=AMPD2 PE=1 SV=2	AMPD2	-0.0906839	0.485508	0.793992	8.90962e+07	1.02729e+08	1.14357e+08	1.10251e+08	1.09865e+08	1.04345e+08
P54578	Ubiquitin carboxyl-terminal hydrolase 14 OS=Homo sapiens (Human) OX=9606 GN=USP14 PE=1 SV=3	USP14	0.132155	0.176722	0.597307	2.65649e+08	2.6011e+08	2.64161e+08	2.48242e+08	2.32496e+08	2.40267e+08
O43592	Exportin-T OS=Homo sapiens (Human) OX=9606 GN=XPOT PE=1 SV=2	XPOT	0.34584	0.0753771	0.487565	5.11273e+07	4.53938e+07	4.09335e+07	3.65539e+07	4.18288e+07	3.02687e+07
Q9UI08	Ena/VASP-like protein OS=Homo sapiens (Human) OX=9606 GN=EVL PE=1 SV=2	EVL	0.0421695	0.750311	0.918511	6.66485e+07	76654555	6.68604e+07	7.6698e+07	6.14792e+07	6.63593e+07
Q8N126	Cell adhesion molecule 3 OS=Homo sapiens (Human) OX=9606 GN=CADM3 PE=1 SV=1	CADM3	-0.0272229	0.879195	0.964316	1.23826e+08	183830221	1.57675e+08	1.7179e+08	1.50683e+08	1.46728e+08
P42285	Exosome RNA helicase MTR4 OS=Homo sapiens (Human) OX=9606 GN=MTREX PE=1 SV=3	SKIV2L2	0.093688	0.330655	0.705187	6.0472e+07	6.01974e+07	5.97183e+07	5.63222e+07	5.89378e+07	5.38961e+07
O14525	Astrotactin-1 OS=Homo sapiens (Human) OX=9606 GN=ASTN1 PE=2 SV=3	ASTN1	-0.0681363	0.813847	0.93907	1.3255e+07	2.19439e+07	2.26372e+07	1.53177e+07	2.42848e+07	2.03948e+07
Q14669	E3 ubiquitin-protein ligase TRIP12 OS=Homo sapiens (Human) OX=9606 GN=TRIP12 PE=1 SV=1	TRIP12	0.144694	0.448063	0.77331	1.19305e+07	9.8617e+06	1.53316e+07	1.08685e+07	1.05582e+07	1.16351e+07
Q8N1I0	Dedicator of cytokinesis protein 4 OS=Homo sapiens (Human) OX=9606 GN=DOCK4 PE=1 SV=3	DOCK4	-0.315772	0.19367	0.613674	5.18717e+06	6.43135e+06	8.12189e+06	9.70211e+06	6.82866e+06	7.88602e+06
Q15717	ELAV-like protein 1 OS=Homo sapiens (Human) OX=9606 GN=ELAVL1 PE=1 SV=2	ELAVL1	-0.202843	0.0770434	0.48961	2.82434e+08	2.78863e+08	3.0501e+08	3.4798e+08	3.18168e+08	3.30824e+08
O15164	Transcription intermediary factor 1-alpha OS=Homo sapiens (Human) OX=9606 GN=TRIM24 PE=1 SV=3	TRIM24	0.281942	0.158405	0.58018	3.12367e+07	3.07865e+07	2.79261e+07	2.4775e+07	1.98652e+07	3.03606e+07
Q8IWX8	Calcium homeostasis endoplasmic reticulum protein OS=Homo sapiens (Human) OX=9606 GN=CHERP PE=1 SV=3	CHERP	0.2796	0.464962	0.785377	6.44178e+07	8.15385e+07	3.42065e+07	4.684e+07	3.71137e+07	5.77861e+07
Q12800	Alpha-globin transcription factor CP2 OS=Homo sapiens (Human) OX=9606 GN=TFCP2 PE=1 SV=2	TFCP2	-0.0180847	0.876784	0.963812	6.03348e+07	6.91983e+07	5.63555e+07	6.14931e+07	6.15128e+07	6.45862e+07
Q58FF7	Putative heat shock protein HSP 90-beta-3 OS=Homo sapiens (Human) OX=9606 GN=HSP90AB3P PE=5 SV=1	HSP90AB3P	0.531461	0.299318	0.685262	2.38369e+06	1.28919e+06	1.34355e+06	1.10991e+06
O94819	Kelch repeat and BTB domain-containing protein 11 OS=Homo sapiens (Human) OX=9606 GN=KBTBD11 PE=1 SV=1	KBTBD11	0.0274674	0.830153	0.946805	3.65977e+07	3.75362e+07	4.24616e+07	4.23871e+07	3.76621e+07	3.4511e+07
P78356	Phosphatidylinositol 5-phosphate 4-kinase type-2 beta OS=Homo sapiens (Human) OX=9606 GN=PIP4K2B PE=1 SV=1	PIP4K2B	-0.062462	0.633331	0.87129	1.52707e+08	1.9073e+08	1.80548e+08	1.95475e+08	1.78315e+08	1.71791e+08
Q15477	Helicase SKI2W OS=Homo sapiens (Human) OX=9606 GN=SKIV2L PE=1 SV=3	SKIV2L	0.202374	0.275788	0.671439	1.90093e+07	1.91659e+07	1.92615e+07	2.01909e+07	1.32894e+07	1.71697e+07
P16298	Serine/threonine-protein phosphatase 2B catalytic subunit beta isoform OS=Homo sapiens (Human) OX=9606 GN=PPP3CB PE=1 SV=2	PPP3CB	-0.0793678	0.660358	0.885008	5.66859e+07	7.18181e+07	7.15874e+07	7.60826e+07	5.7694e+07	7.83079e+07
P05388	60S acidic ribosomal protein P0 OS=Homo sapiens (Human) OX=9606 GN=RPLP0 PE=1 SV=1	RPLP0	0.133451	0.17205	0.591984	7.54021e+08	7.10018e+08	7.28431e+08	6.76461e+08	6.62839e+08	6.58981e+08
P05455	Lupus La protein OS=Homo sapiens (Human) OX=9606 GN=SSB PE=1 SV=2	SSB	0.328496	0.0123403	0.351321	6.66167e+08	7.03487e+08	6.39609e+08	5.38296e+08	5.4657e+08	5.14547e+08
Q96PK6	RNA-binding protein 14 OS=Homo sapiens (Human) OX=9606 GN=RBM14 PE=1 SV=2	RBM14; RBM14-RBM4	0.152015	0.325279	0.703204	2.23586e+08	196651182	2.06679e+08	2.04575e+08	1.57536e+08	2.05553e+08
Q5VWQ8	Disabled homolog 2-interacting protein OS=Homo sapiens (Human) OX=9606 GN=DAB2IP PE=1 SV=2	DAB2IP	-0.0680279	0.631648	0.870777	3.23853e+07	3.28028e+07	3.37293e+07	3.88281e+07	2.91177e+07	3.65089e+07
Q9P0K7	Ankycorbin OS=Homo sapiens (Human) OX=9606 GN=RAI14 PE=1 SV=2	RAI14	0.134855	0.369093	0.727753	4.90244e+07	54278042	4.38989e+07	3.87718e+07	4.80239e+07	4.73949e+07
P0DP25	Calmodulin-3 OS=Homo sapiens (Human) OX=9606 GN=CALM3 PE=1 SV=1	CALM3; CALM2; CALM1	-0.0843523	0.551213	0.827794	3.43054e+09	3.98342e+09	3.79322e+09	3.6888e+09	4.59402e+09	3.64525e+09
Q9UJU6	Drebrin-like protein OS=Homo sapiens (Human) OX=9606 GN=DBNL PE=1 SV=1	DBNL	-0.0767876	0.463807	0.784539	1.92013e+08	1.76383e+08	1.74831e+08	1.86932e+08	2.0321e+08	1.82862e+08
Q9Y4F1	FERM, ARHGEF and pleckstrin domain-containing protein 1 OS=Homo sapiens (Human) OX=9606 GN=FARP1 PE=1 SV=1	FARP1	0.106852	0.561716	0.832936	3.39829e+07	3.16333e+07	3.27346e+07	2.47976e+07	3.82092e+07	2.97397e+07
Q92625	Ankyrin repeat and SAM domain-containing protein 1A OS=Homo sapiens (Human) OX=9606 GN=ANKS1A PE=1 SV=4	ANKS1A	-0.0858139	0.668396	0.889844	2.2353e+07	2.1731e+07	3.02137e+07	2.69811e+07	3.00103e+07	2.16665e+07
Q9H1B7	Probable E3 ubiquitin-protein ligase IRF2BPL OS=Homo sapiens (Human) OX=9606 GN=IRF2BPL PE=1 SV=1	IRF2BPL	0.49792	0.043133	0.42867	3.47831e+07	3.33588e+07	3.49417e+07	2.93374e+07	1.83258e+07	2.67776e+07
Q7L2H7	Eukaryotic translation initiation factor 3 subunit M OS=Homo sapiens (Human) OX=9606 GN=EIF3M PE=1 SV=1	EIF3M	0.415423	0.00876587	0.326178	1.19626e+08	1.09936e+08	1.05372e+08	7.79762e+07	9.02707e+07	8.29887e+07
P09429	High mobility group protein B1 OS=Homo sapiens (Human) OX=9606 GN=HMGB1 PE=1 SV=3	HMGB1	0.249543	0.0835664	0.501086	9.76427e+08	1120723017	9.46624e+08	8.52257e+08	7.80441e+08	9.26926e+08
Q9ULV4	Coronin-1C OS=Homo sapiens (Human) OX=9606 GN=CORO1C PE=1 SV=1	CORO1C	-0.0118227	0.918793	0.977176	4.47333e+08	4.80354e+08	5.28098e+08	4.74987e+08	4.64608e+08	5.27006e+08
O75170	Serine/threonine-protein phosphatase 6 regulatory subunit 2 OS=Homo sapiens (Human) OX=9606 GN=PPP6R2 PE=1 SV=2	PPP6R2	-0.0581692	0.709437	0.905362	2.42063e+07	28952391	2.62281e+07	2.98915e+07	2.30099e+07	3.01612e+07
Q10570	Cleavage and polyadenylation specificity factor subunit 1 OS=Homo sapiens (Human) OX=9606 GN=CPSF1 PE=1 SV=2	CPSF1	0.140114	0.568078	0.836896	3.01348e+07	1.88933e+07	2.63836e+07	2.24596e+07	1.83401e+07	2.72502e+07
Q9Y6D5	Brefeldin A-inhibited guanine nucleotide-exchange protein 2 OS=Homo sapiens (Human) OX=9606 GN=ARFGEF2 PE=1 SV=3	ARFGEF2	-0.121732	0.671821	0.890501	6.43854e+06	9.06334e+06	4.44087e+06	6.81919e+06	6.24641e+06	7.83639e+06
Q02978	Mitochondrial 2-oxoglutarate/malate carrier protein OS=Homo sapiens (Human) OX=9606 GN=SLC25A11 PE=1 SV=3	SLC25A11	-0.229362	0.0695089	0.480405	6.58437e+08	6.46821e+08	5.92977e+08	6.91356e+08	7.93937e+08	7.41282e+08
Q6P996	Pyridoxal-dependent decarboxylase domain-containing protein 1 OS=Homo sapiens (Human) OX=9606 GN=PDXDC1 PE=1 SV=2	PDXDC1; LOC102724985	-0.184732	0.580744	0.841916	2.7421e+07	4.97371e+07	2.34114e+07	4.23185e+07	2.93703e+07	3.77208e+07
O75131	Copine-3 OS=Homo sapiens (Human) OX=9606 GN=CPNE3 PE=1 SV=1	CPNE3	-0.0249279	0.886001	0.965174	1.17751e+08	1.34705e+08	1.43796e+08	1.13378e+08	1.30382e+08	1.62501e+08
P25787	Proteasome subunit alpha type-2 OS=Homo sapiens (Human) OX=9606 GN=PSMA2 PE=1 SV=2	PSMA2	0.122589	0.372288	0.728993	2.25887e+08	2.09036e+08	2.26232e+08	2.13529e+08	1.74212e+08	2.22547e+08
Q9UPT6	C-Jun-amino-terminal kinase-interacting protein 3 OS=Homo sapiens (Human) OX=9606 GN=MAPK8IP3 PE=1 SV=3	MAPK8IP3	0.2686	0.575869	0.840269	9.59981e+07	8.30348e+07	1.09903e+08	1.19758e+08	3.86322e+07	1.0832e+08
O43157	Plexin-B1 OS=Homo sapiens (Human) OX=9606 GN=PLXNB1 PE=1 SV=3	PLXNB1	-0.351787	0.0997971	0.5247	2.21453e+07	1.53277e+07	1.9605e+07	2.35877e+07	2.1222e+07	2.76281e+07
Q6T4P5	Phospholipid phosphatase-related protein type 3 OS=Homo sapiens (Human) OX=9606 GN=PLPPR3 PE=2 SV=1	LPPR3; PLPPR3	0.180619	0.250331	0.651578	8.24334e+07	8.34086e+07	1.0114e+08	8.89911e+07	7.04464e+07	7.61931e+07
P51858	Hepatoma-derived growth factor OS=Homo sapiens (Human) OX=9606 GN=HDGF PE=1 SV=1	HDGF	0.230769	0.0665639	0.476921	3.00974e+08	3.11894e+08	3.11561e+08	2.67888e+08	2.82364e+08	2.39283e+08
Q9BZK7	F-box-like/WD repeat-containing protein TBL1XR1 OS=Homo sapiens (Human) OX=9606 GN=TBL1XR1 PE=1 SV=1	TBL1XR1	0.321993	0.109032	0.536258	5.95579e+07	6.64931e+07	6.93163e+07	6.44472e+07	4.34858e+07	5.01431e+07
Q53GS9	U4/U6.U5 tri-snRNP-associated protein 2 OS=Homo sapiens (Human) OX=9606 GN=USP39 PE=1 SV=2	USP39	0.263374	0.152093	0.575815	6.393e+07	4.4397e+07	4.83753e+07	4.5331e+07	4.25587e+07	4.11574e+07
Q14566	DNA replication licensing factor MCM6 OS=Homo sapiens (Human) OX=9606 GN=MCM6 PE=1 SV=1	MCM6	2.59642	0.000744743	0.165077	5.81547e+07	4.44547e+07	4.23215e+07	1.37592e+07	4.71644e+06	7.6218e+06
P63151	Serine/threonine-protein phosphatase 2A 55 kDa regulatory subunit B alpha isoform OS=Homo sapiens (Human) OX=9606 GN=PPP2R2A PE=1 SV=1	PPP2R2A	0.132917	0.188473	0.611557	1.12114e+08	1.06551e+08	1.04902e+08	1.00248e+08	1.00315e+08	9.45193e+07
P23396	40S ribosomal protein S3 OS=Homo sapiens (Human) OX=9606 GN=RPS3 PE=1 SV=2	RPS3	0.174229	0.0977606	0.523595	9.9783e+08	9.16786e+08	9.62388e+08	8.59506e+08	8.54441e+08	8.34448e+08
Q6Y7W6	GRB10-interacting GYF protein 2 OS=Homo sapiens (Human) OX=9606 GN=GIGYF2 PE=1 SV=1	GIGYF2	0.261761	0.0492753	0.448959	3.5299e+07	3.76103e+07	3.33029e+07	3.07441e+07	2.71256e+07	3.07621e+07
P14550	Aldo-keto reductase family 1 member A1 OS=Homo sapiens (Human) OX=9606 GN=AKR1A1 PE=1 SV=3	AKR1A1	0.0308632	0.775534	0.925698	1.70404e+08	183818471	1.73442e+08	1.75456e+08	1.57538e+08	1.84331e+08
O00178	GTP-binding protein 1 OS=Homo sapiens (Human) OX=9606 GN=GTPBP1 PE=1 SV=3	GTPBP1	0.201449	0.173635	0.594144	8.03556e+07	8.99539e+07	8.43756e+07	7.87648e+07	8.0463e+07	6.32993e+07
Q9BQ70	Transcription factor 25 OS=Homo sapiens (Human) OX=9606 GN=TCF25 PE=1 SV=1	TCF25	0.10307	0.361627	0.722104	3.94699e+07	3.75977e+07	3.40049e+07	3.61613e+07	3.26713e+07	3.44728e+07
P48634	Protein PRRC2A OS=Homo sapiens (Human) OX=9606 GN=PRRC2A PE=1 SV=3	PRRC2A	0.430545	0.0801715	0.492916	2.78222e+07	3.38226e+07	2.99022e+07	2.79807e+07	1.71969e+07	2.38877e+07
P00441	Superoxide dismutase [Cu-Zn] OS=Homo sapiens (Human) OX=9606 GN=SOD1 PE=1 SV=2	SOD1	-0.291824	0.0498139	0.450529	7.4093e+08	8.11951e+08	7.81441e+08	9.06622e+08	1.08241e+09	8.78874e+08
Q9Y696	Chloride intracellular channel protein 4 OS=Homo sapiens (Human) OX=9606 GN=CLIC4 PE=1 SV=4	CLIC4	0.245527	0.138755	0.559868	1.57803e+08	1.6986e+08	1.57508e+08	1.64375e+08	1.22475e+08	1.25862e+08
P53041	Serine/threonine-protein phosphatase 5 OS=Homo sapiens (Human) OX=9606 GN=PPP5C PE=1 SV=1	PPP5C	0.00849891	0.941366	0.984598	1.36037e+08	1.53209e+08	1.34457e+08	1.50952e+08	1.29228e+08	1.4114e+08
O15085	Rho guanine nucleotide exchange factor 11 OS=Homo sapiens (Human) OX=9606 GN=ARHGEF11 PE=1 SV=1	ARHGEF11	-0.424445	0.419715	0.756648	1.2177e+07	4.83079e+06	1.58599e+07	9.44872e+06	1.39222e+07	1.71432e+07
P09110	3-ketoacyl-CoA thiolase, peroxisomal OS=Homo sapiens (Human) OX=9606 GN=ACAA1 PE=1 SV=2	ACAA1	-0.410534	0.0217547	0.401482	4.54488e+07	5.0403e+07	3.9005e+07	5.48773e+07	6.05437e+07	6.31521e+07
P52895	Aldo-keto reductase family 1 member C2 OS=Homo sapiens (Human) OX=9606 GN=AKR1C2 PE=1 SV=3	AKR1C2	0.155131	0.648915	0.878411	4.3407e+07	46385417	3.91363e+07	5.69375e+07	2.38427e+07	4.20407e+07
P21399	Cytoplasmic aconitate hydratase OS=Homo sapiens (Human) OX=9606 GN=ACO1 PE=1 SV=3	ACO1	-0.00889552	0.952642	0.987534	2.86213e+07	2.59781e+07	2.82061e+07	3.05112e+07	3.03809e+07	2.30469e+07
Q9UPQ0	LIM and calponin homology domains-containing protein 1 OS=Homo sapiens (Human) OX=9606 GN=LIMCH1 PE=1 SV=4	LIMCH1	0.433474	0.0362664	0.409095	2.97586e+07	3.38765e+07	3.40558e+07	2.88573e+07	2.0081e+07	2.40545e+07
Q9NS86	LanC-like protein 2 OS=Homo sapiens (Human) OX=9606 GN=LANCL2 PE=1 SV=1	LANCL2	-0.141063	0.174741	0.594144	1.75092e+08	1.67038e+08	1.61025e+08	1.80068e+08	1.92844e+08	1.81855e+08
P52292	Importin subunit alpha-1 OS=Homo sapiens (Human) OX=9606 GN=KPNA2 PE=1 SV=1	KPNA2	0.714732	0.00207772	0.200776	1.60027e+08	1.31587e+08	1.18379e+08	8.32072e+07	8.34218e+07	8.12403e+07
P02786	Transferrin receptor protein 1 OS=Homo sapiens (Human) OX=9606 GN=TFRC PE=1 SV=2	TFRC	-0.115641	0.409376	0.750712	9.70682e+07	87702383	1.0598e+08	9.22581e+07	1.11459e+08	1.11591e+08
P55809	Succinyl-CoA:3-ketoacid coenzyme A transferase 1, mitochondrial OS=Homo sapiens (Human) OX=9606 GN=OXCT1 PE=1 SV=1	OXCT1	-0.110936	0.29652	0.68202	1.63044e+08	1.7525e+08	1.82216e+08	1.87773e+08	1.95621e+08	1.7852e+08
P12081	Histidine--tRNA ligase, cytoplasmic OS=Homo sapiens (Human) OX=9606 GN=HARS1 PE=1 SV=2	HARS	0.0406055	0.699878	0.901039	1.24687e+08	1.35488e+08	1.36165e+08	1.22182e+08	1.38228e+08	1.25174e+08
O75179	Ankyrin repeat domain-containing protein 17 OS=Homo sapiens (Human) OX=9606 GN=ANKRD17 PE=1 SV=3	ANKRD17	0.139302	0.802833	0.934633	5.65273e+07	1.589e+07	3.21146e+07	1.87241e+07	4.26893e+07	2.70124e+07
Q96HN2	Adenosylhomocysteinase 3 OS=Homo sapiens (Human) OX=9606 GN=AHCYL2 PE=1 SV=1	AHCYL2	0.171498	0.223798	0.638137	1.15067e+08	1.21154e+08	1.37241e+08	1.22005e+08	1.10479e+08	9.93655e+07
Q13555	Calcium/calmodulin-dependent protein kinase type II subunit gamma OS=Homo sapiens (Human) OX=9606 GN=CAMK2G PE=1 SV=4		-0.11334	0.29168	0.677359	7.56846e+07	7.748e+07	8.1782e+07	7.99595e+07	9.07414e+07	8.36633e+07
Q9UBQ7	Glyoxylate reductase/hydroxypyruvate reductase OS=Homo sapiens (Human) OX=9606 GN=GRHPR PE=1 SV=1	GRHPR	0.0299815	0.765458	0.923363	1.67006e+08	1.49999e+08	1.47066e+08	1.48387e+08	1.52607e+08	1.52858e+08
Q9UI10	Translation initiation factor eIF-2B subunit delta OS=Homo sapiens (Human) OX=9606 GN=EIF2B4 PE=1 SV=2	EIF2B4	-0.0605939	0.555195	0.827794	6.23663e+07	5.85863e+07	5.8939e+07	6.48045e+07	5.80374e+07	6.49467e+07
P41240	Tyrosine-protein kinase CSK OS=Homo sapiens (Human) OX=9606 GN=CSK PE=1 SV=1	CSK	-0.145499	0.255922	0.657134	6.5267e+07	6.32965e+07	6.39185e+07	6.35939e+07	8.00103e+07	7.02325e+07
Q92796	Disks large homolog 3 OS=Homo sapiens (Human) OX=9606 GN=DLG3 PE=1 SV=2	DLG3	0.0175222	0.882567	0.964708	5.43192e+07	4.91347e+07	5.10034e+07	5.69844e+07	4.72869e+07	4.87102e+07
Q9H078	Caseinolytic peptidase B protein homolog OS=Homo sapiens (Human) OX=9606 GN=CLPB PE=1 SV=1	CLPB	-0.0718389	0.4794	0.792977	3.43485e+07	3.66576e+07	3.74116e+07	3.73939e+07	4.01943e+07	3.63905e+07
Q16850	Lanosterol 14-alpha demethylase OS=Homo sapiens (Human) OX=9606 GN=CYP51A1 PE=1 SV=3	CYP51A1	0.0465725	0.613454	0.860898	9.67237e+07	9.55281e+07	9.5797e+07	8.99486e+07	9.18199e+07	9.72805e+07
Q13796	Protein Shroom2 OS=Homo sapiens (Human) OX=9606 GN=SHROOM2 PE=1 SV=1	SHROOM2	-0.561706	0.00970003	0.333312	3.5091e+07	47223570	4.6839e+07	6.27923e+07	6.63643e+07	5.98952e+07
Q9UL46	Proteasome activator complex subunit 2 OS=Homo sapiens (Human) OX=9606 GN=PSME2 PE=1 SV=4	PSME2	0.116682	0.563667	0.834097	9.04048e+07	94104748	7.6208e+07	6.50255e+07	1.00809e+08	7.75972e+07
P04179	Superoxide dismutase [Mn], mitochondrial OS=Homo sapiens (Human) OX=9606 GN=SOD2 PE=1 SV=3		-0.211739	0.110943	0.53711	3.77733e+08	4.23041e+08	3.70984e+08	4.12154e+08	4.59106e+08	4.86596e+08
Q9NZN3	EH domain-containing protein 3 OS=Homo sapiens (Human) OX=9606 GN=EHD3 PE=1 SV=2	EHD3	-0.173182	0.472948	0.789982	1.58947e+07	17150618	9.95113e+06	1.66889e+07	1.59452e+07	1.46132e+07
P06241	Tyrosine-protein kinase Fyn OS=Homo sapiens (Human) OX=9606 GN=FYN PE=1 SV=3	FYN	-0.0801804	0.427148	0.759333	1.84528e+08	1.70122e+08	1.79415e+08	1.95971e+08	1.77956e+08	1.90804e+08
Q8TEQ6	Gem-associated protein 5 OS=Homo sapiens (Human) OX=9606 GN=GEMIN5 PE=1 SV=3	GEMIN5	0.0209268	0.828605	0.945587	2.16559e+08	2.10296e+08	1.96768e+08	2.08818e+08	1.96719e+08	2.08857e+08
P07942	Laminin subunit beta-1 OS=Homo sapiens (Human) OX=9606 GN=LAMB1 PE=1 SV=2	LAMB1	-0.0842854	0.587294	0.845718	9.97565e+07	1.01801e+08	9.07052e+07	1.19706e+08	8.65884e+07	1.05893e+08
O00505	Importin subunit alpha-4 OS=Homo sapiens (Human) OX=9606 GN=KPNA3 PE=1 SV=2	KPNA3	0.0419536	0.748224	0.918085	1.07431e+08	8.93225e+07	1.02879e+08	8.72567e+07	9.89427e+07	1.04796e+08
Q05048	Cleavage stimulation factor subunit 1 OS=Homo sapiens (Human) OX=9606 GN=CSTF1 PE=1 SV=1	CSTF1	0.330611	0.204172	0.624017	3.25444e+07	3.29525e+07	1.99209e+07	2.52923e+07	2.08402e+07	2.03804e+07
Q9HCD6	Protein TANC2 OS=Homo sapiens (Human) OX=9606 GN=TANC2 PE=1 SV=3	TANC2	-0.177124	0.181952	0.603622	2.58696e+07	2.28759e+07	2.58245e+07	3.02143e+07	2.5179e+07	2.90341e+07
Q9BY12	S phase cyclin A-associated protein in the endoplasmic reticulum OS=Homo sapiens (Human) OX=9606 GN=SCAPER PE=1 SV=2	SCAPER	0.257435	0.127625	0.547164	3.33918e+07	2.99945e+07	2.57597e+07	2.71966e+07	2.53809e+07	2.18833e+07
P54289	Voltage-dependent calcium channel subunit alpha-2/delta-1 OS=Homo sapiens (Human) OX=9606 GN=CACNA2D1 PE=1 SV=3	CACNA2D1	0.440955	0.0413093	0.427728	4.88062e+07	5.159e+07	4.41995e+07	2.82793e+07	3.87745e+07	4.05714e+07
Q9NRL3	Striatin-4 OS=Homo sapiens (Human) OX=9606 GN=STRN4 PE=1 SV=2	STRN4	-0.00444458	0.971145	0.991562	6.4334e+07	5.90057e+07	6.16825e+07	6.90284e+07	5.50824e+07	6.21542e+07
Q13033	Striatin-3 OS=Homo sapiens (Human) OX=9606 GN=STRN3 PE=1 SV=3	STRN3	0.248767	0.24105	0.64487	4.1826e+07	3.6008e+07	3.36718e+07	4.00542e+07	2.64781e+07	2.85047e+07
Q9UKN8	General transcription factor 3C polypeptide 4 OS=Homo sapiens (Human) OX=9606 GN=GTF3C4 PE=1 SV=2	GTF3C4	0.44274	0.333563	0.7075	3.30439e+07	1.76106e+07	1.75856e+07	2.22381e+07	9.35467e+06	1.95913e+07
Q13347	Eukaryotic translation initiation factor 3 subunit I OS=Homo sapiens (Human) OX=9606 GN=EIF3I PE=1 SV=1	EIF3I	0.336547	0.0238281	0.408492	1.32751e+08	154128704	1.36111e+08	1.07458e+08	1.06639e+08	1.20706e+08
Q14444	Caprin-1 OS=Homo sapiens (Human) OX=9606 GN=CAPRIN1 PE=1 SV=2	CAPRIN1	0.0390763	0.740291	0.915989	3.2087e+08	3.24393e+08	2.90165e+08	2.73345e+08	3.13796e+08	3.24638e+08
Q7Z4K8	Tripartite motif-containing protein 46 OS=Homo sapiens (Human) OX=9606 GN=TRIM46 PE=2 SV=2	TRIM46	-0.429208	0.020994	0.398247	3.18647e+07	3.39148e+07	4.07942e+07	5.11969e+07	4.30754e+07	4.8802e+07
Q15111	Inactive phospholipase C-like protein 1 OS=Homo sapiens (Human) OX=9606 GN=PLCL1 PE=1 SV=3	PLCL1	0.0201087	0.917793	0.97692	1.74139e+07	21404101	2.03272e+07	2.31652e+07	2.05765e+07	1.52441e+07
Q9UM54	Unconventional myosin-VI OS=Homo sapiens (Human) OX=9606 GN=MYO6 PE=1 SV=4	MYO6	0.0130821	0.938556	0.983716	5.09667e+07	3.97491e+07	4.21979e+07	5.02724e+07	3.70191e+07	4.47029e+07
P08243	Asparagine synthetase [glutamine-hydrolyzing] OS=Homo sapiens (Human) OX=9606 GN=ASNS PE=1 SV=4	ASNS	-0.0474357	0.650528	0.87893	8.84133e+07	9.91495e+07	9.0463e+07	9.01463e+07	9.78427e+07	9.92296e+07
Q9NVH1	DnaJ homolog subfamily C member 11 OS=Homo sapiens (Human) OX=9606 GN=DNAJC11 PE=1 SV=2	DNAJC11	-0.0870059	0.429021	0.759549	8.54268e+07	90498555	8.40259e+07	8.67791e+07	8.92371e+07	1.00522e+08
O60884	DnaJ homolog subfamily A member 2 OS=Homo sapiens (Human) OX=9606 GN=DNAJA2 PE=1 SV=1	DNAJA2	0.120836	0.245337	0.648358	2.41887e+08	2.5435e+08	2.65599e+08	2.40837e+08	2.22322e+08	2.37378e+08
P07339	Cathepsin D OS=Homo sapiens (Human) OX=9606 GN=CTSD PE=1 SV=1	CTSD	-0.0406613	0.676429	0.891947	5.38443e+08	5.27533e+08	5.14125e+08	5.21102e+08	5.77575e+08	5.28016e+08
P61221	ATP-binding cassette sub-family E member 1 OS=Homo sapiens (Human) OX=9606 GN=ABCE1 PE=1 SV=1	ABCE1	0.276966	0.15729	0.579926	1.17637e+08	9.28356e+07	1.05393e+08	8.92336e+07	1.01653e+08	7.13337e+07
Q96T23	Remodeling and spacing factor 1 OS=Homo sapiens (Human) OX=9606 GN=RSF1 PE=1 SV=2	RSF1	0.422696	0.0308191	0.408492	4.04416e+07	3.00474e+07	3.31458e+07	2.73801e+07	2.65881e+07	2.29726e+07
Q9UJZ1	Stomatin-like protein 2, mitochondrial OS=Homo sapiens (Human) OX=9606 GN=STOML2 PE=1 SV=1	STOML2	0.0379487	0.703225	0.902178	1.32856e+08	1.33202e+08	1.35551e+08	1.20777e+08	1.3589e+08	1.35066e+08
P47756	F-actin-capping protein subunit beta OS=Homo sapiens (Human) OX=9606 GN=CAPZB PE=1 SV=4	CAPZB	0.0492199	0.600547	0.854114	5.29474e+08	5.38169e+08	5.41588e+08	5.16614e+08	5.43891e+08	4.95798e+08
Q15154	Pericentriolar material 1 protein OS=Homo sapiens (Human) OX=9606 GN=PCM1 PE=1 SV=5	PCM1	0.721394	0.00654627	0.303021	1.28376e+07	1.2014e+07	1.21503e+07	9.60952e+06	6.59091e+06	6.6012e+06
Q8IZD9	Dedicator of cytokinesis protein 3 OS=Homo sapiens (Human) OX=9606 GN=DOCK3 PE=1 SV=1	DOCK3	-0.086525	0.465447	0.785467	3.30379e+07	3.39358e+07	3.41917e+07	3.42726e+07	3.3181e+07	4.03547e+07
O15042	U2 snRNP-associated SURP motif-containing protein OS=Homo sapiens (Human) OX=9606 GN=U2SURP PE=1 SV=2	U2SURP	-0.0872059	0.475599	0.791051	6.4273e+07	6.23186e+07	6.73463e+07	7.47457e+07	6.08606e+07	7.10872e+07
P12036	Neurofilament heavy polypeptide OS=Homo sapiens (Human) OX=9606 GN=NEFH PE=1 SV=4	NEFH	0.659973	0.0655552	0.475416	5.39767e+07	76792175	9.02807e+07	5.37236e+07	3.21304e+07	5.49569e+07
Q8WWQ0	PH-interacting protein OS=Homo sapiens (Human) OX=9606 GN=PHIP PE=1 SV=2	PHIP	0.390855	0.0171736	0.381322	2.46523e+07	2.16944e+07	2.27136e+07	1.81817e+07	1.56095e+07	1.89883e+07
Q9Y383	Putative RNA-binding protein Luc7-like 2 OS=Homo sapiens (Human) OX=9606 GN=LUC7L2 PE=1 SV=2	LUC7L2	0.129514	0.371496	0.728846	2.48769e+08	2.3122e+08	2.26082e+08	2.48244e+08	1.86482e+08	2.1459e+08
Q01814	Plasma membrane calcium-transporting ATPase 2 OS=Homo sapiens (Human) OX=9606 GN=ATP2B2 PE=1 SV=2	ATP2B2	-6.64	1e-17	2.17733e-16				2.79068e+06		922845
P46109	Crk-like protein OS=Homo sapiens (Human) OX=9606 GN=CRKL PE=1 SV=1	CRKL	-0.0107155	0.90459	0.972074	1.46154e+08	1.46565e+08	1.38649e+08	1.44616e+08	1.4342e+08	1.46423e+08
Q9UBH6	Xenotropic and polytropic retrovirus receptor 1 OS=Homo sapiens (Human) OX=9606 GN=XPR1 PE=1 SV=1	XPR1	-0.0178456	0.93051	0.980937	5.97454e+07	6.28964e+07	7.71324e+07	6.08539e+07	5.75159e+07	8.59424e+07
Q9Y496	Kinesin-like protein KIF3A OS=Homo sapiens (Human) OX=9606 GN=KIF3A PE=1 SV=4	KIF3A	-0.12668	0.475034	0.790832	6.03222e+07	8.24305e+07	7.93183e+07	6.99868e+07	8.73156e+07	8.39912e+07
Q12904	Aminoacyl tRNA synthase complex-interacting multifunctional protein 1 OS=Homo sapiens (Human) OX=9606 GN=AIMP1 PE=1 SV=2	AIMP1	0.275713	0.0309449	0.408492	1.0594e+08	1.11569e+08	1.11038e+08	9.71833e+07	8.96765e+07	8.4881e+07
Q01105	Protein SET OS=Homo sapiens (Human) OX=9606 GN=SET PE=1 SV=3	SET	0.218778	0.170438	0.591984	1.0457e+09	1.01062e+09	8.80871e+08	7.66344e+08	9.79468e+08	7.86892e+08
P35613	Basigin OS=Homo sapiens (Human) OX=9606 GN=BSG PE=1 SV=2	BSG	0.0920115	0.371225	0.728796	1.1271e+08	1.17352e+08	1.10738e+08	1.04513e+08	1.01471e+08	1.14063e+08
O75569	Interferon-inducible double-stranded RNA-dependent protein kinase activator A OS=Homo sapiens (Human) OX=9606 GN=PRKRA PE=1 SV=1	PRKRA	-0.0630688	0.529826	0.817322	2.22113e+08	2.13965e+08	2.09257e+08	2.32114e+08	2.32739e+08	2.09886e+08
O95372	Acyl-protein thioesterase 2 OS=Homo sapiens (Human) OX=9606 GN=LYPLA2 PE=1 SV=1	LYPLA2	-0.0127211	0.910134	0.974445	2.3067e+08	225505497	2.02674e+08	2.30859e+08	2.03432e+08	2.30498e+08
Q8NBX0	Saccharopine dehydrogenase-like oxidoreductase OS=Homo sapiens (Human) OX=9606 GN=SCCPDH PE=1 SV=1	SCCPDH	-0.0256419	0.833076	0.947097	1.0142e+08	1.15523e+08	1.14134e+08	1.19595e+08	1.17095e+08	1.0072e+08
P08621	U1 small nuclear ribonucleoprotein 70 kDa OS=Homo sapiens (Human) OX=9606 GN=SNRNP70 PE=1 SV=2	SNRNP70	0.202367	0.101972	0.528619	2.72642e+08	244518176	2.35862e+08	2.22618e+08	2.05194e+08	2.25986e+08
A0A0B4J2D5	Glutamine amidotransferase-like class 1 domain-containing protein 3B, mitochondrial OS=Homo sapiens (Human) OX=9606 GN=GATD3B PE=1 SV=1	C21orf33; LOC102724023	-0.169168	0.147076	0.568695	1.76234e+08	1.95949e+08	1.92253e+08	1.99597e+08	2.25808e+08	2.09405e+08
Q9Y450	HBS1-like protein OS=Homo sapiens (Human) OX=9606 GN=HBS1L PE=1 SV=1	HBS1L	-0.218474	0.258361	0.659239	3.66125e+07	4.4134e+07	4.82203e+07	5.05306e+07	5.84133e+07	4.15785e+07
Q9Y277	Voltage-dependent anion-selective channel protein 3 OS=Homo sapiens (Human) OX=9606 GN=VDAC3 PE=1 SV=1	VDAC3	-0.11194	0.272611	0.669686	5.26607e+08	5.52533e+08	5.63222e+08	5.92549e+08	5.62725e+08	6.20292e+08
O95155	Ubiquitin conjugation factor E4 B OS=Homo sapiens (Human) OX=9606 GN=UBE4B PE=1 SV=1	UBE4B	0.27445	0.179369	0.599076	2.05097e+07	2.91086e+07	2.4921e+07	2.40842e+07	1.91232e+07	1.82557e+07
Q8TCS8	Polyribonucleotide nucleotidyltransferase 1, mitochondrial OS=Homo sapiens (Human) OX=9606 GN=PNPT1 PE=1 SV=2	PNPT1	0.137709	0.280487	0.672933	4.68887e+07	54120243	5.30421e+07	4.7383e+07	4.23827e+07	5.03355e+07
P20936	Ras GTPase-activating protein 1 OS=Homo sapiens (Human) OX=9606 GN=RASA1 PE=1 SV=1	RASA1	-0.261906	0.172931	0.592912	3.19026e+07	2.67437e+07	2.15317e+07	2.93492e+07	3.15187e+07	3.42363e+07
Q9BYV8	Centrosomal protein of 41 kDa OS=Homo sapiens (Human) OX=9606 GN=CEP41 PE=1 SV=1	CEP41	-0.00223847	0.987235	0.995976	5.212e+07	4.12481e+07	5.26954e+07	4.57021e+07	4.80545e+07	5.18242e+07
O43290	U4/U6.U5 tri-snRNP-associated protein 1 OS=Homo sapiens (Human) OX=9606 GN=SART1 PE=1 SV=1	SART1	0.0791911	0.413953	0.752354	8.39969e+07	8.23604e+07	8.05609e+07	7.69453e+07	7.48359e+07	8.20914e+07
P49903	Selenide, water dikinase 1 OS=Homo sapiens (Human) OX=9606 GN=SEPHS1 PE=1 SV=2	SEPHS1	0.466403	0.0148823	0.375173	1.02426e+08	8.67077e+07	7.74884e+07	6.51362e+07	6.75478e+07	5.93018e+07
P42025	Beta-centractin OS=Homo sapiens (Human) OX=9606 GN=ACTR1B PE=1 SV=1	ACTR1B	-0.596759	0.108747	0.536258	2.06418e+07	1.57717e+07	1.86247e+07	2.82979e+07	4.12332e+07	1.79738e+07
Q13867	Bleomycin hydrolase OS=Homo sapiens (Human) OX=9606 GN=BLMH PE=1 SV=1	BLMH	0.0526323	0.582971	0.842866	1.22645e+08	1.23982e+08	1.20643e+08	1.19685e+08	1.233e+08	1.11423e+08
Q7L5N1	COP9 signalosome complex subunit 6 OS=Homo sapiens (Human) OX=9606 GN=COPS6 PE=1 SV=1	COPS6	0.0907074	0.499439	0.800426	1.32113e+08	1.32477e+08	1.42622e+08	1.35063e+08	1.09754e+08	1.39444e+08
Q9H4A4	Aminopeptidase B OS=Homo sapiens (Human) OX=9606 GN=RNPEP PE=1 SV=2	RNPEP	0.157772	0.255561	0.657134	8.04935e+07	6.79193e+07	7.17215e+07	7.2934e+07	6.53452e+07	5.92622e+07
Q9NRF8	CTP synthase 2 OS=Homo sapiens (Human) OX=9606 GN=CTPS2 PE=1 SV=1	CTPS2	0.0593789	0.62786	0.869395	5.70003e+07	6.67636e+07	6.38409e+07	6.15379e+07	5.44512e+07	6.40828e+07
Q8TAT6	Nuclear protein localization protein 4 homolog OS=Homo sapiens (Human) OX=9606 GN=NPLOC4 PE=1 SV=3	NPLOC4	0.0939123	0.538113	0.821582	5.17813e+07	5.92328e+07	5.313e+07	4.46166e+07	4.97451e+07	6.03971e+07
Q8NFW8	N-acylneuraminate cytidylyltransferase OS=Homo sapiens (Human) OX=9606 GN=CMAS PE=1 SV=2	CMAS	0.00306248	0.978124	0.994062	2.16835e+08	1.98339e+08	1.85243e+08	2.10303e+08	1.87327e+08	2.00941e+08
Q96GD0	Pyridoxal phosphate phosphatase OS=Homo sapiens (Human) OX=9606 GN=PDXP PE=1 SV=2	PDXP	-0.0218766	0.840053	0.948963	1.07006e+08	9.46778e+07	9.87583e+07	1.09507e+08	9.72255e+07	9.83483e+07
O94776	Metastasis-associated protein MTA2 OS=Homo sapiens (Human) OX=9606 GN=MTA2 PE=1 SV=1	MTA2	0.144813	0.267929	0.664559	7.62364e+07	73925787	6.13519e+07	6.16965e+07	6.31061e+07	6.57166e+07
P51513	RNA-binding protein Nova-1 OS=Homo sapiens (Human) OX=9606 GN=NOVA1 PE=1 SV=2		-0.0832333	0.482235	0.793502	2.30612e+08	2.56234e+08	2.36441e+08	2.82648e+08	2.47913e+08	2.37064e+08
Q9NUQ9	Protein FAM49B OS=Homo sapiens (Human) OX=9606 GN=FAM49B PE=1 SV=1	FAM49B	-0.0958115	0.372873	0.728993	1.52829e+08	1.52749e+08	1.54157e+08	1.5503e+08	1.79349e+08	1.57964e+08
P49748	Very long-chain specific acyl-CoA dehydrogenase, mitochondrial OS=Homo sapiens (Human) OX=9606 GN=ACADVL PE=1 SV=1	ACADVL	0.177575	0.172628	0.592595	6.9724e+07	7.04079e+07	6.49396e+07	6.77833e+07	5.88298e+07	5.52622e+07
O43172	U4/U6 small nuclear ribonucleoprotein Prp4 OS=Homo sapiens (Human) OX=9606 GN=PRPF4 PE=1 SV=2	PRPF4	0.208345	0.11339	0.53828	6.34129e+07	5.77885e+07	5.43067e+07	4.7563e+07	4.9342e+07	5.49836e+07
Q9UMZ2	Synergin gamma OS=Homo sapiens (Human) OX=9606 GN=SYNRG PE=1 SV=2	SYNRG	-0.184762	0.153397	0.577433	3.30476e+07	4.03539e+07	3.76056e+07	3.98884e+07	4.30404e+07	4.28955e+07
Q92538	Golgi-specific brefeldin A-resistance guanine nucleotide exchange factor 1 OS=Homo sapiens (Human) OX=9606 GN=GBF1 PE=1 SV=2	GBF1	0.44061	0.144855	0.566794	2.25143e+07	1.55627e+07	1.14559e+07	1.25227e+07	1.02597e+07	1.24977e+07
Q9GZR7	ATP-dependent RNA helicase DDX24 OS=Homo sapiens (Human) OX=9606 GN=DDX24 PE=1 SV=1	DDX24	-0.0454364	0.776634	0.926425	4.06097e+07	3.3059e+07	3.22157e+07	4.13601e+07	3.1575e+07	3.63995e+07
Q92558	Wiskott-Aldrich syndrome protein family member 1 OS=Homo sapiens (Human) OX=9606 GN=WASF1 PE=1 SV=1	WASF1	-0.0255997	0.781773	0.929561	6.68233e+07	6.90465e+07	7.1457e+07	6.95758e+07	7.27567e+07	6.86912e+07
Q16401	26S proteasome non-ATPase regulatory subunit 5 OS=Homo sapiens (Human) OX=9606 GN=PSMD5 PE=1 SV=3	PSMD5	0.146689	0.376617	0.728998	5.67212e+07	4.97271e+07	4.21959e+07	4.90635e+07	4.54526e+07	3.93385e+07
Q9NZR1	Tropomodulin-2 OS=Homo sapiens (Human) OX=9606 GN=TMOD2 PE=1 SV=1	TMOD2	-0.234354	0.056598	0.461661	2.2926e+08	2.38026e+08	2.549e+08	2.88417e+08	2.95604e+08	2.65605e+08
P18085	ADP-ribosylation factor 4 OS=Homo sapiens (Human) OX=9606 GN=ARF4 PE=1 SV=3	ARF4	-0.13303	0.261689	0.66261	1.54409e+08	143752920	1.43687e+08	1.55069e+08	1.78728e+08	1.5175e+08
P35573	Glycogen debranching enzyme OS=Homo sapiens (Human) OX=9606 GN=AGL PE=1 SV=3	AGL	-0.0307597	0.843097	0.951099	1.88889e+07	1.81201e+07	2.15986e+07	2.37211e+07	1.80243e+07	1.84323e+07
Q13162	Peroxiredoxin-4 OS=Homo sapiens (Human) OX=9606 GN=PRDX4 PE=1 SV=1	PRDX4	0.0485942	0.652088	0.879295	8.16731e+07	9.11659e+07	9.653e+07	8.54101e+07	8.59105e+07	8.85388e+07
Q9P035	Very-long-chain (3R)-3-hydroxyacyl-CoA dehydratase 3 OS=Homo sapiens (Human) OX=9606 GN=HACD3 PE=1 SV=2	PTPLAD1; HACD3	-0.0706168	0.482518	0.793502	3.07344e+08	3.251e+08	3.17642e+08	3.14909e+08	3.29742e+08	3.53992e+08
Q9BQ04	RNA-binding protein 4B OS=Homo sapiens (Human) OX=9606 GN=RBM4B PE=1 SV=1	RBM4B	0.0599806	0.909044	0.973848	1.11691e+07	5.08302e+06	8.43469e+06	1.07766e+07	3.78981e+06	1.03501e+07
P35637	RNA-binding protein FUS OS=Homo sapiens (Human) OX=9606 GN=FUS PE=1 SV=1	FUS	0.197956	0.240648	0.64487	7.61551e+08	6.76387e+08	7.14538e+08	6.94857e+08	5.1178e+08	6.85754e+08
P23528	Cofilin-1 OS=Homo sapiens (Human) OX=9606 GN=CFL1 PE=1 SV=3	CFL1	-0.136635	0.375983	0.728993	3.63319e+09	4.2624e+09	3.97444e+09	4.08936e+09	5.13111e+09	3.89713e+09
Q15059	Bromodomain-containing protein 3 OS=Homo sapiens (Human) OX=9606 GN=BRD3 PE=1 SV=1	BRD3	0.293491	0.134151	0.556828	7.61963e+07	65229120	6.80373e+07	6.27239e+07	4.53752e+07	6.4539e+07
P17252	Protein kinase C alpha type OS=Homo sapiens (Human) OX=9606 GN=PRKCA PE=1 SV=4	PRKCA	-0.0934006	0.651125	0.879295	5.12507e+07	73486266	7.32172e+07	7.60574e+07	7.54396e+07	5.83616e+07
O43639	Cytoplasmic protein NCK2 OS=Homo sapiens (Human) OX=9606 GN=NCK2 PE=1 SV=2	NCK2	0.067862	0.68883	0.895505	3.70111e+07	5.13197e+07	5.01719e+07	4.64523e+07	3.98333e+07	4.47236e+07
Q9UBV2	Protein sel-1 homolog 1 OS=Homo sapiens (Human) OX=9606 GN=SEL1L PE=1 SV=3	SEL1L	-0.10758	0.531069	0.817322	3.97207e+07	5.38225e+07	3.70978e+07	4.76317e+07	4.6185e+07	4.50907e+07
Q9NUD5	Zinc finger CCHC domain-containing protein 3 OS=Homo sapiens (Human) OX=9606 GN=ZCCHC3 PE=1 SV=2		0.034356	0.848376	0.954	5.31648e+07	6.136e+07	5.91345e+07	5.43413e+07	7.0312e+07	4.70072e+07
Q9H334	Forkhead box protein P1 OS=Homo sapiens (Human) OX=9606 GN=FOXP1 PE=1 SV=1	FOXP1	0.584141	0.0517256	0.456063	2.35936e+07	4.12255e+07	3.79967e+07	2.39105e+07	2.35804e+07	1.94551e+07
P27694	Replication protein A 70 kDa DNA-binding subunit OS=Homo sapiens (Human) OX=9606 GN=RPA1 PE=1 SV=2	RPA1	0.627459	0.000436924	0.165077	7.30801e+07	7.40788e+07	7.12419e+07	4.90823e+07	4.62808e+07	4.60523e+07
Q5VT52	Regulation of nuclear pre-mRNA domain-containing protein 2 OS=Homo sapiens (Human) OX=9606 GN=RPRD2 PE=1 SV=1	RPRD2	0.150182	0.150605	0.573478	5.77722e+07	5.78672e+07	5.30751e+07	5.01849e+07	4.98217e+07	5.19306e+07
Q8TC12	Retinol dehydrogenase 11 OS=Homo sapiens (Human) OX=9606 GN=RDH11 PE=1 SV=2	RDH11	-0.0880664	0.488316	0.795754	1.63667e+08	1.67447e+08	1.75654e+08	1.7955e+08	1.59436e+08	2.01958e+08
Q96PE3	Inositol polyphosphate-4-phosphatase type I A OS=Homo sapiens (Human) OX=9606 GN=INPP4A PE=1 SV=1	INPP4A	-0.0687593	0.531094	0.817322	4.29979e+07	4.55141e+07	4.61157e+07	5.10803e+07	4.69552e+07	4.34111e+07
Q9HCD5	Nuclear receptor coactivator 5 OS=Homo sapiens (Human) OX=9606 GN=NCOA5 PE=1 SV=2	NCOA5	0.0334338	0.787931	0.931084	1.68509e+08	1.58447e+08	1.33251e+08	1.52071e+08	1.47755e+08	1.47705e+08
Q9BY77	Polymerase delta-interacting protein 3 OS=Homo sapiens (Human) OX=9606 GN=POLDIP3 PE=1 SV=2	POLDIP3	0.0781833	0.621774	0.865401	7.34736e+07	6.04342e+07	7.91365e+07	7.3275e+07	5.8759e+07	6.93672e+07
Q5SSJ5	Heterochromatin protein 1-binding protein 3 OS=Homo sapiens (Human) OX=9606 GN=HP1BP3 PE=1 SV=1	HP1BP3	-0.0515535	0.673041	0.890693	5.10903e+08	435584101	4.74637e+08	5.02598e+08	4.44939e+08	5.25785e+08
Q9NZ32	Actin-related protein 10 OS=Homo sapiens (Human) OX=9606 GN=ACTR10 PE=1 SV=1	ACTR10	-0.162228	0.137713	0.559868	7.99706e+07	8.10977e+07	7.66416e+07	8.65837e+07	9.47444e+07	8.49025e+07
Q9H270	Vacuolar protein sorting-associated protein 11 homolog OS=Homo sapiens (Human) OX=9606 GN=VPS11 PE=1 SV=1	VPS11	-0.190305	0.330979	0.705187	3.23982e+07	28013965	2.35694e+07	3.44111e+07	3.52541e+07	2.61937e+07
Q12979	Active breakpoint cluster region-related protein OS=Homo sapiens (Human) OX=9606 GN=ABR PE=1 SV=2	ABR	-0.229248	0.238199	0.643742	5.76049e+07	3.77263e+07	5.08653e+07	5.82553e+07	5.66955e+07	5.39104e+07
Q969V3	Nicalin OS=Homo sapiens (Human) OX=9606 GN=NCLN PE=1 SV=2	NCLN	0.050854	0.677297	0.892568	7.1781e+07	6.23316e+07	6.53017e+07	6.52117e+07	5.79143e+07	6.95994e+07
Q9H0L4	Cleavage stimulation factor subunit 2 tau variant OS=Homo sapiens (Human) OX=9606 GN=CSTF2T PE=1 SV=1	CSTF2T	0.189855	0.159736	0.582422	6.10648e+07	5.87575e+07	5.37138e+07	5.18082e+07	4.53281e+07	5.5299e+07
P49773	Histidine triad nucleotide-binding protein 1 OS=Homo sapiens (Human) OX=9606 GN=HINT1 PE=1 SV=2	HINT1	0.0906504	0.394717	0.742444	5.25455e+08	4.9243e+08	5.21871e+08	5.05965e+08	4.96579e+08	4.45112e+08
P51149	Ras-related protein Rab-7a OS=Homo sapiens (Human) OX=9606 GN=RAB7A PE=1 SV=1	RAB7A	-0.205303	0.0834721	0.501086	8.09213e+08	7.94698e+08	8.15017e+08	8.69188e+08	1.00907e+09	9.15806e+08
P56545	C-terminal-binding protein 2 OS=Homo sapiens (Human) OX=9606 GN=CTBP2 PE=1 SV=1	CTBP2	0.153877	0.356538	0.72102	9.0863e+07	7.94927e+07	8.83737e+07	9.34702e+07	6.66005e+07	7.44598e+07
Q5VSL9	Striatin-interacting protein 1 OS=Homo sapiens (Human) OX=9606 GN=STRIP1 PE=1 SV=1	STRIP1	-0.160393	0.288295	0.676815	1.73541e+07	1.38764e+07	1.75178e+07	1.72747e+07	1.70827e+07	1.99545e+07
Q99615	DnaJ homolog subfamily C member 7 OS=Homo sapiens (Human) OX=9606 GN=DNAJC7 PE=1 SV=2	DNAJC7	0.385144	0.153543	0.577615	1.20933e+08	9.98658e+07	1.2561e+08	1.05546e+08	6.28879e+07	1.02602e+08
O95486	Protein transport protein Sec24A OS=Homo sapiens (Human) OX=9606 GN=SEC24A PE=1 SV=2	SEC24A	0.44141	0.00993521	0.334467	3.62613e+07	4.00099e+07	3.77241e+07	2.99783e+07	2.95479e+07	2.46753e+07
O43852	Calumenin OS=Homo sapiens (Human) OX=9606 GN=CALU PE=1 SV=2	CALU	0.178914	0.329948	0.705187	1.35467e+08	1.79645e+08	1.41534e+08	1.14586e+08	1.34971e+08	1.53519e+08
P28074	Proteasome subunit beta type-5 OS=Homo sapiens (Human) OX=9606 GN=PSMB5 PE=1 SV=3	PSMB5	0.14679	0.414736	0.752437	2.66208e+08	3.05076e+08	2.98416e+08	2.82762e+08	2.0911e+08	3.02058e+08
Q9P273	Teneurin-3 OS=Homo sapiens (Human) OX=9606 GN=TENM3 PE=2 SV=3	TENM3	0.304647	0.425636	0.759144	3.43593e+06	8.72576e+06	5.01276e+06	3.59475e+06	5.01311e+06	4.42615e+06
O43491	Band 4.1-like protein 2 OS=Homo sapiens (Human) OX=9606 GN=EPB41L2 PE=1 SV=1	EPB41L2	0.794829	0.00470129	0.257918	2.03046e+07	2.14451e+07	2.17073e+07	1.42663e+07	1.34598e+07	9.42708e+06
P00338	L-lactate dehydrogenase A chain OS=Homo sapiens (Human) OX=9606 GN=LDHA PE=1 SV=2	LDHA	-0.0912497	0.446099	0.772847	1.17216e+08	1.23164e+08	1.08701e+08	1.23462e+08	1.35392e+08	1.13497e+08
P40426	Pre-B-cell leukemia transcription factor 3 OS=Homo sapiens (Human) OX=9606 GN=PBX3 PE=1 SV=1	PBX3	-0.0395953	0.789923	0.931084	8.75047e+07	7.34125e+07	7.37688e+07	9.3315e+07	7.54517e+07	7.30823e+07
Q9HCU5	Prolactin regulatory element-binding protein OS=Homo sapiens (Human) OX=9606 GN=PREB PE=1 SV=2	PREB	-0.136477	0.268512	0.665106	3.88853e+07	34134694	3.86503e+07	3.81445e+07	4.45431e+07	4.01026e+07
O14964	Hepatocyte growth factor-regulated tyrosine kinase substrate OS=Homo sapiens (Human) OX=9606 GN=HGS PE=1 SV=1	HGS	0.0740431	0.628967	0.869489	1.25645e+08	136478981	1.43e+08	1.41234e+08	1.06613e+08	1.39613e+08
Q86Y82	Syntaxin-12 OS=Homo sapiens (Human) OX=9606 GN=STX12 PE=1 SV=1	STX12	-0.178166	0.118082	0.538899	2.66365e+08	2.92412e+08	2.99872e+08	3.09121e+08	3.30117e+08	3.31521e+08
O60610	Protein diaphanous homolog 1 OS=Homo sapiens (Human) OX=9606 GN=DIAPH1 PE=1 SV=2	DIAPH1	0.441203	0.0432649	0.42867	2.45198e+07	2.66903e+07	2.12092e+07	1.43624e+07	1.99412e+07	1.93629e+07
Q49A26	Putative oxidoreductase GLYR1 OS=Homo sapiens (Human) OX=9606 GN=GLYR1 PE=1 SV=4	GLYR1	-0.324289	0.105435	0.535384	7.90992e+07	5.35979e+07	6.32761e+07	8.776e+07	7.42465e+07	8.0807e+07
P46777	60S ribosomal protein L5 OS=Homo sapiens (Human) OX=9606 GN=RPL5 PE=1 SV=3	RPL5	0.246887	0.0326271	0.408492	5.01587e+08	5.13098e+08	5.27719e+08	4.33279e+08	4.17237e+08	4.49612e+08
Q9Y276	Mitochondrial chaperone BCS1 OS=Homo sapiens (Human) OX=9606 GN=BCS1L PE=1 SV=1	BCS1L	0.0516958	0.760406	0.921727	3.96484e+07	2.94348e+07	3.27456e+07	2.91592e+07	3.12835e+07	3.76239e+07
P35813	Protein phosphatase 1A OS=Homo sapiens (Human) OX=9606 GN=PPM1A PE=1 SV=1	PPM1A	-0.00302403	0.9804	0.994412	7.52679e+07	8.38075e+07	8.14649e+07	8.71229e+07	8.35549e+07	7.10378e+07
Q9Y4F5	Centrosomal protein of 170 kDa protein B OS=Homo sapiens (Human) OX=9606 GN=CEP170B PE=1 SV=4	CEP170B; KIAA0284	-0.149299	0.210912	0.627966	1.91457e+07	1.8473e+07	1.78058e+07	2.20191e+07	2.10391e+07	1.85427e+07
Q08209	Serine/threonine-protein phosphatase 2B catalytic subunit alpha isoform OS=Homo sapiens (Human) OX=9606 GN=PPP3CA PE=1 SV=1	PPP3CA	0.174965	0.119445	0.539824	2.17077e+08	2.11431e+08	2.34623e+08	1.94038e+08	1.87939e+08	2.05229e+08
Q9UHY1	Nuclear receptor-binding protein OS=Homo sapiens (Human) OX=9606 GN=NRBP1 PE=1 SV=1	NRBP1	-0.150313	0.208681	0.627365	6.01389e+07	6.21947e+07	6.26992e+07	6.28054e+07	7.56479e+07	6.74719e+07
O43310	CBP80/20-dependent translation initiation factor OS=Homo sapiens (Human) OX=9606 GN=CTIF PE=1 SV=1	CTIF	0.262291	0.13612	0.558525	4.30081e+07	5.87536e+07	4.31349e+07	4.13858e+07	3.96877e+07	3.84622e+07
P13807	Glycogen [starch] synthase, muscle OS=Homo sapiens (Human) OX=9606 GN=GYS1 PE=1 SV=2	GYS1	-0.328042	0.125588	0.545654	3.4844e+07	3.03847e+07	3.18568e+07	3.33693e+07	3.85352e+07	5.1884e+07
Q9P2I0	Cleavage and polyadenylation specificity factor subunit 2 OS=Homo sapiens (Human) OX=9606 GN=CPSF2 PE=1 SV=2	CPSF2	0.0163743	0.891761	0.967707	4.97586e+07	4.45753e+07	4.55298e+07	4.80418e+07	4.10726e+07	4.94651e+07
O14786	Neuropilin-1 OS=Homo sapiens (Human) OX=9606 GN=NRP1 PE=1 SV=3	NRP1	0.678852	0.0136242	0.363619	2.09404e+07	3.20381e+07	2.76595e+07	1.85927e+07	1.43683e+07	1.6931e+07
Q7LBC6	Lysine-specific demethylase 3B OS=Homo sapiens (Human) OX=9606 GN=KDM3B PE=1 SV=2	KDM3B	1.122	0.000864363	0.165077	1.88313e+07	2.04959e+07	1.41573e+07	9.25607e+06	7.44022e+06	7.69569e+06
O95336	6-phosphogluconolactonase OS=Homo sapiens (Human) OX=9606 GN=PGLS PE=1 SV=2	PGLS	-0.11119	0.408439	0.750622	2.35206e+08	2.42756e+08	2.44175e+08	2.85448e+08	2.758e+08	2.23158e+08
O43488	Aflatoxin B1 aldehyde reductase member 2 OS=Homo sapiens (Human) OX=9606 GN=AKR7A2 PE=1 SV=3	AKR7A2	0.264885	0.0928422	0.513794	9.68277e+07	8.90823e+07	9.33155e+07	8.71402e+07	6.61625e+07	8.04823e+07
Q8N6H7	ADP-ribosylation factor GTPase-activating protein 2 OS=Homo sapiens (Human) OX=9606 GN=ARFGAP2 PE=1 SV=1	ARFGAP2	0.150954	0.329082	0.705187	5.25557e+07	54166078	4.34163e+07	5.10899e+07	4.2933e+07	4.11669e+07
Q9Y2I8	WD repeat-containing protein 37 OS=Homo sapiens (Human) OX=9606 GN=WDR37 PE=1 SV=2	WDR37	-0.017463	0.901844	0.971002	7.55783e+08	8.61421e+08	7.02627e+08	8.89933e+08	7.18228e+08	7.42144e+08
P61011	Signal recognition particle 54 kDa protein OS=Homo sapiens (Human) OX=9606 GN=SRP54 PE=1 SV=1	SRP54	0.102688	0.411267	0.75108	6.54777e+07	8.22069e+07	7.19581e+07	6.66422e+07	7.00092e+07	6.70565e+07
Q9Y281	Cofilin-2 OS=Homo sapiens (Human) OX=9606 GN=CFL2 PE=1 SV=1	CFL2	0.0791659	0.526146	0.815476	1.45555e+09	1.34685e+09	1.3423e+09	1.2678e+09	1.47836e+09	1.19089e+09
Q6YP21	Kynurenine--oxoglutarate transaminase 3 OS=Homo sapiens (Human) OX=9606 GN=KYAT3 PE=1 SV=1	CCBL2; KYAT3	-0.0239222	0.835505	0.947097	8.71587e+07	9.50213e+07	9.11211e+07	1.01142e+08	8.3611e+07	9.37905e+07
P40424	Pre-B-cell leukemia transcription factor 1 OS=Homo sapiens (Human) OX=9606 GN=PBX1 PE=1 SV=1	PBX1	0.349521	0.036281	0.409095	5.63062e+07	5.55801e+07	5.02193e+07	4.12102e+07	3.78736e+07	4.86806e+07
P33992	DNA replication licensing factor MCM5 OS=Homo sapiens (Human) OX=9606 GN=MCM5 PE=1 SV=5	MCM5	1.92383	0.000749509	0.165077	7.81489e+07	5.16969e+07	4.18854e+07	1.50924e+07	1.10706e+07	1.85407e+07
Q16537	Serine/threonine-protein phosphatase 2A 56 kDa regulatory subunit epsilon isoform OS=Homo sapiens (Human) OX=9606 GN=PPP2R5E PE=1 SV=1	PPP2R5E	0.159681	0.236316	0.643295	9.1868e+07	1.09475e+08	9.38136e+07	8.16333e+07	9.62074e+07	8.61913e+07
P46108	Adapter molecule crk OS=Homo sapiens (Human) OX=9606 GN=CRK PE=1 SV=2	CRK	-0.0689712	0.475809	0.791051	1.22676e+08	1.29233e+08	1.2996e+08	1.39197e+08	1.33784e+08	1.27702e+08
P11908	Ribose-phosphate pyrophosphokinase 2 OS=Homo sapiens (Human) OX=9606 GN=PRPS2 PE=1 SV=2	PRPS2	0.143343	0.790753	0.931084	4.40578e+06	1.50689e+06	5.35024e+06	2.27059e+06	3.88078e+06	2.99204e+06
P05198	Eukaryotic translation initiation factor 2 subunit 1 OS=Homo sapiens (Human) OX=9606 GN=EIF2S1 PE=1 SV=3	EIF2S1	0.273831	0.0367131	0.409095	2.16522e+08	1.87501e+08	1.94756e+08	1.7091e+08	1.58023e+08	1.65658e+08
Q13554	Calcium/calmodulin-dependent protein kinase type II subunit beta OS=Homo sapiens (Human) OX=9606 GN=CAMK2B PE=1 SV=3	CAMK2B	-0.271155	0.0905434	0.511925	3.90716e+07	3.58298e+07	3.64603e+07	4.33925e+07	5.23835e+07	3.94634e+07
Q9UBP0	Spastin OS=Homo sapiens (Human) OX=9606 GN=SPAST PE=1 SV=1	SPAST	0.170059	0.252213	0.654117	3.6704e+07	3.47144e+07	3.72384e+07	3.21984e+07	3.72567e+07	2.77713e+07
Q9P2E9	Ribosome-binding protein 1 OS=Homo sapiens (Human) OX=9606 GN=RRBP1 PE=1 SV=5		0.299374	0.125519	0.545654	9.59885e+07	6.68934e+07	7.00156e+07	5.8227e+07	6.71724e+07	6.16766e+07
Q9HD45	Transmembrane 9 superfamily member 3 OS=Homo sapiens (Human) OX=9606 GN=TM9SF3 PE=1 SV=2	TM9SF3	-0.0917988	0.388069	0.737667	8.98053e+07	9.36717e+07	9.00832e+07	9.08443e+07	9.60584e+07	1.05105e+08
Q9ULP9	TBC1 domain family member 24 OS=Homo sapiens (Human) OX=9606 GN=TBC1D24 PE=1 SV=2	TBC1D24	-0.229087	0.136115	0.558525	7.52706e+07	6.9451e+07	5.70012e+07	8.10946e+07	7.47679e+07	7.91348e+07
P46926	Glucosamine-6-phosphate isomerase 1 OS=Homo sapiens (Human) OX=9606 GN=GNPDA1 PE=1 SV=1	GNPDA1	-0.155345	0.227952	0.638638	1.19189e+08	1.08527e+08	1.18704e+08	1.15119e+08	1.30487e+08	1.41194e+08
Q9NTZ6	RNA-binding protein 12 OS=Homo sapiens (Human) OX=9606 GN=RBM12 PE=1 SV=1	RBM12	0.160179	0.162727	0.585053	1.27528e+08	1.30491e+08	1.24361e+08	1.24265e+08	1.11916e+08	1.06654e+08
O43149	Zinc finger ZZ-type and EF-hand domain-containing protein 1 OS=Homo sapiens (Human) OX=9606 GN=ZZEF1 PE=1 SV=6	ZZEF1	-0.0520676	0.924308	0.979647	2.26321e+06	5.87489e+06	2.49222e+06	6.13144e+06	2.55385e+06	2.35816e+06
P19338	Nucleolin OS=Homo sapiens (Human) OX=9606 GN=NCL PE=1 SV=3	NCL	0.0395444	0.855306	0.957794	1.3813e+09	1.30785e+09	1.27742e+09	1.09653e+09	1.75831e+09	1.10243e+09
Q8NBU5	ATPase family AAA domain-containing protein 1 OS=Homo sapiens (Human) OX=9606 GN=ATAD1 PE=1 SV=1	ATAD1	-0.124004	0.242063	0.646047	1.63232e+08	1.67292e+08	1.65798e+08	1.78165e+08	1.69692e+08	1.93803e+08
Q7L7X3	Serine/threonine-protein kinase TAO1 OS=Homo sapiens (Human) OX=9606 GN=TAOK1 PE=1 SV=1	TAOK1	0.0956865	0.538154	0.821582	5.01e+07	4.44662e+07	4.20572e+07	4.95562e+07	3.67828e+07	4.21262e+07
Q9P2D3	HEAT repeat-containing protein 5B OS=Homo sapiens (Human) OX=9606 GN=HEATR5B PE=1 SV=2	HEATR5B	-1.23835	0.292093	0.677359	1.20501e+07	1.10368e+07	1.15026e+07	1.18019e+07	1.59479e+08	1.06736e+07
Q8IWQ3	Serine/threonine-protein kinase BRSK2 OS=Homo sapiens (Human) OX=9606 GN=BRSK2 PE=1 SV=3	BRSK2	0.214727	0.300359	0.686849	2.1541e+07	2.52678e+07	3.35602e+07	2.02974e+07	2.40909e+07	2.39027e+07
Q9H2U2	Inorganic pyrophosphatase 2, mitochondrial OS=Homo sapiens (Human) OX=9606 GN=PPA2 PE=1 SV=2	PPA2	-0.0204012	0.834923	0.947097	1.33393e+08	129523233	1.2772e+08	1.32178e+08	1.24323e+08	1.40105e+08
P20719	Homeobox protein Hox-A5 OS=Homo sapiens (Human) OX=9606 GN=HOXA5 PE=1 SV=2	HOXA5	-0.0852426	0.564683	0.834975	1.73059e+08	1.64801e+08	1.65788e+08	1.98482e+08	1.48172e+08	1.91956e+08
O43847	Nardilysin OS=Homo sapiens (Human) OX=9606 GN=NRDC PE=1 SV=3		0.332777	0.155902	0.579434	3.00024e+07	2.79009e+07	4.08318e+07	3.14052e+07	2.43887e+07	2.23386e+07
Q13136	Liprin-alpha-1 OS=Homo sapiens (Human) OX=9606 GN=PPFIA1 PE=1 SV=1	PPFIA1	-0.586598	0.0518355	0.456352	6.47407e+06	5.48226e+06	6.40368e+06	7.55178e+06	7.77007e+06	1.31173e+07
P13804	Electron transfer flavoprotein subunit alpha, mitochondrial OS=Homo sapiens (Human) OX=9606 GN=ETFA PE=1 SV=1	ETFA	-0.0370563	0.806072	0.935567	1.24738e+08	140237320	1.14563e+08	1.12692e+08	1.48136e+08	1.29664e+08
P24539	ATP synthase F(0) complex subunit B1, mitochondrial OS=Homo sapiens (Human) OX=9606 GN=ATP5PB PE=1 SV=2	ATP5F1	-0.244894	0.207096	0.625725	6.28334e+08	5.01717e+08	4.9174e+08	7.36462e+08	5.27962e+08	6.63429e+08
Q9UBW7	Zinc finger MYM-type protein 2 OS=Homo sapiens (Human) OX=9606 GN=ZMYM2 PE=1 SV=1	ZMYM2	0.546392	0.0212772	0.401482	2.03181e+07	1.94439e+07	1.81868e+07	1.6317e+07	1.06414e+07	1.32844e+07
P50502	Hsc70-interacting protein OS=Homo sapiens (Human) OX=9606 GN=ST13 PE=1 SV=2	ST13	0.0118023	0.919938	0.978218	5.52695e+08	6.10688e+08	5.81018e+08	5.36409e+08	6.44411e+08	5.53575e+08
Q86VS8	Protein Hook homolog 3 OS=Homo sapiens (Human) OX=9606 GN=HOOK3 PE=1 SV=2	HOOK3	0.12957	0.441126	0.770086	3.82697e+07	5.47782e+07	4.57573e+07	4.52712e+07	4.00917e+07	4.03677e+07
P35908	Keratin, type II cytoskeletal 2 epidermal OS=Homo sapiens (Human) OX=9606 GN=KRT2 PE=1 SV=2	KRT2	-0.312569	0.759335	0.921642	2.36969e+07	3.62607e+07	1.15256e+07	1.45371e+07	1.13649e+07	1.14822e+08
O00764	Pyridoxal kinase OS=Homo sapiens (Human) OX=9606 GN=PDXK PE=1 SV=1	PDXK	-0.356249	0.0774342	0.489726	4.58817e+07	6.87663e+07	5.76708e+07	7.62531e+07	7.04261e+07	7.10731e+07
Q9UPT8	Zinc finger CCCH domain-containing protein 4 OS=Homo sapiens (Human) OX=9606 GN=ZC3H4 PE=1 SV=3	ZC3H4	0.151432	0.468796	0.788188	2.58756e+07	17283848	2.03478e+07	2.09357e+07	1.57502e+07	2.01427e+07
Q6NYC8	Phostensin OS=Homo sapiens (Human) OX=9606 GN=PPP1R18 PE=1 SV=1	PPP1R18	-0.176891	0.288768	0.676815	3.69847e+07	4.69293e+07	5.02092e+07	4.98696e+07	4.60363e+07	5.48355e+07
P30419	Glycylpeptide N-tetradecanoyltransferase 1 OS=Homo sapiens (Human) OX=9606 GN=NMT1 PE=1 SV=2	NMT1	0.127144	0.554736	0.827794	5.61124e+07	76979911	5.946e+07	5.39654e+07	7.35671e+07	4.96638e+07
Q8ND24	RING finger protein 214 OS=Homo sapiens (Human) OX=9606 GN=RNF214 PE=1 SV=2	RNF214	0.180216	0.170582	0.591984	4.34163e+07	4.14824e+07	4.05606e+07	4.02644e+07	3.25889e+07	3.82719e+07
O14818	Proteasome subunit alpha type-7 OS=Homo sapiens (Human) OX=9606 GN=PSMA7 PE=1 SV=1	PSMA7	0.00928979	0.924223	0.979647	4.27935e+08	3.905e+08	3.78915e+08	3.94156e+08	3.97791e+08	3.96121e+08
Q9NVJ2	ADP-ribosylation factor-like protein 8B OS=Homo sapiens (Human) OX=9606 GN=ARL8B PE=1 SV=1	ARL8B	-0.0541989	0.670381	0.890501	3.09052e+08	3.87723e+08	3.56548e+08	3.56873e+08	3.4696e+08	3.86212e+08
Q9NZN5	Rho guanine nucleotide exchange factor 12 OS=Homo sapiens (Human) OX=9606 GN=ARHGEF12 PE=1 SV=1	ARHGEF12	-0.245083	0.0654862	0.475416	2.16703e+07	2.14984e+07	2.53441e+07	2.60178e+07	2.80816e+07	2.69021e+07
P62495	Eukaryotic peptide chain release factor subunit 1 OS=Homo sapiens (Human) OX=9606 GN=ETF1 PE=1 SV=3	ETF1	0.122949	0.38425	0.734177	1.50653e+08	1.45805e+08	1.21968e+08	1.36012e+08	1.14874e+08	1.32789e+08
P26358	DNA (cytosine-5)-methyltransferase 1 OS=Homo sapiens (Human) OX=9606 GN=DNMT1 PE=1 SV=2	DNMT1	0.745927	0.194332	0.613761	2.36188e+07	9.1008e+06	1.45571e+07	1.55148e+07	5.29235e+06	8.07935e+06
Q9BQG0	Myb-binding protein 1A OS=Homo sapiens (Human) OX=9606 GN=MYBBP1A PE=1 SV=2	MYBBP1A	0.292606	0.112277	0.53828	5.50642e+07	4.63409e+07	4.87598e+07	4.67978e+07	3.37427e+07	4.28786e+07
P22087	rRNA 2'-O-methyltransferase fibrillarin OS=Homo sapiens (Human) OX=9606 GN=FBL PE=1 SV=2	FBL	0.266199	0.14361	0.565751	1.82422e+08	1.55746e+08	1.71928e+08	1.55631e+08	1.15192e+08	1.56647e+08
Q9Y6V0	Protein piccolo OS=Homo sapiens (Human) OX=9606 GN=PCLO PE=1 SV=5		-0.223278	0.246597	0.649039	2.35591e+07	2.05632e+07	2.54215e+07	2.70573e+07	2.22274e+07	3.25774e+07
Q13148	TAR DNA-binding protein 43 OS=Homo sapiens (Human) OX=9606 GN=TARDBP PE=1 SV=1	TARDBP	0.163448	0.183465	0.606939	4.44109e+08	3.89478e+08	3.96968e+08	3.95355e+08	3.435e+08	3.5992e+08
Q8IW45	ATP-dependent (S)-NAD(P)H-hydrate dehydratase OS=Homo sapiens (Human) OX=9606 GN=NAXD PE=1 SV=1	CARKD; NAXD	0.103949	0.51085	0.806568	4.60425e+07	3.7102e+07	4.41785e+07	4.04225e+07	3.39307e+07	4.43278e+07
Q9UQ03	Coronin-2B OS=Homo sapiens (Human) OX=9606 GN=CORO2B PE=1 SV=4	CORO2B	0.0649216	0.644122	0.876936	8.76849e+07	9.12026e+07	9.85752e+07	8.65583e+07	7.77488e+07	1.02345e+08
O14974	Protein phosphatase 1 regulatory subunit 12A OS=Homo sapiens (Human) OX=9606 GN=PPP1R12A PE=1 SV=1	PPP1R12A	0.21741	0.245014	0.648358	4.55936e+07	4.66252e+07	3.84737e+07	3.67246e+07	3.13758e+07	4.51645e+07
Q96KP1	Exocyst complex component 2 OS=Homo sapiens (Human) OX=9606 GN=EXOC2 PE=1 SV=1	EXOC2	-0.189822	0.213748	0.630437	3.16261e+07	2.87858e+07	2.79287e+07	3.40414e+07	3.83234e+07	2.8922e+07
P36915	Guanine nucleotide-binding protein-like 1 OS=Homo sapiens (Human) OX=9606 GN=GNL1 PE=1 SV=2	GNL1	-0.197277	0.0631313	0.470277	6.18823e+07	62706296	6.01528e+07	6.88152e+07	7.26544e+07	7.03634e+07
Q6WCQ1	Myosin phosphatase Rho-interacting protein OS=Homo sapiens (Human) OX=9606 GN=MPRIP PE=1 SV=3	MPRIP	0.0999646	0.599255	0.853301	1.15536e+07	1.59722e+07	1.08362e+07	1.27762e+07	1.05402e+07	1.20623e+07
Q9Y4D1	Disheveled-associated activator of morphogenesis 1 OS=Homo sapiens (Human) OX=9606 GN=DAAM1 PE=1 SV=2	DAAM1	-0.0437979	0.772327	0.92477	6.53322e+07	6.96741e+07	5.38863e+07	6.76478e+07	6.95127e+07	5.71364e+07
O94805	Actin-like protein 6B OS=Homo sapiens (Human) OX=9606 GN=ACTL6B PE=1 SV=1	ACTL6B	0.174933	0.460857	0.7824	8.19359e+07	98360925	6.94192e+07	5.72887e+07	9.24368e+07	7.34316e+07
Q6PJT7	Zinc finger CCCH domain-containing protein 14 OS=Homo sapiens (Human) OX=9606 GN=ZC3H14 PE=1 SV=1	ZC3H14	0.549989	0.0639925	0.473059	1.23095e+07	16697964	1.85733e+07	1.33534e+07	8.21103e+06	1.10946e+07
P16870	Carboxypeptidase E OS=Homo sapiens (Human) OX=9606 GN=CPE PE=1 SV=1	CPE	0.116961	0.488339	0.795754	8.10707e+07	8.6054e+07	8.31175e+07	8.33584e+07	8.83048e+07	6.17686e+07
P04632	Calpain small subunit 1 OS=Homo sapiens (Human) OX=9606 GN=CAPNS1 PE=1 SV=1	CAPNS1	0.138204	0.19102	0.613225	1.0588e+08	1.07925e+08	1.10918e+08	1.00009e+08	1.03178e+08	9.21502e+07
P61421	V-type proton ATPase subunit d 1 OS=Homo sapiens (Human) OX=9606 GN=ATP6V0D1 PE=1 SV=1	ATP6V0D1	-0.110403	0.362907	0.723231	1.4439e+08	149822841	1.59425e+08	1.71574e+08	1.45931e+08	1.73293e+08
P40123	Adenylyl cyclase-associated protein 2 OS=Homo sapiens (Human) OX=9606 GN=CAP2 PE=1 SV=1	CAP2	0.896744	0.328128	0.705187	6.69592e+07	5.82767e+07	5.00167e+08	6.66726e+07	6.82106e+07	6.64937e+07
O76031	ATP-dependent Clp protease ATP-binding subunit clpX-like, mitochondrial OS=Homo sapiens (Human) OX=9606 GN=CLPX PE=1 SV=2	CLPX	-0.336337	0.31055	0.692429	3.61959e+07	3.20774e+07	3.50983e+07	2.86716e+07	6.56938e+07	4.35422e+07
Q8N122	Regulatory-associated protein of mTOR OS=Homo sapiens (Human) OX=9606 GN=RPTOR PE=1 SV=1	RPTOR	0.0875162	0.736246	0.915989	1.60898e+07	1.93242e+07	1.35382e+07	1.7307e+07	1.09573e+07	1.85036e+07
O76070	Gamma-synuclein OS=Homo sapiens (Human) OX=9606 GN=SNCG PE=1 SV=2	SNCG	0.0583577	0.751136	0.918761	9.41921e+08	1.01699e+09	8.66963e+08	9.30566e+08	1.09305e+09	7.23173e+08
Q96A33	Coiled-coil domain-containing protein 47 OS=Homo sapiens (Human) OX=9606 GN=CCDC47 PE=1 SV=1	CCDC47	-0.00254225	0.983238	0.994857	5.34601e+07	4.87429e+07	5.36411e+07	5.20761e+07	4.68175e+07	5.76353e+07
P18124	60S ribosomal protein L7 OS=Homo sapiens (Human) OX=9606 GN=RPL7 PE=1 SV=1	RPL7	0.200289	0.082186	0.498919	7.09959e+08	7.18439e+08	7.07945e+08	6.57497e+08	5.7509e+08	6.29671e+08
Q9UI15	Transgelin-3 OS=Homo sapiens (Human) OX=9606 GN=TAGLN3 PE=1 SV=2	TAGLN3	-0.000121687	0.99905	0.999605	8.43236e+08	9.34893e+08	9.0356e+08	9.2723e+08	8.38489e+08	9.16417e+08
Q96GM5	SWI/SNF-related matrix-associated actin-dependent regulator of chromatin subfamily D member 1 OS=Homo sapiens (Human) OX=9606 GN=SMARCD1 PE=1 SV=2	SMARCD1	0.285466	0.0285693	0.408492	8.27009e+07	8.82439e+07	8.27673e+07	6.5732e+07	6.78223e+07	7.48346e+07
P32969	60S ribosomal protein L9 OS=Homo sapiens (Human) OX=9606 GN=RPL9P8 PE=1 SV=1	RPL9	0.404174	0.00831999	0.326178	3.0005e+08	2.76763e+08	2.76628e+08	2.28645e+08	2.19256e+08	1.97733e+08
Q01085	Nucleolysin TIAR OS=Homo sapiens (Human) OX=9606 GN=TIAL1 PE=1 SV=1	TIAL1	0.0652947	0.576177	0.840269	1.09566e+08	1.07585e+08	1.11297e+08	1.15237e+08	9.37127e+07	1.06061e+08
Q9BQI5	SH3-containing GRB2-like protein 3-interacting protein 1 OS=Homo sapiens (Human) OX=9606 GN=SGIP1 PE=1 SV=2	SGIP1	-0.177672	0.235467	0.642331	3.44379e+07	3.18854e+07	3.08226e+07	3.16209e+07	4.19367e+07	3.69303e+07
Q8IYD1	Eukaryotic peptide chain release factor GTP-binding subunit ERF3B OS=Homo sapiens (Human) OX=9606 GN=GSPT2 PE=1 SV=2	GSPT2	0.428305	0.0758631	0.488044	3.84501e+07	4.62099e+07	2.95981e+07	3.02846e+07	2.3932e+07	2.97781e+07
O14770	Homeobox protein Meis2 OS=Homo sapiens (Human) OX=9606 GN=MEIS2 PE=1 SV=2	MEIS2	0.151351	0.37642	0.728998	1.67097e+07	1.57659e+07	1.33148e+07	1.28125e+07	1.63132e+07	1.22508e+07
Q8NBS9	Thioredoxin domain-containing protein 5 OS=Homo sapiens (Human) OX=9606 GN=TXNDC5 PE=1 SV=2	TXNDC5	0.344293	0.0840644	0.501593	8.3943e+07	8.09174e+07	6.97138e+07	6.27874e+07	5.07135e+07	7.26811e+07
Q9ULJ7	Ankyrin repeat domain-containing protein 50 OS=Homo sapiens (Human) OX=9606 GN=ANKRD50 PE=1 SV=4	ANKRD50	-0.437737	0.149488	0.573478	2.05429e+07	1.33822e+07	1.12438e+07	1.63856e+07	2.36177e+07	1.98482e+07
Q9Y4W2	Ribosomal biogenesis protein LAS1L OS=Homo sapiens (Human) OX=9606 GN=LAS1L PE=1 SV=2	LAS1L	0.0357645	0.861013	0.958071	1.72309e+07	2.31041e+07	1.7273e+07	2.31343e+07	1.6733e+07	1.64906e+07
Q5W0V3	Protein FAM160B1 OS=Homo sapiens (Human) OX=9606 GN=FAM160B1 PE=1 SV=1	FAM160B1	-0.363125	0.0603177	0.467965	1.90058e+07	2.48311e+07	2.47802e+07	3.04195e+07	3.18105e+07	2.57157e+07
P04040	Catalase OS=Homo sapiens (Human) OX=9606 GN=CAT PE=1 SV=3	CAT	-0.307792	0.17814	0.598087	1.24062e+08	1.14907e+08	9.47852e+07	1.66554e+08	1.07196e+08	1.43535e+08
P46063	ATP-dependent DNA helicase Q1 OS=Homo sapiens (Human) OX=9606 GN=RECQL PE=1 SV=3	RECQL	0.0523972	0.687386	0.895505	3.80106e+07	3.32081e+07	3.04868e+07	3.54143e+07	3.12497e+07	3.11829e+07
O60749	Sorting nexin-2 OS=Homo sapiens (Human) OX=9606 GN=SNX2 PE=1 SV=2	SNX2	0.0931195	0.406104	0.748652	1.11128e+08	1.08792e+08	1.09911e+08	1.12093e+08	9.36457e+07	1.04303e+08
Q9Y6X9	ATPase MORC2 OS=Homo sapiens (Human) OX=9606 GN=MORC2 PE=1 SV=2	MORC2	-0.00173001	0.9929	0.997618	1.68728e+07	1.95561e+07	1.81267e+07	1.89824e+07	1.41896e+07	2.22859e+07
Q69YN4	Protein virilizer homolog OS=Homo sapiens (Human) OX=9606 GN=VIRMA PE=1 SV=2	KIAA1429; VIRMA	-0.0647244	0.82841	0.945546	1.70049e+07	2.61701e+07	1.37711e+07	1.55056e+07	2.3984e+07	1.88535e+07
Q04917	14-3-3 protein eta OS=Homo sapiens (Human) OX=9606 GN=YWHAH PE=1 SV=4	YWHAH	-0.0921114	0.341084	0.712848	1.13359e+09	1.23023e+09	1.22135e+09	1.26698e+09	1.29342e+09	1.2588e+09
P31153	S-adenosylmethionine synthase isoform type-2 OS=Homo sapiens (Human) OX=9606 GN=MAT2A PE=1 SV=1	MAT2A	0.409825	0.020987	0.398247	1.21519e+08	1.2516e+08	1.0047e+08	8.22144e+07	8.31273e+07	9.53549e+07
P0DN79	Cystathionine beta-synthase-like protein OS=Homo sapiens (Human) OX=9606 GN=CBSL PE=1 SV=1	CBS; LOC102724560; CBSL	0.13373	0.371128	0.728796	5.85207e+07	6.16353e+07	7.13398e+07	5.43572e+07	5.37369e+07	6.6707e+07
P55036	26S proteasome non-ATPase regulatory subunit 4 OS=Homo sapiens (Human) OX=9606 GN=PSMD4 PE=1 SV=1	PSMD4	0.206427	0.198567	0.618241	1.77886e+08	181186960	1.79714e+08	1.66947e+08	1.28709e+08	1.75485e+08
P62701	40S ribosomal protein S4, X isoform OS=Homo sapiens (Human) OX=9606 GN=RPS4X PE=1 SV=2	RPS4X	0.26584	0.0560402	0.461142	6.95004e+08	7.1687e+08	7.40137e+08	6.30467e+08	6.3557e+08	5.29464e+08
O94760	N(G),N(G)-dimethylarginine dimethylaminohydrolase 1 OS=Homo sapiens (Human) OX=9606 GN=DDAH1 PE=1 SV=3	DDAH1	0.0053666	0.970418	0.991389	8.05809e+07	9.87298e+07	8.81408e+07	8.64351e+07	1.01221e+08	7.9259e+07
Q9Y5F9	Protocadherin gamma-B6 OS=Homo sapiens (Human) OX=9606 GN=PCDHGB6 PE=2 SV=1	PCDHGB6	-0.382028	0.219054	0.634577	5.95956e+07	7.01934e+07	6.94709e+07	1.11869e+08	5.65258e+07	1.0171e+08
O95299	NADH dehydrogenase [ubiquinone] 1 alpha subcomplex subunit 10, mitochondrial OS=Homo sapiens (Human) OX=9606 GN=NDUFA10 PE=1 SV=1	NDUFA10	-0.0202361	0.902869	0.971399	1.29615e+08	119356032	1.07774e+08	1.18044e+08	1.44049e+08	1.02266e+08
O00442	RNA 3'-terminal phosphate cyclase OS=Homo sapiens (Human) OX=9606 GN=RTCA PE=1 SV=1	RTCA	0.127371	0.315916	0.697032	7.61307e+07	7.1583e+07	8.37879e+07	7.42273e+07	7.40022e+07	6.37845e+07
Q9NUU7	ATP-dependent RNA helicase DDX19A OS=Homo sapiens (Human) OX=9606 GN=DDX19A PE=1 SV=1	DDX19A	0.0999237	0.315076	0.696352	1.28365e+08	1.2734e+08	1.20982e+08	1.23025e+08	1.12823e+08	1.15745e+08
O43837	Isocitrate dehydrogenase [NAD] subunit beta, mitochondrial OS=Homo sapiens (Human) OX=9606 GN=IDH3B PE=1 SV=2	IDH3B	-0.103531	0.600778	0.854238	6.53802e+07	6.87571e+07	6.25354e+07	7.52898e+07	8.56349e+07	5.40755e+07
P28370	Probable global transcription activator SNF2L1 OS=Homo sapiens (Human) OX=9606 GN=SMARCA1 PE=1 SV=2	SMARCA1	0.134671	0.493761	0.798575	2.45047e+07	1.79842e+07	2.11523e+07	2.20273e+07	2.04508e+07	1.56388e+07
P07099	Epoxide hydrolase 1 OS=Homo sapiens (Human) OX=9606 GN=EPHX1 PE=1 SV=1	EPHX1	-0.0385832	0.917893	0.97692	2.80651e+08	2.70337e+08	2.06502e+08	1.9655e+08	4.43967e+08	1.94543e+08
Q96FW1	Ubiquitin thioesterase OTUB1 OS=Homo sapiens (Human) OX=9606 GN=OTUB1 PE=1 SV=2	OTUB1	0.0620149	0.598797	0.852854	3.42163e+08	3.60395e+08	3.87806e+08	3.84761e+08	3.29572e+08	3.31496e+08
Q15911	Zinc finger homeobox protein 3 OS=Homo sapiens (Human) OX=9606 GN=ZFHX3 PE=1 SV=2	ZFHX3	-0.293427	0.163306	0.585053	1.141e+07	1.18052e+07	1.23302e+07	1.85915e+07	1.40522e+07	1.17021e+07
Q9HBM0	Vezatin OS=Homo sapiens (Human) OX=9606 GN=VEZT PE=1 SV=3	VEZT	-0.31486	0.0539314	0.4573	2.42807e+07	2.03485e+07	2.42344e+07	3.13561e+07	2.54884e+07	2.88343e+07
P21266	Glutathione S-transferase Mu 3 OS=Homo sapiens (Human) OX=9606 GN=GSTM3 PE=1 SV=3	GSTM3	-0.0208047	0.84093	0.94905	1.5448e+08	1.54738e+08	1.56623e+08	1.68021e+08	1.61266e+08	1.4428e+08
Q9NPI6	mRNA-decapping enzyme 1A OS=Homo sapiens (Human) OX=9606 GN=DCP1A PE=1 SV=3	DCP1A	-0.179993	0.535122	0.820335	1.86066e+07	17690817	2.76855e+07	2.79619e+07	1.70599e+07	2.77761e+07
P23258	Tubulin gamma-1 chain OS=Homo sapiens (Human) OX=9606 GN=TUBG1 PE=1 SV=2	TUBG1	0.522957	0.0243358	0.408492	1.8584e+07	1.78182e+07	2.01076e+07	1.15304e+07	1.66766e+07	1.16716e+07
P38159	RNA-binding motif protein, X chromosome OS=Homo sapiens (Human) OX=9606 GN=RBMX PE=1 SV=3	RBMX	0.0578261	0.62012	0.864113	9.90988e+08	8.82248e+08	9.80058e+08	8.84238e+08	8.55952e+08	1.00385e+09
Q9NP81	Serine--tRNA ligase, mitochondrial OS=Homo sapiens (Human) OX=9606 GN=SARS2 PE=1 SV=1	SARS2	0.183656	0.328295	0.705187	7.22301e+09	6.87285e+09	7.37723e+09	7.11689e+09	4.91836e+09	7.14133e+09
Q9UK76	Jupiter microtubule associated homolog 1 OS=Homo sapiens (Human) OX=9606 GN=JPT1 PE=1 SV=3	HN1; JPT1	0.155023	0.147609	0.568695	4.62227e+08	4.94777e+08	4.79365e+08	4.44697e+08	4.05507e+08	4.40422e+08
Q8WVM7	Cohesin subunit SA-1 OS=Homo sapiens (Human) OX=9606 GN=STAG1 PE=1 SV=3	STAG1	0.0942891	0.637528	0.872448	5.47177e+07	4.31143e+07	3.88683e+07	4.63721e+07	3.46137e+07	4.69557e+07
Q5VU43	Myomegalin OS=Homo sapiens (Human) OX=9606 GN=PDE4DIP PE=1 SV=3		0.0331331	0.869373	0.96127	1.78312e+07	2.86327e+07	2.24298e+07	2.23887e+07	2.37062e+07	2.01397e+07
O95861	3'(2'),5'-bisphosphate nucleotidase 1 OS=Homo sapiens (Human) OX=9606 GN=BPNT1 PE=1 SV=1	BPNT1	0.0862163	0.496946	0.799999	8.73468e+07	7.16233e+07	8.58897e+07	7.87232e+07	7.17999e+07	7.94611e+07
Q9NY27	Serine/threonine-protein phosphatase 4 regulatory subunit 2 OS=Homo sapiens (Human) OX=9606 GN=PPP4R2 PE=1 SV=3	PPP4R2	0.359675	0.421607	0.756922	1.90203e+07	18240989	7.20463e+06	8.96858e+06	9.87123e+06	1.33648e+07
P15531	Nucleoside diphosphate kinase A OS=Homo sapiens (Human) OX=9606 GN=NME1 PE=1 SV=1	NME1	0.0238781	0.785915	0.930947	1.20018e+09	1.22959e+09	1.24792e+09	1.19252e+09	1.21865e+09	1.20583e+09
Q8WYA6	Beta-catenin-like protein 1 OS=Homo sapiens (Human) OX=9606 GN=CTNNBL1 PE=1 SV=1	CTNNBL1	0.138015	0.227484	0.638638	6.47387e+07	6.52984e+07	5.70723e+07	5.83882e+07	5.75953e+07	5.38443e+07
O60684	Importin subunit alpha-7 OS=Homo sapiens (Human) OX=9606 GN=KPNA6 PE=1 SV=1	KPNA6	0.166601	0.134551	0.556828	6.51588e+07	6.65831e+07	6.80039e+07	6.017e+07	6.28786e+07	5.51484e+07
P30519	Heme oxygenase 2 OS=Homo sapiens (Human) OX=9606 GN=HMOX2 PE=1 SV=2	HMOX2	-0.264995	0.139073	0.559868	7.67801e+07	8.91632e+07	1.08843e+08	1.17466e+08	1.02681e+08	1.07188e+08
Q07666	KH domain-containing, RNA-binding, signal transduction-associated protein 1 OS=Homo sapiens (Human) OX=9606 GN=KHDRBS1 PE=1 SV=1	KHDRBS1	0.0993056	0.306235	0.691215	7.1802e+08	6.8764e+08	6.58596e+08	6.53444e+08	6.39806e+08	6.32672e+08
Q96JH7	Deubiquitinating protein VCIP135 OS=Homo sapiens (Human) OX=9606 GN=VCPIP1 PE=1 SV=2	VCPIP1	-0.331918	0.100256	0.525088	2.06177e+07	2.00652e+07	1.96725e+07	2.96003e+07	2.75767e+07	1.98818e+07
Q9UKV8	Protein argonaute-2 OS=Homo sapiens (Human) OX=9606 GN=AGO2 PE=1 SV=3	AGO2; EIF2C2	-0.223968	0.250332	0.651578	1.69301e+07	1.39181e+07	2.12138e+07	1.94493e+07	2.16552e+07	1.89084e+07
O43615	Mitochondrial import inner membrane translocase subunit TIM44 OS=Homo sapiens (Human) OX=9606 GN=TIMM44 PE=1 SV=2	TIMM44	-0.0544076	0.639741	0.874383	1.1556e+08	1.28302e+08	1.28468e+08	1.16593e+08	1.3431e+08	1.36204e+08
P07602	Prosaposin OS=Homo sapiens (Human) OX=9606 GN=PSAP PE=1 SV=2	PSAP	-0.23499	0.0544129	0.4573	8.34741e+08	8.80394e+08	8.4805e+08	9.59849e+08	9.71408e+08	1.08959e+09
P53602	Diphosphomevalonate decarboxylase OS=Homo sapiens (Human) OX=9606 GN=MVD PE=1 SV=1	MVD	-0.0131536	0.934289	0.982197	8.57266e+07	1.02464e+08	8.78254e+07	8.03494e+07	1.09748e+08	8.99101e+07
Q96BM9	ADP-ribosylation factor-like protein 8A OS=Homo sapiens (Human) OX=9606 GN=ARL8A PE=1 SV=1	ARL8A	-0.314059	0.226992	0.638616	3.23661e+07	4.77929e+07	4.2489e+07	4.83586e+07	6.48561e+07	4.02651e+07
Q9UBQ0	Vacuolar protein sorting-associated protein 29 OS=Homo sapiens (Human) OX=9606 GN=VPS29 PE=1 SV=1	VPS29	0.134509	0.240995	0.64487	1.89527e+08	1.77693e+08	1.71383e+08	1.51485e+08	1.75083e+08	1.64521e+08
Q9NY47	Voltage-dependent calcium channel subunit alpha-2/delta-2 OS=Homo sapiens (Human) OX=9606 GN=CACNA2D2 PE=1 SV=2	CACNA2D2	0.121013	0.324624	0.703204	8.76127e+07	8.63544e+07	8.15893e+07	8.15197e+07	8.45699e+07	6.96179e+07
P22033	Methylmalonyl-CoA mutase, mitochondrial OS=Homo sapiens (Human) OX=9606 GN=MMUT PE=1 SV=4	MUT	-0.253191	0.0574082	0.463105	3.39019e+07	35099795	2.95357e+07	3.76195e+07	4.0396e+07	3.91542e+07
P29762	Cellular retinoic acid-binding protein 1 OS=Homo sapiens (Human) OX=9606 GN=CRABP1 PE=1 SV=2	CRABP1	-0.0289846	0.816202	0.94049	8.86805e+09	9.19487e+09	8.96544e+09	1.02115e+10	8.0354e+09	9.46292e+09
Q01968	Inositol polyphosphate 5-phosphatase OCRL OS=Homo sapiens (Human) OX=9606 GN=OCRL PE=1 SV=3	OCRL	-0.237217	0.0942323	0.51649	3.71943e+07	4.54623e+07	4.18864e+07	4.51693e+07	4.96208e+07	5.17514e+07
O75822	Eukaryotic translation initiation factor 3 subunit J OS=Homo sapiens (Human) OX=9606 GN=EIF3J PE=1 SV=2	EIF3J	-0.0867007	0.528354	0.81651	1.10575e+08	102043503	1.04847e+08	9.72278e+07	1.27837e+08	1.13986e+08
Q96JM3	Chromosome alignment-maintaining phosphoprotein 1 OS=Homo sapiens (Human) OX=9606 GN=CHAMP1 PE=1 SV=2	CHAMP1	-0.071461	0.533897	0.819731	8.03592e+07	7.067e+07	6.86141e+07	7.90909e+07	7.20043e+07	7.93843e+07
Q9NX46	ADP-ribose glycohydrolase ARH3 OS=Homo sapiens (Human) OX=9606 GN=ADPRHL2 PE=1 SV=1	ADPRHL2	-0.159319	0.266185	0.664559	3.44936e+07	4.13251e+07	3.63999e+07	4.64741e+07	4.16665e+07	3.73194e+07
Q6UB35	Monofunctional C1-tetrahydrofolate synthase, mitochondrial OS=Homo sapiens (Human) OX=9606 GN=MTHFD1L PE=1 SV=1	MTHFD1L	-0.222996	0.324977	0.703204	3.16115e+07	4.85314e+07	4.99069e+07	5.01972e+07	4.47002e+07	5.4253e+07
O43395	U4/U6 small nuclear ribonucleoprotein Prp3 OS=Homo sapiens (Human) OX=9606 GN=PRPF3 PE=1 SV=2	PRPF3	-0.0941982	0.758233	0.921544	3.10278e+07	4.10615e+07	4.78069e+07	4.50797e+07	2.90667e+07	5.65418e+07
Q92696	Geranylgeranyl transferase type-2 subunit alpha OS=Homo sapiens (Human) OX=9606 GN=RABGGTA PE=1 SV=2	RABGGTA	-0.0944496	0.491482	0.797129	3.64817e+07	4.64702e+07	4.01183e+07	4.73558e+07	4.23469e+07	4.12756e+07
A1L020	RNA-binding protein MEX3A OS=Homo sapiens (Human) OX=9606 GN=MEX3A PE=1 SV=1	MEX3A	0.24075	0.289526	0.676815	3.792e+07	4.94987e+07	4.48974e+07	4.85574e+07	3.38544e+07	3.10737e+07
Q96S52	GPI transamidase component PIG-S OS=Homo sapiens (Human) OX=9606 GN=PIGS PE=1 SV=3	PIGS	-0.0685682	0.612266	0.860643	2.9729e+07	2.73615e+07	2.5194e+07	2.76302e+07	2.62158e+07	3.26283e+07
Q96QZ7	Membrane-associated guanylate kinase, WW and PDZ domain-containing protein 1 OS=Homo sapiens (Human) OX=9606 GN=MAGI1 PE=1 SV=3	MAGI1	-0.204588	0.140296	0.562038	2.66403e+07	3.03336e+07	2.72022e+07	3.4282e+07	3.42621e+07	2.86383e+07
Q9UHD1	Cysteine and histidine-rich domain-containing protein 1 OS=Homo sapiens (Human) OX=9606 GN=CHORDC1 PE=1 SV=2	CHORDC1	0.0662352	0.596419	0.851977	8.1089e+07	8.34047e+07	8.83521e+07	8.25119e+07	8.8834e+07	7.10326e+07
O96008	Mitochondrial import receptor subunit TOM40 homolog OS=Homo sapiens (Human) OX=9606 GN=TOMM40 PE=1 SV=1	TOMM40	-0.121247	0.555933	0.827794	1.74289e+08	1.20507e+08	1.09278e+08	1.34741e+08	1.45077e+08	1.51082e+08
O75369	Filamin-B OS=Homo sapiens (Human) OX=9606 GN=FLNB PE=1 SV=2	FLNB	1.90074	0.00265007	0.209356	7.19503e+06	9.99532e+06	7.73744e+06	3.9003e+06	1.7882e+06	1.53239e+06
Q02252	Methylmalonate-semialdehyde dehydrogenase [acylating], mitochondrial OS=Homo sapiens (Human) OX=9606 GN=ALDH6A1 PE=1 SV=2	ALDH6A1	0.261609	0.267072	0.664559	2.91765e+08	2.62214e+08	2.08983e+08	2.40653e+08	1.61953e+08	2.38102e+08
Q3SXM5	Inactive hydroxysteroid dehydrogenase-like protein 1 OS=Homo sapiens (Human) OX=9606 GN=HSDL1 PE=1 SV=3	HSDL1	-0.149346	0.208314	0.627365	3.24254e+08	2.89716e+08	3.17166e+08	3.31177e+08	3.28003e+08	3.74178e+08
O95870	Phosphatidylserine lipase ABHD16A OS=Homo sapiens (Human) OX=9606 GN=ABHD16A PE=1 SV=3	ABHD16A	-0.038741	0.794893	0.931405	5.00457e+07	5.0473e+07	4.83819e+07	5.41067e+07	4.22798e+07	5.79045e+07
Q9ULJ8	Neurabin-1 OS=Homo sapiens (Human) OX=9606 GN=PPP1R9A PE=1 SV=2	PPP1R9A	-0.336662	0.115922	0.538899	3.10684e+07	2.40436e+07	3.51364e+07	3.80368e+07	4.24749e+07	3.27172e+07
Q9P107	GEM-interacting protein OS=Homo sapiens (Human) OX=9606 GN=GMIP PE=1 SV=2	GMIP	-0.336625	0.476212	0.791184	8.67221e+06	6.38202e+06	4.12701e+06	1.20024e+07	4.47324e+06	8.56715e+06
P54762	Ephrin type-B receptor 1 OS=Homo sapiens (Human) OX=9606 GN=EPHB1 PE=1 SV=1	EPHB1	-0.546761	0.00327616	0.222807	1.79856e+07	22222335	1.99462e+07	2.95092e+07	3.00706e+07	2.80059e+07
P49736	DNA replication licensing factor MCM2 OS=Homo sapiens (Human) OX=9606 GN=MCM2 PE=1 SV=4	MCM2	2.48208	0.00236741	0.200776	5.19983e+07	4.98389e+07	3.94582e+07	1.12328e+07	1.33674e+07	3.90493e+06
Q00325	Phosphate carrier protein, mitochondrial OS=Homo sapiens (Human) OX=9606 GN=SLC25A3 PE=1 SV=2	SLC25A3	-0.0590775	0.626662	0.868532	1.08836e+09	1.1657e+09	1.20687e+09	1.25278e+09	1.06785e+09	1.29416e+09
P40925	Malate dehydrogenase, cytoplasmic OS=Homo sapiens (Human) OX=9606 GN=MDH1 PE=1 SV=4	MDH1	-0.075318	0.458689	0.781182	9.98559e+08	9.9895e+08	1.05998e+09	1.13361e+09	1.08052e+09	1.00957e+09
Q53H12	Acylglycerol kinase, mitochondrial OS=Homo sapiens (Human) OX=9606 GN=AGK PE=1 SV=2	AGK	-0.15225	0.357786	0.721101	9.55937e+07	1.13959e+08	1.05803e+08	1.17121e+08	1.36658e+08	9.88333e+07
Q02410	Amyloid-beta A4 precursor protein-binding family A member 1 OS=Homo sapiens (Human) OX=9606 GN=APBA1 PE=1 SV=3	APBA1	-0.174446	0.42533	0.75906	2.79031e+07	2.36679e+07	3.59408e+07	3.85274e+07	2.76881e+07	3.19799e+07
P15374	Ubiquitin carboxyl-terminal hydrolase isozyme L3 OS=Homo sapiens (Human) OX=9606 GN=UCHL3 PE=1 SV=1	UCHL3	-0.126215	0.201896	0.622622	7.93929e+07	8.10376e+07	8.10705e+07	8.649e+07	8.5176e+07	9.20516e+07
P09417	Dihydropteridine reductase OS=Homo sapiens (Human) OX=9606 GN=QDPR PE=1 SV=2	QDPR	-0.126136	0.230328	0.638638	1.55749e+08	159104006	1.68304e+08	1.68773e+08	1.72552e+08	1.8616e+08
Q8NI27	THO complex subunit 2 OS=Homo sapiens (Human) OX=9606 GN=THOC2 PE=1 SV=2	THOC2	0.250461	0.306823	0.692016	1.84795e+07	1.71062e+07	1.41467e+07	1.64255e+07	1.01988e+07	1.58578e+07
Q7L1Q6	Basic leucine zipper and W2 domain-containing protein 1 OS=Homo sapiens (Human) OX=9606 GN=BZW1 PE=1 SV=1	BZW1	0.21282	0.0787227	0.491835	1.72584e+08	1.72283e+08	1.8368e+08	1.56323e+08	1.39989e+08	1.60323e+08
P10589	COUP transcription factor 1 OS=Homo sapiens (Human) OX=9606 GN=NR2F1 PE=1 SV=1	NR2F1	0.178531	0.130105	0.548689	5.78054e+07	5.36887e+07	5.72457e+07	4.69637e+07	4.82948e+07	5.40384e+07
Q9Y223	Bifunctional UDP-N-acetylglucosamine 2-epimerase/N-acetylmannosamine kinase OS=Homo sapiens (Human) OX=9606 GN=GNE PE=1 SV=1	GNE	-0.0711535	0.633945	0.871346	4.26093e+07	3.50764e+07	3.19062e+07	3.60371e+07	3.6943e+07	4.15309e+07
Q96EY7	Pentatricopeptide repeat domain-containing protein 3, mitochondrial OS=Homo sapiens (Human) OX=9606 GN=PTCD3 PE=1 SV=3	PTCD3	-0.063087	0.61202	0.860517	3.93002e+07	3.31974e+07	4.0829e+07	4.14051e+07	3.74639e+07	3.91538e+07
Q6KC79	Nipped-B-like protein OS=Homo sapiens (Human) OX=9606 GN=NIPBL PE=1 SV=2	NIPBL	0.0227413	0.870038	0.961386	2.53977e+08	2.41202e+08	2.96441e+08	2.67602e+08	2.29972e+08	2.81457e+08
O43681	ATPase ASNA1 OS=Homo sapiens (Human) OX=9606 GN=ASNA1 PE=1 SV=2	ASNA1	0.0219722	0.863467	0.9587	1.21316e+08	1.26016e+08	1.10708e+08	1.06476e+08	1.32562e+08	1.14554e+08
Q9UEW8	STE20/SPS1-related proline-alanine-rich protein kinase OS=Homo sapiens (Human) OX=9606 GN=STK39 PE=1 SV=3	STK39	-0.0836097	0.504347	0.80416	6.11527e+07	5.63656e+07	5.94152e+07	5.48877e+07	6.55321e+07	6.77493e+07
P07858	Cathepsin B OS=Homo sapiens (Human) OX=9606 GN=CTSB PE=1 SV=3	CTSB	-0.0990075	0.35761	0.721101	3.65069e+08	349527684	3.67646e+08	3.69999e+08	3.70176e+08	4.20812e+08
P04049	RAF proto-oncogene serine/threonine-protein kinase OS=Homo sapiens (Human) OX=9606 GN=RAF1 PE=1 SV=1	RAF1	0.12053	0.306506	0.691564	3.49362e+07	33831676	3.02914e+07	3.04717e+07	2.83373e+07	3.22712e+07
A2RRP1	Neuroblastoma-amplified sequence OS=Homo sapiens (Human) OX=9606 GN=NBAS PE=1 SV=2	NBAS	0.0223089	0.942522	0.984749	1.24565e+07	2.41566e+07	1.18283e+07	1.34555e+07	1.56684e+07	1.61169e+07
Q02878	60S ribosomal protein L6 OS=Homo sapiens (Human) OX=9606 GN=RPL6 PE=1 SV=3	RPL6	0.246817	0.0424706	0.42867	6.65762e+08	648881173	6.64886e+08	5.98315e+08	5.4714e+08	5.25175e+08
Q86X55	Histone-arginine methyltransferase CARM1 OS=Homo sapiens (Human) OX=9606 GN=CARM1 PE=1 SV=3	CARM1	0.0163994	0.877357	0.964256	1.09545e+08	111016729	1.05639e+08	1.08597e+08	1.15977e+08	9.85838e+07
O14910	Protein lin-7 homolog A OS=Homo sapiens (Human) OX=9606 GN=LIN7A PE=1 SV=2	LIN7A	0.0431092	0.676667	0.891947	2.04908e+08	1.90201e+08	1.91724e+08	1.98191e+08	1.7607e+08	1.95771e+08
Q9HCC0	Methylcrotonoyl-CoA carboxylase beta chain, mitochondrial OS=Homo sapiens (Human) OX=9606 GN=MCCC2 PE=1 SV=1	MCCC2	-0.0482498	0.764336	0.923363	4.56478e+07	3.40104e+07	4.04785e+07	4.31574e+07	3.6109e+07	4.4582e+07
Q9BV38	WD repeat-containing protein 18 OS=Homo sapiens (Human) OX=9606 GN=WDR18 PE=1 SV=2	WDR18	0.0600621	0.740073	0.915989	7.6079e+07	7.38894e+07	6.18235e+07	7.33284e+07	5.44288e+07	7.68526e+07
Q9UPN9	E3 ubiquitin-protein ligase TRIM33 OS=Homo sapiens (Human) OX=9606 GN=TRIM33 PE=1 SV=3	TRIM33	0.514535	0.00923743	0.326178	2.67809e+07	2.39926e+07	2.5231e+07	1.97713e+07	1.50985e+07	1.86293e+07
P31749	RAC-alpha serine/threonine-protein kinase OS=Homo sapiens (Human) OX=9606 GN=AKT1 PE=1 SV=2	AKT1	0.0619037	0.59163	0.84747	4.78955e+07	5.1664e+07	5.83286e+07	4.89225e+07	5.15362e+07	5.03313e+07
Q5VUJ6	Leucine-rich repeat and calponin homology domain-containing protein 2 OS=Homo sapiens (Human) OX=9606 GN=LRCH2 PE=2 SV=2	LRCH2	-0.166094	0.350986	0.718926	2.43877e+07	3.20971e+07	2.36237e+07	3.3859e+07	2.77279e+07	2.78221e+07
Q9UKY7	Protein CDV3 homolog OS=Homo sapiens (Human) OX=9606 GN=CDV3 PE=1 SV=1	CDV3	0.0076516	0.961298	0.990645	9.85368e+07	1.16104e+08	8.78562e+07	1.07952e+08	8.71781e+07	1.05116e+08
P48739	Phosphatidylinositol transfer protein beta isoform OS=Homo sapiens (Human) OX=9606 GN=PITPNB PE=1 SV=2	PITPNB	0.193634	0.108498	0.536258	6.10655e+07	6.09697e+07	6.12575e+07	5.90357e+07	5.08199e+07	5.08221e+07
Q9BW27	Nuclear pore complex protein Nup85 OS=Homo sapiens (Human) OX=9606 GN=NUP85 PE=1 SV=1	NUP85	0.0241637	0.849656	0.954714	3.36763e+07	2.73259e+07	3.23563e+07	2.8394e+07	3.23914e+07	3.07878e+07
P26992	Ciliary neurotrophic factor receptor subunit alpha OS=Homo sapiens (Human) OX=9606 GN=CNTFR PE=1 SV=2	CNTFR	-0.0617608	0.833552	0.947097	1.00445e+08	7.66543e+07	7.21957e+07	6.90609e+07	1.27654e+08	7.16944e+07
Q9UH62	Armadillo repeat-containing X-linked protein 3 OS=Homo sapiens (Human) OX=9606 GN=ARMCX3 PE=1 SV=1	ARMCX3	-0.0966542	0.497587	0.799999	5.0918e+07	5.93583e+07	6.04753e+07	5.71005e+07	5.62729e+07	6.95472e+07
Q13596	Sorting nexin-1 OS=Homo sapiens (Human) OX=9606 GN=SNX1 PE=1 SV=3	SNX1	0.0929556	0.586065	0.845287	4.61294e+07	5.10779e+07	4.49051e+07	5.31283e+07	4.49352e+07	3.65297e+07
Q13131	5'-AMP-activated protein kinase catalytic subunit alpha-1 OS=Homo sapiens (Human) OX=9606 GN=PRKAA1 PE=1 SV=4	PRKAA1	-0.0489654	0.740345	0.915989	3.29082e+07	3.20538e+07	3.16094e+07	3.75933e+07	2.76628e+07	3.54989e+07
Q3KQU3	MAP7 domain-containing protein 1 OS=Homo sapiens (Human) OX=9606 GN=MAP7D1 PE=1 SV=1	MAP7D1	-0.175642	0.219237	0.634577	6.40982e+07	7.55425e+07	7.06996e+07	8.47508e+07	6.93618e+07	8.39094e+07
O00170	AH receptor-interacting protein OS=Homo sapiens (Human) OX=9606 GN=AIP PE=1 SV=2	AIP	-0.111915	0.511825	0.806568	6.80175e+07	6.31481e+07	7.89515e+07	6.28701e+07	8.57922e+07	7.93449e+07
O94813	Slit homolog 2 protein OS=Homo sapiens (Human) OX=9606 GN=SLIT2 PE=1 SV=1	SLIT2	-0.386786	0.429987	0.759818	6.87041e+06	9.39686e+06	3.80263e+06	1.00282e+07	4.86874e+06	1.12386e+07
Q53GQ0	Very-long-chain 3-oxoacyl-CoA reductase OS=Homo sapiens (Human) OX=9606 GN=HSD17B12 PE=1 SV=2	HSD17B12	-0.205168	0.220375	0.635213	1.83956e+08	2.03656e+08	1.87067e+08	1.91182e+08	2.66488e+08	2.1075e+08
P02794	Ferritin heavy chain OS=Homo sapiens (Human) OX=9606 GN=FTH1 PE=1 SV=2	FTH1	-0.498465	0.00186303	0.200369	1.12872e+08	104996428	1.11453e+08	1.6159e+08	1.55738e+08	1.4798e+08
P32322	Pyrroline-5-carboxylate reductase 1, mitochondrial OS=Homo sapiens (Human) OX=9606 GN=PYCR1 PE=1 SV=2	PYCR1	0.00426283	0.975347	0.992828	8.48672e+07	1.01956e+08	1.00778e+08	8.98605e+07	8.91969e+07	1.07833e+08
O60245	Protocadherin-7 OS=Homo sapiens (Human) OX=9606 GN=PCDH7 PE=1 SV=2	PCDH7	-0.348839	0.00912656	0.326178	4.42287e+07	4.0434e+07	4.27498e+07	5.51053e+07	5.48284e+07	5.2266e+07
Q12996	Cleavage stimulation factor subunit 3 OS=Homo sapiens (Human) OX=9606 GN=CSTF3 PE=1 SV=1	CSTF3	0.158785	0.143436	0.565751	6.72714e+07	6.08741e+07	6.10639e+07	5.60473e+07	5.83349e+07	5.49752e+07
Q9NR46	Endophilin-B2 OS=Homo sapiens (Human) OX=9606 GN=SH3GLB2 PE=1 SV=1	SH3GLB2	0.0523778	0.631822	0.870794	8.49228e+07	8.24365e+07	8.6668e+07	8.17472e+07	7.48096e+07	8.89755e+07
Q14676	Mediator of DNA damage checkpoint protein 1 OS=Homo sapiens (Human) OX=9606 GN=MDC1 PE=1 SV=3	MDC1	0.410663	0.130111	0.548689	1.88191e+07	1.59328e+07	1.52769e+07	8.90602e+06	1.496e+07	1.46368e+07
Q00169	Phosphatidylinositol transfer protein alpha isoform OS=Homo sapiens (Human) OX=9606 GN=PITPNA PE=1 SV=2	PITPNA	-0.0898739	0.481087	0.793502	3.15245e+08	2.66427e+08	2.70675e+08	2.95544e+08	2.80891e+08	3.30125e+08
Q9Y570	Protein phosphatase methylesterase 1 OS=Homo sapiens (Human) OX=9606 GN=PPME1 PE=1 SV=3	PPME1	-0.0307807	0.753618	0.919682	1.30212e+08	1.32054e+08	1.29107e+08	1.42683e+08	1.31413e+08	1.26224e+08
O60331	Phosphatidylinositol 4-phosphate 5-kinase type-1 gamma OS=Homo sapiens (Human) OX=9606 GN=PIP5K1C PE=1 SV=2	PIP5K1C	-0.00436749	0.971071	0.991562	8.04476e+07	7.11626e+07	6.60741e+07	7.6406e+07	6.79167e+07	7.3559e+07
Q9P242	Neuronal tyrosine-phosphorylated phosphoinositide-3-kinase adapter 2 OS=Homo sapiens (Human) OX=9606 GN=NYAP2 PE=1 SV=3	NYAP2	0.202413	0.492435	0.797517	1.5096e+07	23283785	2.76794e+07	1.45813e+07	1.97935e+07	2.21287e+07
P53990	IST1 homolog OS=Homo sapiens (Human) OX=9606 GN=IST1 PE=1 SV=1	IST1	-0.0553548	0.722788	0.910064	9.46621e+07	1.08854e+08	1.18848e+08	1.27674e+08	9.72619e+07	1.10651e+08
Q9Y6Y8	SEC23-interacting protein OS=Homo sapiens (Human) OX=9606 GN=SEC23IP PE=1 SV=1	SEC23IP	0.226058	0.237977	0.643742	3.55023e+07	5.07797e+07	4.62471e+07	4.19897e+07	3.69657e+07	3.35691e+07
P25789	Proteasome subunit alpha type-4 OS=Homo sapiens (Human) OX=9606 GN=PSMA4 PE=1 SV=1	PSMA4	0.0270859	0.797155	0.931512	3.34125e+08	3.83849e+08	3.83224e+08	3.50947e+08	3.59784e+08	3.6794e+08
Q9BZZ5	Apoptosis inhibitor 5 OS=Homo sapiens (Human) OX=9606 GN=API5 PE=1 SV=3	API5	0.116411	0.360905	0.722104	2.46946e+08	2.1905e+08	2.23497e+08	1.95944e+08	2.03899e+08	2.37543e+08
Q14558	Phosphoribosyl pyrophosphate synthase-associated protein 1 OS=Homo sapiens (Human) OX=9606 GN=PRPSAP1 PE=1 SV=2	PRPSAP1	0.116359	0.513663	0.807068	2.84983e+07	3.11411e+07	2.58029e+07	3.11188e+07	2.14613e+07	2.69191e+07
Q9GZL7	Ribosome biogenesis protein WDR12 OS=Homo sapiens (Human) OX=9606 GN=WDR12 PE=1 SV=2	WDR12	0.258066	0.0965249	0.521816	7.39619e+07	6.92142e+07	7.30841e+07	7.04489e+07	5.36602e+07	5.78686e+07
Q8N0Z6	Tetratricopeptide repeat protein 5 OS=Homo sapiens (Human) OX=9606 GN=TTC5 PE=1 SV=2	TTC5	-0.112527	0.641582	0.875489	3.03604e+07	4.08651e+07	5.15429e+07	4.86711e+07	3.62081e+07	4.58537e+07
Q9P0J1	[Pyruvate dehydrogenase [acetyl-transferring]]-phosphatase 1, mitochondrial OS=Homo sapiens (Human) OX=9606 GN=PDP1 PE=1 SV=3	PDP1	-0.666907	0.00754389	0.323937	2.75189e+07	3.295e+07	2.73808e+07	4.134e+07	4.22591e+07	5.68747e+07
P32418	Sodium/calcium exchanger 1 OS=Homo sapiens (Human) OX=9606 GN=SLC8A1 PE=1 SV=3	SLC8A1	-0.0582925	0.73223	0.915134	7.01859e+07	9.38639e+07	9.35962e+07	1.00901e+08	8.32475e+07	8.28673e+07
P80303	Nucleobindin-2 OS=Homo sapiens (Human) OX=9606 GN=NUCB2 PE=1 SV=3	NUCB2	-0.0315286	0.838579	0.948434	5.87101e+07	5.65253e+07	4.9978e+07	6.12619e+07	6.16079e+07	4.69225e+07
P49720	Proteasome subunit beta type-3 OS=Homo sapiens (Human) OX=9606 GN=PSMB3 PE=1 SV=2	PSMB3	0.045454	0.644047	0.876936	1.72286e+08	1.82432e+08	1.68015e+08	1.69288e+08	1.76486e+08	1.60811e+08
Q9UPY8	Microtubule-associated protein RP/EB family member 3 OS=Homo sapiens (Human) OX=9606 GN=MAPRE3 PE=1 SV=1	MAPRE3	-0.149771	0.247895	0.649039	1.65729e+08	1.80313e+08	1.7017e+08	1.96738e+08	2.09116e+08	1.68769e+08
Q969G3	SWI/SNF-related matrix-associated actin-dependent regulator of chromatin subfamily E member 1 OS=Homo sapiens (Human) OX=9606 GN=SMARCE1 PE=1 SV=2	SMARCE1	0.367435	0.0396554	0.419088	8.93498e+07	7.81008e+07	7.07107e+07	5.39894e+07	6.58762e+07	6.46206e+07
Q99829	Copine-1 OS=Homo sapiens (Human) OX=9606 GN=CPNE1 PE=1 SV=1	CPNE1	0.0933399	0.403407	0.747589	9.41937e+07	9.84848e+07	9.57765e+07	8.5723e+07	8.56398e+07	9.96742e+07
P55010	Eukaryotic translation initiation factor 5 OS=Homo sapiens (Human) OX=9606 GN=EIF5 PE=1 SV=2	EIF5	0.0312075	0.767264	0.923429	1.66598e+08	1.51538e+08	1.69621e+08	1.50772e+08	1.68758e+08	1.57727e+08
Q8N2K0	Lysophosphatidylserine lipase ABHD12 OS=Homo sapiens (Human) OX=9606 GN=ABHD12 PE=1 SV=2	ABHD12	-0.451609	0.00704164	0.318486	2.24e+07	23070179	2.64412e+07	3.47133e+07	3.25843e+07	3.08972e+07
P05026	Sodium/potassium-transporting ATPase subunit beta-1 OS=Homo sapiens (Human) OX=9606 GN=ATP1B1 PE=1 SV=1	ATP1B1	-0.064255	0.521727	0.811986	6.6233e+08	7.25091e+08	6.90815e+08	7.39203e+08	6.85424e+08	7.484e+08
O00299	Chloride intracellular channel protein 1 OS=Homo sapiens (Human) OX=9606 GN=CLIC1 PE=1 SV=4	CLIC1	0.688596	0.000698035	0.165077	1.68007e+08	1.60893e+08	1.50058e+08	1.04791e+08	1.01461e+08	9.11236e+07
Q5JSL3	Dedicator of cytokinesis protein 11 OS=Homo sapiens (Human) OX=9606 GN=DOCK11 PE=1 SV=2	DOCK11	0.124294	0.717726	0.908149	1.21558e+07	1.38664e+07	1.05386e+07	6.72375e+06	1.4357e+07	1.42103e+07
Q02153	Guanylate cyclase soluble subunit beta-1 OS=Homo sapiens (Human) OX=9606 GN=GUCY1B1 PE=1 SV=1	GUCY1B3	0.032957	0.858474	0.958062	2.75085e+07	2.1848e+07	3.0108e+07	2.29824e+07	3.05517e+07	2.40639e+07
Q9Y2T2	AP-3 complex subunit mu-1 OS=Homo sapiens (Human) OX=9606 GN=AP3M1 PE=1 SV=1	AP3M1	0.0830139	0.507746	0.806065	5.4434e+07	6.41586e+07	5.94931e+07	5.18531e+07	5.47098e+07	6.16286e+07
P12235	ADP/ATP translocase 1 OS=Homo sapiens (Human) OX=9606 GN=SLC25A4 PE=1 SV=4	SLC25A4	-0.150079	0.176533	0.597307	3.40938e+08	3.58487e+08	3.57555e+08	3.67838e+08	4.21509e+08	3.85091e+08
P36871	Phosphoglucomutase-1 OS=Homo sapiens (Human) OX=9606 GN=PGM1 PE=1 SV=3	PGM1	0.148566	0.364151	0.723925	3.16675e+07	33761777	2.75641e+07	3.23673e+07	2.40048e+07	2.7849e+07
Q6L8Q7	2',5'-phosphodiesterase 12 OS=Homo sapiens (Human) OX=9606 GN=PDE12 PE=1 SV=2	PDE12	-0.0970294	0.491731	0.797129	4.23375e+07	4.3211e+07	4.49358e+07	4.71528e+07	3.99435e+07	5.34054e+07
Q13151	Heterogeneous nuclear ribonucleoprotein A0 OS=Homo sapiens (Human) OX=9606 GN=HNRNPA0 PE=1 SV=1	HNRNPA0	-0.166717	0.249754	0.651488	5.2928e+08	4.74705e+08	4.16562e+08	5.45259e+08	5.63137e+08	4.82095e+08
P41219	Peripherin OS=Homo sapiens (Human) OX=9606 GN=PRPH PE=1 SV=2	PRPH	1.22744	0.00583505	0.283383	5.13705e+07	7.3411e+07	6.26951e+07	2.63457e+07	3.77059e+07	1.85395e+07
P30044	Peroxiredoxin-5, mitochondrial OS=Homo sapiens (Human) OX=9606 GN=PRDX5 PE=1 SV=4	PRDX5	-0.0721379	0.558377	0.830001	6.00365e+08	7.34301e+08	7.08345e+08	7.24586e+08	7.41386e+08	6.75378e+08
Q7Z7K6	Centromere protein V OS=Homo sapiens (Human) OX=9606 GN=CENPV PE=1 SV=1	CENPV	0.0210281	0.874815	0.963392	2.16089e+08	1.88907e+08	1.8378e+08	2.03973e+08	1.69875e+08	2.07246e+08
Q9Y617	Phosphoserine aminotransferase OS=Homo sapiens (Human) OX=9606 GN=PSAT1 PE=1 SV=2	PSAT1	0.416482	0.0259501	0.408492	1.84993e+08	1.4659e+08	1.40974e+08	1.1801e+08	1.08888e+08	1.25135e+08
Q9NZ53	Podocalyxin-like protein 2 OS=Homo sapiens (Human) OX=9606 GN=PODXL2 PE=1 SV=1	PODXL2	-0.260121	0.0967854	0.521921	4.24694e+07	4.97775e+07	4.10533e+07	4.98628e+07	5.9865e+07	4.99368e+07
Q08257	Quinone oxidoreductase OS=Homo sapiens (Human) OX=9606 GN=CRYZ PE=1 SV=1	CRYZ	0.223172	0.248496	0.650325	9.48247e+07	9.91188e+07	1.08648e+08	1.03067e+08	6.85072e+07	9.09282e+07
Q8IYI6	Exocyst complex component 8 OS=Homo sapiens (Human) OX=9606 GN=EXOC8 PE=1 SV=2	EXOC8	-0.0817876	0.487204	0.795119	4.22424e+07	4.04046e+07	4.00363e+07	3.97973e+07	4.84323e+07	4.20248e+07
P52788	Spermine synthase OS=Homo sapiens (Human) OX=9606 GN=SMS PE=1 SV=2	SMS	-0.16475	0.360275	0.722104	1.54076e+08	1.3311e+08	1.54194e+08	1.5627e+08	2.02887e+08	1.40497e+08
Q9H7P6	Multivesicular body subunit 12B OS=Homo sapiens (Human) OX=9606 GN=MVB12B PE=1 SV=2	FAM125B; MVB12B	-0.2712	0.204729	0.62413	2.6308e+07	1.94762e+07	1.84619e+07	2.93134e+07	2.15815e+07	2.62808e+07
Q8NHH9	Atlastin-2 OS=Homo sapiens (Human) OX=9606 GN=ATL2 PE=1 SV=2	ATL2	-0.0837758	0.602	0.855047	3.1192e+07	2.59224e+07	2.87956e+07	2.70625e+07	3.62849e+07	2.82233e+07
Q6P158	Putative ATP-dependent RNA helicase DHX57 OS=Homo sapiens (Human) OX=9606 GN=DHX57 PE=1 SV=2	DHX57	-0.0802874	0.47376	0.790057	2.6229e+07	2.8515e+07	2.88945e+07	3.17789e+07	2.72464e+07	2.94937e+07
Q10471	Polypeptide N-acetylgalactosaminyltransferase 2 OS=Homo sapiens (Human) OX=9606 GN=GALNT2 PE=1 SV=1	GALNT2	-0.0350853	0.719888	0.909566	7.29286e+07	7.53449e+07	7.73124e+07	7.5845e+07	7.35773e+07	8.18871e+07
O00470	Homeobox protein Meis1 OS=Homo sapiens (Human) OX=9606 GN=MEIS1 PE=1 SV=1	MEIS1	0.151233	0.43756	0.767252	1.21856e+08	96836632	8.483e+07	9.77442e+07	7.63396e+07	9.79533e+07
Q6IN85	Serine/threonine-protein phosphatase 4 regulatory subunit 3A OS=Homo sapiens (Human) OX=9606 GN=PPP4R3A PE=1 SV=1	SMEK1; PPP4R3A	0.288453	0.170459	0.591984	2.20795e+07	1.56264e+07	1.48144e+07	1.26191e+07	1.47879e+07	1.50348e+07
Q13325	Interferon-induced protein with tetratricopeptide repeats 5 OS=Homo sapiens (Human) OX=9606 GN=IFIT5 PE=1 SV=1	IFIT5	0.0782091	0.684659	0.895505	6.74912e+07	4.8213e+07	5.29633e+07	5.29041e+07	6.16805e+07	4.48869e+07
P50542	Peroxisomal targeting signal 1 receptor OS=Homo sapiens (Human) OX=9606 GN=PEX5 PE=1 SV=3	PEX5	2.61061	0.0810753	0.495358	2.1669e+08	1.81603e+08	1.87443e+08	2.45811e+08	1.30109e+07	1.01229e+07
Q15223	Nectin-1 OS=Homo sapiens (Human) OX=9606 GN=NECTIN1 PE=1 SV=3	PVRL1; NECTIN1	-0.20863	0.238266	0.643742	4.73926e+07	5.24714e+07	5.7999e+07	7.34864e+07	5.50724e+07	5.49952e+07
Q8N7J2	APC membrane recruitment protein 2 OS=Homo sapiens (Human) OX=9606 GN=AMER2 PE=1 SV=3	AMER2; FAM123A	0.159287	0.188583	0.611579	7.35258e+07	8.00815e+07	7.74251e+07	7.41405e+07	6.25132e+07	7.06279e+07
O15228	Dihydroxyacetone phosphate acyltransferase OS=Homo sapiens (Human) OX=9606 GN=GNPAT PE=1 SV=1	GNPAT	-0.214031	0.342688	0.712985	6.39507e+07	84702405	9.88057e+07	1.00736e+08	7.83076e+07	1.05882e+08
O95292	Vesicle-associated membrane protein-associated protein B/C OS=Homo sapiens (Human) OX=9606 GN=VAPB PE=1 SV=3	VAPB	0.0501378	0.761825	0.922378	1.67897e+08	1.79473e+08	1.54957e+08	1.81503e+08	1.31341e+08	1.76478e+08
P15882	N-chimaerin OS=Homo sapiens (Human) OX=9606 GN=CHN1 PE=1 SV=3	CHN1	0.246952	0.0402837	0.422444	5.12919e+07	5.33376e+07	4.9257e+07	4.57791e+07	4.2057e+07	4.18817e+07
Q96E39	RNA binding motif protein, X-linked-like-1 OS=Homo sapiens (Human) OX=9606 GN=RBMXL1 PE=1 SV=1	RBMXL1	0.1687	0.300098	0.686518	1.67636e+07	2.12548e+07	1.58879e+07	1.65748e+07	1.67557e+07	1.43525e+07
P68402	Platelet-activating factor acetylhydrolase IB subunit beta OS=Homo sapiens (Human) OX=9606 GN=PAFAH1B2 PE=1 SV=1	PAFAH1B2	-0.0138439	0.911053	0.974849	3.25804e+08	2.98099e+08	2.74236e+08	2.99709e+08	3.30045e+08	2.77122e+08
Q8NFZ4	Neuroligin-2 OS=Homo sapiens (Human) OX=9606 GN=NLGN2 PE=1 SV=1	NLGN2	0.148675	0.215655	0.631928	6.14941e+07	6.09168e+07	6.6989e+07	5.32633e+07	6.24429e+07	5.53854e+07
O60306	RNA helicase aquarius OS=Homo sapiens (Human) OX=9606 GN=AQR PE=1 SV=4	AQR	0.418847	0.0430258	0.42867	2.48304e+07	2.63326e+07	2.23798e+07	1.60036e+07	1.69773e+07	2.2542e+07
Q99747	Gamma-soluble NSF attachment protein OS=Homo sapiens (Human) OX=9606 GN=NAPG PE=1 SV=1	NAPG	0.000801881	0.993871	0.997913	1.23276e+08	141135970	1.25783e+08	1.3083e+08	1.24732e+08	1.33884e+08
Q8NHP8	Putative phospholipase B-like 2 OS=Homo sapiens (Human) OX=9606 GN=PLBD2 PE=1 SV=2	PLBD2	-0.0721348	0.649087	0.878411	1.18998e+08	1.68382e+08	1.33406e+08	1.52207e+08	1.41048e+08	1.44661e+08
Q14254	Flotillin-2 OS=Homo sapiens (Human) OX=9606 GN=FLOT2 PE=1 SV=2	FLOT2	0.0232838	0.878893	0.964316	5.55028e+07	5.5713e+07	5.72919e+07	4.55327e+07	6.35176e+07	5.83606e+07
O00273	DNA fragmentation factor subunit alpha OS=Homo sapiens (Human) OX=9606 GN=DFFA PE=1 SV=1	DFFA	0.233643	0.122018	0.541837	3.36847e+07	3.66533e+07	3.64084e+07	3.07383e+07	2.62295e+07	3.42987e+07
Q24JP5	Transmembrane protein 132A OS=Homo sapiens (Human) OX=9606 GN=TMEM132A PE=1 SV=1	TMEM132A	-0.0371239	0.748451	0.918085	1.90308e+07	1.79636e+07	1.96929e+07	2.12072e+07	1.95377e+07	1.75521e+07
Q8IXJ6	NAD-dependent protein deacetylase sirtuin-2 OS=Homo sapiens (Human) OX=9606 GN=SIRT2 PE=1 SV=2	SIRT2	-0.285461	0.022453	0.40366	4.37225e+07	4.34173e+07	4.08898e+07	5.16059e+07	4.98136e+07	5.46679e+07
P12694	2-oxoisovalerate dehydrogenase subunit alpha, mitochondrial OS=Homo sapiens (Human) OX=9606 GN=BCKDHA PE=1 SV=2	BCKDHA	0.14527	0.409216	0.750712	7.56223e+07	69105792	6.9625e+07	5.29485e+07	7.84682e+07	6.47428e+07
Q14684	Ribosomal RNA processing protein 1 homolog B OS=Homo sapiens (Human) OX=9606 GN=RRP1B PE=1 SV=3	RRP1B	-0.036339	0.74174	0.915989	4.53251e+07	4.26263e+07	4.14687e+07	4.78001e+07	4.05871e+07	4.45385e+07
P12236	ADP/ATP translocase 3 OS=Homo sapiens (Human) OX=9606 GN=SLC25A6 PE=1 SV=4	SLC25A6	-0.162491	0.397407	0.743726	8.0646e+07	9.55269e+07	8.44181e+07	8.60077e+07	1.23474e+08	8.58568e+07
Q08752	Peptidyl-prolyl cis-trans isomerase D OS=Homo sapiens (Human) OX=9606 GN=PPID PE=1 SV=3	PPID	0.0112468	0.949827	0.987107	7.6794e+07	54478759	5.16091e+07	5.93638e+07	6.04524e+07	5.87746e+07
P07910	Heterogeneous nuclear ribonucleoproteins C1/C2 OS=Homo sapiens (Human) OX=9606 GN=HNRNPC PE=1 SV=4	HNRNPC	0.09985	0.356867	0.72102	1.86604e+09	1.85398e+09	1.83593e+09	1.75716e+09	1.85476e+09	1.58347e+09
Q8IWS0	PHD finger protein 6 OS=Homo sapiens (Human) OX=9606 GN=PHF6 PE=1 SV=1	PHF6	0.683645	0.0115131	0.346269	4.85902e+07	3.6497e+07	4.72353e+07	2.87998e+07	2.21865e+07	3.16375e+07
Q99447	Ethanolamine-phosphate cytidylyltransferase OS=Homo sapiens (Human) OX=9606 GN=PCYT2 PE=1 SV=1	PCYT2	-0.320964	0.146522	0.568254	3.14935e+07	4.85941e+07	4.46879e+07	5.52823e+07	4.60161e+07	5.24032e+07
P50897	Palmitoyl-protein thioesterase 1 OS=Homo sapiens (Human) OX=9606 GN=PPT1 PE=1 SV=1	PPT1	0.0260875	0.89228	0.967849	1.01463e+08	1.01728e+08	1.23341e+08	8.51194e+07	1.28921e+08	1.09887e+08
Q96JJ3	Engulfment and cell motility protein 2 OS=Homo sapiens (Human) OX=9606 GN=ELMO2 PE=1 SV=2	ELMO2	0.25728	0.284639	0.676321	2.30209e+07	2.05483e+07	1.394e+07	1.6393e+07	1.36378e+07	1.72747e+07
P61086	Ubiquitin-conjugating enzyme E2 K OS=Homo sapiens (Human) OX=9606 GN=UBE2K PE=1 SV=3	UBE2K	0.00520238	0.96597	0.991389	1.12539e+08	1.29346e+08	1.39679e+08	1.28558e+08	1.30722e+08	1.19685e+08
Q12824	SWI/SNF-related matrix-associated actin-dependent regulator of chromatin subfamily B member 1 OS=Homo sapiens (Human) OX=9606 GN=SMARCB1 PE=1 SV=2	SMARCB1	0.183805	0.147621	0.568695	6.65741e+07	8.10084e+07	7.63523e+07	6.71781e+07	6.34681e+07	6.58994e+07
Q14671	Pumilio homolog 1 OS=Homo sapiens (Human) OX=9606 GN=PUM1 PE=1 SV=3	PUM1	0.281239	0.206554	0.625366	7.71415e+07	7.98695e+07	8.28691e+07	7.49966e+07	4.89572e+07	7.74852e+07
Q5VTR2	E3 ubiquitin-protein ligase BRE1A OS=Homo sapiens (Human) OX=9606 GN=RNF20 PE=1 SV=2	RNF20	0.44275	0.112164	0.53828	2.77763e+07	2.1375e+07	2.24229e+07	1.35612e+07	1.6405e+07	2.38316e+07
Q12768	WASH complex subunit 5 OS=Homo sapiens (Human) OX=9606 GN=WASHC5 PE=1 SV=1	KIAA0196; WASHC5	0.236613	0.372754	0.728993	2.36985e+07	2.12211e+07	2.29359e+07	2.30871e+07	1.31425e+07	2.3242e+07
Q86V97	Kelch repeat and BTB domain-containing protein 6 OS=Homo sapiens (Human) OX=9606 GN=KBTBD6 PE=1 SV=1	KBTBD6	-0.138725	0.24513	0.648358	3.04313e+07	3.4328e+07	2.89625e+07	3.50204e+07	3.54165e+07	3.25506e+07
O00471	Exocyst complex component 5 OS=Homo sapiens (Human) OX=9606 GN=EXOC5 PE=1 SV=1	EXOC5	-0.119872	0.286964	0.676815	5.6424e+07	5.64789e+07	5.89227e+07	6.55581e+07	6.50195e+07	5.65221e+07
O95671	Probable bifunctional dTTP/UTP pyrophosphatase/methyltransferase protein OS=Homo sapiens (Human) OX=9606 GN=ASMTL PE=1 SV=3	ASMTL	-0.098824	0.326725	0.704524	3.33501e+07	3.42763e+07	3.51186e+07	3.85954e+07	3.68334e+07	3.46815e+07
P43378	Tyrosine-protein phosphatase non-receptor type 9 OS=Homo sapiens (Human) OX=9606 GN=PTPN9 PE=1 SV=1	PTPN9	-0.259742	0.34583	0.716125	2.70323e+07	35250057	2.15391e+07	3.04863e+07	2.69443e+07	4.28815e+07
P62424	60S ribosomal protein L7a OS=Homo sapiens (Human) OX=9606 GN=RPL7A PE=1 SV=2	RPL7A	0.250274	0.0336361	0.408492	8.23831e+08	756037104	7.67821e+08	6.77527e+08	6.4711e+08	6.48211e+08
P30566	Adenylosuccinate lyase OS=Homo sapiens (Human) OX=9606 GN=ADSL PE=1 SV=2	ADSL	0.468496	0.035693	0.408492	3.12731e+07	2.74349e+07	3.31942e+07	2.16563e+07	1.83697e+07	2.70244e+07
Q96D71	RalBP1-associated Eps domain-containing protein 1 OS=Homo sapiens (Human) OX=9606 GN=REPS1 PE=1 SV=3	REPS1	-0.0519938	0.680179	0.892769	3.20762e+07	2.84384e+07	2.63515e+07	2.75814e+07	3.02378e+07	3.21132e+07
O00303	Eukaryotic translation initiation factor 3 subunit F OS=Homo sapiens (Human) OX=9606 GN=EIF3F PE=1 SV=1	EIF3F	0.334131	0.0483181	0.446622	1.49083e+08	1.37987e+08	1.23938e+08	1.24467e+08	1.01612e+08	1.00628e+08
Q9C0C4	Semaphorin-4C OS=Homo sapiens (Human) OX=9606 GN=SEMA4C PE=1 SV=2	SEMA4C	-0.067417	0.690571	0.896501	2.79904e+07	2.92264e+07	3.19357e+07	3.72363e+07	2.56118e+07	3.15163e+07
P52565	Rho GDP-dissociation inhibitor 1 OS=Homo sapiens (Human) OX=9606 GN=ARHGDIA PE=1 SV=3	ARHGDIA	-0.0459068	0.631625	0.870777	3.95643e+08	4.11108e+08	4.14361e+08	4.09426e+08	4.07572e+08	4.44341e+08
Q96RS6	NudC domain-containing protein 1 OS=Homo sapiens (Human) OX=9606 GN=NUDCD1 PE=1 SV=2	NUDCD1	0.248294	0.097501	0.522799	4.33505e+07	4.28184e+07	3.92411e+07	4.0506e+07	3.36104e+07	3.19257e+07
Q96AX1	Vacuolar protein sorting-associated protein 33A OS=Homo sapiens (Human) OX=9606 GN=VPS33A PE=1 SV=1	VPS33A	0.258685	0.577836	0.840629	5.32466e+07	5.16061e+07	1.23578e+08	7.96788e+07	6.45894e+07	3.85313e+07
Q00796	Sorbitol dehydrogenase OS=Homo sapiens (Human) OX=9606 GN=SORD PE=1 SV=4	SORD	-0.0202249	0.91632	0.976816	1.0482e+08	7.18455e+07	7.53003e+07	7.47647e+07	8.35602e+07	9.46692e+07
P51398	28S ribosomal protein S29, mitochondrial OS=Homo sapiens (Human) OX=9606 GN=DAP3 PE=1 SV=1	DAP3	0.0637121	0.523683	0.813535	2.39279e+07	2.44719e+07	2.17361e+07	2.20024e+07	2.23572e+07	2.26635e+07
Q99700	Ataxin-2 OS=Homo sapiens (Human) OX=9606 GN=ATXN2 PE=1 SV=2	ATXN2	-0.209786	0.264775	0.663903	5.08713e+07	5.08897e+07	4.87928e+07	5.76304e+07	7.20076e+07	4.70852e+07
Q9BXM9	FSD1-like protein OS=Homo sapiens (Human) OX=9606 GN=FSD1L PE=1 SV=2	FSD1L	-0.208325	0.255972	0.657134	5.06733e+07	70415248	5.82608e+07	7.73939e+07	6.85128e+07	6.04617e+07
Q9Y4P1	Cysteine protease ATG4B OS=Homo sapiens (Human) OX=9606 GN=ATG4B PE=1 SV=2	ATG4B	-0.0887194	0.593201	0.848896	3.82409e+07	3.50602e+07	3.46415e+07	3.95651e+07	4.5082e+07	3.13145e+07
Q8NFZ8	Cell adhesion molecule 4 OS=Homo sapiens (Human) OX=9606 GN=CADM4 PE=1 SV=1	CADM4	-0.204976	0.0571164	0.461684	5.71129e+07	5.8318e+07	6.10357e+07	6.65864e+07	6.83596e+07	6.83987e+07
Q86UV5	Ubiquitin carboxyl-terminal hydrolase 48 OS=Homo sapiens (Human) OX=9606 GN=USP48 PE=1 SV=1	USP48	0.717718	0.00329103	0.222807	1.6261e+07	1.95352e+07	1.80517e+07	9.12443e+06	1.17575e+07	1.20171e+07
O96005	Cleft lip and palate transmembrane protein 1 OS=Homo sapiens (Human) OX=9606 GN=CLPTM1 PE=1 SV=1	CLPTM1	-0.440891	0.0256973	0.408492	5.32564e+07	4.53233e+07	3.82166e+07	5.83116e+07	6.5522e+07	6.03904e+07
Q13769	THO complex subunit 5 homolog OS=Homo sapiens (Human) OX=9606 GN=THOC5 PE=1 SV=2	THOC5	0.515644	0.0704175	0.480405	1.14636e+07	17094565	9.94453e+06	8.40217e+06	1.01939e+07	7.78681e+06
Q9Y5A9	YTH domain-containing family protein 2 OS=Homo sapiens (Human) OX=9606 GN=YTHDF2 PE=1 SV=2	YTHDF2	0.111926	0.336898	0.710055	6.75827e+07	6.96343e+07	6.38057e+07	6.22956e+07	5.66422e+07	6.74283e+07
A0A2R8Y4L2	Heterogeneous nuclear ribonucleoprotein A1 pseudogene 48 OS=Homo sapiens (Human) OX=9606 GN=HNRNPA1P48 PE=1 SV=1		0.40118	0.200105	0.620207			7.64261e+06	6.43236e+06		5.20689e+06
Q5ZPR3	CD276 antigen OS=Homo sapiens (Human) OX=9606 GN=CD276 PE=1 SV=1	CD276	0.0412469	0.835375	0.947097	5.20644e+07	5.23071e+07	6.02654e+07	5.15804e+07	4.29352e+07	6.80177e+07
O95219	Sorting nexin-4 OS=Homo sapiens (Human) OX=9606 GN=SNX4 PE=1 SV=1	SNX4	-0.104972	0.280137	0.672933	5.22207e+07	4.90733e+07	4.86561e+07	5.32897e+07	5.51127e+07	5.28117e+07
P55084	Trifunctional enzyme subunit beta, mitochondrial OS=Homo sapiens (Human) OX=9606 GN=HADHB PE=1 SV=3	HADHB	0.187307	0.109457	0.536258	1.4853e+08	1.53373e+08	1.45191e+08	1.41586e+08	1.22245e+08	1.29448e+08
Q99567	Nuclear pore complex protein Nup88 OS=Homo sapiens (Human) OX=9606 GN=NUP88 PE=1 SV=2	NUP88	0.254732	0.356962	0.72102	2.64657e+07	2.17605e+07	1.46878e+07	1.75975e+07	1.99811e+07	1.41643e+07
Q96I24	Far upstream element-binding protein 3 OS=Homo sapiens (Human) OX=9606 GN=FUBP3 PE=1 SV=2	FUBP3	0.366198	0.0928685	0.513794	4.2473e+07	3.19928e+07	3.76061e+07	3.47292e+07	2.3969e+07	2.86662e+07
Q9Y2H9	Microtubule-associated serine/threonine-protein kinase 1 OS=Homo sapiens (Human) OX=9606 GN=MAST1 PE=1 SV=2	MAST1	0.333207	0.27422	0.670365	2.15267e+07	2.41571e+07	2.3091e+07	1.72674e+07	1.28573e+07	2.70503e+07
Q13630	GDP-L-fucose synthase OS=Homo sapiens (Human) OX=9606 GN=TSTA3 PE=1 SV=1	TSTA3	-0.126398	0.378882	0.730121	4.76908e+07	5.30121e+07	4.77232e+07	5.91214e+07	4.60957e+07	5.75815e+07
Q9Y639	Neuroplastin OS=Homo sapiens (Human) OX=9606 GN=NPTN PE=1 SV=2	NPTN	-0.194038	0.174559	0.594144	7.45135e+07	8.793e+07	8.65056e+07	8.7492e+07	1.06051e+08	9.14463e+07
P52888	Thimet oligopeptidase OS=Homo sapiens (Human) OX=9606 GN=THOP1 PE=1 SV=2	THOP1	0.228283	0.167615	0.589041	2.79725e+07	2.52804e+07	3.20244e+07	2.48603e+07	2.10966e+07	2.68607e+07
P38117	Electron transfer flavoprotein subunit beta OS=Homo sapiens (Human) OX=9606 GN=ETFB PE=1 SV=3	ETFB	0.00281502	0.97706	0.993322	1.21235e+08	1.20187e+08	1.17681e+08	1.27947e+08	1.13242e+08	1.17656e+08
Q2TAY7	WD40 repeat-containing protein SMU1 OS=Homo sapiens (Human) OX=9606 GN=SMU1 PE=1 SV=2	SMU1	0.0495367	0.685084	0.895505	1.02712e+08	1.0828e+08	1.01193e+08	1.06716e+08	8.83019e+07	1.07742e+08
P29218	Inositol monophosphatase 1 OS=Homo sapiens (Human) OX=9606 GN=IMPA1 PE=1 SV=1	IMPA1	0.168184	0.100305	0.525088	1.17946e+08	1.19187e+08	1.16506e+08	1.07803e+08	1.01074e+08	1.05951e+08
P49189	4-trimethylaminobutyraldehyde dehydrogenase OS=Homo sapiens (Human) OX=9606 GN=ALDH9A1 PE=1 SV=3	ALDH9A1	0.196891	0.234781	0.641597	1.40631e+08	1.39955e+08	1.224e+08	1.25014e+08	9.7513e+07	1.31226e+08
Q9Y2H0	Disks large-associated protein 4 OS=Homo sapiens (Human) OX=9606 GN=DLGAP4 PE=1 SV=3	DLGAP4	-0.0175194	0.878933	0.964316	1.09675e+08	95995141	1.02037e+08	1.01818e+08	1.13265e+08	9.66079e+07
Q99471	Prefoldin subunit 5 OS=Homo sapiens (Human) OX=9606 GN=PFDN5 PE=1 SV=2	PFDN5	0.291347	0.0540758	0.4573	1.7434e+08	1.7475e+08	1.6184e+08	1.59439e+08	1.27926e+08	1.31897e+08
Q14344	Guanine nucleotide-binding protein subunit alpha-13 OS=Homo sapiens (Human) OX=9606 GN=GNA13 PE=1 SV=2	GNA13	-0.163547	0.319066	0.698335	5.03394e+07	6.56353e+07	6.78335e+07	6.46089e+07	7.42696e+07	6.56272e+07
Q9H267	Vacuolar protein sorting-associated protein 33B OS=Homo sapiens (Human) OX=9606 GN=VPS33B PE=1 SV=2	VPS33B	0.0312799	0.837964	0.948411	3.92374e+07	4.29577e+07	3.71734e+07	4.15638e+07	3.24553e+07	4.35236e+07
P57721	Poly(rC)-binding protein 3 OS=Homo sapiens (Human) OX=9606 GN=PCBP3 PE=2 SV=2	PCBP3	0.092932	0.722787	0.910064	1.58708e+07	2.10426e+07	1.83224e+07	1.2415e+07	2.2944e+07	1.77067e+07
Q9UN73	Protocadherin alpha-6 OS=Homo sapiens (Human) OX=9606 GN=PCDHA6 PE=2 SV=1	PCDHA6	-0.483718	0.0114145	0.345057	6.39644e+07	6.1397e+07	6.78835e+07	9.58009e+07	7.66523e+07	9.92649e+07
O94905	Erlin-2 OS=Homo sapiens (Human) OX=9606 GN=ERLIN2 PE=1 SV=1	ERLIN2	-0.198659	0.142527	0.564822	6.45713e+07	7.81775e+07	7.72662e+07	8.32394e+07	7.98415e+07	8.87074e+07
Q8N556	Actin filament-associated protein 1 OS=Homo sapiens (Human) OX=9606 GN=AFAP1 PE=1 SV=2	AFAP1	-0.12931	0.303838	0.690011	5.82733e+07	6.58084e+07	6.86246e+07	7.11409e+07	6.44938e+07	7.50538e+07
Q9BRQ6	MICOS complex subunit MIC25 OS=Homo sapiens (Human) OX=9606 GN=CHCHD6 PE=1 SV=1	CHCHD6	-0.0470801	0.760126	0.921727	5.20192e+07	5.48184e+07	5.71185e+07	6.31874e+07	4.6463e+07	6.11851e+07
P00568	Adenylate kinase isoenzyme 1 OS=Homo sapiens (Human) OX=9606 GN=AK1 PE=1 SV=3	AK1	-0.212338	0.256692	0.657543	6.54715e+08	590902341	5.76547e+08	5.96102e+08	8.78988e+08	6.62003e+08
P51608	Methyl-CpG-binding protein 2 OS=Homo sapiens (Human) OX=9606 GN=MECP2 PE=1 SV=1	MECP2	-0.203706	0.336254	0.710015	1.3663e+08	1.28861e+08	9.54768e+07	1.14176e+08	1.42785e+08	1.57497e+08
Q96DA2	Ras-related protein Rab-39B OS=Homo sapiens (Human) OX=9606 GN=RAB39B PE=1 SV=1	RAB39B	-0.208282	0.111343	0.53711	4.73379e+08	4.42524e+08	4.43006e+08	4.80006e+08	5.11116e+08	5.83293e+08
O75312	Zinc finger protein ZPR1 OS=Homo sapiens (Human) OX=9606 GN=ZPR1 PE=1 SV=1	ZNF259; ZPR1	0.325175	0.105541	0.535384	3.44069e+07	4.56549e+07	5.21939e+07	3.41333e+07	3.52038e+07	3.46995e+07
P21397	Amine oxidase [flavin-containing] A OS=Homo sapiens (Human) OX=9606 GN=MAOA PE=1 SV=1	MAOA	0.0190174	0.924754	0.979647	3.82298e+07	3.99561e+07	4.6732e+07	4.39898e+07	4.91647e+07	3.17263e+07
Q05397	Focal adhesion kinase 1 OS=Homo sapiens (Human) OX=9606 GN=PTK2 PE=1 SV=2	PTK2	0.032549	0.763671	0.923041	2.07062e+07	1.96725e+07	1.77538e+07	1.82218e+07	1.87042e+07	1.98302e+07
Q9UKG1	DCC-interacting protein 13-alpha OS=Homo sapiens (Human) OX=9606 GN=APPL1 PE=1 SV=1	APPL1	0.58565	0.00240592	0.200776	2.20101e+07	2.66867e+07	2.68354e+07	1.6828e+07	1.66893e+07	1.66057e+07
P01112	GTPase HRas OS=Homo sapiens (Human) OX=9606 GN=HRAS PE=1 SV=1	HRAS	-0.0867514	0.405986	0.748652	1.64336e+08	1.58918e+08	1.58087e+08	1.64294e+08	1.84668e+08	1.62978e+08
Q92734	Protein TFG OS=Homo sapiens (Human) OX=9606 GN=TFG PE=1 SV=2	TFG	0.112397	0.237796	0.643742	1.66282e+08	1.62916e+08	1.56617e+08	1.50286e+08	1.48225e+08	1.50767e+08
Q8IXT5	RNA-binding protein 12B OS=Homo sapiens (Human) OX=9606 GN=RBM12B PE=1 SV=2	RBM12B	0.0916516	0.551144	0.827794	8.17708e+07	7.01908e+07	8.16473e+07	8.1919e+07	6.17687e+07	7.65416e+07
Q3LXA3	Triokinase/FMN cyclase OS=Homo sapiens (Human) OX=9606 GN=TKFC PE=1 SV=2	DAK; TKFC	-0.318119	0.0787993	0.491835	3.49659e+07	2.64402e+07	3.43672e+07	3.84547e+07	4.34984e+07	3.68062e+07
Q14165	Malectin OS=Homo sapiens (Human) OX=9606 GN=MLEC PE=1 SV=1	MLEC	0.0155811	0.932868	0.981659	7.86381e+07	8.11274e+07	8.78042e+07	8.02643e+07	6.60959e+07	1.02223e+08
Q7Z6L0	Proline-rich transmembrane protein 2 OS=Homo sapiens (Human) OX=9606 GN=PRRT2 PE=1 SV=1	PRRT2	-0.194457	0.22848	0.638638	6.17469e+07	7.95441e+07	8.38818e+07	8.0714e+07	8.63385e+07	8.85828e+07
P36957	Dihydrolipoyllysine-residue succinyltransferase component of 2-oxoglutarate dehydrogenase complex, mitochondrial OS=Homo sapiens (Human) OX=9606 GN=DLST PE=1 SV=4	DLST	-0.0766345	0.551846	0.827794	2.13636e+08	2.25667e+08	2.23486e+08	2.01966e+08	2.45603e+08	2.54735e+08
Q14677	Clathrin interactor 1 OS=Homo sapiens (Human) OX=9606 GN=CLINT1 PE=1 SV=1	CLINT1	0.456181	0.00250793	0.206382	4.01057e+07	4.05176e+07	4.00573e+07	2.99173e+07	2.77122e+07	3.04064e+07
Q8IVD9	NudC domain-containing protein 3 OS=Homo sapiens (Human) OX=9606 GN=NUDCD3 PE=1 SV=3	NUDCD3	-0.00802869	0.934586	0.982205	6.57335e+07	61037096	5.92391e+07	6.16083e+07	6.47806e+07	6.05558e+07
P78332	RNA-binding protein 6 OS=Homo sapiens (Human) OX=9606 GN=RBM6 PE=1 SV=5	RBM6	0.138932	0.478154	0.792021	2.51366e+07	2.25071e+07	2.50123e+07	2.49357e+07	1.6898e+07	2.51568e+07
Q7L0J3	Synaptic vesicle glycoprotein 2A OS=Homo sapiens (Human) OX=9606 GN=SV2A PE=1 SV=1	SV2A	-0.412966	0.0334186	0.408492	2.07046e+08	1.82252e+08	1.91681e+08	2.744e+08	2.1328e+08	2.91696e+08
P39656	Dolichyl-diphosphooligosaccharide--protein glycosyltransferase 48 kDa subunit OS=Homo sapiens (Human) OX=9606 GN=DDOST PE=1 SV=4	DDOST	0.0213427	0.910507	0.974662	2.4323e+08	206843153	2.3073e+08	1.73585e+08	2.57764e+08	2.48173e+08
P62993	Growth factor receptor-bound protein 2 OS=Homo sapiens (Human) OX=9606 GN=GRB2 PE=1 SV=1	GRB2	0.159711	0.273181	0.669686	3.14538e+08	3.4571e+08	3.73928e+08	3.01186e+08	3.50465e+08	2.76349e+08
Q9NR50	Translation initiation factor eIF-2B subunit gamma OS=Homo sapiens (Human) OX=9606 GN=EIF2B3 PE=1 SV=1	EIF2B3	-0.0814539	0.479208	0.792882	1.01819e+08	1.11158e+08	1.1024e+08	1.22928e+08	1.0357e+08	1.16088e+08
Q10713	Mitochondrial-processing peptidase subunit alpha OS=Homo sapiens (Human) OX=9606 GN=PMPCA PE=1 SV=2	PMPCA	0.187428	0.253748	0.655427	2.09195e+08	238557251	2.14086e+08	2.09167e+08	1.60498e+08	2.15529e+08
Q00688	Peptidyl-prolyl cis-trans isomerase FKBP3 OS=Homo sapiens (Human) OX=9606 GN=FKBP3 PE=1 SV=1	FKBP3	0.296605	0.0538325	0.4573	3.43714e+08	3.35614e+08	3.38524e+08	2.6121e+08	3.2061e+08	2.51651e+08
Q13613	Myotubularin-related protein 1 OS=Homo sapiens (Human) OX=9606 GN=MTMR1 PE=1 SV=4	MTMR1	0.0317983	0.831225	0.947097	2.2367e+07	2.07782e+07	2.25686e+07	2.46853e+07	1.79703e+07	2.21314e+07
P18887	DNA repair protein XRCC1 OS=Homo sapiens (Human) OX=9606 GN=XRCC1 PE=1 SV=2	XRCC1	0.398905	0.103765	0.532948	2.77677e+07	2.00321e+07	2.53212e+07	2.23716e+07	1.45983e+07	1.8815e+07
Q16576	Histone-binding protein RBBP7 OS=Homo sapiens (Human) OX=9606 GN=RBBP7 PE=1 SV=1	RBBP7	0.274021	0.156191	0.579434	3.32086e+07	2.29844e+07	2.56455e+07	2.15202e+07	2.07578e+07	2.47856e+07
Q9H4L7	SWI/SNF-related matrix-associated actin-dependent regulator of chromatin subfamily A containing DEAD/H box 1 OS=Homo sapiens (Human) OX=9606 GN=SMARCAD1 PE=1 SV=2	SMARCAD1	0.628447	0.0184456	0.381322	2.70803e+07	2.46124e+07	2.27446e+07	2.01618e+07	1.61752e+07	1.25824e+07
Q5JTZ9	Alanine--tRNA ligase, mitochondrial OS=Homo sapiens (Human) OX=9606 GN=AARS2 PE=1 SV=1	AARS2	0.426801	0.0798314	0.491835	1.50975e+07	1.9755e+07	1.89566e+07	1.464e+07	1.02906e+07	1.54498e+07
Q9H9B1	Histone-lysine N-methyltransferase EHMT1 OS=Homo sapiens (Human) OX=9606 GN=EHMT1 PE=1 SV=4	EHMT1	0.148487	0.598726	0.852854	1.39791e+07	1.31332e+07	1.11362e+07	1.51951e+07	7.78574e+06	1.26907e+07
Q8IXB1	DnaJ homolog subfamily C member 10 OS=Homo sapiens (Human) OX=9606 GN=DNAJC10 PE=1 SV=2	DNAJC10	0.64808	0.11109	0.53711	1.18036e+07	1.91115e+07	1.28088e+07	1.45393e+07	7.2769e+06	7.09665e+06
Q99758	ATP-binding cassette sub-family A member 3 OS=Homo sapiens (Human) OX=9606 GN=ABCA3 PE=1 SV=2	ABCA3	-0.810986	0.059048	0.464279	6.05282e+06	1.23119e+07	1.48484e+07	1.71328e+07	1.7183e+07	2.02967e+07
O75489	NADH dehydrogenase [ubiquinone] iron-sulfur protein 3, mitochondrial OS=Homo sapiens (Human) OX=9606 GN=NDUFS3 PE=1 SV=1	NDUFS3	-0.144747	0.370576	0.728557	1.27788e+08	138760665	1.20683e+08	1.35795e+08	1.71109e+08	1.24442e+08
P60981	Destrin OS=Homo sapiens (Human) OX=9606 GN=DSTN PE=1 SV=3	DSTN	0.0724176	0.521647	0.811986	6.0101e+08	6.48833e+08	6.86226e+08	6.28075e+08	6.46915e+08	5.66531e+08
Q6P1M0	Long-chain fatty acid transport protein 4 OS=Homo sapiens (Human) OX=9606 GN=SLC27A4 PE=1 SV=1	SLC27A4	-0.183824	0.253174	0.65517	3.43017e+07	3.8356e+07	3.21363e+07	3.92071e+07	3.43534e+07	4.60064e+07
P39748	Flap endonuclease 1 OS=Homo sapiens (Human) OX=9606 GN=FEN1 PE=1 SV=1	FEN1	0.447887	0.074202	0.486096	1.16599e+08	84771302	6.89363e+07	6.79519e+07	6.04488e+07	6.53615e+07
Q99767	Amyloid-beta A4 precursor protein-binding family A member 2 OS=Homo sapiens (Human) OX=9606 GN=APBA2 PE=1 SV=3	APBA2	0.0569343	0.744073	0.916365	2.06776e+07	1.73549e+07	2.3948e+07	2.26863e+07	1.92178e+07	1.75108e+07
P56945	Breast cancer anti-estrogen resistance protein 1 OS=Homo sapiens (Human) OX=9606 GN=BCAR1 PE=1 SV=2	BCAR1	0.0269328	0.91697	0.976816	1.63351e+07	1.31176e+07	1.38011e+07	1.60985e+07	9.82565e+06	1.76775e+07
P54756	Ephrin type-A receptor 5 OS=Homo sapiens (Human) OX=9606 GN=EPHA5 PE=1 SV=3	EPHA5	-0.355496	0.274821	0.670365	2.92995e+07	1.48945e+07	3.07556e+07	3.07627e+07	2.90584e+07	3.14456e+07
Q9UPR5	Sodium/calcium exchanger 2 OS=Homo sapiens (Human) OX=9606 GN=SLC8A2 PE=2 SV=2	SLC8A2	-0.115441	0.495335	0.798769	3.58109e+07	3.98246e+07	3.34736e+07	3.43444e+07	4.7859e+07	3.69236e+07
Q59EK9	RUN domain-containing protein 3A OS=Homo sapiens (Human) OX=9606 GN=RUNDC3A PE=1 SV=2	RUNDC3A	0.0623962	0.736346	0.915989	3.28476e+07	40903849	3.68804e+07	3.60104e+07	2.86002e+07	4.22588e+07
Q92665	28S ribosomal protein S31, mitochondrial OS=Homo sapiens (Human) OX=9606 GN=MRPS31 PE=1 SV=3	MRPS31	-0.110488	0.399352	0.745952	2.49792e+07	2.02012e+07	2.23329e+07	2.2801e+07	2.62249e+07	2.37145e+07
P37837	Transaldolase OS=Homo sapiens (Human) OX=9606 GN=TALDO1 PE=1 SV=2	TALDO1	0.0790354	0.438049	0.767654	3.62742e+08	3.83322e+08	3.78072e+08	3.67825e+08	3.30423e+08	3.66985e+08
Q7L523	Ras-related GTP-binding protein A OS=Homo sapiens (Human) OX=9606 GN=RRAGA PE=1 SV=1	RRAGA	0.230964	0.250404	0.651578	6.96976e+06	6.01453e+06	7.5679e+06	5.51222e+06	4.9097e+06	7.25158e+06
P22681	E3 ubiquitin-protein ligase CBL OS=Homo sapiens (Human) OX=9606 GN=CBL PE=1 SV=2	CBL	-0.245799	0.0743415	0.486096	1.61205e+07	1.64761e+07	1.83549e+07	1.81891e+07	2.1093e+07	2.11843e+07
Q96T37	RNA-binding protein 15 OS=Homo sapiens (Human) OX=9606 GN=RBM15 PE=1 SV=2	RBM15	0.262661	0.0795851	0.491835	2.83257e+07	3.14616e+07	2.50251e+07	2.4374e+07	2.43916e+07	2.17252e+07
O43865	S-adenosylhomocysteine hydrolase-like protein 1 OS=Homo sapiens (Human) OX=9606 GN=AHCYL1 PE=1 SV=2	AHCYL1	0.0509375	0.674556	0.891335	2.92241e+07	2.97782e+07	2.5233e+07	2.55681e+07	2.93307e+07	2.63382e+07
P30520	Adenylosuccinate synthetase isozyme 2 OS=Homo sapiens (Human) OX=9606 GN=ADSS2 PE=1 SV=3	ADSS	-0.0353352	0.817652	0.941755	7.28601e+07	9.52394e+07	7.96648e+07	8.18916e+07	9.47656e+07	7.66644e+07
Q01780	Exosome component 10 OS=Homo sapiens (Human) OX=9606 GN=EXOSC10 PE=1 SV=2	EXOSC10	0.415235	0.0420936	0.42867	2.42664e+07	2.34202e+07	2.56082e+07	2.16431e+07	1.48572e+07	1.90864e+07
Q9ULX6	A-kinase anchor protein 8-like OS=Homo sapiens (Human) OX=9606 GN=AKAP8L PE=1 SV=4	AKAP8L	0.150919	0.23793	0.643742	4.60478e+07	5.48052e+07	5.39681e+07	4.37194e+07	4.94762e+07	4.6005e+07
Q12972	Nuclear inhibitor of protein phosphatase 1 OS=Homo sapiens (Human) OX=9606 GN=PPP1R8 PE=1 SV=2	PPP1R8	0.405979	0.0143894	0.373935	4.89369e+07	5.20263e+07	5.58252e+07	3.54569e+07	3.9773e+07	4.33277e+07
Q6PD62	RNA polymerase-associated protein CTR9 homolog OS=Homo sapiens (Human) OX=9606 GN=CTR9 PE=1 SV=1	CTR9	0.369578	0.120215	0.540407	2.54417e+07	1.64482e+07	2.291e+07	1.81573e+07	1.40271e+07	1.74546e+07
Q9Y243	RAC-gamma serine/threonine-protein kinase OS=Homo sapiens (Human) OX=9606 GN=AKT3 PE=1 SV=1	AKT3	-0.268933	0.0231976	0.404253	1.25419e+07	1.23845e+07	1.22941e+07	1.42526e+07	1.53999e+07	1.52193e+07
Q9P0L0	Vesicle-associated membrane protein-associated protein A OS=Homo sapiens (Human) OX=9606 GN=VAPA PE=1 SV=3	VAPA	-0.0881993	0.466092	0.78596	4.05717e+08	392242815	3.95592e+08	4.47252e+08	3.72554e+08	4.53875e+08
P62906	60S ribosomal protein L10a OS=Homo sapiens (Human) OX=9606 GN=RPL10A PE=1 SV=2	RPL10A	0.169195	0.143886	0.565906	3.94461e+08	4.15071e+08	3.80771e+08	3.43322e+08	3.34831e+08	3.81474e+08
Q7Z3D6	D-glutamate cyclase, mitochondrial OS=Homo sapiens (Human) OX=9606 GN=DGLUCY PE=1 SV=2	C14orf159; DGLUCY	0.207675	0.258029	0.659239	2.49299e+07	2.22557e+07	2.3991e+07	2.36057e+07	2.23896e+07	1.6353e+07
Q96E17	Ras-related protein Rab-3C OS=Homo sapiens (Human) OX=9606 GN=RAB3C PE=1 SV=1	RAB3C	-0.422866	0.0113523	0.345057	3.96046e+08	4.62061e+08	3.73215e+08	5.55363e+08	5.25218e+08	5.64122e+08
Q13614	Myotubularin-related protein 2 OS=Homo sapiens (Human) OX=9606 GN=MTMR2 PE=1 SV=4	MTMR2	0.131541	0.410721	0.75108	2.88314e+07	3.38812e+07	3.38497e+07	2.99006e+07	2.49549e+07	3.37093e+07
P11310	Medium-chain specific acyl-CoA dehydrogenase, mitochondrial OS=Homo sapiens (Human) OX=9606 GN=ACADM PE=1 SV=1	ACADM	0.167519	0.241536	0.645374	1.4417e+08	1.47295e+08	1.46309e+08	1.46356e+08	1.11152e+08	1.34809e+08
Q02246	Contactin-2 OS=Homo sapiens (Human) OX=9606 GN=CNTN2 PE=1 SV=1	CNTN2	0.425796	0.189484	0.612337	2.30816e+07	2.78999e+07	2.74292e+07	2.2853e+07	2.54151e+07	1.25462e+07
A6NHQ2	rRNA/tRNA 2'-O-methyltransferase fibrillarin-like protein 1 OS=Homo sapiens (Human) OX=9606 GN=FBLL1 PE=3 SV=2	FBLL1	0.0985881	0.483587	0.793563	3.91028e+07	4.77446e+07	4.8188e+07	4.56303e+07	3.81844e+07	4.20628e+07
O75608	Acyl-protein thioesterase 1 OS=Homo sapiens (Human) OX=9606 GN=LYPLA1 PE=1 SV=1	LYPLA1	0.195983	0.30474	0.691215	9.35632e+07	68751087	8.14443e+07	6.5703e+07	8.42904e+07	6.2935e+07
Q86VN1	Vacuolar protein-sorting-associated protein 36 OS=Homo sapiens (Human) OX=9606 GN=VPS36 PE=1 SV=1	VPS36	-0.00821137	0.948864	0.987107	3.27248e+07	26916473	3.23546e+07	3.31573e+07	2.88089e+07	3.03487e+07
P29320	Ephrin type-A receptor 3 OS=Homo sapiens (Human) OX=9606 GN=EPHA3 PE=1 SV=2	EPHA3	-0.0350642	0.897852	0.969354	1.99358e+07	1.61116e+07	2.59538e+07	2.81259e+07	1.7122e+07	1.862e+07
Q9UBS4	DnaJ homolog subfamily B member 11 OS=Homo sapiens (Human) OX=9606 GN=DNAJB11 PE=1 SV=1	DNAJB11	-0.180989	0.117989	0.538899	1.16847e+08	1.22943e+08	1.07289e+08	1.28551e+08	1.27947e+08	1.36526e+08
Q9HB07	UPF0160 protein MYG1, mitochondrial OS=Homo sapiens (Human) OX=9606 GN=C12orf10 PE=1 SV=2	C12orf10	-0.10079	0.454444	0.777095	7.07002e+07	5.73203e+07	6.83865e+07	7.25443e+07	6.39786e+07	7.36351e+07
Q16623	Syntaxin-1A OS=Homo sapiens (Human) OX=9606 GN=STX1A PE=1 SV=1	STX1A	-0.288471	0.0391793	0.418181	3.3361e+07	4.07772e+07	3.60884e+07	4.50693e+07	4.49137e+07	4.41855e+07
Q9Y2U8	Inner nuclear membrane protein Man1 OS=Homo sapiens (Human) OX=9606 GN=LEMD3 PE=1 SV=2	LEMD3	0.0610616	0.542062	0.823729	8.58438e+07	8.42941e+07	8.55764e+07	7.72039e+07	8.05294e+07	8.77248e+07
P19784	Casein kinase II subunit alpha' OS=Homo sapiens (Human) OX=9606 GN=CSNK2A2 PE=1 SV=1	CSNK2A2	0.186532	0.105087	0.535376	6.47192e+07	6.23621e+07	6.7714e+07	6.09605e+07	5.62765e+07	5.40507e+07
Q13619	Cullin-4A OS=Homo sapiens (Human) OX=9606 GN=CUL4A PE=1 SV=3	CUL4A	0.178051	0.809698	0.936651	5.10422e+06	5539827	1.14171e+06	3.08253e+06	1.67617e+06	4.31481e+06
P78318	Immunoglobulin-binding protein 1 OS=Homo sapiens (Human) OX=9606 GN=IGBP1 PE=1 SV=1	IGBP1	-0.22364	0.334157	0.707605	4.0525e+07	4.01879e+07	3.18967e+07	5.71848e+07	3.53379e+07	4.0927e+07
Q9P2B4	CTTNBP2 N-terminal-like protein OS=Homo sapiens (Human) OX=9606 GN=CTTNBP2NL PE=1 SV=2	CTTNBP2NL	-0.0347675	0.770314	0.92441	7.26851e+07	7.19192e+07	6.65597e+07	6.66815e+07	8.0853e+07	6.93742e+07
O60784	Target of Myb protein 1 OS=Homo sapiens (Human) OX=9606 GN=TOM1 PE=1 SV=2	TOM1	-0.127925	0.587165	0.845718	2.74618e+07	4.82811e+07	4.14332e+07	4.34685e+07	4.24393e+07	3.88545e+07
O14979	Heterogeneous nuclear ribonucleoprotein D-like OS=Homo sapiens (Human) OX=9606 GN=HNRNPDL PE=1 SV=3	HNRNPDL; HNRPDL	0.143573	0.153248	0.577237	1.19099e+09	1.20612e+09	1.19623e+09	1.07659e+09	1.13305e+09	1.04509e+09
P62979	Ubiquitin-40S ribosomal protein S27a OS=Homo sapiens (Human) OX=9606 GN=RPS27A PE=1 SV=2	RPS27A	-0.121306	0.243389	0.647253	6.04754e+09	6.14381e+09	6.12222e+09	6.87183e+09	6.17751e+09	6.89587e+09
Q16720	Plasma membrane calcium-transporting ATPase 3 OS=Homo sapiens (Human) OX=9606 GN=ATP2B3 PE=1 SV=3	ATP2B3	-0.178883	0.412865	0.75108	387960	360531		485391		369263
P43487	Ran-specific GTPase-activating protein OS=Homo sapiens (Human) OX=9606 GN=RANBP1 PE=1 SV=1	RANBP1	0.254081	0.13931	0.559868	2.86957e+08	281437684	3.07618e+08	2.88223e+08	2.04883e+08	2.48037e+08
P54819	Adenylate kinase 2, mitochondrial OS=Homo sapiens (Human) OX=9606 GN=AK2 PE=1 SV=2	AK2	0.381139	0.00589333	0.283886	1.0306e+08	1.01595e+08	1.00365e+08	7.37895e+07	7.99747e+07	8.06108e+07
P42262	Glutamate receptor 2 OS=Homo sapiens (Human) OX=9606 GN=GRIA2 PE=1 SV=3	GRIA2	0.277186	0.149699	0.573478	2.76983e+07	25317648	2.46013e+07	1.71271e+07	2.53002e+07	2.2372e+07
Q66LE6	Serine/threonine-protein phosphatase 2A 55 kDa regulatory subunit B delta isoform OS=Homo sapiens (Human) OX=9606 GN=PPP2R2D PE=1 SV=1	PPP2R2D	0.0806659	0.620056	0.864113	2.31442e+07	1.84136e+07	1.98304e+07	2.07363e+07	2.11841e+07	1.62676e+07
Q96FC7	Phytanoyl-CoA hydroxylase-interacting protein-like OS=Homo sapiens (Human) OX=9606 GN=PHYHIPL PE=1 SV=3	PHYHIPL	0.0704538	0.574312	0.839575	1.56979e+08	1.53283e+08	1.50452e+08	1.67976e+08	1.35124e+08	1.37761e+08
O14976	Cyclin-G-associated kinase OS=Homo sapiens (Human) OX=9606 GN=GAK PE=1 SV=2	GAK	-0.0443338	0.760329	0.921727	1.44352e+07	1.90703e+07	1.60115e+07	1.71384e+07	1.55624e+07	1.81217e+07
O75934	Pre-mRNA-splicing factor SPF27 OS=Homo sapiens (Human) OX=9606 GN=BCAS2 PE=1 SV=1	BCAS2	-0.0139375	0.924261	0.979647	4.81706e+07	6.26837e+07	4.8884e+07	4.9235e+07	5.54507e+07	5.56556e+07
P28066	Proteasome subunit alpha type-5 OS=Homo sapiens (Human) OX=9606 GN=PSMA5 PE=1 SV=3	PSMA5	0.0153372	0.862808	0.958586	2.96515e+08	313204620	3.08804e+08	3.01773e+08	3.051e+08	3.01705e+08
Q562R1	Beta-actin-like protein 2 OS=Homo sapiens (Human) OX=9606 GN=ACTBL2 PE=1 SV=2	ACTBL2	-0.362725	0.0881404	0.508252	2.46622e+08	2.21772e+08	2.16202e+08	2.29634e+08	3.18513e+08	3.43722e+08
Q8IY22	C-Maf-inducing protein OS=Homo sapiens (Human) OX=9606 GN=CMIP PE=1 SV=3	CMIP	0.201096	0.105408	0.535384	5.32948e+07	5.33076e+07	5.69182e+07	4.32213e+07	4.81821e+07	5.11133e+07
P61247	40S ribosomal protein S3a OS=Homo sapiens (Human) OX=9606 GN=RPS3A PE=1 SV=2	RPS3A	0.343348	0.0157483	0.375819	8.45705e+08	7.91925e+08	8.14706e+08	7.00837e+08	6.00046e+08	6.35373e+08
Q96RD7	Pannexin-1 OS=Homo sapiens (Human) OX=9606 GN=PANX1 PE=1 SV=4	PANX1	-0.176216	0.12813	0.547742	5.17039e+07	5.99421e+07	5.6236e+07	6.32694e+07	6.4867e+07	6.12621e+07
Q96EE3	Nucleoporin SEH1 OS=Homo sapiens (Human) OX=9606 GN=SEH1L PE=1 SV=3	SEH1L	-0.438292	0.423287	0.757697	2.73363e+07	7.50918e+06	1.67494e+07	1.43129e+07	2.5425e+07	2.35049e+07
Q9HAV0	Guanine nucleotide-binding protein subunit beta-4 OS=Homo sapiens (Human) OX=9606 GN=GNB4 PE=1 SV=3	GNB4	-0.41623	0.163071	0.585053	1.25342e+07	2.01466e+07	2.27005e+07	2.67508e+07	2.58199e+07	1.97213e+07
P23588	Eukaryotic translation initiation factor 4B OS=Homo sapiens (Human) OX=9606 GN=EIF4B PE=1 SV=2	EIF4B	0.187366	0.110492	0.53707	1.3944e+08	1.31927e+08	1.22906e+08	1.21514e+08	1.10306e+08	1.14251e+08
O60645	Exocyst complex component 3 OS=Homo sapiens (Human) OX=9606 GN=EXOC3 PE=1 SV=3		-0.145146	0.248844	0.650661	3.73211e+07	3.40941e+07	3.10647e+07	3.71315e+07	4.03848e+07	3.56467e+07
Q14997	Proteasome activator complex subunit 4 OS=Homo sapiens (Human) OX=9606 GN=PSME4 PE=1 SV=2	PSME4	0.100307	0.375139	0.728993	4.96862e+08	5.66737e+08	5.35872e+08	4.62529e+08	5.05141e+08	5.24252e+08
Q92599	Septin-8 OS=Homo sapiens (Human) OX=9606 GN=SEPTIN8 PE=1 SV=4	SEPT8	0.279322	0.305361	0.691215	2.07363e+07	2.1013e+07	1.88223e+07	1.16114e+07	1.76709e+07	2.23612e+07
Q8N350	Voltage-dependent calcium channel beta subunit-associated regulatory protein OS=Homo sapiens (Human) OX=9606 GN=CBARP PE=1 SV=3	C19orf26; CBARP	0.0836456	0.511847	0.806568	5.11765e+07	4.91177e+07	4.39661e+07	4.34601e+07	4.22312e+07	5.06015e+07
P05141	ADP/ATP translocase 2 OS=Homo sapiens (Human) OX=9606 GN=SLC25A5 PE=1 SV=7	SLC25A5	0.203252	0.064398	0.473332	1.48036e+09	1.47723e+09	1.5229e+09	1.23969e+09	1.29688e+09	1.35744e+09
O75431	Metaxin-2 OS=Homo sapiens (Human) OX=9606 GN=MTX2 PE=1 SV=1	MTX2	0.158165	0.113474	0.53828	8.60147e+07	8.37111e+07	8.70325e+07	7.73009e+07	7.78722e+07	7.4926e+07
O76003	Glutaredoxin-3 OS=Homo sapiens (Human) OX=9606 GN=GLRX3 PE=1 SV=2	GLRX3	0.118611	0.294518	0.680055	1.56407e+08	1.54378e+08	1.49729e+08	1.29613e+08	1.53853e+08	1.4167e+08
P61289	Proteasome activator complex subunit 3 OS=Homo sapiens (Human) OX=9606 GN=PSME3 PE=1 SV=1	PSME3	0.15732	0.28492	0.676321	6.8019e+07	77332599	6.31999e+07	6.30889e+07	6.88476e+07	5.51815e+07
Q9GZP4	PITH domain-containing protein 1 OS=Homo sapiens (Human) OX=9606 GN=PITHD1 PE=1 SV=1	PITHD1	-0.121415	0.35103	0.718926	8.75337e+07	9.81587e+07	1.0081e+08	1.05011e+08	9.33013e+07	1.13799e+08
O00330	Pyruvate dehydrogenase protein X component, mitochondrial OS=Homo sapiens (Human) OX=9606 GN=PDHX PE=1 SV=3	PDHX	-0.178454	0.512378	0.806975	7.53393e+07	57998044	4.61253e+07	6.80444e+07	5.12067e+07	8.38329e+07
Q12907	Vesicular integral-membrane protein VIP36 OS=Homo sapiens (Human) OX=9606 GN=LMAN2 PE=1 SV=1	LMAN2	-0.0670338	0.48349	0.793563	4.02652e+08	3.89059e+08	3.98995e+08	4.09168e+08	4.38342e+08	4.00622e+08
Q9Y2B0	Protein canopy homolog 2 OS=Homo sapiens (Human) OX=9606 GN=CNPY2 PE=1 SV=1	CNPY2	-0.0878569	0.578154	0.840629	1.32905e+08	151607068	1.55394e+08	1.34348e+08	1.52152e+08	1.83878e+08
Q8NBJ4	Golgi membrane protein 1 OS=Homo sapiens (Human) OX=9606 GN=GOLM1 PE=1 SV=1	GOLM1	-0.0963886	0.627817	0.869395	7.90222e+07	62546034	8.29421e+07	9.3113e+07	6.42057e+07	8.37891e+07
P35609	Alpha-actinin-2 OS=Homo sapiens (Human) OX=9606 GN=ACTN2 PE=1 SV=1	ACTN2	0.160422	0.517791	0.810091	4.50831e+06	2.65773e+06	3.3746e+06	2.66277e+06	2.94066e+06	3.69907e+06
Q07889	Son of sevenless homolog 1 OS=Homo sapiens (Human) OX=9606 GN=SOS1 PE=1 SV=1	SOS1	-0.00761951	0.961786	0.990645	1.53319e+07	2.17199e+07	1.90242e+07	1.97961e+07	1.82889e+07	1.77777e+07
P45973	Chromobox protein homolog 5 OS=Homo sapiens (Human) OX=9606 GN=CBX5 PE=1 SV=1	CBX5	0.0839393	0.478735	0.792542	3.96025e+08	3.31173e+08	3.46763e+08	3.34973e+08	3.20439e+08	3.55836e+08
Q8IW35	Centrosomal protein of 97 kDa OS=Homo sapiens (Human) OX=9606 GN=CEP97 PE=1 SV=1	CEP97	0.341476	0.308741	0.692257	4.65552e+07	8.18428e+07	7.30201e+07	4.57392e+07	7.26144e+07	4.11809e+07
P53582	Methionine aminopeptidase 1 OS=Homo sapiens (Human) OX=9606 GN=METAP1 PE=1 SV=2	METAP1	-0.0560561	0.673224	0.890693	5.20101e+07	6.69854e+07	6.2482e+07	6.28035e+07	6.51591e+07	5.97707e+07
Q9Y5K5	Ubiquitin carboxyl-terminal hydrolase isozyme L5 OS=Homo sapiens (Human) OX=9606 GN=UCHL5 PE=1 SV=3	UCHL5	-0.0712563	0.510351	0.806568	5.44544e+07	5.47561e+07	5.59074e+07	6.20332e+07	5.91812e+07	5.26597e+07
Q9UHD2	Serine/threonine-protein kinase TBK1 OS=Homo sapiens (Human) OX=9606 GN=TBK1 PE=1 SV=1	TBK1	0.0255751	0.911595	0.974849	8.63155e+06	1.50043e+07	1.06215e+07	1.0549e+07	1.01796e+07	1.21465e+07
Q5TBA9	Protein furry homolog OS=Homo sapiens (Human) OX=9606 GN=FRY PE=1 SV=1	FRY	-0.239819	0.774259	0.925269	1.34324e+06	9.73237e+06	8.34713e+06	8.0018e+06	4.86395e+06	4.61648e+06
Q15147	1-phosphatidylinositol 4,5-bisphosphate phosphodiesterase beta-4 OS=Homo sapiens (Human) OX=9606 GN=PLCB4 PE=1 SV=3	PLCB4	-0.0662882	0.725944	0.910889	1.03818e+07	1.32454e+07	1.5571e+07	1.36113e+07	1.49566e+07	1.20721e+07
Q15942	Zyxin OS=Homo sapiens (Human) OX=9606 GN=ZYX PE=1 SV=1	ZYX	0.0931439	0.428237	0.75936	7.8397e+07	7.97471e+07	8.04273e+07	7.80999e+07	6.62754e+07	8.00382e+07
Q7Z478	ATP-dependent RNA helicase DHX29 OS=Homo sapiens (Human) OX=9606 GN=DHX29 PE=1 SV=2	DHX29	-0.0103666	0.976481	0.993162	5.13893e+06	4.66992e+06	7.35115e+06	7.07974e+06	7.19328e+06	3.53961e+06
Q4G0F5	Vacuolar protein sorting-associated protein 26B OS=Homo sapiens (Human) OX=9606 GN=VPS26B PE=1 SV=2	VPS26B	0.0404493	0.797354	0.931512	1.02739e+08	9.1402e+07	8.71387e+07	7.63745e+07	9.4153e+07	1.04614e+08
P04062	Lysosomal acid glucosylceramidase OS=Homo sapiens (Human) OX=9606 GN=GBA PE=1 SV=3	GBA	-0.0244234	0.834321	0.947097	2.24588e+08	2.18655e+08	1.87669e+08	2.17054e+08	2.01856e+08	2.21302e+08
Q9ULC4	Malignant T-cell-amplified sequence 1 OS=Homo sapiens (Human) OX=9606 GN=MCTS1 PE=1 SV=1	MCTS1	-0.126617	0.277134	0.672133	9.14946e+07	7.87951e+07	9.25629e+07	9.82492e+07	9.24588e+07	9.55875e+07
Q16630	Cleavage and polyadenylation specificity factor subunit 6 OS=Homo sapiens (Human) OX=9606 GN=CPSF6 PE=1 SV=2	CPSF6	0.12656	0.258532	0.659239	1.42162e+08	146957767	1.4975e+08	1.44114e+08	1.23044e+08	1.35607e+08
Q9Y2Z4	Tyrosine--tRNA ligase, mitochondrial OS=Homo sapiens (Human) OX=9606 GN=YARS2 PE=1 SV=2	YARS2	-0.0507468	0.877691	0.964256	9.81626e+06	1.7388e+07	8.87211e+06	9.39629e+06	1.53598e+07	1.16603e+07
Q9UGV2	Protein NDRG3 OS=Homo sapiens (Human) OX=9606 GN=NDRG3 PE=1 SV=2	NDRG3	-0.73785	0.109244	0.536258	2.97801e+07	4.31355e+07	2.80634e+07	4.80703e+07	9.55505e+07	3.64029e+07
O00487	26S proteasome non-ATPase regulatory subunit 14 OS=Homo sapiens (Human) OX=9606 GN=PSMD14 PE=1 SV=1	PSMD14	-0.0669836	0.631001	0.870777	1.51626e+08	1.44211e+08	1.41372e+08	1.39497e+08	1.80225e+08	1.41335e+08
Q96S55	ATPase WRNIP1 OS=Homo sapiens (Human) OX=9606 GN=WRNIP1 PE=1 SV=2	WRNIP1	-0.00901912	0.937908	0.983587	2.42995e+07	2.13982e+07	2.40934e+07	2.24254e+07	2.56174e+07	2.22199e+07
O75351	Vacuolar protein sorting-associated protein 4B OS=Homo sapiens (Human) OX=9606 GN=VPS4B PE=1 SV=2	VPS4B	0.0564527	0.596456	0.851977	5.51628e+07	5.40301e+07	5.84353e+07	5.75042e+07	4.97351e+07	5.41519e+07
P01116	GTPase KRas OS=Homo sapiens (Human) OX=9606 GN=KRAS PE=1 SV=1	KRAS	-0.100377	0.363185	0.723231	6.95509e+07	72132576	6.57314e+07	7.14387e+07	7.06963e+07	8.045e+07
O60524	Nuclear export mediator factor NEMF OS=Homo sapiens (Human) OX=9606 GN=NEMF PE=1 SV=4	NEMF	0.187272	0.152616	0.576854	3.10587e+07	3.20783e+07	2.70051e+07	2.68836e+07	2.77357e+07	2.4445e+07
P48637	Glutathione synthetase OS=Homo sapiens (Human) OX=9606 GN=GSS PE=1 SV=1	GSS	0.248883	0.154725	0.578847	1.02698e+08	9.63646e+07	1.32672e+08	9.05971e+07	8.66178e+07	9.97182e+07
Q9BWS9	Chitinase domain-containing protein 1 OS=Homo sapiens (Human) OX=9606 GN=CHID1 PE=1 SV=1	CHID1	-0.081716	0.54658	0.8272	3.57357e+07	2.83394e+07	2.97359e+07	3.50544e+07	3.0598e+07	3.32763e+07
Q9NQ29	Putative RNA-binding protein Luc7-like 1 OS=Homo sapiens (Human) OX=9606 GN=LUC7L PE=1 SV=1	LUC7L	0.118743	0.344591	0.715131	4.39409e+07	38242536	4.05043e+07	4.18502e+07	3.54028e+07	3.58877e+07
P56537	Eukaryotic translation initiation factor 6 OS=Homo sapiens (Human) OX=9606 GN=EIF6 PE=1 SV=1	EIF6	0.132663	0.170626	0.591984	1.16713e+08	1.14887e+08	1.18106e+08	1.06336e+08	1.08973e+08	1.03718e+08
Q8IZP0	Abl interactor 1 OS=Homo sapiens (Human) OX=9606 GN=ABI1 PE=1 SV=4	ABI1	-0.0414463	0.68499	0.895505	7.01484e+07	7.05562e+07	6.48926e+07	7.01059e+07	7.48151e+07	6.67473e+07
Q8TEX9	Importin-4 OS=Homo sapiens (Human) OX=9606 GN=IPO4 PE=1 SV=2	IPO4	0.54938	0.117193	0.538899	2.98859e+07	3.00653e+07	2.50972e+07	2.44572e+07	1.21651e+07	2.41823e+07
Q05519	Serine/arginine-rich splicing factor 11 OS=Homo sapiens (Human) OX=9606 GN=SRSF11 PE=1 SV=1	SRSF11	0.187015	0.185848	0.609598	8.61142e+07	7.56073e+07	6.72716e+07	6.33066e+07	7.03793e+07	6.66324e+07
O00203	AP-3 complex subunit beta-1 OS=Homo sapiens (Human) OX=9606 GN=AP3B1 PE=1 SV=3	AP3B1	1.07745	0.0467366	0.440246	9.59218e+06	7.72276e+06	7.82874e+06	5.23419e+06	5.88422e+06	2.0036e+06
P43155	Carnitine O-acetyltransferase OS=Homo sapiens (Human) OX=9606 GN=CRAT PE=1 SV=5	CRAT	-0.0848121	0.497516	0.799999	5.76907e+07	5.34799e+07	6.55097e+07	5.87627e+07	6.17074e+07	6.64898e+07
Q9Y376	Calcium-binding protein 39 OS=Homo sapiens (Human) OX=9606 GN=CAB39 PE=1 SV=1	CAB39	-0.153458	0.20247	0.62275	1.10832e+08	1.06866e+08	1.0996e+08	1.14162e+08	1.35613e+08	1.15745e+08
P28288	ATP-binding cassette sub-family D member 3 OS=Homo sapiens (Human) OX=9606 GN=ABCD3 PE=1 SV=1	ABCD3	-0.100742	0.529744	0.817322	3.85049e+07	42048931	3.87344e+07	3.69367e+07	5.17847e+07	4.04285e+07
Q96RQ3	Methylcrotonoyl-CoA carboxylase subunit alpha, mitochondrial OS=Homo sapiens (Human) OX=9606 GN=MCCC1 PE=1 SV=3	MCCC1	-0.446191	0.091342	0.512501	1.80526e+07	1.49021e+07	1.11583e+07	2.29132e+07	1.6442e+07	2.0151e+07
Q07955	Serine/arginine-rich splicing factor 1 OS=Homo sapiens (Human) OX=9606 GN=SRSF1 PE=1 SV=2	SRSF1	-0.0104753	0.920758	0.978388	7.97189e+08	7.4347e+08	8.05123e+08	8.2442e+08	7.25022e+08	8.1592e+08
Q16836	Hydroxyacyl-coenzyme A dehydrogenase, mitochondrial OS=Homo sapiens (Human) OX=9606 GN=HADH PE=1 SV=3	HADH	-0.0725455	0.526975	0.816082	1.48428e+08	1.56654e+08	1.5082e+08	1.67146e+08	1.70521e+08	1.43072e+08
P22392	Nucleoside diphosphate kinase B OS=Homo sapiens (Human) OX=9606 GN=NME2 PE=1 SV=1	NME2; NME1-NME2	0.023907	0.844477	0.951714	1.78613e+08	186355309	1.99202e+08	1.81834e+08	2.06709e+08	1.67851e+08
Q92552	28S ribosomal protein S27, mitochondrial OS=Homo sapiens (Human) OX=9606 GN=MRPS27 PE=1 SV=3	MRPS27	0.107139	0.36199	0.722394	4.73972e+07	4.29351e+07	4.22409e+07	4.40333e+07	3.76246e+07	4.1523e+07
Q9Y4P3	Transducin beta-like protein 2 OS=Homo sapiens (Human) OX=9606 GN=TBL2 PE=1 SV=1	TBL2	-0.182779	0.109464	0.536258	4.02768e+07	3.54529e+07	4.00315e+07	4.3613e+07	4.41901e+07	4.33744e+07
Q96TA2	ATP-dependent zinc metalloprotease YME1L1 OS=Homo sapiens (Human) OX=9606 GN=YME1L1 PE=1 SV=2	YME1L1	-0.173243	0.3275	0.705144	1.82046e+07	2.53225e+07	1.87993e+07	2.11675e+07	2.50489e+07	2.34329e+07
Q7Z739	YTH domain-containing family protein 3 OS=Homo sapiens (Human) OX=9606 GN=YTHDF3 PE=1 SV=1	YTHDF3	0.212816	0.112777	0.53828	8.60105e+07	76843984	9.23783e+07	7.34186e+07	7.79562e+07	6.85303e+07
P09630	Homeobox protein Hox-C6 OS=Homo sapiens (Human) OX=9606 GN=HOXC6 PE=2 SV=3	HOXC6	-0.324591	0.101951	0.528619	7.86853e+07	66464924	9.3666e+07	9.40671e+07	9.04037e+07	1.1313e+08
Q8N4Q0	Prostaglandin reductase 3 OS=Homo sapiens (Human) OX=9606 GN=ZADH2 PE=1 SV=1	ZADH2	-0.0367237	0.74113	0.915989	6.20629e+07	7.4439e+07	7.0963e+07	6.98332e+07	7.21129e+07	7.02677e+07
Q15428	Splicing factor 3A subunit 2 OS=Homo sapiens (Human) OX=9606 GN=SF3A2 PE=1 SV=2	SF3A2	0.180758	0.204951	0.62413	9.67622e+07	1.10085e+08	9.06437e+07	9.73123e+07	8.39487e+07	8.11614e+07
O15126	Secretory carrier-associated membrane protein 1 OS=Homo sapiens (Human) OX=9606 GN=SCAMP1 PE=1 SV=2	SCAMP1	-0.0681133	0.779249	0.927993	1.08997e+08	111112998	8.73422e+07	1.36247e+08	7.84162e+07	1.14073e+08
P53004	Biliverdin reductase A OS=Homo sapiens (Human) OX=9606 GN=BLVRA PE=1 SV=2	BLVRA	0.0121238	0.926579	0.980056	8.17722e+07	9.12284e+07	9.02685e+07	9.87832e+07	8.60289e+07	7.72672e+07
Q9UL54	Serine/threonine-protein kinase TAO2 OS=Homo sapiens (Human) OX=9606 GN=TAOK2 PE=1 SV=2	TAOK2	-0.185231	0.18505	0.608445	2.03287e+07	18488719	2.3132e+07	2.46859e+07	2.16529e+07	2.39082e+07
Q9Y6I3	Epsin-1 OS=Homo sapiens (Human) OX=9606 GN=EPN1 PE=1 SV=2	EPN1	-0.17867	0.325313	0.703204	8.54003e+07	1.1188e+08	9.18997e+07	1.22896e+08	9.1286e+07	1.13485e+08
Q9H6Z4	Ran-binding protein 3 OS=Homo sapiens (Human) OX=9606 GN=RANBP3 PE=1 SV=1	RANBP3	0.0427823	0.787817	0.931084	1.99914e+08	1.86046e+08	2.05984e+08	2.33124e+08	1.66374e+08	1.80712e+08
P45983	Mitogen-activated protein kinase 8 OS=Homo sapiens (Human) OX=9606 GN=MAPK8 PE=1 SV=2	MAPK8	0.105298	0.418099	0.755946	8.58007e+07	8.55695e+07	8.1977e+07	7.79475e+07	8.91878e+07	6.95507e+07
O14908	PDZ domain-containing protein GIPC1 OS=Homo sapiens (Human) OX=9606 GN=GIPC1 PE=1 SV=2	GIPC1	-0.173221	0.269753	0.66597	1.88006e+07	1.67292e+07	2.17841e+07	2.38832e+07	1.95789e+07	2.10059e+07
O00754	Lysosomal alpha-mannosidase OS=Homo sapiens (Human) OX=9606 GN=MAN2B1 PE=1 SV=3	MAN2B1	0.31521	0.233581	0.641597	3.77829e+07	3.89866e+07	3.75295e+07	3.65537e+07	2.11806e+07	3.70723e+07
Q96HY7	Probable 2-oxoglutarate dehydrogenase E1 component DHKTD1, mitochondrial OS=Homo sapiens (Human) OX=9606 GN=DHTKD1 PE=1 SV=2	DHTKD1	0.122423	0.669167	0.889844	2.75261e+07	3.45528e+07	2.06302e+07	2.72124e+07	1.82849e+07	3.05712e+07
P05387	60S acidic ribosomal protein P2 OS=Homo sapiens (Human) OX=9606 GN=RPLP2 PE=1 SV=1	RPLP2	0.165093	0.119204	0.539559	6.60101e+08	6.94132e+08	6.94346e+08	6.11137e+08	6.35098e+08	5.81507e+08
Q99426	Tubulin-folding cofactor B OS=Homo sapiens (Human) OX=9606 GN=TBCB PE=1 SV=2	TBCB	0.0547322	0.683542	0.895206	3.54987e+08	3.95543e+08	4.23982e+08	3.96074e+08	3.32032e+08	4.03988e+08
Q9HCK8	Chromodomain-helicase-DNA-binding protein 8 OS=Homo sapiens (Human) OX=9606 GN=CHD8 PE=1 SV=5	CHD8	-0.0373518	0.844576	0.951714	3.66527e+07	3.3097e+07	2.63013e+07	3.66044e+07	2.71015e+07	3.47598e+07
Q9P286	Serine/threonine-protein kinase PAK 5 OS=Homo sapiens (Human) OX=9606 GN=PAK5 PE=1 SV=1	PAK7; PAK5	-0.335512	0.0747398	0.486096	1.21189e+07	1.40354e+07	1.21583e+07	1.85163e+07	1.68165e+07	1.33434e+07
O14545	TRAF-type zinc finger domain-containing protein 1 OS=Homo sapiens (Human) OX=9606 GN=TRAFD1 PE=1 SV=1	TRAFD1	-0.106653	0.713234	0.907357	1.96475e+07	15870519	1.24009e+07	2.15953e+07	1.85273e+07	1.20641e+07
Q9UBU8	Mortality factor 4-like protein 1 OS=Homo sapiens (Human) OX=9606 GN=MORF4L1 PE=1 SV=2	MORF4L1	-0.0386767	0.883515	0.965174	2.12294e+07	1.17836e+07	1.6087e+07	1.94892e+07	1.63739e+07	1.3667e+07
P55263	Adenosine kinase OS=Homo sapiens (Human) OX=9606 GN=ADK PE=1 SV=2	ADK	0.21777	0.0723756	0.480711	4.71352e+07	5.44439e+07	4.9958e+07	4.48555e+07	4.20668e+07	4.31995e+07
Q96KG9	N-terminal kinase-like protein OS=Homo sapiens (Human) OX=9606 GN=SCYL1 PE=1 SV=1	SCYL1	0.223499	0.164309	0.585053	3.63033e+07	3.60101e+07	2.96452e+07	3.31234e+07	2.67282e+07	2.75031e+07
P36405	ADP-ribosylation factor-like protein 3 OS=Homo sapiens (Human) OX=9606 GN=ARL3 PE=1 SV=2	ARL3	0.126855	0.390136	0.740172	1.61493e+08	1.4705e+08	1.30169e+08	1.47807e+08	1.3604e+08	1.18088e+08
Q15257	Serine/threonine-protein phosphatase 2A activator OS=Homo sapiens (Human) OX=9606 GN=PTPA PE=1 SV=3	PPP2R4; PTPA	-0.194077	0.203912	0.624017	1.20286e+08	1.13762e+08	1.04855e+08	1.19651e+08	1.51402e+08	1.18584e+08
Q9C0H2	Protein tweety homolog 3 OS=Homo sapiens (Human) OX=9606 GN=TTYH3 PE=1 SV=3	TTYH3	-0.264576	0.277736	0.672362	9.28898e+07	9.04014e+07	6.09846e+07	9.20411e+07	8.25591e+07	1.16829e+08
Q01469	Fatty acid-binding protein 5 OS=Homo sapiens (Human) OX=9606 GN=FABP5 PE=1 SV=3	FABP5	-0.0710287	0.520828	0.811227	5.46391e+08	6.46911e+08	6.24388e+08	6.24963e+08	6.4867e+08	6.31059e+08
P52294	Importin subunit alpha-5 OS=Homo sapiens (Human) OX=9606 GN=KPNA1 PE=1 SV=3	KPNA1	0.22941	0.0901243	0.510582	3.20082e+07	2.70613e+07	3.23183e+07	2.72911e+07	2.56414e+07	2.48266e+07
O75844	CAAX prenyl protease 1 homolog OS=Homo sapiens (Human) OX=9606 GN=ZMPSTE24 PE=1 SV=2	ZMPSTE24	0.0211068	0.875701	0.963447	4.56783e+07	5.25542e+07	4.86054e+07	4.27761e+07	4.76045e+07	5.48393e+07
P47985	Cytochrome b-c1 complex subunit Rieske, mitochondrial OS=Homo sapiens (Human) OX=9606 GN=UQCRFS1 PE=1 SV=2	UQCRFS1	-0.193791	0.169487	0.591072	2.10128e+08	1.82897e+08	2.16253e+08	2.38811e+08	2.0778e+08	2.50613e+08
O75436	Vacuolar protein sorting-associated protein 26A OS=Homo sapiens (Human) OX=9606 GN=VPS26A PE=1 SV=2	VPS26A	0.0314655	0.766136	0.92341	1.37372e+08	1.4057e+08	1.43085e+08	1.37409e+08	1.26529e+08	1.48856e+08
O75439	Mitochondrial-processing peptidase subunit beta OS=Homo sapiens (Human) OX=9606 GN=PMPCB PE=1 SV=2	PMPCB	-0.14253	0.263305	0.662961	4.42829e+07	41629462	4.93816e+07	4.8422e+07	4.67285e+07	5.41121e+07
Q15814	Tubulin-specific chaperone C OS=Homo sapiens (Human) OX=9606 GN=TBCC PE=1 SV=2	TBCC	-0.271838	0.0313463	0.408492	6.01741e+07	5.54646e+07	6.37624e+07	7.27656e+07	7.23433e+07	7.11474e+07
O75832	26S proteasome non-ATPase regulatory subunit 10 OS=Homo sapiens (Human) OX=9606 GN=PSMD10 PE=1 SV=1	PSMD10	0.37451	0.163618	0.585053	2.50111e+07	2.74876e+07	4.3354e+07	2.44355e+07	2.65435e+07	2.10913e+07
Q66K14	TBC1 domain family member 9B OS=Homo sapiens (Human) OX=9606 GN=TBC1D9B PE=1 SV=3	TBC1D9B	-0.172705	0.298822	0.685009	1.66878e+07	2.34845e+07	2.1945e+07	2.37661e+07	2.28838e+07	2.26464e+07
Q9HD26	Golgi-associated PDZ and coiled-coil motif-containing protein OS=Homo sapiens (Human) OX=9606 GN=GOPC PE=1 SV=1	GOPC	0.027454	0.9187	0.977176	2.7579e+07	2.84131e+07	2.9579e+07	3.45065e+07	3.39518e+07	1.86863e+07
P01111	GTPase NRas OS=Homo sapiens (Human) OX=9606 GN=NRAS PE=1 SV=1	NRAS	0.186793	0.49645	0.799528	7.27569e+06	1.22804e+07	1.0984e+07	6.82484e+06	1.03055e+07	9.46231e+06
Q13011	Delta(3,5)-Delta(2,4)-dienoyl-CoA isomerase, mitochondrial OS=Homo sapiens (Human) OX=9606 GN=ECH1 PE=1 SV=2	ECH1	-0.107949	0.333623	0.7075	2.39849e+08	2.29498e+08	2.08199e+08	2.54504e+08	2.30954e+08	2.44041e+08
P39687	Acidic leucine-rich nuclear phosphoprotein 32 family member A OS=Homo sapiens (Human) OX=9606 GN=ANP32A PE=1 SV=1	ANP32A	0.23266	0.0506783	0.451754	6.3336e+08	6.19689e+08	5.67876e+08	5.16051e+08	5.33314e+08	4.99218e+08
Q96EK7	Constitutive coactivator of peroxisome proliferator-activated receptor gamma OS=Homo sapiens (Human) OX=9606 GN=FAM120B PE=1 SV=1	FAM120B	-0.0807106	0.721024	0.90964	1.89905e+07	2.59208e+07	1.50114e+07	1.88477e+07	2.221e+07	2.0878e+07
Q15274	Nicotinate-nucleotide pyrophosphorylase [carboxylating] OS=Homo sapiens (Human) OX=9606 GN=QPRT PE=1 SV=3	QPRT	0.100848	0.539724	0.822653	1.62045e+08	1.5666e+08	1.18681e+08	1.43182e+08	1.23052e+08	1.38651e+08
O96028	Histone-lysine N-methyltransferase NSD2 OS=Homo sapiens (Human) OX=9606 GN=NSD2 PE=1 SV=1	NSD2	0.650927	0.0300324	0.408492	2.04463e+07	1.80826e+07	1.99943e+07	1.36452e+07	8.88382e+06	1.57527e+07
O14880	Microsomal glutathione S-transferase 3 OS=Homo sapiens (Human) OX=9606 GN=MGST3 PE=1 SV=1	MGST3	0.154326	0.254914	0.657134	1.41231e+08	1.50038e+08	1.23159e+08	1.12649e+08	1.29467e+08	1.2982e+08
P37235	Hippocalcin-like protein 1 OS=Homo sapiens (Human) OX=9606 GN=HPCAL1 PE=1 SV=3	HPCAL1	-0.109212	0.305283	0.691215	1.33106e+08	1.51102e+08	1.49499e+08	1.59104e+08	1.55888e+08	1.52138e+08
Q96AY4	Tetratricopeptide repeat protein 28 OS=Homo sapiens (Human) OX=9606 GN=TTC28 PE=1 SV=4	TTC28	-0.0744901	0.723073	0.910064	8.61662e+06	5.99475e+06	5.66779e+06	6.09455e+06	7.08107e+06	7.92051e+06
Q9BY67	Cell adhesion molecule 1 OS=Homo sapiens (Human) OX=9606 GN=CADM1 PE=1 SV=2	CADM1	0.179207	0.385927	0.735483	6.00741e+07	91470148	7.86938e+07	7.72203e+07	6.34254e+07	6.08236e+07
Q5VZE5	N-alpha-acetyltransferase 35, NatC auxiliary subunit OS=Homo sapiens (Human) OX=9606 GN=NAA35 PE=1 SV=1	NAA35	0.334553	0.230409	0.638638	2.48876e+07	3.63778e+07	2.56617e+07	2.42024e+07	2.83534e+07	1.68854e+07
O00401	Neural Wiskott-Aldrich syndrome protein OS=Homo sapiens (Human) OX=9606 GN=WASL PE=1 SV=2	WASL; ASB15	0.0439778	0.72273	0.910064	3.10448e+07	3.12383e+07	3.22196e+07	2.66038e+07	3.29449e+07	3.25348e+07
Q9P270	SLAIN motif-containing protein 2 OS=Homo sapiens (Human) OX=9606 GN=SLAIN2 PE=1 SV=2	SLAIN2	0.1141	0.547493	0.827201	3.75766e+07	3.42467e+07	3.25573e+07	3.78189e+07	2.51154e+07	3.4793e+07
Q13523	Serine/threonine-protein kinase PRP4 homolog OS=Homo sapiens (Human) OX=9606 GN=PRPF4B PE=1 SV=3	PRPF4B	-0.24134	0.237574	0.643742	4.94108e+07	3.23995e+07	4.63679e+07	4.638e+07	5.07737e+07	5.20667e+07
Q92544	Transmembrane 9 superfamily member 4 OS=Homo sapiens (Human) OX=9606 GN=TM9SF4 PE=1 SV=2	TM9SF4	-0.0256031	0.806522	0.935567	9.72078e+07	105917527	1.00135e+08	9.9953e+07	1.11176e+08	9.78513e+07
Q15417	Calponin-3 OS=Homo sapiens (Human) OX=9606 GN=CNN3 PE=1 SV=1	CNN3	0.543372	0.0207066	0.398247	1.86848e+08	1.76806e+08	1.67684e+08	1.43944e+08	9.59424e+07	1.29586e+08
P49407	Beta-arrestin-1 OS=Homo sapiens (Human) OX=9606 GN=ARRB1 PE=1 SV=2	ARRB1	-0.0499073	0.832819	0.947097	1.9171e+07	23589167	2.87088e+07	3.11361e+07	2.31497e+07	1.99817e+07
Q6UXV4	MICOS complex subunit MIC27 OS=Homo sapiens (Human) OX=9606 GN=APOOL PE=1 SV=1	APOOL	-0.39225	0.0263884	0.408492	2.55992e+07	2.22592e+07	2.62134e+07	2.85161e+07	3.62188e+07	3.26943e+07
Q9UL25	Ras-related protein Rab-21 OS=Homo sapiens (Human) OX=9606 GN=RAB21 PE=1 SV=3	RAB21	-0.152614	0.212643	0.629326	1.13498e+08	1.1427e+08	1.08284e+08	1.11526e+08	1.28366e+08	1.34737e+08
Q9NYB9	Abl interactor 2 OS=Homo sapiens (Human) OX=9606 GN=ABI2 PE=1 SV=1	ABI2	0.0641588	0.528137	0.816386	4.64803e+07	46724904	4.95229e+07	4.86269e+07	4.32623e+07	4.47401e+07
Q92905	COP9 signalosome complex subunit 5 OS=Homo sapiens (Human) OX=9606 GN=COPS5 PE=1 SV=4	COPS5	-0.223083	0.278125	0.672362	1.3758e+08	1.06479e+08	1.00792e+08	1.29982e+08	1.59798e+08	1.13045e+08
Q9H4W6	Transcription factor COE3 OS=Homo sapiens (Human) OX=9606 GN=EBF3 PE=1 SV=2	EBF3	-0.216325	0.404645	0.747589	4.07436e+07	30052577	2.69507e+07	4.56372e+07	2.83757e+07	3.99583e+07
Q92783	Signal transducing adapter molecule 1 OS=Homo sapiens (Human) OX=9606 GN=STAM PE=1 SV=3	STAM	-0.0539038	0.660525	0.885032	5.77743e+07	66585901	6.33214e+07	6.06656e+07	7.22096e+07	6.22029e+07
O75663	TIP41-like protein OS=Homo sapiens (Human) OX=9606 GN=TIPRL PE=1 SV=2	TIPRL	-0.157628	0.335809	0.709581	1.26003e+08	1.30559e+08	1.57141e+08	1.58364e+08	1.31751e+08	1.71958e+08
P21964	Catechol O-methyltransferase OS=Homo sapiens (Human) OX=9606 GN=COMT PE=1 SV=2	COMT	-0.169512	0.380325	0.730683	2.70917e+07	21412742	2.04034e+07	2.21444e+07	2.46123e+07	3.08944e+07
Q6ZVL6	UPF0606 protein KIAA1549L OS=Homo sapiens (Human) OX=9606 GN=KIAA1549L PE=2 SV=2	KIAA1549L	0.0720294	0.75814	0.921544	3.0069e+07	2.42252e+07	2.35774e+07	2.75324e+07	1.80866e+07	2.96915e+07
Q9H0U4	Ras-related protein Rab-1B OS=Homo sapiens (Human) OX=9606 GN=RAB1B PE=1 SV=1	RAB1B	-0.266688	0.0379081	0.414973	9.15958e+07	8.74443e+07	8.36314e+07	1.01999e+08	1.00717e+08	1.13533e+08
O76021	Ribosomal L1 domain-containing protein 1 OS=Homo sapiens (Human) OX=9606 GN=RSL1D1 PE=1 SV=3	RSL1D1	0.0546654	0.68373	0.895206	9.30148e+07	7.8843e+07	7.56399e+07	7.39847e+07	8.73505e+07	7.66111e+07
P50579	Methionine aminopeptidase 2 OS=Homo sapiens (Human) OX=9606 GN=METAP2 PE=1 SV=1	METAP2	0.336222	0.047283	0.44188	3.09307e+07	2.94371e+07	2.39763e+07	2.28353e+07	2.32276e+07	2.04559e+07
P55735	Protein SEC13 homolog OS=Homo sapiens (Human) OX=9606 GN=SEC13 PE=1 SV=3	SEC13	0.416493	0.157156	0.579926	1.41247e+08	1.37445e+08	1.00781e+08	6.8539e+07	1.23052e+08	9.75736e+07
P58546	Myotrophin OS=Homo sapiens (Human) OX=9606 GN=MTPN PE=1 SV=2	LUZP6; MTPN	-0.00896749	0.929293	0.980937	2.27548e+08	210880876	2.4381e+08	2.26531e+08	2.29429e+08	2.29342e+08
O95674	Phosphatidate cytidylyltransferase 2 OS=Homo sapiens (Human) OX=9606 GN=CDS2 PE=1 SV=1	CDS2	-0.282588	0.0535935	0.4573	1.02946e+08	113748331	1.05111e+08	1.18097e+08	1.28462e+08	1.46013e+08
P49354	Protein farnesyltransferase/geranylgeranyltransferase type-1 subunit alpha OS=Homo sapiens (Human) OX=9606 GN=FNTA PE=1 SV=1	FNTA	0.297675	0.0542805	0.4573	4.05771e+07	3.79392e+07	3.82207e+07	2.79597e+07	3.60499e+07	3.14344e+07
P49770	Translation initiation factor eIF-2B subunit beta OS=Homo sapiens (Human) OX=9606 GN=EIF2B2 PE=1 SV=3	EIF2B2	0.0473702	0.787802	0.931084	3.85881e+07	3.83291e+07	2.92081e+07	3.4193e+07	2.94632e+07	3.88586e+07
P28799	Progranulin OS=Homo sapiens (Human) OX=9606 GN=GRN PE=1 SV=2	GRN	0.401387	0.0739676	0.485874	2.98984e+07	3.51532e+07	3.2648e+07	2.1903e+07	2.1375e+07	3.18106e+07
P48426	Phosphatidylinositol 5-phosphate 4-kinase type-2 alpha OS=Homo sapiens (Human) OX=9606 GN=PIP4K2A PE=1 SV=2	PIP4K2A	0.168174	0.310966	0.692919	2.29346e+07	2.94654e+07	2.27003e+07	2.36267e+07	1.9524e+07	2.34415e+07
Q9H936	Mitochondrial glutamate carrier 1 OS=Homo sapiens (Human) OX=9606 GN=SLC25A22 PE=1 SV=1	SLC25A22	-0.104096	0.317698	0.697032	1.46052e+08	1.55819e+08	1.53977e+08	1.63268e+08	1.53864e+08	1.73202e+08
Q9NR31	GTP-binding protein SAR1a OS=Homo sapiens (Human) OX=9606 GN=SAR1A PE=1 SV=1	SAR1A	0.0841675	0.570313	0.837864	1.32637e+08	1.4354e+08	1.22454e+08	1.18478e+08	1.46965e+08	1.12395e+08
Q7L311	Armadillo repeat-containing X-linked protein 2 OS=Homo sapiens (Human) OX=9606 GN=ARMCX2 PE=2 SV=1	ARMCX2	-0.0435781	0.749179	0.918085	2.04481e+07	2.67701e+07	2.45618e+07	2.55233e+07	2.33684e+07	2.46804e+07
P49721	Proteasome subunit beta type-2 OS=Homo sapiens (Human) OX=9606 GN=PSMB2 PE=1 SV=1	PSMB2	0.144843	0.406399	0.748729	1.8463e+08	1.84242e+08	1.80787e+08	1.81777e+08	1.31715e+08	1.90056e+08
Q96T76	MMS19 nucleotide excision repair protein homolog OS=Homo sapiens (Human) OX=9606 GN=MMS19 PE=1 SV=2	MMS19	0.435976	0.118048	0.538899	1.18841e+07	7.72857e+06	1.21003e+07	8.86512e+06	8.26253e+06	6.12824e+06
Q9NQC7	Ubiquitin carboxyl-terminal hydrolase CYLD OS=Homo sapiens (Human) OX=9606 GN=CYLD PE=1 SV=1	CYLD	-0.0396329	0.774697	0.925419	2.23708e+07	25188960	2.81645e+07	2.85906e+07	2.37491e+07	2.53814e+07
P62820	Ras-related protein Rab-1A OS=Homo sapiens (Human) OX=9606 GN=RAB1A PE=1 SV=3	RAB1A	-0.225026	0.0406185	0.424123	8.06064e+08	8.09996e+08	8.46677e+08	9.3861e+08	9.70487e+08	9.68977e+08
Q5VUB5	Protein FAM171A1 OS=Homo sapiens (Human) OX=9606 GN=FAM171A1 PE=1 SV=1	FAM171A1	-0.381601	0.0334021	0.408492	6.24591e+06	5.48336e+06	6.61448e+06	7.13523e+06	7.70005e+06	9.11709e+06
P25098	Beta-adrenergic receptor kinase 1 OS=Homo sapiens (Human) OX=9606 GN=GRK2 PE=1 SV=2	ADRBK1; GRK2	-0.0470558	0.704176	0.902533	2.61094e+08	2.56977e+08	2.89492e+08	2.87917e+08	3.00796e+08	2.47333e+08
P15880	40S ribosomal protein S2 OS=Homo sapiens (Human) OX=9606 GN=RPS2 PE=1 SV=2	RPS2	0.285206	0.0282689	0.408492	5.87457e+08	5.86808e+08	5.75751e+08	5.22232e+08	4.58499e+08	4.58077e+08
O43347	RNA-binding protein Musashi homolog 1 OS=Homo sapiens (Human) OX=9606 GN=MSI1 PE=1 SV=1	MSI1	0.571567	0.00626274	0.294498	7.84647e+07	7.53612e+07	6.68275e+07	5.11293e+07	4.26722e+07	5.51806e+07
Q6IEE7	Transmembrane protein 132E OS=Homo sapiens (Human) OX=9606 GN=TMEM132E PE=1 SV=2		-0.066653	0.462244	0.783409	8.87047e+07	9.11436e+07	8.8474e+07	9.60735e+07	9.27946e+07	9.21628e+07
P51178	1-phosphatidylinositol 4,5-bisphosphate phosphodiesterase delta-1 OS=Homo sapiens (Human) OX=9606 GN=PLCD1 PE=1 SV=2	PLCD1	-0.353322	0.0536241	0.4573	1.46947e+07	1.22843e+07	1.17975e+07	1.80042e+07	1.73767e+07	1.41919e+07
O94874	E3 UFM1-protein ligase 1 OS=Homo sapiens (Human) OX=9606 GN=UFL1 PE=1 SV=2	UFL1	0.505018	0.00556105	0.276884	2.70511e+07	2.675e+07	2.66218e+07	2.16847e+07	1.74757e+07	1.77862e+07
Q9HC38	Glyoxalase domain-containing protein 4 OS=Homo sapiens (Human) OX=9606 GN=GLOD4 PE=1 SV=1	GLOD4	-0.0804312	0.445589	0.772847	3.00821e+08	288931465	2.99325e+08	3.27414e+08	2.87712e+08	3.26458e+08
Q92600	CCR4-NOT transcription complex subunit 9 OS=Homo sapiens (Human) OX=9606 GN=CNOT9 PE=1 SV=1	RQCD1; CNOT9	0.0780982	0.535944	0.820446	5.52508e+07	49669087	4.53834e+07	4.76787e+07	5.07095e+07	4.37904e+07
P61601	Neurocalcin-delta OS=Homo sapiens (Human) OX=9606 GN=NCALD PE=1 SV=2	NCALD	0.0986165	0.64088	0.875136	2.81856e+07	3.95959e+07	2.99019e+07	3.00015e+07	3.64136e+07	2.48834e+07
P30048	Thioredoxin-dependent peroxide reductase, mitochondrial OS=Homo sapiens (Human) OX=9606 GN=PRDX3 PE=1 SV=3	PRDX3	0.0183913	0.843739	0.951314	6.46581e+08	6.48388e+08	6.08751e+08	6.30889e+08	6.03669e+08	6.44966e+08
P25398	40S ribosomal protein S12 OS=Homo sapiens (Human) OX=9606 GN=RPS12 PE=1 SV=3	RPS12	0.240219	0.0346263	0.408492	3.01251e+08	2.89332e+08	2.89336e+08	2.58158e+08	2.4437e+08	2.4258e+08
O95163	Elongator complex protein 1 OS=Homo sapiens (Human) OX=9606 GN=ELP1 PE=1 SV=3	IKBKAP; ELP1	0.0450149	0.836323	0.947097	1.38825e+07	2.05779e+07	1.23512e+07	1.4321e+07	1.59144e+07	1.40982e+07
Q14315	Filamin-C OS=Homo sapiens (Human) OX=9606 GN=FLNC PE=1 SV=3	FLNC	1.25783	0.00369589	0.230507	8.7098e+06	6341495	5.02521e+06	2.24223e+06	2.53576e+06	3.56971e+06
Q06323	Proteasome activator complex subunit 1 OS=Homo sapiens (Human) OX=9606 GN=PSME1 PE=1 SV=1	PSME1	0.232616	0.0523138	0.457218	1.33922e+08	1.30019e+08	1.22704e+08	1.16359e+08	1.0763e+08	1.05175e+08
O75323	Protein NipSnap homolog 2 OS=Homo sapiens (Human) OX=9606 GN=NIPSNAP2 PE=1 SV=1	GBAS; NIPSNAP2	0.155476	0.341457	0.712985	6.68897e+07	73599913	5.97184e+07	6.36494e+07	5.04593e+07	6.62521e+07
Q9Y305	Acyl-coenzyme A thioesterase 9, mitochondrial OS=Homo sapiens (Human) OX=9606 GN=ACOT9 PE=1 SV=2	ACOT9	0.299839	0.0420679	0.42867	2.10547e+07	2.1814e+07	1.76191e+07	1.66493e+07	1.61693e+07	1.61138e+07
Q8IZQ1	WD repeat and FYVE domain-containing protein 3 OS=Homo sapiens (Human) OX=9606 GN=WDFY3 PE=1 SV=2	WDFY3	-0.300903	0.0277054	0.408492	3.59966e+07	32118254	3.25791e+07	3.85471e+07	4.36193e+07	4.18818e+07
Q96JG6	Syndetin OS=Homo sapiens (Human) OX=9606 GN=VPS50 PE=1 SV=3	CCDC132; VPS50	-0.124375	0.286835	0.676815	5.01913e+07	5.73281e+07	5.56144e+07	6.0665e+07	5.4917e+07	6.22099e+07
Q14692	Ribosome biogenesis protein BMS1 homolog OS=Homo sapiens (Human) OX=9606 GN=BMS1 PE=1 SV=1	BMS1	-0.191786	0.578624	0.841105	6.03707e+06	5444539	7.12625e+06	6.39245e+06	4.82934e+06	1.13056e+07
Q5GLZ8	Probable E3 ubiquitin-protein ligase HERC4 OS=Homo sapiens (Human) OX=9606 GN=HERC4 PE=1 SV=1	HERC4	0.00305473	0.984302	0.995401	3.68022e+07	3.1857e+07	4.05846e+07	3.99552e+07	3.12131e+07	3.79116e+07
Q9H9A5	CCR4-NOT transcription complex subunit 10 OS=Homo sapiens (Human) OX=9606 GN=CNOT10 PE=1 SV=1	CNOT10	0.457667	0.41369	0.752105	8.87337e+06	9.76792e+06	3.03365e+07	8.92754e+06	8.21579e+06	1.38408e+07
Q9Y233	cAMP and cAMP-inhibited cGMP 3',5'-cyclic phosphodiesterase 10A OS=Homo sapiens (Human) OX=9606 GN=PDE10A PE=1 SV=1	PDE10A	-0.252973	0.379769	0.730121	2.20889e+07	2.4323e+07	3.23507e+07	2.18382e+07	3.8926e+07	3.46001e+07
O15372	Eukaryotic translation initiation factor 3 subunit H OS=Homo sapiens (Human) OX=9606 GN=EIF3H PE=1 SV=1	EIF3H	0.351541	0.0453393	0.435732	1.06827e+08	8.57346e+07	9.8096e+07	7.31575e+07	6.88136e+07	8.59175e+07
P09661	U2 small nuclear ribonucleoprotein A' OS=Homo sapiens (Human) OX=9606 GN=SNRPA1 PE=1 SV=2	SNRPA1	0.172455	0.157967	0.58018	1.16418e+08	1.08885e+08	1.03492e+08	1.03864e+08	8.93584e+07	9.87532e+07
Q8TCJ2	Dolichyl-diphosphooligosaccharide--protein glycosyltransferase subunit STT3B OS=Homo sapiens (Human) OX=9606 GN=STT3B PE=1 SV=1	STT3B	-0.0730184	0.416228	0.753512	7.84872e+07	7.91159e+07	7.79692e+07	8.32669e+07	8.10495e+07	8.35036e+07
Q9NQG5	Regulation of nuclear pre-mRNA domain-containing protein 1B OS=Homo sapiens (Human) OX=9606 GN=RPRD1B PE=1 SV=1	RPRD1B	0.0732442	0.518946	0.810487	7.97744e+07	6.67692e+07	6.97051e+07	6.79451e+07	6.65257e+07	7.0536e+07
Q9UG63	ATP-binding cassette sub-family F member 2 OS=Homo sapiens (Human) OX=9606 GN=ABCF2 PE=1 SV=2	ABCF2	0.115803	0.432498	0.762404	3.67065e+07	4.52135e+07	4.02575e+07	3.40843e+07	3.60101e+07	4.27859e+07
Q96JG8	Melanoma-associated antigen D4 OS=Homo sapiens (Human) OX=9606 GN=MAGED4B PE=1 SV=3	MAGED4; MAGED4B	0.406423	0.0725019	0.480711	1.58168e+07	2.29486e+07	2.20666e+07	1.33892e+07	1.71301e+07	1.49989e+07
Q9UQB8	Brain-specific angiogenesis inhibitor 1-associated protein 2 OS=Homo sapiens (Human) OX=9606 GN=BAIAP2 PE=1 SV=1	BAIAP2	0.0203596	0.86248	0.958581	9.47376e+07	8.76588e+07	8.48623e+07	9.44514e+07	7.8885e+07	9.06658e+07
O14647	Chromodomain-helicase-DNA-binding protein 2 OS=Homo sapiens (Human) OX=9606 GN=CHD2 PE=1 SV=2	CHD2	0.0969243	0.424297	0.75813	2.09355e+07	1.94651e+07	1.69382e+07	1.76466e+07	1.74414e+07	1.83329e+07
O60885	Bromodomain-containing protein 4 OS=Homo sapiens (Human) OX=9606 GN=BRD4 PE=1 SV=2	BRD4	-0.569423	0.167531	0.589041	1.6821e+07	2.00402e+07	8.31293e+06	2.18911e+07	1.68628e+07	2.48056e+07
Q04726	Transducin-like enhancer protein 3 OS=Homo sapiens (Human) OX=9606 GN=TLE3 PE=1 SV=2	TLE3	0.136058	0.355882	0.72102	5.90288e+07	7.37715e+07	5.60861e+07	5.74717e+07	5.96136e+07	5.37199e+07
Q92785	Zinc finger protein ubi-d4 OS=Homo sapiens (Human) OX=9606 GN=DPF2 PE=1 SV=2	DPF2	0.852381	0.000333971	0.165077	3.20362e+07	3.45952e+07	3.25537e+07	1.90465e+07	1.97579e+07	1.62901e+07
Q8IWB7	WD repeat and FYVE domain-containing protein 1 OS=Homo sapiens (Human) OX=9606 GN=WDFY1 PE=1 SV=1	WDFY1	-0.067981	0.743951	0.916365	3.69448e+07	2.63443e+07	3.49739e+07	2.96825e+07	3.1453e+07	4.19968e+07
Q8N9F7	Lysophospholipase D GDPD1 OS=Homo sapiens (Human) OX=9606 GN=GDPD1 PE=1 SV=2	GDPD1	-0.215679	0.230742	0.638745	1.05187e+08	1.00827e+08	1.05747e+08	1.38341e+08	9.62161e+07	1.31942e+08
O75152	Zinc finger CCCH domain-containing protein 11A OS=Homo sapiens (Human) OX=9606 GN=ZC3H11A PE=1 SV=3	ZC3H11A	-0.218169	0.24491	0.648358	1.21128e+07	1.38372e+07	1.23078e+07	1.25843e+07	1.84811e+07	1.39617e+07
Q9Y3Z3	Deoxynucleoside triphosphate triphosphohydrolase SAMHD1 OS=Homo sapiens (Human) OX=9606 GN=SAMHD1 PE=1 SV=2	SAMHD1	0.194148	0.209574	0.627365	3.11228e+07	2.95387e+07	2.46415e+07	2.50993e+07	2.22233e+07	2.71227e+07
P06396	Gelsolin OS=Homo sapiens (Human) OX=9606 GN=GSN PE=1 SV=1	GSN	0.375589	0.0957368	0.520265	7.1996e+07	57592568	5.2822e+07	4.66052e+07	3.85524e+07	5.5823e+07
Q9UQ13	Leucine-rich repeat protein SHOC-2 OS=Homo sapiens (Human) OX=9606 GN=SHOC2 PE=1 SV=2	SHOC2	-0.249371	0.0362067	0.409095	8.41731e+07	9.02453e+07	9.00263e+07	9.97253e+07	1.07482e+08	1.07159e+08
Q8N6T3	ADP-ribosylation factor GTPase-activating protein 1 OS=Homo sapiens (Human) OX=9606 GN=ARFGAP1 PE=1 SV=2	ARFGAP1	-0.372283	0.019229	0.387694	2.25757e+07	2.54056e+07	2.55532e+07	3.10753e+07	2.91695e+07	3.50654e+07
Q06210	Glutamine--fructose-6-phosphate aminotransferase [isomerizing] 1 OS=Homo sapiens (Human) OX=9606 GN=GFPT1 PE=1 SV=3	GFPT1	0.519212	0.0170027	0.381322	3.20512e+07	3.04721e+07	2.33516e+07	2.01701e+07	1.7984e+07	2.13586e+07
Q9NR45	Sialic acid synthase OS=Homo sapiens (Human) OX=9606 GN=NANS PE=1 SV=2	NANS	0.135708	0.244744	0.648358	1.04227e+08	1.02515e+08	9.4152e+07	8.85217e+07	9.93794e+07	8.62366e+07
Q9BQ52	Zinc phosphodiesterase ELAC protein 2 OS=Homo sapiens (Human) OX=9606 GN=ELAC2 PE=1 SV=2	ELAC2	0.759067	0.00675474	0.309879	9.38113e+06	8.06107e+06	6.75452e+06	4.09597e+06	5.70618e+06	4.50852e+06
Q7Z4V5	Hepatoma-derived growth factor-related protein 2 OS=Homo sapiens (Human) OX=9606 GN=HDGFL2 PE=1 SV=1	HDGFRP2; HDGFL2	0.0426957	0.770069	0.92441	1.26302e+08	9.92297e+07	1.01485e+08	1.117e+08	9.46452e+07	1.1009e+08
P17066	Heat shock 70 kDa protein 6 OS=Homo sapiens (Human) OX=9606 GN=HSPA6 PE=1 SV=2	HSPA6	-0.314145	0.0602666	0.467965	650166	639946	629203		726783	870365
P11766	Alcohol dehydrogenase class-3 OS=Homo sapiens (Human) OX=9606 GN=ADH5 PE=1 SV=4	ADH5	-0.000944931	0.992499	0.997618	3.79054e+08	3.81503e+08	3.61695e+08	3.91649e+08	3.47202e+08	3.85405e+08
O95394	Phosphoacetylglucosamine mutase OS=Homo sapiens (Human) OX=9606 GN=PGM3 PE=1 SV=1	PGM3	-0.248311	0.249334	0.650794	3.49167e+07	3.18127e+07	3.0666e+07	5.00596e+07	3.09329e+07	3.68664e+07
Q96CP6	Protein Aster-A OS=Homo sapiens (Human) OX=9606 GN=GRAMD1A PE=1 SV=2	GRAMD1A	-0.293673	0.113377	0.53828	6.14511e+07	7.19007e+07	5.97885e+07	8.07207e+07	9.14637e+07	6.5896e+07
Q9NUP9	Protein lin-7 homolog C OS=Homo sapiens (Human) OX=9606 GN=LIN7C PE=1 SV=1	LIN7C	0.175361	0.289067	0.676815	3.08903e+07	3.05871e+07	4.03363e+07	3.30381e+07	2.80446e+07	2.85644e+07
Q9NZ94	Neuroligin-3 OS=Homo sapiens (Human) OX=9606 GN=NLGN3 PE=1 SV=2	NLGN3	-0.0438828	0.928837	0.980937	1.15636e+07	9.63769e+06	1.72127e+07	1.56198e+07	6.54521e+06	2.05564e+07
Q86X76	Deaminated glutathione amidase OS=Homo sapiens (Human) OX=9606 GN=NIT1 PE=1 SV=2	NIT1	0.0561757	0.832648	0.947097	3.25402e+07	40815054	2.68004e+07	3.97699e+07	2.33271e+07	3.41377e+07
Q15777	Metallophosphoesterase MPPED2 OS=Homo sapiens (Human) OX=9606 GN=MPPED2 PE=1 SV=1	MPPED2	-0.342614	0.145416	0.566835	3.98627e+07	5.57372e+07	6.34957e+07	7.39936e+07	6.66255e+07	5.83488e+07
P63027	Vesicle-associated membrane protein 2 OS=Homo sapiens (Human) OX=9606 GN=VAMP2 PE=1 SV=3	VAMP2	-0.344832	0.0188631	0.384068	3.51396e+08	4.04315e+08	3.66791e+08	4.46646e+08	5.08686e+08	4.69826e+08
Q9UFN0	Protein NipSnap homolog 3A OS=Homo sapiens (Human) OX=9606 GN=NIPSNAP3A PE=1 SV=2	NIPSNAP3A	-0.230798	0.242934	0.647005	7.4108e+07	1.05673e+08	1.07002e+08	1.08628e+08	1.02418e+08	1.21712e+08
P49590	Histidine--tRNA ligase, mitochondrial OS=Homo sapiens (Human) OX=9606 GN=HARS2 PE=1 SV=1	HARS2	-0.375554	0.0124099	0.351321	1.93807e+07	2.21051e+07	1.86011e+07	2.6587e+07	2.54283e+07	2.5738e+07
Q9BR76	Coronin-1B OS=Homo sapiens (Human) OX=9606 GN=CORO1B PE=1 SV=1	CORO1B	0.0525076	0.587053	0.845718	8.73402e+07	8.32213e+07	8.87928e+07	8.76121e+07	8.23782e+07	8.01735e+07
Q9NRW1	Ras-related protein Rab-6B OS=Homo sapiens (Human) OX=9606 GN=RAB6B PE=1 SV=1	RAB6B	-0.210265	0.0708934	0.480405	3.591e+08	3.97918e+08	4.06955e+08	4.55627e+08	4.43557e+08	4.45538e+08
A5A3E0	POTE ankyrin domain family member F OS=Homo sapiens (Human) OX=9606 GN=POTEF PE=1 SV=2	POTEF	-0.283758	0.791704	0.931405	851851	3.0481e+06		1.96162e+06
Q96GY0	Zinc finger C2HC domain-containing protein 1A OS=Homo sapiens (Human) OX=9606 GN=ZC2HC1A PE=1 SV=2	ZC2HC1A	-0.00868127	0.935787	0.982965	1.7453e+08	1.61504e+08	1.92499e+08	1.79761e+08	1.74362e+08	1.76268e+08
P15586	N-acetylglucosamine-6-sulfatase OS=Homo sapiens (Human) OX=9606 GN=GNS PE=1 SV=3	GNS	-0.13694	0.221389	0.636859	1.06119e+08	1.09381e+08	1.08799e+08	1.13547e+08	1.13485e+08	1.30293e+08
O43765	Small glutamine-rich tetratricopeptide repeat-containing protein alpha OS=Homo sapiens (Human) OX=9606 GN=SGTA PE=1 SV=1	SGTA	0.195716	0.146547	0.568254	3.50125e+08	3.88039e+08	3.59511e+08	3.57072e+08	2.89069e+08	3.14996e+08
P08240	Signal recognition particle receptor subunit alpha OS=Homo sapiens (Human) OX=9606 GN=SRPRA PE=1 SV=2	SRPR; SRPRA	0.117206	0.412309	0.75108	3.32294e+07	3.74998e+07	4.03348e+07	3.62169e+07	2.98554e+07	3.64291e+07
Q9UKM9	RNA-binding protein Raly OS=Homo sapiens (Human) OX=9606 GN=RALY PE=1 SV=1	RALY	0.24101	0.137944	0.559868	4.55425e+08	4.39087e+08	5.1777e+08	4.37252e+08	3.39197e+08	4.22928e+08
P82650	28S ribosomal protein S22, mitochondrial OS=Homo sapiens (Human) OX=9606 GN=MRPS22 PE=1 SV=1	MRPS22	-0.161594	0.194083	0.613761	3.57326e+07	3.4846e+07	3.71509e+07	3.76334e+07	3.81928e+07	4.50366e+07
P51812	Ribosomal protein S6 kinase alpha-3 OS=Homo sapiens (Human) OX=9606 GN=RPS6KA3 PE=1 SV=1	RPS6KA3	-0.050961	0.675851	0.891931	2.34073e+07	2.52364e+07	2.91427e+07	2.71883e+07	2.56642e+07	2.74297e+07
Q9UPA5	Protein bassoon OS=Homo sapiens (Human) OX=9606 GN=BSN PE=1 SV=4	BSN	-0.00797357	0.979298	0.994232	4.15719e+06	4.77852e+06	3.99139e+06	4.79437e+06	2.78933e+06	6.02818e+06
Q9NP80	Calcium-independent phospholipase A2-gamma OS=Homo sapiens (Human) OX=9606 GN=PNPLA8 PE=1 SV=1	PNPLA8	0.0724093	0.538147	0.821582	3.23058e+07	2.90666e+07	3.28734e+07	3.26242e+07	2.93853e+07	2.76985e+07
P24534	Elongation factor 1-beta OS=Homo sapiens (Human) OX=9606 GN=EEF1B2 PE=1 SV=3	EEF1B2	0.0575124	0.557209	0.828888	3.33634e+08	3.48793e+08	3.29213e+08	3.12534e+08	3.43709e+08	3.16437e+08
Q9UI26	Importin-11 OS=Homo sapiens (Human) OX=9606 GN=IPO11 PE=1 SV=1	IPO11	0.958076	0.0283264	0.408492	1.60296e+07	11931882	1.21744e+07	1.01475e+07	4.33149e+06	7.22525e+06
Q9BYD3	39S ribosomal protein L4, mitochondrial OS=Homo sapiens (Human) OX=9606 GN=MRPL4 PE=1 SV=1	MRPL4	-0.0826343	0.680194	0.892769	2.84277e+07	2.27573e+07	2.73889e+07	2.55977e+07	3.52494e+07	2.33191e+07
Q86VP3	Phosphofurin acidic cluster sorting protein 2 OS=Homo sapiens (Human) OX=9606 GN=PACS2 PE=1 SV=3	PACS2	-0.249738	0.4827	0.793502	1.27172e+07	1.42456e+07	7.10602e+06	1.56604e+07	1.46731e+07	9.41696e+06
P23193	Transcription elongation factor A protein 1 OS=Homo sapiens (Human) OX=9606 GN=TCEA1 PE=1 SV=2	TCEA1	0.244265	0.07933	0.491835	9.13658e+07	7.64463e+07	7.62998e+07	7.2409e+07	6.57623e+07	6.73443e+07
Q96C90	Protein phosphatase 1 regulatory subunit 14B OS=Homo sapiens (Human) OX=9606 GN=PPP1R14B PE=1 SV=3	PPP1R14B	-0.20731	0.204055	0.624017	1.54092e+07	1.51841e+07	1.64086e+07	1.82406e+07	2.12504e+07	1.52424e+07
P22061	Protein-L-isoaspartate(D-aspartate) O-methyltransferase OS=Homo sapiens (Human) OX=9606 GN=PCMT1 PE=1 SV=4	PCMT1	-0.145164	0.165942	0.587691	3.10071e+08	3.09967e+08	3.15475e+08	3.67998e+08	3.34969e+08	3.3265e+08
Q92878	DNA repair protein RAD50 OS=Homo sapiens (Human) OX=9606 GN=RAD50 PE=1 SV=1	RAD50	-0.132164	0.679215	0.892769	1.82973e+07	1.01677e+07	9.41643e+06	1.62839e+07	1.06507e+07	1.32958e+07
O75400	Pre-mRNA-processing factor 40 homolog A OS=Homo sapiens (Human) OX=9606 GN=PRPF40A PE=1 SV=2	PRPF40A	0.207309	0.190104	0.612346	6.09758e+07	5.67562e+07	5.58104e+07	5.46816e+07	4.1849e+07	5.48455e+07
P20338	Ras-related protein Rab-4A OS=Homo sapiens (Human) OX=9606 GN=RAB4A PE=1 SV=3	RAB4A	-0.10636	0.288209	0.676815	4.45855e+07	47960296	4.80863e+07	4.93958e+07	4.94666e+07	5.24986e+07
P29590	Protein PML OS=Homo sapiens (Human) OX=9606 GN=PML PE=1 SV=3	PML	-0.0376608	0.739268	0.915989	2.18293e+07	2.06993e+07	2.33511e+07	2.05359e+07	2.34541e+07	2.36909e+07
Q68D91	Metallo-beta-lactamase domain-containing protein 2 OS=Homo sapiens (Human) OX=9606 GN=MBLAC2 PE=1 SV=3	MBLAC2	0.232637	0.33074	0.705187	6.73635e+07	6.06692e+07	5.70131e+07	6.15625e+07	3.79087e+07	6.1549e+07
P60900	Proteasome subunit alpha type-6 OS=Homo sapiens (Human) OX=9606 GN=PSMA6 PE=1 SV=1	PSMA6	0.0489346	0.642679	0.876381	3.56663e+08	352683289	3.59172e+08	3.58815e+08	3.13606e+08	3.62659e+08
O95758	Polypyrimidine tract-binding protein 3 OS=Homo sapiens (Human) OX=9606 GN=PTBP3 PE=1 SV=2	PTBP3	-0.205965	0.275014	0.670558	2.06442e+07	23344020	1.55606e+07	2.21886e+07	2.15763e+07	2.4038e+07
Q9HCE3	Zinc finger protein 532 OS=Homo sapiens (Human) OX=9606 GN=ZNF532 PE=1 SV=2	ZNF532	0.230035	0.201434	0.621614	1.27057e+08	1.27462e+08	1.47074e+08	1.37219e+08	1.11792e+08	9.62384e+07
O15068	Guanine nucleotide exchange factor DBS OS=Homo sapiens (Human) OX=9606 GN=MCF2L PE=1 SV=2	MCF2L	-0.380447	0.0697752	0.480405	3.89501e+06	3.30204e+06	3.02719e+06	5.38245e+06	3.89725e+06	4.0942e+06
P48723	Heat shock 70 kDa protein 13 OS=Homo sapiens (Human) OX=9606 GN=HSPA13 PE=1 SV=1	HSPA13	-0.0175663	0.864382	0.959279	6.58308e+07	5.96519e+07	6.23192e+07	6.20679e+07	6.04127e+07	6.76931e+07
O94910	Adhesion G protein-coupled receptor L1 OS=Homo sapiens (Human) OX=9606 GN=ADGRL1 PE=1 SV=1	LPHN1; ADGRL1	-0.0899044	0.679286	0.892769	2.38448e+07	1.50298e+07	1.9426e+07	2.20206e+07	1.71938e+07	2.21678e+07
P54619	5'-AMP-activated protein kinase subunit gamma-1 OS=Homo sapiens (Human) OX=9606 GN=PRKAG1 PE=1 SV=1	PRKAG1	0.0392582	0.765633	0.923363	2.17139e+08	2.03088e+08	1.90992e+08	2.18284e+08	1.73055e+08	2.05484e+08
P60510	Serine/threonine-protein phosphatase 4 catalytic subunit OS=Homo sapiens (Human) OX=9606 GN=PPP4C PE=1 SV=1	PPP4C	0.666585	0.0690441	0.480405	3.58908e+07	4.69195e+07	3.00735e+07	1.62444e+07	2.39789e+07	3.25087e+07
P16157	Ankyrin-1 OS=Homo sapiens (Human) OX=9606 GN=ANK1 PE=1 SV=3	ANK1	-6.64	1e-17	2.17733e-16				3.16076e+06	4.24732e+06
P61088	Ubiquitin-conjugating enzyme E2 N OS=Homo sapiens (Human) OX=9606 GN=UBE2N PE=1 SV=1	UBE2N	0.0224019	0.801941	0.934017	5.31787e+08	515105650	5.34104e+08	5.1405e+08	5.33392e+08	5.09304e+08
Q9NP72	Ras-related protein Rab-18 OS=Homo sapiens (Human) OX=9606 GN=RAB18 PE=1 SV=1	RAB18	-0.194692	0.0857944	0.506338	1.72738e+08	1.74863e+08	1.91102e+08	2.01655e+08	2.1367e+08	2.00827e+08
P06737	Glycogen phosphorylase, liver form OS=Homo sapiens (Human) OX=9606 GN=PYGL PE=1 SV=4	PYGL	-0.0912092	0.8189	0.942172	1.19185e+07	7.65791e+06	1.56577e+07	1.574e+07	7.62602e+06	1.43921e+07
Q15907	Ras-related protein Rab-11B OS=Homo sapiens (Human) OX=9606 GN=RAB11B PE=1 SV=4	RAB11B	-0.154533	0.237178	0.643738	5.55813e+08	612941962	6.26803e+08	6.29571e+08	6.25388e+08	7.47898e+08
Q12792	Twinfilin-1 OS=Homo sapiens (Human) OX=9606 GN=TWF1 PE=1 SV=3	TWF1	0.112471	0.305676	0.691215	4.87935e+07	5.19543e+07	4.4763e+07	4.5821e+07	4.5444e+07	4.31311e+07
Q4KMP7	TBC1 domain family member 10B OS=Homo sapiens (Human) OX=9606 GN=TBC1D10B PE=1 SV=3	TBC1D10B	-0.106375	0.514726	0.807828	2.93524e+07	2.36738e+07	2.26831e+07	3.00229e+07	2.35292e+07	2.78368e+07
Q8WXI9	Transcriptional repressor p66-beta OS=Homo sapiens (Human) OX=9606 GN=GATAD2B PE=1 SV=1	GATAD2B	0.228212	0.222608	0.637556	2.65217e+07	2.21184e+07	2.55481e+07	2.16584e+07	1.7259e+07	2.49446e+07
O94880	PHD finger protein 14 OS=Homo sapiens (Human) OX=9606 GN=PHF14 PE=1 SV=2	PHF14	0.0644801	0.663397	0.886275	1.48571e+07	1.481e+07	1.88282e+07	1.50594e+07	1.42091e+07	1.69314e+07
Q6P1J9	Parafibromin OS=Homo sapiens (Human) OX=9606 GN=CDC73 PE=1 SV=1	CDC73	0.379269	0.0456549	0.437004	1.69279e+07	2.02731e+07	2.00873e+07	1.42934e+07	1.27902e+07	1.71363e+07
O43148	mRNA cap guanine-N7 methyltransferase OS=Homo sapiens (Human) OX=9606 GN=RNMT PE=1 SV=1	RNMT	0.104096	0.378402	0.730121	9.60185e+07	9.46807e+07	9.42721e+07	9.33014e+07	9.42148e+07	7.85207e+07
Q9NRN7	L-aminoadipate-semialdehyde dehydrogenase-phosphopantetheinyl transferase OS=Homo sapiens (Human) OX=9606 GN=AASDHPPT PE=1 SV=2	AASDHPPT	0.189538	0.18985	0.612337	2.19821e+08	1.73723e+08	2.1358e+08	1.65813e+08	1.79351e+08	1.84925e+08
O75153	Clustered mitochondria protein homolog OS=Homo sapiens (Human) OX=9606 GN=CLUH PE=1 SV=2	CLUH	0.793379	0.030453	0.408492	1.44591e+07	1.9399e+07	2.11353e+07	1.47816e+07	7.72921e+06	9.96736e+06
Q6P3W7	SCY1-like protein 2 OS=Homo sapiens (Human) OX=9606 GN=SCYL2 PE=1 SV=1	SCYL2	-0.0489111	0.620565	0.864292	4.29945e+07	3.95426e+07	4.16588e+07	4.42583e+07	4.37101e+07	4.05302e+07
Q9Y2G0	Protein EFR3 homolog B OS=Homo sapiens (Human) OX=9606 GN=EFR3B PE=1 SV=2	EFR3B	0.117913	0.394408	0.742333	1.51087e+07	1.57559e+07	1.76753e+07	1.40649e+07	1.3777e+07	1.69927e+07
Q6P4E1	Protein CASC4 OS=Homo sapiens (Human) OX=9606 GN=CASC4 PE=1 SV=2		-0.18397	0.262424	0.662961	2.57968e+07	3.05279e+07	3.66074e+07	3.38521e+07	3.489e+07	3.57838e+07
P28070	Proteasome subunit beta type-4 OS=Homo sapiens (Human) OX=9606 GN=PSMB4 PE=1 SV=4	PSMB4	0.0863035	0.509101	0.806531	2.35469e+08	2.2227e+08	2.43117e+08	2.11747e+08	1.99113e+08	2.52216e+08
P82933	28S ribosomal protein S9, mitochondrial OS=Homo sapiens (Human) OX=9606 GN=MRPS9 PE=1 SV=2	MRPS9	0.696298	0.290316	0.677207	3.46843e+07	3.9389e+07	1.56996e+08	3.8125e+07	3.09625e+07	4.27101e+07
Q14137	Ribosome biogenesis protein BOP1 OS=Homo sapiens (Human) OX=9606 GN=BOP1 PE=1 SV=2	BOP1	-0.0612998	0.858549	0.958062	2.03534e+08	1.01577e+08	8.59025e+07	1.24928e+08	1.2309e+08	1.31194e+08
Q9BVK6	Transmembrane emp24 domain-containing protein 9 OS=Homo sapiens (Human) OX=9606 GN=TMED9 PE=1 SV=2	TMED9	-0.307554	0.0314212	0.408492	9.87019e+07	1.04041e+08	9.68502e+07	1.23337e+08	1.12413e+08	1.35979e+08
O15484	Calpain-5 OS=Homo sapiens (Human) OX=9606 GN=CAPN5 PE=1 SV=2	CAPN5	0.0517856	0.734632	0.915577	3.94061e+07	4.43753e+07	3.1859e+07	3.51582e+07	3.77648e+07	3.76754e+07
Q9UIQ6	Leucyl-cystinyl aminopeptidase OS=Homo sapiens (Human) OX=9606 GN=LNPEP PE=1 SV=3	LNPEP	-0.118813	0.502827	0.802817	7.07405e+07	9.52359e+07	8.92504e+07	7.95106e+07	9.26064e+07	1.04547e+08
P20290	Transcription factor BTF3 OS=Homo sapiens (Human) OX=9606 GN=BTF3 PE=1 SV=1	BTF3	0.517405	0.0321997	0.408492	8.87174e+07	75858172	5.69873e+07	4.95209e+07	4.77333e+07	5.53243e+07
Q86YM7	Homer protein homolog 1 OS=Homo sapiens (Human) OX=9606 GN=HOMER1 PE=1 SV=2	HOMER1	-0.0245771	0.872263	0.9619	3.35983e+07	3.26383e+07	2.46982e+07	2.98191e+07	3.18795e+07	2.99847e+07
Q13526	Peptidyl-prolyl cis-trans isomerase NIMA-interacting 1 OS=Homo sapiens (Human) OX=9606 GN=PIN1 PE=1 SV=1	PIN1	0.138816	0.354048	0.720375	1.21897e+08	1.34967e+08	1.3876e+08	1.0708e+08	1.40661e+08	1.13564e+08
P24468	COUP transcription factor 2 OS=Homo sapiens (Human) OX=9606 GN=NR2F2 PE=1 SV=1	NR2F2	-0.21148	0.711136	0.906328	3.61075e+06	1.7671e+06	2.78787e+06	1.92463e+06	2.16138e+06	6.638e+06
Q9NPH2	Inositol-3-phosphate synthase 1 OS=Homo sapiens (Human) OX=9606 GN=ISYNA1 PE=1 SV=1	ISYNA1	0.406359	0.0538748	0.4573	1.77935e+08	1.61669e+08	1.52141e+08	1.26602e+08	1.48034e+08	1.00312e+08
O15498	Synaptobrevin homolog YKT6 OS=Homo sapiens (Human) OX=9606 GN=YKT6 PE=1 SV=1	YKT6	-0.196355	0.109162	0.536258	1.67909e+08	1.54812e+08	1.68474e+08	1.71538e+08	1.95689e+08	1.9625e+08
P43897	Elongation factor Ts, mitochondrial OS=Homo sapiens (Human) OX=9606 GN=TSFM PE=1 SV=2	TSFM	0.0420892	0.743149	0.915989	5.33467e+07	6.05101e+07	5.97018e+07	4.98839e+07	6.21046e+07	5.69939e+07
O60216	Double-strand-break repair protein rad21 homolog OS=Homo sapiens (Human) OX=9606 GN=RAD21 PE=1 SV=2	RAD21	1.81645	0.0661221	0.476283	2.30224e+07	1.38145e+08	1.65056e+07	9.17183e+06	1.14598e+07	1.14306e+07
P07737	Profilin-1 OS=Homo sapiens (Human) OX=9606 GN=PFN1 PE=1 SV=2	PFN1	0.221625	0.0832078	0.501082	1.2675e+09	1.25984e+09	1.17565e+09	1.07183e+09	9.65091e+08	1.14472e+09
P31937	3-hydroxyisobutyrate dehydrogenase, mitochondrial OS=Homo sapiens (Human) OX=9606 GN=HIBADH PE=1 SV=2	HIBADH	0.0357903	0.786667	0.931084	1.69277e+07	2.10777e+07	1.69225e+07	1.79152e+07	1.86569e+07	1.67689e+07
Q9NS69	Mitochondrial import receptor subunit TOM22 homolog OS=Homo sapiens (Human) OX=9606 GN=TOMM22 PE=1 SV=3	TOMM22	-0.0395601	0.765264	0.923363	1.15401e+08	1.26787e+08	1.07546e+08	1.09269e+08	1.15612e+08	1.35239e+08
P49674	Casein kinase I isoform epsilon OS=Homo sapiens (Human) OX=9606 GN=CSNK1E PE=1 SV=1	CSNK1E; LOC400927-CSNK1E	-0.00465977	0.966934	0.991389	7.80802e+07	7.3638e+07	6.69941e+07	7.61685e+07	6.78994e+07	7.52049e+07
Q9UKF6	Cleavage and polyadenylation specificity factor subunit 3 OS=Homo sapiens (Human) OX=9606 GN=CPSF3 PE=1 SV=1	CPSF3	0.293947	0.125795	0.545829	3.1527e+07	2.90118e+07	2.91666e+07	2.87138e+07	2.58229e+07	1.95248e+07
P54727	UV excision repair protein RAD23 homolog B OS=Homo sapiens (Human) OX=9606 GN=RAD23B PE=1 SV=1	RAD23B	0.0445977	0.683672	0.895206	2.81817e+08	2.46171e+08	2.50116e+08	2.50228e+08	2.38279e+08	2.65247e+08
Q6STE5	SWI/SNF-related matrix-associated actin-dependent regulator of chromatin subfamily D member 3 OS=Homo sapiens (Human) OX=9606 GN=SMARCD3 PE=1 SV=1	SMARCD3	0.185788	0.363178	0.723231	1.66341e+07	1.64758e+07	1.44108e+07	1.77535e+07	1.3441e+07	1.12469e+07
Q9UIC8	Leucine carboxyl methyltransferase 1 OS=Homo sapiens (Human) OX=9606 GN=LCMT1 PE=1 SV=2	LCMT1	-0.00395267	0.966616	0.991389	5.9619e+07	5.99673e+07	5.68702e+07	5.96743e+07	5.61014e+07	6.12341e+07
Q86UL8	Membrane-associated guanylate kinase, WW and PDZ domain-containing protein 2 OS=Homo sapiens (Human) OX=9606 GN=MAGI2 PE=1 SV=3	MAGI2	0.0829254	0.741135	0.915989	1.03665e+07	1.3024e+07	8.77195e+06	9.21088e+06	1.32973e+07	8.138e+06
Q01844	RNA-binding protein EWS OS=Homo sapiens (Human) OX=9606 GN=EWSR1 PE=1 SV=1	EWSR1	-0.0460777	0.680937	0.893391	4.54406e+08	440342998	4.3861e+08	4.72183e+08	4.12613e+08	4.95761e+08
Q96T58	Msx2-interacting protein OS=Homo sapiens (Human) OX=9606 GN=SPEN PE=1 SV=1	SPEN	0.0648793	0.634127	0.871346	7.35296e+06	7.62847e+06	7.36718e+06	8.30971e+06	6.90946e+06	6.28896e+06
P40763	Signal transducer and activator of transcription 3 OS=Homo sapiens (Human) OX=9606 GN=STAT3 PE=1 SV=2	STAT3	0.56947	0.00407399	0.241294	1.47426e+07	1.44284e+07	1.43182e+07	9.21599e+06	8.90285e+06	1.13586e+07
Q3ZCQ8	Mitochondrial import inner membrane translocase subunit TIM50 OS=Homo sapiens (Human) OX=9606 GN=TIMM50 PE=1 SV=2	TIMM50	-0.117909	0.452673	0.775618	7.93564e+07	7.05121e+07	6.74334e+07	6.99222e+07	7.39479e+07	9.32528e+07
O95470	Sphingosine-1-phosphate lyase 1 OS=Homo sapiens (Human) OX=9606 GN=SGPL1 PE=1 SV=3	SGPL1	0.206036	0.214513	0.630437	4.51935e+07	40965745	4.05954e+07	3.43668e+07	3.22583e+07	4.41698e+07
P36542	ATP synthase subunit gamma, mitochondrial OS=Homo sapiens (Human) OX=9606 GN=ATP5F1C PE=1 SV=1	ATP5C1	-0.00152102	0.988679	0.996754	5.79076e+08	6.60818e+08	6.08273e+08	6.46799e+08	5.78003e+08	6.24581e+08
Q9Y2I1	Nischarin OS=Homo sapiens (Human) OX=9606 GN=NISCH PE=1 SV=3	NISCH	-0.181439	0.424493	0.758251	6.01985e+06	5.32919e+06	8.18419e+06	8.66378e+06	7.18911e+06	6.14746e+06
Q13123	Protein Red OS=Homo sapiens (Human) OX=9606 GN=IK PE=1 SV=3	IK	0.144439	0.353483	0.720265	3.1976e+07	3.06899e+07	2.99462e+07	2.47212e+07	3.36992e+07	2.61234e+07
Q13907	Isopentenyl-diphosphate Delta-isomerase 1 OS=Homo sapiens (Human) OX=9606 GN=IDI1 PE=1 SV=2	IDI1	0.0683863	0.579064	0.841332	9.21093e+07	82503397	9.53545e+07	8.26072e+07	9.50063e+07	8.00916e+07
P19086	Guanine nucleotide-binding protein G(z) subunit alpha OS=Homo sapiens (Human) OX=9606 GN=GNAZ PE=1 SV=3	GNAZ	-0.20764	0.297433	0.683057	5.97937e+07	7.70105e+07	9.04856e+07	9.54636e+07	7.78015e+07	8.63927e+07
Q12830	Nucleosome-remodeling factor subunit BPTF OS=Homo sapiens (Human) OX=9606 GN=BPTF PE=1 SV=3	BPTF	0.0463918	0.806284	0.935567	2.76965e+07	2.39492e+07	2.05052e+07	2.0089e+07	2.81657e+07	2.18276e+07
P42684	Tyrosine-protein kinase ABL2 OS=Homo sapiens (Human) OX=9606 GN=ABL2 PE=1 SV=1	ABL2	-0.217512	0.356082	0.72102	7.79052e+06	7.86754e+06	1.19474e+07	1.24118e+07	9.1706e+06	1.01129e+07
Q08495	Dematin OS=Homo sapiens (Human) OX=9606 GN=DMTN PE=1 SV=3	DMTN; EPB49	-0.0473854	0.781997	0.929641	3.41726e+07	3.66128e+07	3.39697e+07	3.77648e+07	4.2823e+07	2.90022e+07
P54709	Sodium/potassium-transporting ATPase subunit beta-3 OS=Homo sapiens (Human) OX=9606 GN=ATP1B3 PE=1 SV=1	ATP1B3	-0.0309562	0.834903	0.947097	1.53914e+08	1.94941e+08	1.71857e+08	1.87284e+08	1.54228e+08	1.90389e+08
P51148	Ras-related protein Rab-5C OS=Homo sapiens (Human) OX=9606 GN=RAB5C PE=1 SV=2	RAB5C	-0.105262	0.274757	0.670365	3.50467e+08	334371193	3.29131e+08	3.67593e+08	3.53234e+08	3.69723e+08
O94888	UBX domain-containing protein 7 OS=Homo sapiens (Human) OX=9606 GN=UBXN7 PE=1 SV=2	UBXN7	0.133868	0.218393	0.634577	5.19746e+07	5.50987e+07	5.44143e+07	5.29433e+07	4.68722e+07	4.75363e+07
O14662	Syntaxin-16 OS=Homo sapiens (Human) OX=9606 GN=STX16 PE=1 SV=3	STX16	0.0154873	0.940984	0.984598	2.52282e+07	2.56694e+07	2.98968e+07	2.95016e+07	2.00618e+07	3.16756e+07
Q04446	1,4-alpha-glucan-branching enzyme OS=Homo sapiens (Human) OX=9606 GN=GBE1 PE=1 SV=3	GBE1	0.182772	0.491689	0.797129	1.18705e+07	1.70795e+07	1.8902e+07	1.55377e+07	1.05314e+07	1.60148e+07
P21127	Cyclin-dependent kinase 11B OS=Homo sapiens (Human) OX=9606 GN=CDK11B PE=1 SV=4		0.143808	0.485919	0.794445	5.24035e+07	4.91893e+07	4.05229e+07	5.28324e+07	3.45048e+07	4.24893e+07
Q9UNH7	Sorting nexin-6 OS=Homo sapiens (Human) OX=9606 GN=SNX6 PE=1 SV=1	SNX6	0.153149	0.294271	0.679796	1.5251e+08	1.56231e+08	1.5452e+08	1.64093e+08	1.32621e+08	1.23039e+08
Q9BYP7	Serine/threonine-protein kinase WNK3 OS=Homo sapiens (Human) OX=9606 GN=WNK3 PE=1 SV=3	WNK3	-0.93422	0.390998	0.741333	1.43931e+06	1.95023e+07	1.51926e+07	1.32471e+07	1.71459e+07	1.31001e+07
P10644	cAMP-dependent protein kinase type I-alpha regulatory subunit OS=Homo sapiens (Human) OX=9606 GN=PRKAR1A PE=1 SV=1	PRKAR1A	-0.045135	0.671057	0.890501	5.55982e+07	5.70783e+07	5.43981e+07	6.08387e+07	5.94674e+07	5.24105e+07
Q14690	Protein RRP5 homolog OS=Homo sapiens (Human) OX=9606 GN=PDCD11 PE=1 SV=3	PDCD11	0.355919	0.238126	0.643742	1.78698e+07	1.40339e+07	1.13641e+07	1.01393e+07	8.72023e+06	1.5377e+07
A0FGR8	Extended synaptotagmin-2 OS=Homo sapiens (Human) OX=9606 GN=ESYT2 PE=1 SV=1	ESYT2	0.497855	0.286715	0.676815	1.40481e+07	16258974	1.46596e+07	1.26469e+07	5.45999e+06	1.72207e+07
P46782	40S ribosomal protein S5 OS=Homo sapiens (Human) OX=9606 GN=RPS5 PE=1 SV=4	RPS5	0.288566	0.0538997	0.4573	4.1334e+08	4.19983e+08	3.93431e+08	3.79721e+08	2.99233e+08	3.29862e+08
Q06787	Synaptic functional regulator FMR1 OS=Homo sapiens (Human) OX=9606 GN=FMR1 PE=1 SV=1	FMR1	-0.0280274	0.912658	0.975379	2.06595e+07	1.58696e+07	1.09381e+07	1.6794e+07	1.60117e+07	1.41367e+07
Q9Y657	Spindlin-1 OS=Homo sapiens (Human) OX=9606 GN=SPIN1 PE=1 SV=3	SPIN1	-0.216919	0.0988302	0.524637	5.94412e+07	5.50128e+07	4.94679e+07	6.11102e+07	6.18735e+07	6.71668e+07
P83916	Chromobox protein homolog 1 OS=Homo sapiens (Human) OX=9606 GN=CBX1 PE=1 SV=1	CBX1	-0.0723899	0.459953	0.781972	1.90138e+08	2.00072e+08	1.91022e+08	1.93027e+08	2.12847e+08	2.05602e+08
P26583	High mobility group protein B2 OS=Homo sapiens (Human) OX=9606 GN=HMGB2 PE=1 SV=2	HMGB2	0.483619	0.0435614	0.428931	3.56802e+08	3.16419e+08	2.83878e+08	2.41669e+08	1.78992e+08	2.71029e+08
P20336	Ras-related protein Rab-3A OS=Homo sapiens (Human) OX=9606 GN=RAB3A PE=1 SV=1	RAB3A	-0.322106	0.0155707	0.375819	1.25439e+08	1.31516e+08	1.28574e+08	1.51854e+08	1.72076e+08	1.58601e+08
P49069	Calcium signal-modulating cyclophilin ligand OS=Homo sapiens (Human) OX=9606 GN=CAMLG PE=1 SV=1	CAMLG	-0.0995969	0.447524	0.77331	1.19961e+08	1.02709e+08	1.10895e+08	1.15988e+08	1.08706e+08	1.33302e+08
Q9H7Z7	Prostaglandin E synthase 2 OS=Homo sapiens (Human) OX=9606 GN=PTGES2 PE=1 SV=1	PTGES2	0.191654	0.499984	0.800866	3.22086e+07	3.34929e+07	2.83099e+07	3.85456e+07	1.90069e+07	2.79831e+07
Q86YS7	C2 domain-containing protein 5 OS=Homo sapiens (Human) OX=9606 GN=C2CD5 PE=1 SV=1	C2CD5; KIAA0528	-0.0796796	0.656603	0.882591	3.73122e+07	4.29771e+07	3.27252e+07	4.18892e+07	3.28416e+07	4.50198e+07
Q9UKF7	Cytoplasmic phosphatidylinositol transfer protein 1 OS=Homo sapiens (Human) OX=9606 GN=PITPNC1 PE=1 SV=3	PITPNC1	0.0346127	0.845546	0.951901	4.13224e+07	4.18564e+07	5.3688e+07	4.89539e+07	4.77135e+07	3.69946e+07
P00491	Purine nucleoside phosphorylase OS=Homo sapiens (Human) OX=9606 GN=PNP PE=1 SV=2	PNP	0.0769062	0.553801	0.827794	3.33678e+07	2.72703e+07	3.44405e+07	2.98342e+07	2.90226e+07	3.08449e+07
P67936	Tropomyosin alpha-4 chain OS=Homo sapiens (Human) OX=9606 GN=TPM4 PE=1 SV=3	TPM4	0.115362	0.297399	0.683057	4.17421e+08	4.25914e+08	3.7524e+08	3.5515e+08	3.78771e+08	3.90152e+08
Q9BW62	Katanin p60 ATPase-containing subunit A-like 1 OS=Homo sapiens (Human) OX=9606 GN=KATNAL1 PE=1 SV=1	KATNAL1	-0.10693	0.427429	0.759333	4.09557e+07	3.62436e+07	4.67913e+07	4.31531e+07	4.66939e+07	4.30533e+07
Q92890	Ubiquitin recognition factor in ER-associated degradation protein 1 OS=Homo sapiens (Human) OX=9606 GN=UFD1 PE=1 SV=3	UFD1L; UFD1	0.219272	0.196129	0.615439	5.82734e+07	6.55116e+07	5.48459e+07	6.08355e+07	4.83034e+07	4.51622e+07
Q9Y4X5	E3 ubiquitin-protein ligase ARIH1 OS=Homo sapiens (Human) OX=9606 GN=ARIH1 PE=1 SV=2	ARIH1	0.462571	0.0527013	0.4573	3.18886e+07	3.07415e+07	3.32681e+07	2.54229e+07	1.75892e+07	2.78725e+07
Q96B86	Repulsive guidance molecule A OS=Homo sapiens (Human) OX=9606 GN=RGMA PE=1 SV=3	RGMA	-0.13701	0.29417	0.679796	5.40236e+07	6.52779e+07	6.00412e+07	6.64476e+07	6.02358e+07	7.03392e+07
Q13126	S-methyl-5'-thioadenosine phosphorylase OS=Homo sapiens (Human) OX=9606 GN=MTAP PE=1 SV=2	MTAP	0.1478	0.307669	0.69208	5.58269e+07	4.8051e+07	4.67831e+07	4.00885e+07	5.0314e+07	4.57561e+07
Q92667	A-kinase anchor protein 1, mitochondrial OS=Homo sapiens (Human) OX=9606 GN=AKAP1 PE=1 SV=1	AKAP1	-0.116244	0.397722	0.743926	9.29889e+06	1.1622e+07	1.00587e+07	1.07014e+07	1.22471e+07	1.05622e+07
Q9H6T3	RNA polymerase II-associated protein 3 OS=Homo sapiens (Human) OX=9606 GN=RPAP3 PE=1 SV=2	RPAP3	-0.176722	0.491137	0.797129	4.87812e+07	5.84221e+07	4.75548e+07	5.14204e+07	8.21707e+07	4.63199e+07
P51648	Aldehyde dehydrogenase family 3 member A2 OS=Homo sapiens (Human) OX=9606 GN=ALDH3A2 PE=1 SV=1	ALDH3A2	-0.242429	0.214345	0.630437	8.08473e+07	1.06142e+08	6.90743e+07	9.54374e+07	1.00667e+08	1.02141e+08
[truncated: 4,050 more rows]
