# Supplementary material for: P97/VCP ATPase inhibitors can rescue p97 mutation-linked motor neuron degeneration
Source: Brain Commun. 2022 Jul 6;4(4):fcac176. doi: 10.1093/braincomms/fcac176 (PMC9294923; doi:10.1093/braincomms/fcac176)
Supplement: fcac176_Supplementary_Data [file fcac176_supplementary_data.zip › Supplementary Table 6.xlsx]

## Sheet: gProfiler_hsapiens
source	term_name	term_id	adjusted_p_value	negative_log10_of_adjusted_p_value	term_size	query_size	intersection_size	effective_domain_size	intersections
GO:MF	RNA binding	GO:0003723	8.37154e-21	20.0772	1943	748	170	18676	FLNA,MYO5A,PARP1,GCN1,SND1,HNRNPU,CTNNA1,UPF1,VIM,DICER1,EIF3A,ACTN1,PTBP2,DDX3X,GOT2,EIF4G1,HNRNPA2B1,EIF3C,EIF4G3,PTBP1,DDX6,CYFIP1,XPO5,RACK1,NCBP1,IGF2BP3,TOP2A,MSN,SLC3A2,RPL4,EEF1D,RCC2,SERBP1,YBX1,DDX21,ANXA2,ABCF1,FARSB,NAP1L1,ELAVL3,PRDX1,SIN3A,SERPINH1,SSB,EIF3M,GIGYF2,KPNA2,EIF3I,AIMP1,DIAPH1,RPL5,EIF2S1,RPL9,FLNB,RPL6,SMARCE1,AQR,PHF6,RPL7A,EIF3F,EXOSC10,PPP1R8,RPS3A,METAP2,RPS2,MSI1,…
GO:MF	protein binding	GO:0005515	1.74243e-12	11.7588	14767	748	671	18676	FLNA,MYO5A,CLASP2,NES,PARP1,GCN1,KIF21B,SND1,HNRNPU,HK1,CTNNA1,UPF1,VIM,DICER1,JUP,EIF3A,NASP,ACTN1,VCL,PTBP2,CAD,DDX3X,SEC16A,GOT2,EIF4G1,HNRNPA2B1,EPHB2,AGRN,MTHFD1,EIF3C,EPB41L3,IPO7,EIF4G3,ANXA6,PTBP1,TF,DDX6,VGF,CYFIP1,TNPO3,XPO5,RACK1,ATP6V0A1,ATL1,GLDC,NCBP1,H2AFY2,IGF2BP3,TOP2A,MSN,NUP93,VAC14,VDAC1,MSH2,USP11,SYMPK,RBBP4,MSH6,SLC3A2,PACS1,PAICS,TLN1,RPL4,RCN1,EEF1D,ZMYM3,GSTP1,RCC2,MCM7,…
GO:MF	structural constituent of ribosome	GO:0003735	1.70057e-10	9.76941	171	748	32	18676	RPL4,RPL5,RPL9,RPL6,RPL7A,RPS3A,RPS2,RPS12,RPL12,RPS14,RPS7,RPS17,RPS15,RPS21,RPS18,RPS15A,MRPL9,RPL7L1,RPL14,RPS9,RPS19,RPL13A,RPL23A,RPL15,RPS24,RPS20,RPL26L1,RPL18A,RPS27,RPL36,RPL27A,RPL35
GO:MF	cadherin binding	GO:0045296	5.4674e-10	9.26222	333	748	45	18676	FLNA,GCN1,SND1,CTNNA1,JUP,VCL,DDX3X,DDX6,RACK1,SLC3A2,PAICS,TLN1,EEF1D,SERBP1,ANXA2,PRDX1,TJP1,NUDC,GIGYF2,FLNB,RPL6,CLIC1,RPL7A,CLINT1,CNN3,RAB1A,RPS2,EIF2A,SH3GLB1,MB21D2,DNAJB1,PLIN3,TAGLN2,TMEM2,CHMP4B,RPL14,CDH4,PTPRO,RPL23A,RPL15,CC2D1A,SNX5,NDRG1,SWAP70,CCS
GO:MF	nucleic acid binding	GO:0003676	5.051e-09	8.29662	4276	748	251	18676	FLNA,MYO5A,PARP1,GCN1,SND1,HNRNPU,CTNNA1,UPF1,VIM,DICER1,EIF3A,ACTN1,PTBP2,DDX3X,GOT2,EIF4G1,HNRNPA2B1,EIF3C,EIF4G3,PTBP1,DDX6,CYFIP1,XPO5,RACK1,NCBP1,H2AFY2,IGF2BP3,TOP2A,MSN,MSH2,RBBP4,MSH6,SLC3A2,RPL4,EEF1D,ZMYM3,RCC2,MCM7,SMARCC1,SERBP1,YBX1,DDX21,ANXA2,ABCF1,FARSB,NAP1L1,MYT1,ELAVL3,MCM3,PRDX1,SIN3A,MCM4,SERPINH1,SSB,EIF3M,MCM6,GIGYF2,KPNA2,EIF3I,AIMP1,RPA1,DIAPH1,RPL5,KDM3B,PBX1,MCM5,EIF2S1…
GO:MF	heterocyclic compound binding	GO:1901363	2.44015e-08	7.61258	6228	748	334	18676	FLNA,MYO5A,PARP1,GCN1,KIF21B,SND1,HNRNPU,HK1,CTNNA1,UPF1,VIM,DICER1,EIF3A,ACTN1,PTBP2,CAD,DDX3X,GOT2,EIF4G1,HNRNPA2B1,EPHB2,MTHFD1,EIF3C,EIF4G3,ACSL4,ANXA6,PTBP1,DDX6,CYFIP1,XPO5,RACK1,ATL1,GLDC,GMPS,NCBP1,H2AFY2,IGF2BP3,CLCN6,TOP2A,MSN,PHGDH,MSH2,RBBP4,MSH6,SLC3A2,PAICS,RPL4,EEF1D,ZMYM3,RCC2,MCM7,RRM1,SMARCC1,SERBP1,YBX1,DDX21,ANXA2,ABCF1,ATP9A,FARSB,NAP1L1,MYT1,ELAVL3,MCM3,PRDX1,SIN3A,MCM4,SERP…
GO:MF	organic cyclic compound binding	GO:0097159	5.06599e-08	7.29534	6309	748	336	18676	FLNA,MYO5A,PARP1,GCN1,KIF21B,SND1,HNRNPU,HK1,CTNNA1,UPF1,VIM,DICER1,EIF3A,ACTN1,PTBP2,CAD,DDX3X,GOT2,EIF4G1,HNRNPA2B1,EPHB2,MTHFD1,EIF3C,EIF4G3,ACSL4,ANXA6,PTBP1,DDX6,CYFIP1,XPO5,RACK1,ATL1,GLDC,GMPS,NCBP1,H2AFY2,IGF2BP3,CLCN6,TOP2A,MSN,VDAC1,PHGDH,MSH2,RBBP4,MSH6,SLC3A2,PAICS,RPL4,EEF1D,ZMYM3,RCC2,MCM7,RRM1,SMARCC1,SERBP1,YBX1,DDX21,ANXA2,ABCF1,ATP9A,FARSB,NAP1L1,MYT1,ELAVL3,MCM3,PRDX1,SIN3A,MCM…
GO:MF	cell adhesion molecule binding	GO:0050839	1.68658e-06	5.77299	546	748	53	18676	FLNA,GCN1,SND1,CTNNA1,JUP,ACTN1,VCL,DDX3X,DDX6,RACK1,MSN,SLC3A2,PAICS,TLN1,EEF1D,SERBP1,ANXA2,PRDX1,TJP1,NUDC,GIGYF2,FLNB,RPL6,CLIC1,RPL7A,CLINT1,CNN3,RAB1A,RPS2,EIF2A,SH3GLB1,MB21D2,ILK,DNAJB1,PLIN3,TAGLN2,TMEM2,CHMP4B,RPL14,CDH4,PTPRO,RPL23A,RPL15,CC2D1A,SNX5,MFGE8,PTPRZ1,NDRG1,KIRREL1,SIRPA,SWAP70,ECM2,CCS
GO:MF	translation regulator activity	GO:0045182	1.82927e-06	5.73772	155	748	25	18676	GCN1,EIF3A,EIF4G1,EIF3C,EIF4G3,CYFIP1,IGF2BP3,EEF1D,ABCF1,EIF3M,EIF3I,EIF2S1,EIF3F,EIF3H,EIF2A,RPS14,EIF3G,CNBP,EIF3K,RPS9,TYMS,EIF1AX,MTIF3,DHFR,EIF2AK4
GO:MF	histone binding	GO:0042393	2.51223e-05	4.59994	241	748	30	18676	NASP,IPO7,RBBP4,MSH6,SMARCC1,NAP1L1,RSF1,PHIP,MCM2,PHF6,DPF2,ANP32E,PRKCB,ATAD2B,RBBP5,HAT1,DPF3,NOC2L,PHF8,DNAJC2,BAZ2A,CXXC1,MPHOSPH8,SGF29,ING5,UHRF2,KAT8,ASF1A,CKS1B,KAT5
GO:MF	translation initiation factor activity	GO:0003743	3.22768e-05	4.49111	58	748	14	18676	EIF3A,EIF4G1,EIF3C,EIF4G3,EIF3M,EIF3I,EIF2S1,EIF3F,EIF3H,EIF2A,EIF3G,EIF3K,EIF1AX,MTIF3
GO:MF	structural molecule activity	GO:0005198	3.43941e-05	4.46352	698	748	59	18676	CTNNA1,VIM,JUP,EIF3A,ACTN1,VCL,AGRN,EPB41L3,MSN,NUP93,TLN1,RPL4,EPB41L2,RPL5,RPL9,TUBG1,RPL6,PRPH,RPL7A,RPS3A,RPS2,RPS12,ANK1,RPL12,RPS14,NUP35,RPS7,RPS17,RPS15,RPS21,KRT5,TPM1,RPS18,RPS15A,MRPL9,RPL7L1,RPL14,RPS9,RPS19,RPL13A,RPL23A,RPL15,RPS24,RPS20,RPL26L1,RPL18A,COL18A1,MFGE8,RPS27,RPL36,RPL27A,CSRP1,KRT16,PXDN,RPL35,VCAN,CRYBG3,MAL2,COL9A1
GO:MF	single-stranded DNA binding	GO:0003697	3.47417e-05	4.45915	119	748	20	18676	HNRNPU,HNRNPA2B1,MSH2,MCM7,MCM3,MCM4,MCM6,RPA1,MCM5,MCM2,HMGB2,RTF1,RPA2,NUP35,SMC4,SMC2,CNBP,MLH1,HMCES,POLR3C
GO:MF	translation factor activity, RNA binding	GO:0008135	0.00025214	3.59836	99	748	17	18676	GCN1,EIF3A,EIF4G1,EIF3C,EIF4G3,EEF1D,ABCF1,EIF3M,EIF3I,EIF2S1,EIF3F,EIF3H,EIF2A,EIF3G,EIF3K,EIF1AX,MTIF3
GO:MF	translation regulator activity, nucleic acid binding	GO:0090079	0.000292871	3.53332	123	748	19	18676	GCN1,EIF3A,EIF4G1,EIF3C,EIF4G3,EEF1D,ABCF1,EIF3M,EIF3I,EIF2S1,EIF3F,EIF3H,EIF2A,EIF3G,EIF3K,TYMS,EIF1AX,MTIF3,DHFR
GO:MF	binding	GO:0005488	0.000293652	3.53217	17074	748	718	18676	FLNA,MYO5A,CLASP2,NES,PARP1,GCN1,KIF21B,SND1,HNRNPU,HK1,CTNNA1,UPF1,VIM,DICER1,JUP,EIF3A,NASP,ACTN1,VCL,PTBP2,CAD,DDX3X,SEC16A,GOT2,EIF4G1,HNRNPA2B1,EPHB2,AGRN,MTHFD1,EIF3C,EPB41L3,IPO7,EIF4G3,ACSL4,ANXA6,PTBP1,TF,DDX6,VGF,CYFIP1,TNPO3,XPO5,RACK1,ATP6V0A1,ATL1,GLDC,GMPS,NCBP1,H2AFY2,IGF2BP3,CLCN6,TOP2A,MSN,NUP93,VAC14,VDAC1,PHGDH,MSH2,USP11,SYMPK,RBBP4,MSH6,SLC3A2,PACS1,PAICS,TLN1,RPL4,RCN1,EEF1D…
GO:MF	single-stranded DNA helicase activity	GO:0017116	0.00358912	2.44501	19	748	7	18676	MCM7,MCM6,MCM5,MCM2,RFC2,RFC5,RFC4
GO:MF	miRNA binding	GO:0035198	0.0149774	1.82456	31	748	8	18676	HNRNPA2B1,YBX1,DDX21,LIN28A,ZC3H7A,POU5F1,SOX4,SOX2
GO:MF	protein-containing complex binding	GO:0044877	0.0218764	1.66002	1287	748	81	18676	FLNA,MYO5A,CLASP2,NES,GCN1,SND1,HNRNPU,CTNNA1,VIM,JUP,NASP,ACTN1,VCL,DDX3X,EPHB2,EIF3C,ANXA6,CYFIP1,XPO5,RACK1,VDAC1,MSH2,RBBP4,MSH6,TLN1,SMARCC1,ABCF1,SIN3A,SERPINH1,SHROOM2,PHIP,EPB41L2,EIF2S1,EPHB1,SMARCE1,PHF6,APPL1,STX1A,ANK1,EIF2A,MB21D2,PCNA,SYNE1,SORT1,NMD3,ILK,LIN28A,ADGRG1,HDAC1,WIZ,TPM1,MACO1,EIF3K,SEC61A1,SALL2,NOC2L,RPL23A,MLH1,PSMG1,CRB2,PEX1,MTIF3,MFGE8,LIMS1,SVIL,PTPRZ1,FBXW11,IRS…
GO:MF	regulatory RNA binding	GO:0061980	0.023194	1.63462	42	748	9	18676	DICER1,HNRNPA2B1,YBX1,DDX21,LIN28A,ZC3H7A,POU5F1,SOX4,SOX2
GO:MF	ribonucleoprotein complex binding	GO:0043021	0.0232952	1.63273	137	748	17	18676	GCN1,SND1,HNRNPU,DDX3X,EIF3C,XPO5,RACK1,ABCF1,EIF2S1,PHF6,EIF2A,NMD3,LIN28A,EIF3K,SEC61A1,MTIF3,EZH2
GO:MF	translation initiation factor binding	GO:0031369	0.03099	1.50878	34	748	8	18676	DDX3X,EIF4G1,EIF3C,EIF3M,EIF3F,SYT11,LIN28A,RPS24
GO:MF	enzyme binding	GO:0019899	0.0323326	1.49036	2074	748	118	18676	FLNA,MYO5A,CLASP2,PARP1,GCN1,HNRNPU,JUP,EIF3A,VCL,CAD,GOT2,IPO7,CYFIP1,TNPO3,XPO5,RACK1,ATP6V0A1,GLDC,TOP2A,MSN,VDAC1,MSH2,RBBP4,MSH6,GSTP1,RCC2,CNTNAP2,YBX1,ANXA2,ATP9A,SLC12A2,SOD1,KPNA2,AIMP1,RPL5,ZMYM2,MCM2,SIRT2,PHF6,APPL1,SV2A,STX1A,AP3B1,RPS2,UFL1,SHOC2,ANK1,CDC73,STAT3,RAB3A,RTF1,STX8,MAT2B,CACYBP,RPA2,RCOR2,SNW1,PCNA,PRKCB,RHOB,SYNE1,SORT1,RPS7,PTGES3,SYT11,ILK,DNAJB1,ARMT1,PUS7,HDAC1,WI…
GO:MF	guanine/thymine mispair binding	GO:0032137	0.0432432	1.36408	3	748	3	18676	MSH2,MSH6,MLH1
GO:MF	ATP binding	GO:0005524	0.046904	1.32879	1501	748	90	18676	MYO5A,KIF21B,HNRNPU,HK1,UPF1,DICER1,CAD,DDX3X,EIF4G1,EPHB2,MTHFD1,ACSL4,DDX6,GMPS,CLCN6,TOP2A,MSH2,MSH6,PAICS,MCM7,RRM1,DDX21,ABCF1,ATP9A,FARSB,MCM3,MCM4,MCM6,ATP2B2,SEPHS1,MCM5,MAT2A,EPHB1,MCM2,AQR,SMARCAD1,AKT3,AK2,HARS2,FLAD1,P2RX3,PIK3C2B,PRKCI,IDH3G,PRKCB,ILK,SMC4,SMC2,CDK1,NEK9,RFC2,CAMK2A,DGUOK,DHX8,ATAD2B,MAP3K7,MAPK7,NTPCR,LIG1,MAP2K7,UBE2E2,CDK16,RFK,MLH1,DGKI,NME7,PEX1,CLCN7,KIF2C,RFC5…
GO:MF	catalytic activity, acting on DNA	GO:0140097	0.0499244	1.30169	204	748	21	18676	DICER1,DDX3X,TOP2A,MCM7,PLD3,MCM3,MCM4,MCM6,MCM5,MCM2,SMARCAD1,PCNA,PTGES3,EXD2,RFC2,MPG,LIG1,RFC5,RFC4,POLE3,POLE4
GO:BP	translational initiation	GO:0006413	7.31147e-20	19.136	201	727	47	18117	EIF3A,DDX3X,EIF4G1,EIF3C,EIF4G3,NCBP1,RPL4,ABCF1,EIF3M,EIF3I,RPL5,EIF2S1,RPL9,RPL6,RPL7A,EIF3F,RPS3A,RPS2,RPS12,EIF3H,EIF2A,RPL12,RPS14,EIF3G,RPS7,RPS17,RPS15,RPS21,RPS18,EIF3K,RPS15A,RPL14,RPS9,RPS19,RPL13A,RPL23A,RPL15,RPS24,RPS20,RPL18A,EIF1AX,MTIF3,RPS27,RPL36,RPL27A,EIF2AK4,RPL35
GO:BP	nuclear-transcribed mRNA catabolic process, nonsense-mediated decay	GO:0000184	3.03176e-17	16.5183	123	727	35	18117	UPF1,EIF4G1,NCBP1,RPL4,RPL5,RPL9,RPL6,RPL7A,EXOSC10,RPS3A,RPS2,RPS12,RPL12,RPS14,RBM8A,RPS7,RPS17,RPS15,RPS21,RPS18,RPS15A,RPL14,RPS9,RPS19,RPL13A,RPL23A,RPL15,RPS24,RPS20,RPL18A,RPS27,RPL36,RPL27A,PARN,RPL35
GO:BP	nuclear-transcribed mRNA catabolic process	GO:0000956	6.14472e-17	16.2115	214	727	45	18117	UPF1,EIF4G1,DDX6,NCBP1,RPL4,SSB,RPL5,RPL9,RPL6,RPL7A,EXOSC10,RPS3A,RPS2,RPS12,RPL12,RPS14,RBM8A,DCPS,RPS7,EXOSC2,RPS17,RPS15,RPS21,RPS18,RPS15A,RPL14,RPS9,RPS19,RPL13A,RPL23A,RPL15,RPS24,RPS20,MLH1,RPL18A,LSM7,RPS27,RPL36,RPL27A,NT5C3B,NBDY,EXOSC1,CNOT8,PARN,RPL35
GO:BP	SRP-dependent cotranslational protein targeting to membrane	GO:0006614	7.67141e-17	16.1151	96	727	31	18117	RPL4,RPL5,RPL9,RPL6,RPL7A,RPS3A,RPS2,RPS12,RPL12,RPS14,RPS7,RPS17,RPS15,RPS21,RPS18,RPS15A,SEC61A1,RPL14,RPS9,RPS19,RPL13A,RPL23A,RPL15,RPS24,RPS20,RPL18A,RPS27,RPL36,RPL27A,SSR3,RPL35
GO:BP	protein targeting to ER	GO:0045047	1.57799e-16	15.8019	113	727	33	18117	RPL4,RPL5,RPL9,RPL6,RPL7A,RPS3A,RPS2,RPS12,RPL12,RPS14,RPS7,RPS17,RPS15,RPS21,RPS18,RPS15A,SEC61A1,CHMP4B,RPL14,RPS9,RPS19,RPL13A,RPL23A,RPL15,RPS24,RPS20,RPL18A,RPS27,RPL36,PMM2,RPL27A,SSR3,RPL35
GO:BP	establishment of protein localization to endoplasmic reticulum	GO:0072599	5.20786e-16	15.2833	117	727	33	18117	RPL4,RPL5,RPL9,RPL6,RPL7A,RPS3A,RPS2,RPS12,RPL12,RPS14,RPS7,RPS17,RPS15,RPS21,RPS18,RPS15A,SEC61A1,CHMP4B,RPL14,RPS9,RPS19,RPL13A,RPL23A,RPL15,RPS24,RPS20,RPL18A,RPS27,RPL36,PMM2,RPL27A,SSR3,RPL35
GO:BP	cotranslational protein targeting to membrane	GO:0006613	5.74131e-16	15.241	102	727	31	18117	RPL4,RPL5,RPL9,RPL6,RPL7A,RPS3A,RPS2,RPS12,RPL12,RPS14,RPS7,RPS17,RPS15,RPS21,RPS18,RPS15A,SEC61A1,RPL14,RPS9,RPS19,RPL13A,RPL23A,RPL15,RPS24,RPS20,RPL18A,RPS27,RPL36,RPL27A,SSR3,RPL35
GO:BP	viral gene expression	GO:0019080	9.9611e-16	15.0017	199	727	42	18117	EIF3A,PTBP1,NUP210,NUP93,RPL4,SSB,RSF1,RPL5,RPL9,RPL6,RPL7A,EIF3F,RPS3A,RPS2,RPS12,RPL12,RPS14,NUP35,SNW1,EIF3G,RPS7,RPS17,RPS15,HDAC1,RPS21,RPS18,RPS15A,RPL14,RPS9,RPS19,RPL13A,RPL23A,RPL15,RPS24,RPS20,RPL18A,RPS27,RPL36,RPL27A,EIF2AK4,INPP5K,RPL35
GO:BP	ribonucleoprotein complex biogenesis	GO:0022613	7.73492e-14	13.1115	446	727	61	18117	DICER1,EIF3A,PTBP2,DDX3X,EIF3C,NCBP1,DDX21,EIF3M,EIF3I,RPL5,RPL6,RPL7A,EIF3F,EXOSC10,RPS2,EIF3H,CDC73,EIF2A,RPL12,RPS14,EIF3G,RPS7,NOP2,NOL6,NMD3,PTGES3,NIFK,EXOSC2,RPS17,RPS15,LYAR,RPS21,EIF3K,RPL7L1,RPL14,RPS9,BYSL,RPS19,RPL13A,NOC2L,RPL23A,CLNS1A,SRSF12,RPS24,PRPF39,RPL26L1,NOC4L,RPS27,MRM3,EXOSC1,RRP7A,ESF1,PPAN,MPHOSPH6,RPL35,DDX10,SNUPN,TRMT61B,METTL5,NOB1,RPF1
GO:BP	protein localization to endoplasmic reticulum	GO:0070972	1.00889e-13	12.9962	146	727	34	18117	SEC16A,RPL4,RPL5,RPL9,RPL6,RPL7A,RPS3A,RPS2,RPS12,RPL12,RPS14,RPS7,RPS17,RPS15,RPS21,RPS18,RPS15A,SEC61A1,CHMP4B,RPL14,RPS9,RPS19,RPL13A,RPL23A,RPL15,RPS24,RPS20,RPL18A,RPS27,RPL36,PMM2,RPL27A,SSR3,RPL35
GO:BP	cellular macromolecule localization	GO:0070727	2.52672e-13	12.5974	2024	727	157	18117	FLNA,MYO5A,CLASP2,PARP1,HNRNPU,HK1,CTNNA1,UPF1,JUP,VCL,DDX3X,SEC16A,HNRNPA2B1,EPHB2,AGRN,EPB41L3,IPO7,TNPO3,XPO5,NUP210,RACK1,NCBP1,H2AFY2,MSN,NUP93,MSH2,SYMPK,PACS1,RPL4,RCC2,CNTNAP2,YBX1,ANXA2,SNAP25,PREPL,SIN3A,SSB,ACAA1,KPNA2,TRIM46,PCM1,RPA1,SEC24A,EPB41L2,DIAPH1,RPL5,NRP1,RPL9,RPL6,RPL7A,APPL1,EXOSC10,RAB3C,STX1A,RPS3A,AP3B1,RAB1B,RAB1A,RPS2,RPS12,VAMP2,IPO11,ANK1,TMED9,STAT3,RAB3A,STX8,RPA…
GO:BP	RNA catabolic process	GO:0006401	4.78484e-13	12.3201	424	727	58	18117	SND1,HNRNPU,UPF1,VIM,EIF4G1,DDX6,NCBP1,IGF2BP3,RPL4,SERBP1,YBX1,SSB,GIGYF2,RPL5,RPL9,RPL6,RPL7A,EXOSC10,PPP1R8,RPS3A,RPS2,RPS12,RPL12,RPS14,RBM8A,DCPS,RPS7,EXOSC2,RPS17,RPS15,LIN28A,RPS21,RPS18,RPS15A,ZCCHC17,RPL14,RPS9,RPS19,RPL13A,RPL23A,RPL15,PCBP4,ALKBH5,RPS24,RPS20,MLH1,RPL18A,LSM7,RPS27,RPL36,RPL27A,NT5C3B,NBDY,GDNF,EXOSC1,CNOT8,PARN,RPL35
GO:BP	cellular component organization or biogenesis	GO:0071840	6.3919e-13	12.1944	6760	727	377	18117	FLNA,MYO5A,CLASP2,NES,PARP1,HNRNPU,CTNNA1,UPF1,VIM,DICER1,JUP,EIF3A,NASP,ACTN1,VCL,PTBP2,DDX3X,SEC16A,EIF4G1,HNRNPA2B1,EPHB2,AGRN,EIF3C,EPB41L3,ACSL4,ANXA6,TF,DDX6,CYFIP1,NUP210,RACK1,ATP6V0A1,ATL1,GLDC,NCBP1,H2AFY2,CLCN6,TOP2A,MSN,NUP93,VDAC1,PHGDH,MSH2,RBBP4,TLN1,ZMYM3,RCC2,MCM7,CNTNAP2,RRM1,SMARCC1,SERBP1,DDX21,ANXA2,NCAM2,SNAP25,ATP9A,CACNB1,FARSB,NAP1L1,PCDH17,ATP6V1C1,MCM3,SLC12A2,TJP1,SIN3…
GO:BP	cellular protein localization	GO:0034613	8.52175e-13	12.0695	2014	727	155	18117	FLNA,MYO5A,CLASP2,PARP1,HNRNPU,HK1,CTNNA1,UPF1,JUP,VCL,DDX3X,SEC16A,HNRNPA2B1,EPHB2,AGRN,EPB41L3,IPO7,TNPO3,XPO5,NUP210,RACK1,NCBP1,H2AFY2,MSN,NUP93,MSH2,SYMPK,PACS1,RPL4,RCC2,CNTNAP2,YBX1,ANXA2,SNAP25,PREPL,SIN3A,SSB,ACAA1,KPNA2,TRIM46,PCM1,RPA1,SEC24A,EPB41L2,DIAPH1,RPL5,NRP1,RPL9,RPL6,RPL7A,APPL1,RAB3C,STX1A,RPS3A,AP3B1,RAB1B,RAB1A,RPS2,RPS12,VAMP2,IPO11,ANK1,TMED9,STAT3,RAB3A,STX8,RPA2,RPL12,…
GO:BP	mRNA catabolic process	GO:0006402	1.6412e-12	11.7848	384	727	54	18117	HNRNPU,UPF1,VIM,EIF4G1,DDX6,NCBP1,IGF2BP3,RPL4,SERBP1,YBX1,SSB,GIGYF2,RPL5,RPL9,RPL6,RPL7A,EXOSC10,RPS3A,RPS2,RPS12,RPL12,RPS14,RBM8A,DCPS,RPS7,EXOSC2,RPS17,RPS15,RPS21,RPS18,RPS15A,RPL14,RPS9,RPS19,RPL13A,RPL23A,RPL15,PCBP4,ALKBH5,RPS24,RPS20,MLH1,RPL18A,LSM7,RPS27,RPL36,RPL27A,NT5C3B,NBDY,GDNF,EXOSC1,CNOT8,PARN,RPL35
GO:BP	viral transcription	GO:0019083	2.55527e-12	11.5926	181	727	36	18117	NUP210,NUP93,RPL4,RSF1,RPL5,RPL9,RPL6,RPL7A,RPS3A,RPS2,RPS12,RPL12,RPS14,NUP35,SNW1,RPS7,RPS17,RPS15,HDAC1,RPS21,RPS18,RPS15A,RPL14,RPS9,RPS19,RPL13A,RPL23A,RPL15,RPS24,RPS20,RPL18A,RPS27,RPL36,RPL27A,INPP5K,RPL35
GO:BP	establishment of protein localization to organelle	GO:0072594	4.88484e-12	11.3112	584	727	68	18117	FLNA,HK1,JUP,IPO7,TNPO3,H2AFY2,NUP93,RPL4,SNAP25,ACAA1,KPNA2,RPL5,RPL9,RPL6,RPL7A,APPL1,RPS3A,AP3B1,RPS2,RPS12,IPO11,STAT3,RPL12,SH3GLB1,RPS14,NUP35,SORT1,RPS7,CHCHD4,TIMM9,RPS17,MFF,RPS15,RPS21,CDK1,RPS18,RPS15A,SEC61A1,CHMP4B,RPL14,RPS9,RPS19,ARIH2,RPL13A,RPL23A,RPL15,RPS24,RPS20,BID,ZFAND6,RPL18A,DECR2,PEX1,USP46,RPS27,RPL36,PMM2,RPL27A,FBXO7,TP53,SGF29,SSR3,RPL35,RPAIN,SNUPN,TIMM17A,TIMM21,PR…
GO:BP	translation	GO:0006412	6.06183e-12	11.2174	764	727	80	18117	GCN1,UPF1,VIM,EIF3A,PTBP2,DDX3X,EIF4G1,EIF3C,EIF4G3,PTBP1,DDX6,CYFIP1,RACK1,NCBP1,IGF2BP3,RPL4,EEF1D,YBX1,ABCF1,FARSB,EIF3M,GIGYF2,EIF3I,AIMP1,RPL5,EIF2S1,RPL9,RPL6,RPL7A,EIF3F,RPS3A,RPS2,RPS12,EIF3H,HARS2,STAT3,EIF2A,RPL12,RPS14,RBM8A,EIF3G,RPS7,RPS17,RPS15,PUS7,LIN28A,NACA,MRPL38,RPS21,CNBP,RPS18,EIF3K,RPS15A,MRPL53,MRPL9,RPL14,RPS9,RPS19,RPL13A,RPL23A,RPL15,RPS24,RPS20,TYMS,RPL26L1,RPL18A,EIF1…
GO:BP	protein localization to organelle	GO:0033365	6.23372e-12	11.2053	1017	727	96	18117	FLNA,PARP1,HNRNPU,HK1,CTNNA1,JUP,DDX3X,SEC16A,IPO7,TNPO3,H2AFY2,MSN,NUP93,MSH2,PACS1,RPL4,RCC2,YBX1,SNAP25,SIN3A,SSB,ACAA1,KPNA2,PCM1,RPA1,DIAPH1,RPL5,NRP1,RPL9,RPL6,RPL7A,APPL1,RPS3A,AP3B1,RPS2,RPS12,IPO11,STAT3,RPA2,RPL12,SH3GLB1,RPS14,NUP35,SYNE1,SORT1,RPS7,NMD3,SYT11,CHCHD4,TIMM9,RPS17,MFF,RPS15,RPS21,CDK1,RPS18,RPS15A,SEC61A1,CHMP4B,RPL14,RPS9,BYSL,RPS19,ARIH2,RPL13A,RPL23A,RPL15,RPS24,RPS20…
GO:BP	protein targeting to membrane	GO:0006612	2.23961e-11	10.6498	204	727	37	18117	RPL4,RPL5,RPL9,RPL6,RPL7A,RPS3A,RPS2,RPS12,RPL12,RPS14,PRKCI,RPS7,RPS17,MFF,RPS15,NACA,RPS21,RPS18,RPS15A,SEC61A1,CHMP4B,RPL14,RPS9,RPS19,RPL13A,RPL23A,RPL15,RPS24,RPS20,RPL18A,RPS27,RPL36,RPL27A,INPP5K,ZDHHC6,SSR3,RPL35
GO:BP	peptide biosynthetic process	GO:0043043	3.86982e-11	10.4123	790	727	80	18117	GCN1,UPF1,VIM,EIF3A,PTBP2,DDX3X,EIF4G1,EIF3C,EIF4G3,PTBP1,DDX6,CYFIP1,RACK1,NCBP1,IGF2BP3,RPL4,EEF1D,YBX1,ABCF1,FARSB,EIF3M,GIGYF2,EIF3I,AIMP1,RPL5,EIF2S1,RPL9,RPL6,RPL7A,EIF3F,RPS3A,RPS2,RPS12,EIF3H,HARS2,STAT3,EIF2A,RPL12,RPS14,RBM8A,EIF3G,RPS7,RPS17,RPS15,PUS7,LIN28A,NACA,MRPL38,RPS21,CNBP,RPS18,EIF3K,RPS15A,MRPL53,MRPL9,RPL14,RPS9,RPS19,RPL13A,RPL23A,RPL15,RPS24,RPS20,TYMS,RPL26L1,RPL18A,EIF1…
GO:BP	establishment of protein localization to membrane	GO:0090150	2.0669e-10	9.68468	351	727	48	18117	SEC16A,RACK1,RPL4,SNAP25,PREPL,RPL5,RPL9,RPL6,RPL7A,RPS3A,AP3B1,RPS2,RPS12,VAMP2,RPL12,RPS14,PRKCI,RPS7,TIMM9,RPS17,MFF,RPS15,NACA,RPS21,RPS18,RPS15A,SEC61A1,CPLX1,CHMP4B,RPL14,RPS9,RPS19,RPL13A,RPL23A,RPL15,RPS24,RPS20,BID,RPL18A,RPS27,RPL36,RPL27A,TP53,GOLPH3L,INPP5K,ZDHHC6,SSR3,RPL35
GO:BP	protein localization to membrane	GO:0072657	2.96861e-10	9.52745	665	727	70	18117	FLNA,MYO5A,CLASP2,JUP,SEC16A,EPHB2,AGRN,EPB41L3,RACK1,PACS1,RPL4,ANXA2,SNAP25,PREPL,RPL5,RPL9,RPL6,RPL7A,APPL1,RAB3C,STX1A,RPS3A,AP3B1,RPS2,RPS12,VAMP2,ANK1,RAB3A,STX8,RPL12,SH3GLB1,RPS14,PRKCI,RPS7,TIMM9,RPS17,MFF,RPS15,NACA,RPS21,ARL6IP5,RPS18,RPS15A,SEC61A1,CPLX1,CHMP4B,RPL14,RPS9,RPS19,RPL13A,RPL23A,RPL15,RPS24,RPS20,BID,RPL18A,RPS27,RPL36,RPL27A,TP53,CRIPT,SLC9A3R1,GOLPH3L,CNPY4,INPP5K,ZDHHC…
GO:BP	protein localization	GO:0008104	3.28066e-10	9.48404	2770	727	186	18117	FLNA,MYO5A,CLASP2,PARP1,HNRNPU,HK1,CTNNA1,UPF1,JUP,NASP,VCL,DDX3X,SEC16A,HNRNPA2B1,EPHB2,AGRN,EPB41L3,IPO7,ACSL4,TF,VGF,TNPO3,XPO5,NUP210,RACK1,ATP6V0A1,NCBP1,H2AFY2,MSN,NUP93,MSH2,SYMPK,PACS1,RPL4,RCC2,CNTNAP2,YBX1,ANXA2,SNAP25,PREPL,ATP6V1C1,SLC12A2,TJP1,SIN3A,SSB,ACAA1,KPNA2,SHROOM2,TRIM46,PCM1,RPA1,SEC24A,EPB41L2,DIAPH1,RPL5,NRP1,RPL9,RPL6,RPL7A,APPL1,RAB3C,STX1A,RPS3A,AP3B1,NSD2,RAB1B,RAB1A,…
GO:BP	aromatic compound catabolic process	GO:0019439	3.75507e-10	9.42538	623	727	67	18117	SND1,HNRNPU,UPF1,VIM,DICER1,EIF4G1,DDX6,NCBP1,IGF2BP3,RPL4,SERBP1,YBX1,SSB,GIGYF2,ACAA1,RPL5,RPL9,RPL6,RPL7A,EXOSC10,PPP1R8,RPS3A,RPS2,RPS12,HMGB2,RPL12,RPS14,RBM8A,DCPS,RPS7,EXOSC2,RPS17,RPS15,LIN28A,DUT,RPS21,RPS18,RPS15A,ZCCHC17,RPL14,RPS9,RPS19,RPL13A,RPL23A,RPL15,PCBP4,ALKBH5,RPS24,RPS20,MLH1,RPL18A,LSM7,PCBD1,PON2,RPS27,RPL36,RPL27A,NT5C3B,NBDY,GDNF,EXOSC1,CNOT8,PARN,ALDH1L2,RPL35,RGN,GALT
GO:BP	peptide metabolic process	GO:0006518	4.11949e-10	9.38516	955	727	88	18117	GCN1,UPF1,VIM,EIF3A,PTBP2,DDX3X,EIF4G1,EIF3C,EIF4G3,PTBP1,DDX6,CYFIP1,RACK1,NCBP1,IGF2BP3,RPL4,EEF1D,GSTP1,YBX1,ABCF1,FARSB,EIF3M,GIGYF2,SOD1,EIF3I,AIMP1,RPL5,EIF2S1,RPL9,RPL6,CLIC1,RPL7A,EIF3F,RPS3A,RPS2,RPS12,EIF3H,HARS2,STAT3,EIF2A,RPL12,RPS14,RBM8A,EIF3G,RPS7,RPS17,RPS15,PUS7,LIN28A,NACA,MRPL38,RPS21,ARL6IP5,CNBP,GSTO1,RPS18,EIF3K,RPS15A,MRPL53,MRPL9,RPL14,RPS9,RPS19,RPL13A,RPL23A,RPL15,RPS24…
GO:BP	mRNA metabolic process	GO:0016071	4.25437e-10	9.37116	874	727	83	18117	FLNA,HNRNPU,UPF1,VIM,PTBP2,EIF4G1,HNRNPA2B1,PTBP1,DDX6,NCBP1,IGF2BP3,SYMPK,RPL4,EEF1D,SERBP1,YBX1,SSB,GIGYF2,RPL5,RPL9,RPL6,AQR,RPL7A,EXOSC10,PPP1R8,RPS3A,AP3B1,RPS2,RPS12,CDC73,STAT3,RPL12,RPS14,RBM8A,SNW1,ZRANB2,DCPS,RPS7,EXOSC2,RPS17,RPS15,PUS7,FIP1L1,TFIP11,RPS21,DNAJC8,RPS18,RPS15A,DHX8,CWF19L1,RPL14,RPS9,RPS19,RPL13A,RPL23A,RPL15,PCBP4,CLNS1A,ALKBH5,SRSF12,RPS24,RPS20,TRMT61A,RAVER1,PRPF39,…
GO:BP	nucleobase-containing compound catabolic process	GO:0034655	4.80884e-10	9.31796	567	727	63	18117	SND1,HNRNPU,UPF1,VIM,DICER1,EIF4G1,DDX6,NCBP1,IGF2BP3,RPL4,SERBP1,YBX1,SSB,GIGYF2,RPL5,RPL9,RPL6,RPL7A,EXOSC10,PPP1R8,RPS3A,RPS2,RPS12,HMGB2,RPL12,RPS14,RBM8A,DCPS,RPS7,EXOSC2,RPS17,RPS15,LIN28A,DUT,RPS21,RPS18,RPS15A,ZCCHC17,RPL14,RPS9,RPS19,RPL13A,RPL23A,RPL15,PCBP4,ALKBH5,RPS24,RPS20,MLH1,RPL18A,LSM7,RPS27,RPL36,RPL27A,NT5C3B,NBDY,GDNF,EXOSC1,CNOT8,PARN,RPL35,RGN,GALT
GO:BP	cellular nitrogen compound metabolic process	GO:0034641	6.52933e-10	9.18513	6563	727	357	18117	FLNA,PARP1,GCN1,SND1,HNRNPU,HK1,UPF1,VIM,DICER1,JUP,EIF3A,ACTN1,PTBP2,CAD,DDX3X,EIF4G1,HNRNPA2B1,AGRN,MTHFD1,EIF3C,EIF4G3,ACSL4,PTBP1,TF,DDX6,CYFIP1,XPO5,NUP210,RACK1,GMPS,NCBP1,H2AFY2,IGF2BP3,TOP2A,NUP93,MSH2,SYMPK,MSH6,PAICS,RPL4,EEF1D,GSTP1,MCM7,RRM1,SMARCC1,SERBP1,YBX1,DDX21,ABCF1,PLD3,FARSB,MYT1,MCM3,SIN3A,MCM4,SSB,IRF2BPL,EIF3M,MCM6,GIGYF2,SOD1,KPNA2,EIF3I,RSF1,PHIP,AIMP1,RPA1,RPL5,KDM3B,PB…
GO:BP	amide biosynthetic process	GO:0043604	7.41566e-10	9.12985	932	727	86	18117	GCN1,UPF1,VIM,EIF3A,PTBP2,DDX3X,EIF4G1,EIF3C,EIF4G3,ACSL4,PTBP1,DDX6,CYFIP1,RACK1,NCBP1,IGF2BP3,RPL4,EEF1D,YBX1,ABCF1,FARSB,EIF3M,GIGYF2,EIF3I,AIMP1,RPL5,EIF2S1,RPL9,RPL6,PDP1,RPL7A,EIF3F,RPS3A,RPS2,RPS12,EIF3H,HARS2,STAT3,EIF2A,RPL12,RPS14,RBM8A,EIF3G,RPS7,RPS17,RPS15,PUS7,LIN28A,NACA,MRPL38,RPS21,CNBP,RPS18,EIF3K,RPS15A,MRPL53,MRPL9,RPL14,RPS9,RPS19,RPL13A,RPL23A,RPL15,RPS24,RPS20,TYMS,RPL26L1,…
GO:BP	intracellular protein transport	GO:0006886	7.82223e-10	9.10667	1186	727	101	18117	FLNA,HNRNPU,UPF1,JUP,SEC16A,HNRNPA2B1,IPO7,TNPO3,XPO5,NUP210,NCBP1,NUP93,SYMPK,RPL4,SSB,ACAA1,KPNA2,PCM1,SEC24A,RPL5,RPL9,RPL6,RPL7A,APPL1,STX1A,RPS3A,AP3B1,RAB1B,RAB1A,RPS2,RPS12,VAMP2,IPO11,TMED9,STAT3,RAB3A,STX8,RPL12,SH3GLB1,RPS14,RBM8A,NUP35,PRKCI,RHOB,SORT1,RPS7,NOL6,NMD3,CHCHD4,TIMM9,RPS17,MFF,RPS15,FIP1L1,NACA,RPS21,CDK1,RPS18,RPS15A,SEC61A1,CHMP4B,RPL14,RPS9,RPS19,ARIH2,PDCD6,RPL13A,RPL2…
GO:BP	ribosome biogenesis	GO:0042254	1.83084e-09	8.73735	307	727	43	18117	DDX3X,DDX21,RPL5,RPL6,RPL7A,EXOSC10,RPS2,EIF2A,RPL12,RPS14,RPS7,NOP2,NOL6,NMD3,NIFK,EXOSC2,RPS17,RPS15,LYAR,RPS21,RPL7L1,RPL14,RPS9,BYSL,RPS19,NOC2L,RPL23A,RPS24,RPL26L1,NOC4L,RPS27,MRM3,EXOSC1,RRP7A,ESF1,PPAN,MPHOSPH6,RPL35,DDX10,TRMT61B,METTL5,NOB1,RPF1
GO:BP	cellular amide metabolic process	GO:0043603	2.17928e-09	8.66169	1241	727	103	18117	GCN1,UPF1,VIM,EIF3A,PTBP2,DDX3X,EIF4G1,MTHFD1,EIF3C,EIF4G3,ACSL4,PTBP1,DDX6,CYFIP1,RACK1,NCBP1,IGF2BP3,RPL4,EEF1D,GSTP1,YBX1,ABCF1,FARSB,EIF3M,GIGYF2,SOD1,EIF3I,AIMP1,RPL5,EIF2S1,RPL9,RPL6,PDP1,CLIC1,RPL7A,EIF3F,RPS3A,RPS2,RPS12,ACOT9,EIF3H,HARS2,STAT3,EIF2A,RPL12,RPS14,RBM8A,EIF3G,RPS7,RPS17,RPS15,PUS7,LIN28A,NACA,MRPL38,RPS21,ARL6IP5,CNBP,GSTO1,RPS18,EIF3K,RPS15A,MRPL53,TIGAR,MRPL9,RPL14,RPS9,R…
GO:BP	heterocycle catabolic process	GO:0046700	2.28372e-09	8.64136	602	727	64	18117	SND1,HNRNPU,UPF1,VIM,DICER1,EIF4G1,DDX6,NCBP1,IGF2BP3,RPL4,SERBP1,YBX1,SSB,GIGYF2,RPL5,RPL9,RPL6,RPL7A,EXOSC10,PPP1R8,RPS3A,RPS2,RPS12,HMGB2,RPL12,RPS14,RBM8A,DCPS,RPS7,EXOSC2,RPS17,RPS15,LIN28A,DUT,RPS21,RPS18,RPS15A,ZCCHC17,RPL14,RPS9,RPS19,RPL13A,RPL23A,RPL15,PCBP4,ALKBH5,RPS24,RPS20,MLH1,RPL18A,LSM7,RPS27,RPL36,RPL27A,NT5C3B,NBDY,GDNF,EXOSC1,CNOT8,PARN,ALDH1L2,RPL35,RGN,GALT
GO:BP	viral process	GO:0016032	3.48501e-09	8.4578	942	727	85	18117	SND1,HNRNPU,UPF1,VIM,EIF3A,DDX3X,EIF4G1,HNRNPA2B1,IPO7,PTBP1,DDX6,XPO5,NUP210,RACK1,TOP2A,MSN,NUP93,VAC14,VDAC1,USP11,MSH6,PACS1,TLN1,RPL4,ANXA2,SSB,EIF3M,KPNA2,RSF1,RPL5,NRP1,RPL9,RPL6,RPL7A,EIF3F,RPS3A,RAB1B,RAB1A,RPS2,RPS12,STAT3,RPL12,RPS14,NUP35,SNW1,PCNA,EIF3G,RPS7,RPS17,RPS15,HDAC1,RPS21,CDK1,RPS18,RPS15A,MAP3K7,CHMP4B,RPL14,RPS9,RPS19,RPL13A,RPL23A,RPL15,RPS24,RPS20,TYMS,RPL18A,RPS27,RPL3…
GO:BP	cellular nitrogen compound catabolic process	GO:0044270	3.5607e-09	8.44846	608	727	64	18117	SND1,HNRNPU,UPF1,VIM,DICER1,EIF4G1,DDX6,NCBP1,IGF2BP3,RPL4,SERBP1,YBX1,SSB,GIGYF2,RPL5,RPL9,RPL6,RPL7A,EXOSC10,PPP1R8,RPS3A,RPS2,RPS12,HMGB2,RPL12,RPS14,RBM8A,DCPS,RPS7,EXOSC2,RPS17,RPS15,LIN28A,DUT,RPS21,RPS18,RPS15A,ZCCHC17,RPL14,RPS9,RPS19,RPL13A,RPL23A,RPL15,PCBP4,ALKBH5,RPS24,RPS20,MLH1,RPL18A,LSM7,RPS27,RPL36,RPL27A,NT5C3B,NBDY,GDNF,EXOSC1,CNOT8,PARN,ALDH1L2,RPL35,RGN,GALT
GO:BP	cellular localization	GO:0051641	5.02262e-09	8.29907	3541	727	219	18117	FLNA,MYO5A,CLASP2,PARP1,HNRNPU,HK1,CTNNA1,UPF1,JUP,ACTN1,VCL,DDX3X,SEC16A,HNRNPA2B1,EPHB2,AGRN,EPB41L3,IPO7,ANXA6,TF,CYFIP1,TNPO3,XPO5,NUP210,RACK1,ATP6V0A1,NCBP1,H2AFY2,MSN,NUP93,MSH2,SYMPK,PACS1,TLN1,RPL4,GSTP1,RCC2,CNTNAP2,MAGED2,YBX1,ANXA2,SNAP25,PCDH17,PREPL,SIN3A,NUDC,SSB,SOD1,ACAA1,KPNA2,SHROOM2,CACNA2D1,TRIM46,PCM1,RPA1,SEC24A,EPB41L2,DIAPH1,RPL5,NRP1,RPL9,TUBG1,RPL6,FTH1,PCDH7,RPL7A,APPL…
GO:BP	cellular aromatic compound metabolic process	GO:0006725	6.31629e-09	8.19954	5956	727	327	18117	FLNA,PARP1,GCN1,SND1,HNRNPU,HK1,UPF1,VIM,DICER1,JUP,ACTN1,PTBP2,CAD,DDX3X,GOT2,EIF4G1,HNRNPA2B1,AGRN,MTHFD1,ACSL4,PTBP1,TF,DDX6,XPO5,NUP210,GMPS,NCBP1,H2AFY2,IGF2BP3,TOP2A,NUP93,MSH2,SYMPK,MSH6,PAICS,RPL4,EEF1D,MCM7,RRM1,SMARCC1,SERBP1,YBX1,DDX21,PLD3,FARSB,MYT1,MCM3,SIN3A,MCM4,SSB,IRF2BPL,MCM6,GIGYF2,ACAA1,KPNA2,RSF1,PHIP,AIMP1,RPA1,RPL5,KDM3B,PBX1,MCM5,SMARCD1,RPL9,MCM2,RPL6,TRIM33,PDP1,SMARCE1…
GO:BP	cellular component biogenesis	GO:0044085	6.96851e-09	8.15686	3257	727	205	18117	FLNA,CLASP2,PARP1,HNRNPU,CTNNA1,DICER1,JUP,EIF3A,NASP,ACTN1,VCL,PTBP2,DDX3X,SEC16A,EIF4G1,EPHB2,AGRN,EIF3C,EPB41L3,DDX6,CYFIP1,NUP210,RACK1,ATL1,GLDC,NCBP1,H2AFY2,MSN,NUP93,RBBP4,TLN1,RCC2,MCM7,RRM1,DDX21,ANXA2,SNAP25,FARSB,NAP1L1,PCDH17,MCM3,TJP1,MCM4,EIF3M,MCM6,LIMCH1,EIF3I,RSF1,PCM1,RPA1,SEC24A,DIAPH1,RPL5,NRP1,MCM5,EIF2S1,MAT2A,TUBG1,EPHB1,MCM2,RPL6,SIRT2,RPL7A,EIF3F,CLINT1,SV2A,EXOSC10,STX1A…
GO:BP	protein targeting	GO:0006605	6.97502e-09	8.15645	441	727	52	18117	RPL4,ACAA1,RPL5,RPL9,RPL6,RPL7A,RPS3A,AP3B1,RPS2,RPS12,RPL12,SH3GLB1,RPS14,PRKCI,SORT1,RPS7,CHCHD4,TIMM9,RPS17,MFF,RPS15,NACA,RPS21,RPS18,RPS15A,SEC61A1,CHMP4B,RPL14,RPS9,RPS19,ARIH2,RPL13A,RPL23A,RPL15,RPS24,RPS20,BID,ZFAND6,RPL18A,DECR2,PEX1,RPS27,RPL36,PMM2,RPL27A,FBXO7,INPP5K,ZDHHC6,SSR3,RPL35,TIMM17A,TIMM21
GO:BP	organic cyclic compound catabolic process	GO:1901361	8.62569e-09	8.06421	651	727	66	18117	SND1,HNRNPU,UPF1,VIM,DICER1,EIF4G1,DDX6,NCBP1,IGF2BP3,RPL4,SERBP1,YBX1,SSB,GIGYF2,ACAA1,RPL5,RPL9,RPL6,RPL7A,EXOSC10,PPP1R8,RPS3A,RPS2,RPS12,HMGB2,RPL12,RPS14,RBM8A,DCPS,RPS7,EXOSC2,RPS17,RPS15,LIN28A,DUT,RPS21,RPS18,RPS15A,ZCCHC17,RPL14,RPS9,RPS19,RPL13A,RPL23A,RPL15,PCBP4,ALKBH5,RPS24,RPS20,MLH1,RPL18A,LSM7,PCBD1,RPS27,RPL36,RPL27A,NT5C3B,NBDY,GDNF,EXOSC1,CNOT8,PARN,ALDH1L2,RPL35,RGN,GALT
GO:BP	cellular component organization	GO:0016043	1.07391e-08	7.96903	6566	727	352	18117	FLNA,MYO5A,CLASP2,NES,PARP1,HNRNPU,CTNNA1,UPF1,VIM,DICER1,JUP,EIF3A,NASP,ACTN1,VCL,PTBP2,DDX3X,SEC16A,EIF4G1,HNRNPA2B1,EPHB2,AGRN,EIF3C,EPB41L3,ACSL4,ANXA6,TF,DDX6,CYFIP1,NUP210,RACK1,ATP6V0A1,ATL1,GLDC,NCBP1,H2AFY2,CLCN6,TOP2A,MSN,NUP93,VDAC1,PHGDH,MSH2,RBBP4,TLN1,ZMYM3,RCC2,MCM7,CNTNAP2,RRM1,SMARCC1,SERBP1,ANXA2,NCAM2,SNAP25,ATP9A,CACNB1,FARSB,NAP1L1,PCDH17,ATP6V1C1,MCM3,SLC12A2,TJP1,SIN3A,NUDC…
GO:BP	ncRNA metabolic process	GO:0034660	1.48628e-08	7.8279	493	727	55	18117	SND1,DICER1,DDX3X,HNRNPA2B1,XPO5,DDX21,FARSB,SSB,AIMP1,RPL5,RPL7A,EXOSC10,RPS2,ELAC2,HARS2,STAT3,RPS14,RPS7,NOP2,NOL6,NIFK,EXOSC2,RPS17,RPS15,PUS7,LIN28A,LYAR,RPS21,RPL7L1,RPL14,RPS9,BYSL,RPS19,RPS24,TRMT1,TRMT61A,TRMT1L,QTRT2,NOC4L,RPS27,MRM3,EXOSC1,RRP7A,ZBTB8OS,ESF1,EARS2,PARN,MPHOSPH6,RPL35,DDX10,TRMT61B,METTL5,NOB1,RPF1,TDRD1
GO:BP	heterocycle metabolic process	GO:0046483	1.6326e-08	7.78712	5904	727	323	18117	FLNA,PARP1,GCN1,SND1,HNRNPU,HK1,UPF1,VIM,DICER1,JUP,ACTN1,PTBP2,CAD,DDX3X,EIF4G1,HNRNPA2B1,AGRN,MTHFD1,ACSL4,PTBP1,TF,DDX6,XPO5,NUP210,GMPS,NCBP1,H2AFY2,IGF2BP3,TOP2A,NUP93,MSH2,SYMPK,MSH6,PAICS,RPL4,EEF1D,MCM7,RRM1,SMARCC1,SERBP1,YBX1,DDX21,PLD3,FARSB,MYT1,MCM3,SIN3A,MCM4,SSB,IRF2BPL,MCM6,GIGYF2,KPNA2,RSF1,PHIP,AIMP1,RPA1,RPL5,KDM3B,PBX1,MCM5,SMARCD1,RPL9,MCM2,RPL6,TRIM33,PDP1,SMARCE1,PSAT1,AQR,…
GO:BP	nucleobase-containing compound metabolic process	GO:0006139	1.80098e-08	7.74449	5746	727	316	18117	FLNA,PARP1,GCN1,SND1,HNRNPU,HK1,UPF1,VIM,DICER1,JUP,ACTN1,PTBP2,CAD,DDX3X,EIF4G1,HNRNPA2B1,AGRN,MTHFD1,ACSL4,PTBP1,TF,DDX6,XPO5,NUP210,GMPS,NCBP1,H2AFY2,IGF2BP3,TOP2A,NUP93,MSH2,SYMPK,MSH6,PAICS,RPL4,EEF1D,MCM7,RRM1,SMARCC1,SERBP1,YBX1,DDX21,PLD3,FARSB,MYT1,MCM3,SIN3A,MCM4,SSB,IRF2BPL,MCM6,GIGYF2,KPNA2,RSF1,PHIP,AIMP1,RPA1,RPL5,KDM3B,PBX1,MCM5,SMARCD1,RPL9,MCM2,RPL6,TRIM33,PDP1,SMARCE1,AQR,SIRT2,…
GO:BP	ncRNA processing	GO:0034470	2.00423e-08	7.69805	397	727	48	18117	DICER1,DDX3X,HNRNPA2B1,DDX21,SSB,RPL5,RPL7A,EXOSC10,RPS2,ELAC2,STAT3,RPS14,RPS7,NOP2,NOL6,NIFK,EXOSC2,RPS17,RPS15,PUS7,LIN28A,LYAR,RPS21,RPL7L1,RPL14,RPS9,BYSL,RPS19,RPS24,TRMT1,TRMT61A,TRMT1L,QTRT2,NOC4L,RPS27,MRM3,EXOSC1,RRP7A,ZBTB8OS,ESF1,PARN,MPHOSPH6,RPL35,DDX10,TRMT61B,METTL5,NOB1,RPF1
GO:BP	establishment of protein localization	GO:0045184	3.98721e-08	7.39933	2035	727	142	18117	FLNA,MYO5A,HNRNPU,HK1,UPF1,JUP,NASP,SEC16A,HNRNPA2B1,IPO7,ACSL4,TF,VGF,TNPO3,XPO5,NUP210,RACK1,ATP6V0A1,NCBP1,H2AFY2,NUP93,SYMPK,RPL4,RCC2,SNAP25,PREPL,ATP6V1C1,SLC12A2,SSB,ACAA1,KPNA2,PCM1,SEC24A,RPL5,RPL9,RPL6,RPL7A,APPL1,RAB3C,STX1A,RPS3A,AP3B1,NSD2,RAB1B,RAB1A,RPS2,RPS12,ARFGAP1,VAMP2,IPO11,TMED9,BTF3,STAT3,RAB3A,STX8,SNX30,RPL12,SH3GLB1,RPS14,RBM8A,NUP35,PRKCI,RAB9B,SCG2,PRKCB,RHOB,SORT1,RPS…
GO:BP	rRNA processing	GO:0006364	5.04705e-08	7.29696	224	727	34	18117	DDX21,RPL5,RPL7A,EXOSC10,RPS2,RPS14,RPS7,NOP2,NOL6,NIFK,EXOSC2,RPS17,RPS15,LYAR,RPS21,RPL7L1,RPL14,RPS9,BYSL,RPS19,RPS24,NOC4L,RPS27,MRM3,EXOSC1,RRP7A,ESF1,MPHOSPH6,RPL35,DDX10,TRMT61B,METTL5,NOB1,RPF1
GO:BP	organonitrogen compound biosynthetic process	GO:1901566	6.05975e-08	7.21755	1853	727	132	18117	PARP1,GCN1,UPF1,VIM,EIF3A,PTBP2,CAD,DDX3X,GOT2,EIF4G1,AGRN,MTHFD1,EIF3C,EIF4G3,ACSL4,PTBP1,DDX6,CYFIP1,RACK1,GMPS,NCBP1,IGF2BP3,PHGDH,PAICS,RPL4,EEF1D,GSTP1,YBX1,ABCF1,FARSB,EIF3M,GIGYF2,EIF3I,AIMP1,SEPHS1,RPL5,EIF2S1,RPL9,RPL6,PDP1,PSAT1,RPL7A,ADSL,EIF3F,AK2,RPS3A,RPS2,RPS12,EIF3H,GFPT1,HARS2,STAT3,EIF2A,FLAD1,RPL12,BCAT1,RPS14,RBM8A,EIF3G,RPS7,PYCR2,BCAT2,RPS17,RPS15,PUS7,LIN28A,NACA,DUT,MRPL38…
GO:BP	biological process involved in symbiotic interaction	GO:0044403	8.50688e-08	7.07023	1001	727	85	18117	SND1,HNRNPU,UPF1,VIM,EIF3A,DDX3X,EIF4G1,HNRNPA2B1,IPO7,PTBP1,DDX6,XPO5,NUP210,RACK1,TOP2A,MSN,NUP93,VAC14,VDAC1,USP11,MSH6,PACS1,TLN1,RPL4,ANXA2,SSB,EIF3M,KPNA2,RSF1,RPL5,NRP1,RPL9,RPL6,RPL7A,EIF3F,RPS3A,RAB1B,RAB1A,RPS2,RPS12,STAT3,RPL12,RPS14,NUP35,SNW1,PCNA,EIF3G,RPS7,RPS17,RPS15,HDAC1,RPS21,CDK1,RPS18,RPS15A,MAP3K7,CHMP4B,RPL14,RPS9,RPS19,RPL13A,RPL23A,RPL15,RPS24,RPS20,TYMS,RPL18A,RPS27,RPL3…
GO:BP	cellular metabolic process	GO:0044237	1.01188e-07	6.99487	10871	727	519	18117	FLNA,PARP1,GCN1,SND1,HNRNPU,HK1,UPF1,VIM,DICER1,JUP,EIF3A,NASP,ACTN1,PTBP2,CAD,DDX3X,SEC16A,GOT2,EIF4G1,HNRNPA2B1,EPHB2,AGRN,MTHFD1,EIF3C,IPO7,EIF4G3,ACSL4,PTBP1,TF,DDX6,VGF,CYFIP1,XPO5,NUP210,RACK1,ATP6V0A1,GLDC,GMPS,NCBP1,H2AFY2,IGF2BP3,TOP2A,MSN,NUP93,VAC14,VDAC1,PHGDH,MSH2,USP11,SYMPK,RBBP4,MSH6,PAICS,RPL4,RCN1,EEF1D,GSTP1,MCM7,RRM1,SMARCC1,SERBP1,YBX1,DDX21,ANXA2,ABCF1,PLD3,ALDH5A1,SNAP25,FA…
GO:BP	rRNA metabolic process	GO:0016072	1.71517e-07	6.76569	234	727	34	18117	DDX21,RPL5,RPL7A,EXOSC10,RPS2,RPS14,RPS7,NOP2,NOL6,NIFK,EXOSC2,RPS17,RPS15,LYAR,RPS21,RPL7L1,RPL14,RPS9,BYSL,RPS19,RPS24,NOC4L,RPS27,MRM3,EXOSC1,RRP7A,ESF1,MPHOSPH6,RPL35,DDX10,TRMT61B,METTL5,NOB1,RPF1
GO:BP	nuclear DNA replication	GO:0033260	1.96021e-07	6.7077	59	727	17	18117	UPF1,MCM7,MCM3,MCM4,MCM6,RPA1,MCM5,MCM2,RPA2,PCNA,WIZ,RFC2,LIG1,RFC5,RFC4,POLE3,POLE4
GO:BP	nitrogen compound transport	GO:0071705	2.15427e-07	6.6667	2322	727	154	18117	FLNA,MYO5A,HNRNPU,UPF1,JUP,NASP,SEC16A,HNRNPA2B1,IPO7,ACSL4,TF,VGF,TNPO3,XPO5,NUP210,RACK1,ATP6V0A1,NCBP1,IGF2BP3,NUP93,SYMPK,SLC3A2,RPL4,YBX1,SNAP25,PREPL,ATP6V1C1,SLC12A2,SSB,ACAA1,KPNA2,PCM1,AIMP1,SEC24A,RPL5,RPL9,RPL6,RPL7A,APPL1,SV2A,RAB3C,STX1A,RPS3A,AP3B1,RAB1B,RAB1A,RPS2,RPS12,ARFGAP1,VAMP2,IPO11,TMED9,BTF3,STAT3,RAB3A,STX8,SNX30,SLC1A4,RPL12,SH3GLB1,RPS14,RBM8A,NUP35,PRKCI,RAB9B,SCG2,PRK…
GO:BP	amide transport	GO:0042886	2.33095e-07	6.63247	2007	727	138	18117	FLNA,MYO5A,HNRNPU,UPF1,JUP,NASP,SEC16A,HNRNPA2B1,IPO7,ACSL4,TF,VGF,TNPO3,XPO5,NUP210,RACK1,ATP6V0A1,NCBP1,NUP93,SYMPK,RPL4,SNAP25,PREPL,ATP6V1C1,SLC12A2,SSB,ACAA1,KPNA2,PCM1,AIMP1,SEC24A,RPL5,RPL9,RPL6,RPL7A,APPL1,RAB3C,STX1A,RPS3A,AP3B1,RAB1B,RAB1A,RPS2,RPS12,ARFGAP1,VAMP2,IPO11,TMED9,BTF3,STAT3,RAB3A,STX8,SNX30,RPL12,SH3GLB1,RPS14,RBM8A,NUP35,PRKCI,RAB9B,SCG2,PRKCB,RHOB,SORT1,RPS7,NOL6,NMD3,COG…
GO:BP	protein transport	GO:0015031	2.34234e-07	6.63035	1929	727	134	18117	FLNA,MYO5A,HNRNPU,UPF1,JUP,NASP,SEC16A,HNRNPA2B1,IPO7,ACSL4,TF,VGF,TNPO3,XPO5,NUP210,RACK1,ATP6V0A1,NCBP1,NUP93,SYMPK,RPL4,SNAP25,PREPL,ATP6V1C1,SLC12A2,SSB,ACAA1,KPNA2,PCM1,SEC24A,RPL5,RPL9,RPL6,RPL7A,APPL1,RAB3C,STX1A,RPS3A,AP3B1,RAB1B,RAB1A,RPS2,RPS12,ARFGAP1,VAMP2,IPO11,TMED9,BTF3,STAT3,RAB3A,STX8,SNX30,RPL12,SH3GLB1,RPS14,RBM8A,NUP35,PRKCI,RAB9B,SCG2,PRKCB,RHOB,SORT1,RPS7,NOL6,NMD3,COG1,CHCH…
GO:BP	peptide transport	GO:0015833	2.59996e-07	6.58503	1971	727	136	18117	FLNA,MYO5A,HNRNPU,UPF1,JUP,NASP,SEC16A,HNRNPA2B1,IPO7,ACSL4,TF,VGF,TNPO3,XPO5,NUP210,RACK1,ATP6V0A1,NCBP1,NUP93,SYMPK,RPL4,SNAP25,PREPL,ATP6V1C1,SLC12A2,SSB,ACAA1,KPNA2,PCM1,AIMP1,SEC24A,RPL5,RPL9,RPL6,RPL7A,APPL1,RAB3C,STX1A,RPS3A,AP3B1,RAB1B,RAB1A,RPS2,RPS12,ARFGAP1,VAMP2,IPO11,TMED9,BTF3,STAT3,RAB3A,STX8,SNX30,RPL12,SH3GLB1,RPS14,RBM8A,NUP35,PRKCI,RAB9B,SCG2,PRKCB,RHOB,SORT1,RPS7,NOL6,NMD3,COG…
GO:BP	organic cyclic compound metabolic process	GO:1901360	3.10143e-07	6.50844	6201	727	330	18117	FLNA,PARP1,GCN1,SND1,HNRNPU,HK1,UPF1,VIM,DICER1,JUP,ACTN1,PTBP2,CAD,DDX3X,GOT2,EIF4G1,HNRNPA2B1,AGRN,MTHFD1,ACSL4,PTBP1,TF,DDX6,XPO5,NUP210,GMPS,NCBP1,H2AFY2,IGF2BP3,TOP2A,NUP93,MSH2,SYMPK,MSH6,PAICS,RPL4,EEF1D,MCM7,RRM1,SMARCC1,SERBP1,YBX1,DDX21,PLD3,FARSB,MYT1,MCM3,SIN3A,MCM4,SSB,IRF2BPL,MCM6,GIGYF2,SOD1,ACAA1,KPNA2,RSF1,PHIP,AIMP1,RPA1,RPL5,KDM3B,PBX1,MCM5,SMARCD1,RPL9,MCM2,RPL6,TRIM33,PDP1,SM…
GO:BP	ribonucleoprotein complex subunit organization	GO:0071826	3.76776e-07	6.42392	204	727	31	18117	DICER1,EIF3A,PTBP2,EIF3C,NCBP1,EIF3M,EIF3I,RPL5,RPL6,EIF3F,EIF3H,CDC73,RPL12,RPS14,EIF3G,NOP2,PTGES3,RPS15,TFIP11,EIF3K,DHX8,RPS19,RPL13A,RPL23A,CLNS1A,SRSF12,PRPF39,RPS27,RRP7A,PPAN,SNUPN
GO:BP	RNA processing	GO:0006396	4.30681e-07	6.36584	964	727	81	18117	HNRNPU,DICER1,PTBP2,DDX3X,HNRNPA2B1,PTBP1,NCBP1,SYMPK,YBX1,DDX21,SSB,RPL5,AQR,RPL7A,EXOSC10,PPP1R8,RPS2,ELAC2,CDC73,STAT3,RPS14,RBM8A,SNW1,TSNAX,ZRANB2,DCPS,RPS7,NOP2,NOL6,NIFK,EXOSC2,RPS17,RPS15,PUS7,LIN28A,FIP1L1,LYAR,TFIP11,RPS21,DNAJC8,DHX8,CWF19L1,RPL7L1,RPL14,RPS9,BYSL,RPS19,ZC3H7A,PCBP4,CLNS1A,ALKBH5,SRSF12,RPS24,TRMT1,TRMT61A,RAVER1,PRPF39,TRMT1L,LSM7,QTRT2,KHDRBS2,NOC4L,RPS27,NBDY,MRM3,T…
GO:BP	cellular macromolecule catabolic process	GO:0044265	4.61215e-07	6.3361	1231	727	96	18117	SND1,HNRNPU,UPF1,VIM,DICER1,EIF4G1,DDX6,RACK1,NCBP1,IGF2BP3,MSN,USP11,RPL4,SMARCC1,SERBP1,YBX1,ANXA2,SSB,GIGYF2,RPL5,RPL9,RPL6,SIRT2,RPL7A,USP48,EXOSC10,PPP1R8,RPS3A,RPS2,UFL1,RPS12,EIF3H,HMGB2,RPL12,RPS14,RBM8A,DCPS,RPS7,UBXN4,EXOSC2,RPS17,RPS15,LIN28A,DDI2,RPS21,PCNP,CDK1,RNF114,RPS18,RPS15A,ZCCHC17,CHMP4B,RPL14,RPS9,RPS19,ARIH2,ARMC8,CDC16,RPL13A,RPL23A,RPL15,PCBP4,ALKBH5,SYVN1,RPS24,RPS20,MLH…
GO:BP	macromolecule localization	GO:0033036	4.99494e-07	6.30147	3218	727	196	18117	FLNA,MYO5A,CLASP2,PARP1,HNRNPU,HK1,CTNNA1,UPF1,JUP,NASP,VCL,DDX3X,SEC16A,GOT2,HNRNPA2B1,EPHB2,AGRN,EPB41L3,IPO7,ACSL4,TF,VGF,TNPO3,XPO5,NUP210,RACK1,ATP6V0A1,NCBP1,H2AFY2,IGF2BP3,MSN,NUP93,MSH2,SYMPK,PACS1,RPL4,RCC2,CNTNAP2,YBX1,ANXA2,SNAP25,ATP9A,PREPL,ATP6V1C1,SLC12A2,TJP1,SIN3A,SSB,ACAA1,KPNA2,SHROOM2,TRIM46,PCM1,RPA1,SEC24A,EPB41L2,DIAPH1,RPL5,NRP1,RPL9,RPL6,RPL7A,APPL1,EXOSC10,RAB3C,STX1A,RP…
GO:BP	organelle organization	GO:0006996	5.00154e-07	6.3009	4104	727	237	18117	FLNA,MYO5A,CLASP2,NES,PARP1,HNRNPU,CTNNA1,UPF1,VIM,NASP,ACTN1,DDX3X,SEC16A,HNRNPA2B1,AGRN,EPB41L3,TF,DDX6,CYFIP1,ATP6V0A1,ATL1,H2AFY2,TOP2A,MSN,NUP93,VDAC1,MSH2,RBBP4,TLN1,ZMYM3,MCM7,SMARCC1,SERBP1,ANXA2,SNAP25,NAP1L1,ATP6V1C1,MCM3,TJP1,SIN3A,NUDC,MCM4,IQSEC1,MCM6,SOD1,ACAA1,LIMCH1,SHROOM2,TRIM46,RSF1,PCM1,PHIP,RPA1,SEC24A,EPB41L2,DIAPH1,RPL5,NRP1,KDM3B,MCM5,EIF2S1,SMARCD1,TUBG1,FLNB,MCM2,RPL6,SM…
GO:BP	cell cycle DNA replication	GO:0044786	8.07265e-07	6.09298	64	727	17	18117	UPF1,MCM7,MCM3,MCM4,MCM6,RPA1,MCM5,MCM2,RPA2,PCNA,WIZ,RFC2,LIG1,RFC5,RFC4,POLE3,POLE4
GO:BP	establishment of localization in cell	GO:0051649	1.35748e-06	5.86727	2813	727	175	18117	FLNA,MYO5A,CLASP2,HNRNPU,UPF1,JUP,ACTN1,VCL,DDX3X,SEC16A,HNRNPA2B1,IPO7,TF,CYFIP1,TNPO3,XPO5,NUP210,ATP6V0A1,NCBP1,MSN,NUP93,SYMPK,TLN1,RPL4,GSTP1,MAGED2,ANXA2,SNAP25,PCDH17,PREPL,NUDC,SSB,SOD1,ACAA1,KPNA2,SHROOM2,CACNA2D1,TRIM46,PCM1,SEC24A,DIAPH1,RPL5,RPL9,RPL6,FTH1,PCDH7,RPL7A,APPL1,SV2A,STX1A,RPS3A,AP3B1,APOOL,RAB1B,RAB1A,RPS2,RPS12,ARFGAP1,VAMP2,IPO11,ANK1,TMED9,STAT3,RAB3A,STX8,RPL12,SH3GLB…
GO:BP	nucleic acid metabolic process	GO:0090304	1.36051e-06	5.8663	5226	727	285	18117	FLNA,PARP1,GCN1,SND1,HNRNPU,UPF1,VIM,DICER1,JUP,ACTN1,PTBP2,DDX3X,EIF4G1,HNRNPA2B1,AGRN,PTBP1,TF,DDX6,XPO5,NCBP1,H2AFY2,IGF2BP3,TOP2A,MSH2,SYMPK,MSH6,RPL4,EEF1D,MCM7,SMARCC1,SERBP1,YBX1,DDX21,PLD3,FARSB,MYT1,MCM3,SIN3A,MCM4,SSB,IRF2BPL,MCM6,GIGYF2,KPNA2,RSF1,PHIP,AIMP1,RPA1,RPL5,KDM3B,PBX1,MCM5,SMARCD1,RPL9,MCM2,RPL6,TRIM33,SMARCE1,AQR,SIRT2,PHF6,RPL7A,SMARCAD1,EXOSC10,PPP1R8,RPS3A,AP3B1,NSD2,RPS…
GO:BP	protein-containing complex subunit organization	GO:0043933	1.47112e-06	5.83235	1963	727	133	18117	CLASP2,NES,PARP1,UPF1,DICER1,EIF3A,NASP,PTBP2,DDX3X,SEC16A,EIF4G1,EIF3C,CYFIP1,NUP210,RACK1,ATL1,GLDC,NCBP1,H2AFY2,MSN,NUP93,RBBP4,TLN1,MCM7,RRM1,SMARCC1,SNAP25,FARSB,NAP1L1,MCM3,MCM4,EIF3M,MCM6,EIF3I,RSF1,RPA1,SEC24A,DIAPH1,RPL5,MCM5,SMARCD1,MAT2A,TUBG1,MCM2,RPL6,SMARCE1,SIRT2,EIF3F,CLINT1,SV2A,STX1A,TBCC,RAB1B,RAB1A,EIF3H,VAMP2,CDC73,HMGB2,RAB3A,RPA2,RPL12,SH3GLB1,RPS14,P2RX3,NUP35,ANP32E,TLE4,…
GO:BP	G1/S transition of mitotic cell cycle	GO:0000082	2.09941e-06	5.6779	283	727	36	18117	NASP,DDX3X,EIF4G1,MCM7,MCM3,MCM4,MCM6,GIGYF2,RPA1,MCM5,MCM2,APPL1,CDC73,RPA2,BCAT1,PCNA,CDK1,CAMK2A,UBE2E2,PCBP4,CDK16,BID,TYMS,PHF8,DHFR,RB1,FBXO7,SOX4,TP53,CDK3,MAX,CNOT8,EZH2,RRM2,POLE3,POLE4
GO:BP	ribonucleoprotein complex assembly	GO:0022618	3.14314e-06	5.50264	197	727	29	18117	DICER1,EIF3A,PTBP2,EIF3C,NCBP1,EIF3M,EIF3I,RPL5,RPL6,EIF3F,EIF3H,CDC73,RPL12,RPS14,EIF3G,NOP2,PTGES3,RPS15,EIF3K,RPS19,RPL13A,RPL23A,CLNS1A,SRSF12,PRPF39,RPS27,RRP7A,PPAN,SNUPN
GO:BP	protein-containing complex assembly	GO:0065003	7.87257e-06	5.10388	1680	727	116	18117	CLASP2,PARP1,DICER1,EIF3A,NASP,PTBP2,DDX3X,SEC16A,EIF4G1,EIF3C,CYFIP1,NUP210,RACK1,ATL1,GLDC,NCBP1,H2AFY2,MSN,NUP93,RBBP4,TLN1,MCM7,RRM1,SNAP25,FARSB,NAP1L1,MCM3,MCM4,EIF3M,MCM6,EIF3I,RSF1,RPA1,SEC24A,DIAPH1,RPL5,MCM5,MAT2A,TUBG1,MCM2,RPL6,SIRT2,EIF3F,CLINT1,SV2A,STX1A,TBCC,RAB1B,RAB1A,EIF3H,VAMP2,CDC73,HMGB2,RAB3A,RPA2,RPL12,SH3GLB1,RPS14,P2RX3,TLE4,EIF3G,NOP2,PTGES3,CHCHD4,NIFK,KCTD12,RPS15,TME…
GO:BP	intracellular transport	GO:0046907	1.06535e-05	4.97251	1767	727	120	18117	FLNA,MYO5A,HNRNPU,UPF1,JUP,SEC16A,HNRNPA2B1,IPO7,TNPO3,XPO5,NUP210,NCBP1,MSN,NUP93,SYMPK,RPL4,ANXA2,PREPL,SSB,SOD1,ACAA1,KPNA2,TRIM46,PCM1,SEC24A,RPL5,RPL9,RPL6,RPL7A,APPL1,STX1A,RPS3A,AP3B1,RAB1B,RAB1A,RPS2,RPS12,ARFGAP1,VAMP2,IPO11,ANK1,TMED9,STAT3,RAB3A,STX8,RPL12,SH3GLB1,RPS14,RBM8A,NUP35,PRKCI,RAB9B,RHOB,SORT1,RPS7,NOL6,NMD3,COG1,CHCHD4,TIMM9,RPS17,MFF,RPS15,FIP1L1,NACA,RPS21,CDK1,TMEM87A,RP…
GO:BP	RNA metabolic process	GO:0016070	1.8127e-05	4.74167	4710	727	257	18117	FLNA,PARP1,GCN1,SND1,HNRNPU,UPF1,VIM,DICER1,JUP,ACTN1,PTBP2,DDX3X,EIF4G1,HNRNPA2B1,AGRN,PTBP1,TF,DDX6,XPO5,NCBP1,H2AFY2,IGF2BP3,TOP2A,SYMPK,RPL4,EEF1D,SMARCC1,SERBP1,YBX1,DDX21,FARSB,MYT1,SIN3A,SSB,IRF2BPL,GIGYF2,RSF1,PHIP,AIMP1,RPL5,KDM3B,PBX1,SMARCD1,RPL9,RPL6,TRIM33,SMARCE1,AQR,SIRT2,PHF6,RPL7A,EXOSC10,PPP1R8,RPS3A,AP3B1,NSD2,RPS2,UFL1,RPS12,DPF2,ELAC2,HARS2,CDC73,BTF3,STAT3,HMGB2,RTF1,HOXB9,R…
GO:BP	cell cycle G1/S phase transition	GO:0044843	2.26561e-05	4.64482	309	727	36	18117	NASP,DDX3X,EIF4G1,MCM7,MCM3,MCM4,MCM6,GIGYF2,RPA1,MCM5,MCM2,APPL1,CDC73,RPA2,BCAT1,PCNA,CDK1,CAMK2A,UBE2E2,PCBP4,CDK16,BID,TYMS,PHF8,DHFR,RB1,FBXO7,SOX4,TP53,CDK3,MAX,CNOT8,EZH2,RRM2,POLE3,POLE4
GO:BP	macromolecule catabolic process	GO:0009057	3.04593e-05	4.51628	1468	727	103	18117	FLNA,SND1,HNRNPU,UPF1,VIM,DICER1,EIF4G1,AGRN,DDX6,RACK1,NCBP1,IGF2BP3,MSN,USP11,RPL4,SMARCC1,SERBP1,YBX1,ANXA2,SSB,GIGYF2,RPL5,RPL9,RPL6,ABHD12,SIRT2,RPL7A,USP48,EXOSC10,PPP1R8,RPS3A,RPS2,UFL1,RPS12,EIF3H,HMGB2,RPL12,SH3GLB1,RPS14,RBM8A,DCPS,RPS7,UBXN4,EXOSC2,RPS17,RPS15,LIN28A,DDI2,RPS21,PCNP,CDK1,RNF114,RPS18,RPS15A,TMEM2,ZCCHC17,CHMP4B,RPL14,RPS9,RPS19,ARIH2,ARMC8,CDC16,RPL13A,RPL23A,RPL15,PCB…
GO:BP	cellular catabolic process	GO:0044248	3.26148e-05	4.48659	2347	727	147	18117	SND1,HNRNPU,UPF1,VIM,DICER1,SEC16A,GOT2,EIF4G1,DDX6,RACK1,ATP6V0A1,GLDC,NCBP1,IGF2BP3,MSN,VDAC1,USP11,RPL4,SMARCC1,SERBP1,YBX1,ANXA2,ALDH5A1,ATP6V1C1,PRDX1,SSB,GIGYF2,ACAA1,RPL5,RPL9,RPL6,ABHD12,SIRT2,RPL7A,USP48,EXOSC10,PPP1R8,RPS3A,RAB1B,RAB1A,RPS2,UFL1,RPS12,WDFY3,EIF3H,STAT3,HMGB2,RPL12,SH3GLB1,BCAT1,RPS14,PIK3C2B,RBM8A,ADO,DCPS,RPS7,UBXN4,SYT11,BCAT2,EXOSC2,RPS17,RPS15,LIN28A,DUT,DDI2,RPS21,…
GO:BP	DNA replication	GO:0006260	3.51397e-05	4.4542	286	727	34	18117	UPF1,NASP,RBBP4,MCM7,RRM1,DDX21,NAP1L1,MCM3,SIN3A,MCM4,MCM6,RPA1,MCM5,MCM2,CACYBP,RPA2,PCNA,DUT,WIZ,CDK1,EXD2,RFC2,LIG1,DNAJC2,RFC5,TP53,RFC4,ING5,RRM2,POLE3,RPAIN,POLE4,KAT5,BAZ1A
GO:BP	negative regulation of gene expression	GO:0010629	4.51378e-05	4.34546	1460	727	102	18117	SND1,HNRNPU,UPF1,VIM,DICER1,PTBP2,DDX3X,EIF4G1,HNRNPA2B1,PTBP1,DDX6,XPO5,NUP210,RACK1,NCBP1,H2AFY2,IGF2BP3,NUP93,RBBP4,RPL4,GSTP1,SERBP1,YBX1,SIN3A,SSB,GIGYF2,RPL5,EIF2S1,RPL9,RPL6,SIRT2,RPL7A,EXOSC10,RPS3A,RPS2,RPS12,STAT3,HMGB2,RPL12,RPS14,RBM8A,NUP35,TSNAX,DCPS,RPS7,SYT11,EXOSC2,RPS17,RPS15,PUS7,LIN28A,HDAC1,RPS21,CDK1,RPS18,RPS15A,ATAD2B,RPL14,RPS9,RPS19,HAT1,ZC3H7A,RPL13A,RPL23A,RPL15,PCBP4,…
GO:BP	cellular component assembly	GO:0022607	4.53581e-05	4.34335	3010	727	178	18117	FLNA,CLASP2,PARP1,HNRNPU,CTNNA1,DICER1,JUP,EIF3A,NASP,ACTN1,VCL,PTBP2,DDX3X,SEC16A,EIF4G1,EPHB2,AGRN,EIF3C,EPB41L3,DDX6,CYFIP1,NUP210,RACK1,ATL1,GLDC,NCBP1,H2AFY2,MSN,NUP93,RBBP4,TLN1,RCC2,MCM7,RRM1,ANXA2,SNAP25,FARSB,NAP1L1,PCDH17,MCM3,TJP1,MCM4,EIF3M,MCM6,LIMCH1,EIF3I,RSF1,PCM1,RPA1,SEC24A,DIAPH1,RPL5,NRP1,MCM5,EIF2S1,MAT2A,TUBG1,EPHB1,MCM2,RPL6,SIRT2,EIF3F,CLINT1,SV2A,STX1A,TBCC,RAB1B,RAB1A,FA…
GO:BP	cytoplasmic translation	GO:0002181	5.4324e-05	4.26501	103	727	19	18117	EIF3A,EIF4G1,EIF3C,EIF3M,EIF3I,RPL9,RPL6,EIF3F,EIF3H,EIF3G,LIN28A,RPS21,CNBP,EIF3K,RPL13A,RPL15,RPL26L1,RPL18A,RPL36
GO:BP	cellular nitrogen compound biosynthetic process	GO:0044271	5.67518e-05	4.24602	5017	727	268	18117	FLNA,PARP1,GCN1,SND1,HNRNPU,UPF1,VIM,DICER1,JUP,EIF3A,ACTN1,PTBP2,CAD,DDX3X,EIF4G1,HNRNPA2B1,AGRN,MTHFD1,EIF3C,EIF4G3,ACSL4,PTBP1,TF,DDX6,CYFIP1,RACK1,GMPS,NCBP1,H2AFY2,IGF2BP3,TOP2A,SYMPK,PAICS,RPL4,EEF1D,RRM1,SMARCC1,YBX1,DDX21,ABCF1,FARSB,MYT1,SIN3A,IRF2BPL,EIF3M,GIGYF2,EIF3I,RSF1,PHIP,AIMP1,RPA1,RPL5,KDM3B,PBX1,EIF2S1,SMARCD1,RPL9,RPL6,TRIM33,PDP1,SMARCE1,PSAT1,SIRT2,PHF6,RPL7A,ADSL,EIF3F,EXO…
GO:BP	cellular biosynthetic process	GO:0044249	8.16906e-05	4.08783	6154	727	316	18117	FLNA,PARP1,GCN1,SND1,HNRNPU,UPF1,VIM,DICER1,JUP,EIF3A,NASP,ACTN1,PTBP2,CAD,DDX3X,GOT2,EIF4G1,HNRNPA2B1,AGRN,MTHFD1,EIF3C,EIF4G3,ACSL4,PTBP1,TF,DDX6,CYFIP1,RACK1,GMPS,NCBP1,H2AFY2,IGF2BP3,TOP2A,VAC14,PHGDH,SYMPK,RBBP4,PAICS,RPL4,EEF1D,GSTP1,MCM7,RRM1,SMARCC1,YBX1,DDX21,ABCF1,FARSB,NAP1L1,MYT1,MCM3,SIN3A,MCM4,IRF2BPL,EIF3M,MCM6,GIGYF2,SOD1,EIF3I,RSF1,PHIP,AIMP1,SEPHS1,RPA1,RPL5,KDM3B,PBX1,MCM5,EIF2…
GO:BP	formation of cytoplasmic translation initiation complex	GO:0001732	0.000142216	3.84705	16	727	8	18117	EIF3A,EIF3C,EIF3M,EIF3I,EIF3F,EIF3H,EIF3G,EIF3K
GO:BP	nitrogen compound metabolic process	GO:0006807	0.000184632	3.73369	10078	727	473	18117	FLNA,PARP1,GCN1,SND1,HNRNPU,HK1,UPF1,VIM,DICER1,JUP,EIF3A,ACTN1,PTBP2,CAD,DDX3X,GOT2,EIF4G1,HNRNPA2B1,EPHB2,AGRN,MTHFD1,EIF3C,IPO7,EIF4G3,ACSL4,PTBP1,TF,DDX6,VGF,CYFIP1,XPO5,NUP210,RACK1,GLDC,GMPS,NCBP1,H2AFY2,IGF2BP3,TOP2A,MSN,NUP93,PHGDH,MSH2,USP11,SYMPK,MSH6,PAICS,RPL4,RCN1,EEF1D,GSTP1,MCM7,RRM1,SMARCC1,SERBP1,YBX1,DDX21,ANXA2,ABCF1,PLD3,ALDH5A1,FARSB,PREPL,MYT1,MCM3,SIN3A,PEPD,MCM4,SERPINH1,S…
GO:BP	chromosome organization	GO:0051276	0.000232784	3.63305	1258	727	89	18117	PARP1,HNRNPU,UPF1,NASP,DDX3X,HNRNPA2B1,H2AFY2,TOP2A,MSH2,RBBP4,MCM7,SMARCC1,NAP1L1,MCM3,SIN3A,NUDC,MCM4,MCM6,RSF1,RPA1,KDM3B,MCM5,SMARCD1,TUBG1,MCM2,SMARCE1,SIRT2,SMARCAD1,EXOSC10,NSD2,UFL1,DPF2,CDC73,HMGB2,RTF1,RPA2,RCOR2,SNW1,ANP32E,PCNA,PRKCB,PTGES3,SIN3B,HDAC1,SMC4,TFIP11,SMC2,CDK1,NAA50,RFC2,ATAD2B,MAP3K7,CHMP4B,RBBP5,HAT1,MAP2K7,DPF3,CDC16,NOC2L,MLH1,PHF8,DNAJC2,POU5F1,TAF6L,BAZ2A,SUPT7L,KI…
GO:BP	pre-replicative complex assembly involved in nuclear cell cycle DNA replication	GO:0006267	0.00024301	3.61438	8	727	6	18117	MCM7,MCM3,MCM4,MCM6,MCM5,MCM2
GO:BP	pre-replicative complex assembly	GO:0036388	0.00024301	3.61438	8	727	6	18117	MCM7,MCM3,MCM4,MCM6,MCM5,MCM2
GO:BP	pre-replicative complex assembly involved in cell cycle DNA replication	GO:1902299	0.00024301	3.61438	8	727	6	18117	MCM7,MCM3,MCM4,MCM6,MCM5,MCM2
GO:BP	DNA conformation change	GO:0071103	0.000265796	3.57545	355	727	37	18117	PARP1,NASP,DDX3X,HNRNPA2B1,H2AFY2,TOP2A,RBBP4,MCM7,NAP1L1,MCM3,MCM4,MCM6,RSF1,RPA1,MCM5,MCM2,SIRT2,SMARCAD1,HMGB2,HDAC1,SMC4,SMC2,CDK1,RFC2,HAT1,NOC2L,PHF8,POU5F1,BAZ2A,RFC5,MPHOSPH8,TP53,NAA40,RFC4,POLE3,ASF1A,SIRT6
GO:BP	cellular macromolecule metabolic process	GO:0044260	0.000310304	3.50821	8390	727	405	18117	FLNA,PARP1,GCN1,SND1,HNRNPU,UPF1,VIM,DICER1,JUP,EIF3A,NASP,ACTN1,PTBP2,CAD,DDX3X,EIF4G1,HNRNPA2B1,EPHB2,AGRN,EIF3C,IPO7,EIF4G3,PTBP1,TF,DDX6,VGF,CYFIP1,NUP210,RACK1,NCBP1,H2AFY2,IGF2BP3,TOP2A,MSN,NUP93,MSH2,USP11,SYMPK,RBBP4,MSH6,RPL4,RCN1,EEF1D,GSTP1,MCM7,RRM1,SMARCC1,SERBP1,YBX1,DDX21,ANXA2,ABCF1,PLD3,SNAP25,FARSB,NAP1L1,MYT1,MCM3,SIN3A,MCM4,SERPINH1,SSB,IRF2BPL,EIF3M,MCM6,GIGYF2,SOD1,LIMCH1,KP…
GO:BP	cellular macromolecule biosynthetic process	GO:0034645	0.000404111	3.3935	5051	727	265	18117	FLNA,PARP1,GCN1,SND1,HNRNPU,UPF1,VIM,DICER1,JUP,EIF3A,NASP,ACTN1,PTBP2,DDX3X,EIF4G1,HNRNPA2B1,AGRN,EIF3C,EIF4G3,PTBP1,TF,DDX6,CYFIP1,RACK1,NCBP1,H2AFY2,IGF2BP3,TOP2A,SYMPK,RBBP4,RPL4,EEF1D,MCM7,RRM1,SMARCC1,YBX1,DDX21,ABCF1,FARSB,NAP1L1,MYT1,MCM3,SIN3A,MCM4,IRF2BPL,EIF3M,MCM6,GIGYF2,EIF3I,RSF1,PHIP,AIMP1,RPA1,RPL5,KDM3B,PBX1,MCM5,EIF2S1,SMARCD1,RPL9,MCM2,RPL6,TRIM33,SMARCE1,SIRT2,PHF6,RPL7A,EIF3F…
GO:BP	cellular protein-containing complex assembly	GO:0034622	0.000463837	3.33363	1107	727	80	18117	CLASP2,PARP1,DICER1,EIF3A,NASP,PTBP2,DDX3X,EIF4G1,EIF3C,CYFIP1,NCBP1,H2AFY2,NUP93,RBBP4,MCM7,SNAP25,NAP1L1,MCM3,MCM4,EIF3M,MCM6,EIF3I,RSF1,RPA1,DIAPH1,RPL5,MCM5,TUBG1,MCM2,RPL6,SIRT2,EIF3F,CLINT1,SV2A,STX1A,TBCC,EIF3H,VAMP2,CDC73,HMGB2,RAB3A,RPA2,RPL12,RPS14,EIF3G,NOP2,PTGES3,CHCHD4,RPS15,TMEM126A,EIF3K,SNAP29,TTC19,CHMP4B,RPS19,HAT1,RPL13A,RPL23A,CLNS1A,SRSF12,PRPF39,PSMG1,BAZ2A,RPS27,SVIL,RB1,L…
GO:BP	catabolic process	GO:0009056	0.00046425	3.33325	2744	727	161	18117	FLNA,SND1,HNRNPU,HK1,UPF1,VIM,DICER1,SEC16A,GOT2,EIF4G1,AGRN,DDX6,NUP210,RACK1,ATP6V0A1,GLDC,NCBP1,IGF2BP3,MSN,NUP93,VDAC1,USP11,RPL4,SMARCC1,SERBP1,YBX1,ANXA2,PLD3,ALDH5A1,ATP6V1C1,PRDX1,PEPD,SSB,GIGYF2,ACAA1,RPL5,RPL9,RPL6,ABHD12,SIRT2,RPL7A,USP48,EXOSC10,PPP1R8,RPS3A,RAB1B,RAB1A,RPS2,UFL1,RPS12,WDFY3,EIF3H,STAT3,HMGB2,RPL12,SH3GLB1,BCAT1,RPS14,PIK3C2B,RBM8A,NUP35,ADO,DCPS,RPS7,UBXN4,SYT11,BCAT…
GO:BP	macromolecule biosynthetic process	GO:0009059	0.000549651	3.25991	5114	727	267	18117	FLNA,PARP1,GCN1,SND1,HNRNPU,UPF1,VIM,DICER1,JUP,EIF3A,NASP,ACTN1,PTBP2,DDX3X,EIF4G1,HNRNPA2B1,AGRN,EIF3C,EIF4G3,PTBP1,TF,DDX6,CYFIP1,RACK1,NCBP1,H2AFY2,IGF2BP3,TOP2A,SYMPK,RBBP4,RPL4,EEF1D,GSTP1,MCM7,RRM1,SMARCC1,YBX1,DDX21,ABCF1,FARSB,NAP1L1,MYT1,MCM3,SIN3A,MCM4,IRF2BPL,EIF3M,MCM6,GIGYF2,EIF3I,RSF1,PHIP,AIMP1,RPA1,RPL5,KDM3B,PBX1,MCM5,EIF2S1,SMARCD1,RPL9,MCM2,RPL6,TRIM33,SMARCE1,SIRT2,PHF6,RPL7A…
GO:BP	biosynthetic process	GO:0009058	0.000611886	3.21333	6340	727	319	18117	FLNA,PARP1,GCN1,SND1,HNRNPU,UPF1,VIM,DICER1,JUP,EIF3A,NASP,ACTN1,PTBP2,CAD,DDX3X,GOT2,EIF4G1,HNRNPA2B1,AGRN,MTHFD1,EIF3C,EIF4G3,ACSL4,PTBP1,TF,DDX6,CYFIP1,RACK1,GMPS,NCBP1,H2AFY2,IGF2BP3,TOP2A,VAC14,PHGDH,SYMPK,RBBP4,PAICS,RPL4,EEF1D,GSTP1,MCM7,RRM1,SMARCC1,YBX1,DDX21,ABCF1,FARSB,NAP1L1,MYT1,MCM3,SIN3A,MCM4,SERPINH1,IRF2BPL,EIF3M,MCM6,GIGYF2,SOD1,EIF3I,RSF1,PHIP,AIMP1,SEPHS1,RPA1,RPL5,KDM3B,PBX1,…
GO:BP	mitotic cell cycle process	GO:1903047	0.000619358	3.20806	911	727	69	18117	FLNA,CLASP2,NES,HNRNPU,NASP,DDX3X,EIF4G1,TOP2A,MSH2,RCC2,MCM7,MCM3,SIN3A,NUDC,MCM4,MCM6,GIGYF2,PCM1,PHIP,RPA1,PBX1,MCM5,TUBG1,MCM2,SIRT2,APPL1,CDC73,RPA2,BCAT1,PCNA,PRKCB,RHOB,SMC4,SMC2,CDK1,NAA50,NEK9,CAMK2A,TTC19,CHMP4B,LIG1,UBE2E2,CDC16,PCBP4,CDK16,BID,TYMS,PHF8,DHFR,KIF2C,FBXW11,RB1,FBXO7,SOX4,MAD2L1,TP53,CDK3,MAX,KIF11,CNOT8,EZH2,RRM2,POLE3,CEP85,CKS1B,POLE4,CTDNEP1,TOGARAM2,OFD1
GO:BP	organic substance biosynthetic process	GO:1901576	0.000644692	3.19065	6248	727	315	18117	FLNA,PARP1,GCN1,SND1,HNRNPU,UPF1,VIM,DICER1,JUP,EIF3A,NASP,ACTN1,PTBP2,CAD,DDX3X,GOT2,EIF4G1,HNRNPA2B1,AGRN,MTHFD1,EIF3C,EIF4G3,ACSL4,PTBP1,TF,DDX6,CYFIP1,RACK1,GMPS,NCBP1,H2AFY2,IGF2BP3,TOP2A,VAC14,PHGDH,SYMPK,RBBP4,PAICS,RPL4,EEF1D,GSTP1,MCM7,RRM1,SMARCC1,YBX1,DDX21,ABCF1,FARSB,NAP1L1,MYT1,MCM3,SIN3A,MCM4,IRF2BPL,EIF3M,MCM6,GIGYF2,SOD1,EIF3I,RSF1,PHIP,AIMP1,SEPHS1,RPA1,RPL5,KDM3B,PBX1,MCM5,EIF2…
GO:BP	anion transport	GO:0006820	0.000681169	3.16674	2889	727	167	18117	FLNA,MYO5A,HNRNPU,UPF1,JUP,NASP,SEC16A,GOT2,HNRNPA2B1,IPO7,ACSL4,TF,VGF,TNPO3,XPO5,NUP210,RACK1,ATP6V0A1,NCBP1,IGF2BP3,CLCN6,NUP93,VDAC1,SYMPK,SLC3A2,RPL4,YBX1,ANXA2,SNAP25,ATP9A,PREPL,ATP6V1C1,SLC12A2,SSB,ACAA1,KPNA2,PCM1,AIMP1,SEC24A,RPL5,RPL9,RPL6,CLIC1,RPL7A,APPL1,SV2A,RAB3C,STX1A,RPS3A,AP3B1,RAB1B,RAB1A,RPS2,RPS12,ARFGAP1,VAMP2,IPO11,TMED9,BTF3,STAT3,RAB3A,STX8,SNX30,SLC1A4,RPL12,SH3GLB1,RPS…
GO:BP	gene expression	GO:0010467	0.000996814	3.00139	6179	727	311	18117	FLNA,PARP1,GCN1,SND1,HNRNPU,HK1,UPF1,VIM,DICER1,JUP,EIF3A,ACTN1,PTBP2,DDX3X,EIF4G1,HNRNPA2B1,EPHB2,AGRN,EIF3C,EIF4G3,PTBP1,TF,DDX6,CYFIP1,XPO5,NUP210,RACK1,NCBP1,H2AFY2,IGF2BP3,TOP2A,MSN,NUP93,PHGDH,MSH2,SYMPK,RBBP4,MSH6,RPL4,EEF1D,GSTP1,SMARCC1,SERBP1,YBX1,DDX21,ABCF1,PLD3,FARSB,MYT1,SIN3A,SERPINH1,SSB,IRF2BPL,EIF3M,GIGYF2,SOD1,EIF3I,RSF1,PHIP,AIMP1,RPL5,KDM3B,PBX1,EIF2S1,SMARCD1,RPL9,RPL6,TRIM3…
GO:BP	telomere maintenance via semi-conservative replication	GO:0032201	0.00142722	2.84551	27	727	9	18117	UPF1,RPA1,RPA2,PCNA,RFC2,RFC5,RFC4,POLE3,POLE4
GO:BP	cytoplasmic translational initiation	GO:0002183	0.00170692	2.76779	35	727	10	18117	EIF3A,EIF4G1,EIF3C,EIF3M,EIF3I,EIF3F,EIF3H,EIF3G,EIF3K,RPL13A
GO:BP	organic substance transport	GO:0071702	0.00204857	2.68855	2766	727	159	18117	FLNA,MYO5A,HNRNPU,UPF1,JUP,NASP,SEC16A,GOT2,HNRNPA2B1,IPO7,ACSL4,TF,VGF,TNPO3,XPO5,NUP210,RACK1,ATP6V0A1,NCBP1,IGF2BP3,NUP93,SYMPK,SLC3A2,RPL4,YBX1,ANXA2,SNAP25,ATP9A,PREPL,ATP6V1C1,SLC12A2,SSB,ACAA1,KPNA2,PCM1,AIMP1,SEC24A,RPL5,RPL9,RPL6,RPL7A,APPL1,SV2A,RAB3C,STX1A,RPS3A,AP3B1,RAB1B,RAB1A,RPS2,RPS12,ARFGAP1,VAMP2,IPO11,TMED9,BTF3,STAT3,RAB3A,STX8,SNX30,SLC1A4,RPL12,SH3GLB1,RPS14,RBM8A,NUP35,PRK…
GO:BP	ribosomal large subunit biogenesis	GO:0042273	0.0027497	2.56071	74	727	14	18117	RPL5,RPL6,RPL7A,RPL12,NOP2,NIFK,RPL7L1,RPL14,NOC2L,RPL23A,RPL26L1,PPAN,RPL35,RPF1
GO:BP	ribosome assembly	GO:0042255	0.0028305	2.54814	64	727	13	18117	DDX3X,RPL5,RPL6,EIF2A,RPL12,RPS14,NOP2,RPS15,RPS19,RPL23A,RPS27,RRP7A,PPAN
GO:BP	mitotic cell cycle phase transition	GO:0044772	0.0030541	2.51512	609	727	50	18117	CLASP2,NES,NASP,DDX3X,EIF4G1,RCC2,MCM7,MCM3,SIN3A,MCM4,MCM6,GIGYF2,PCM1,RPA1,PBX1,MCM5,TUBG1,MCM2,SIRT2,APPL1,CDC73,RPA2,BCAT1,PCNA,CDK1,CAMK2A,CHMP4B,UBE2E2,CDC16,PCBP4,CDK16,BID,TYMS,PHF8,DHFR,FBXW11,RB1,FBXO7,SOX4,MAD2L1,TP53,CDK3,MAX,CNOT8,EZH2,RRM2,POLE3,CKS1B,POLE4,OFD1
GO:BP	primary metabolic process	GO:0044238	0.00389786	2.40917	10584	727	485	18117	FLNA,PARP1,GCN1,SND1,HNRNPU,HK1,UPF1,VIM,DICER1,JUP,EIF3A,ACTN1,PTBP2,CAD,DDX3X,GOT2,EIF4G1,HNRNPA2B1,EPHB2,AGRN,MTHFD1,EIF3C,IPO7,EIF4G3,ACSL4,PTBP1,TF,DDX6,VGF,CYFIP1,XPO5,NUP210,RACK1,GLDC,GMPS,NCBP1,H2AFY2,IGF2BP3,TOP2A,MSN,NUP93,VAC14,PHGDH,MSH2,USP11,SYMPK,MSH6,SLC3A2,PAICS,RPL4,RCN1,EEF1D,GSTP1,MCM7,RRM1,SMARCC1,SERBP1,YBX1,DDX21,ANXA2,ABCF1,PLD3,ALDH5A1,FARSB,PREPL,MYT1,MCM3,SIN3A,PEPD,MC…
GO:BP	DNA-dependent DNA replication	GO:0006261	0.00545667	2.26307	163	727	21	18117	UPF1,MCM7,DDX21,MCM3,MCM4,MCM6,RPA1,MCM5,MCM2,RPA2,PCNA,WIZ,EXD2,RFC2,LIG1,RFC5,RFC4,POLE3,RPAIN,POLE4,BAZ1A
GO:BP	cellular protein metabolic process	GO:0044267	0.0059549	2.22513	5229	727	266	18117	FLNA,PARP1,GCN1,UPF1,VIM,EIF3A,PTBP2,CAD,DDX3X,EIF4G1,EPHB2,EIF3C,IPO7,EIF4G3,PTBP1,TF,DDX6,VGF,CYFIP1,NUP210,RACK1,NCBP1,IGF2BP3,MSN,NUP93,USP11,SYMPK,RPL4,RCN1,EEF1D,GSTP1,SMARCC1,YBX1,ANXA2,ABCF1,FARSB,SIN3A,SERPINH1,IRF2BPL,EIF3M,GIGYF2,SOD1,LIMCH1,EIF3I,PHIP,AIMP1,SEPHS1,RPL5,NRP1,KDM3B,EIF2S1,RPL9,EPHB1,RPL6,TRIM33,PDP1,ABHD12,SIRT2,RPL7A,EIF3F,USP48,SMARCAD1,PPP1R8,AKT3,STX1A,RPS3A,AP3B1,N…
GO:BP	double-strand break repair via break-induced replication	GO:0000727	0.00698193	2.15602	12	727	6	18117	MCM7,MCM3,MCM4,MCM6,MCM5,MCM2
GO:BP	negative regulation of macromolecule metabolic process	GO:0010605	0.00729373	2.13705	3241	727	178	18117	FLNA,PARP1,SND1,HNRNPU,UPF1,VIM,DICER1,PTBP2,DDX3X,EIF4G1,HNRNPA2B1,EPHB2,IPO7,PTBP1,DDX6,XPO5,NUP210,RACK1,NCBP1,H2AFY2,IGF2BP3,NUP93,MSH2,RBBP4,MSH6,RPL4,GSTP1,SMARCC1,SERBP1,YBX1,ANXA2,SIN3A,SERPINH1,SSB,IRF2BPL,GIGYF2,RSF1,RPL5,EIF2S1,RPL9,RPL6,TRIM33,SMARCE1,SIRT2,PHF6,RPL7A,EXOSC10,PPP1R8,RPS3A,NSD2,RPS2,UFL1,RPS12,EIF3H,DPF2,CDC73,STAT3,HMGB2,RTF1,RPL12,RCOR2,RPS14,RBM8A,NUP35,SNW1,TSNAX,D…
GO:BP	DNA geometric change	GO:0032392	0.0085069	2.07023	116	727	17	18117	PARP1,DDX3X,HNRNPA2B1,TOP2A,MCM7,MCM3,MCM4,MCM6,RPA1,MCM5,MCM2,SMARCAD1,HMGB2,RFC2,RFC5,TP53,RFC4
GO:BP	organic substance catabolic process	GO:1901575	0.0116648	1.93312	2267	727	132	18117	FLNA,SND1,HNRNPU,HK1,UPF1,VIM,DICER1,GOT2,EIF4G1,AGRN,DDX6,NUP210,RACK1,GLDC,NCBP1,IGF2BP3,MSN,NUP93,USP11,RPL4,SMARCC1,SERBP1,YBX1,ANXA2,PLD3,ALDH5A1,SSB,GIGYF2,ACAA1,RPL5,RPL9,RPL6,ABHD12,SIRT2,RPL7A,USP48,EXOSC10,PPP1R8,RPS3A,RPS2,UFL1,RPS12,EIF3H,STAT3,HMGB2,RPL12,SH3GLB1,BCAT1,RPS14,RBM8A,NUP35,ADO,DCPS,RPS7,UBXN4,BCAT2,EXOSC2,RPS17,RPS15,LIN28A,DUT,DDI2,RPS21,PCNP,CDK1,RNF114,RPS18,RPS15A,T…
GO:BP	DNA strand elongation involved in DNA replication	GO:0006271	0.0122169	1.91304	19	727	7	18117	MCM7,MCM3,MCM4,PCNA,LIG1,RFC4,POLE3
GO:BP	cell cycle phase transition	GO:0044770	0.0125249	1.90222	658	727	51	18117	CLASP2,NES,UPF1,NASP,DDX3X,EIF4G1,RCC2,MCM7,MCM3,SIN3A,MCM4,MCM6,GIGYF2,PCM1,RPA1,PBX1,MCM5,TUBG1,MCM2,SIRT2,APPL1,CDC73,RPA2,BCAT1,PCNA,CDK1,CAMK2A,CHMP4B,UBE2E2,CDC16,PCBP4,CDK16,BID,TYMS,PHF8,DHFR,FBXW11,RB1,FBXO7,SOX4,MAD2L1,TP53,CDK3,MAX,CNOT8,EZH2,RRM2,POLE3,CKS1B,POLE4,OFD1
GO:BP	organic substance metabolic process	GO:0071704	0.014446	1.84025	11326	727	510	18117	FLNA,PARP1,GCN1,SND1,HNRNPU,HK1,UPF1,VIM,DICER1,JUP,EIF3A,NASP,ACTN1,PTBP2,CAD,DDX3X,GOT2,EIF4G1,HNRNPA2B1,EPHB2,AGRN,MTHFD1,EIF3C,IPO7,EIF4G3,ACSL4,PTBP1,TF,DDX6,VGF,CYFIP1,XPO5,NUP210,RACK1,GLDC,GMPS,NCBP1,H2AFY2,IGF2BP3,TOP2A,MSN,NUP93,VAC14,VDAC1,PHGDH,MSH2,USP11,SYMPK,RBBP4,MSH6,SLC3A2,PAICS,RPL4,RCN1,EEF1D,GSTP1,MCM7,RRM1,SMARCC1,SERBP1,YBX1,DDX21,ANXA2,ABCF1,PLD3,ALDH5A1,SNAP25,FARSB,NAP1L…
GO:BP	metabolic process	GO:0008152	0.014587	1.83603	11827	727	529	18117	FLNA,PARP1,GCN1,SND1,HNRNPU,HK1,UPF1,VIM,DICER1,JUP,EIF3A,NASP,ACTN1,PTBP2,CAD,DDX3X,SEC16A,GOT2,EIF4G1,HNRNPA2B1,EPHB2,AGRN,MTHFD1,EIF3C,IPO7,EIF4G3,ACSL4,PTBP1,TF,DDX6,VGF,CYFIP1,XPO5,NUP210,RACK1,ATP6V0A1,GLDC,GMPS,NCBP1,H2AFY2,IGF2BP3,TOP2A,MSN,NUP93,VAC14,VDAC1,PHGDH,MSH2,USP11,SYMPK,RBBP4,MSH6,SLC3A2,PAICS,RPL4,RCN1,EEF1D,GSTP1,MCM7,RRM1,SMARCC1,SERBP1,YBX1,DDX21,ANXA2,ABCF1,PLD3,ALDH5A1,SN…
GO:BP	negative regulation of metabolic process	GO:0009892	0.0150628	1.82209	3479	727	187	18117	FLNA,PARP1,SND1,HNRNPU,UPF1,VIM,DICER1,PTBP2,DDX3X,EIF4G1,HNRNPA2B1,EPHB2,IPO7,PTBP1,DDX6,XPO5,NUP210,RACK1,NCBP1,H2AFY2,IGF2BP3,NUP93,VDAC1,MSH2,RBBP4,MSH6,RPL4,GSTP1,SMARCC1,SERBP1,YBX1,ANXA2,SIN3A,SERPINH1,SSB,IRF2BPL,GIGYF2,SOD1,RSF1,RPL5,EIF2S1,RPL9,RPL6,TRIM33,SMARCE1,SIRT2,PHF6,RPL7A,EXOSC10,PPP1R8,RPS3A,NSD2,RPS2,UFL1,RPS12,EIF3H,DPF2,CDC73,STAT3,HMGB2,RTF1,RPL12,RCOR2,RPS14,RBM8A,NUP35,S…
GO:BP	mitotic cell cycle	GO:0000278	0.0174264	1.75879	1059	727	72	18117	FLNA,CLASP2,NES,HNRNPU,NASP,DDX3X,EIF4G1,TOP2A,MSH2,RCC2,MCM7,RRM1,MCM3,SIN3A,NUDC,MCM4,MCM6,GIGYF2,PCM1,PHIP,RPA1,PBX1,MCM5,TUBG1,MCM2,SIRT2,APPL1,CDC73,RPA2,BCAT1,PCNA,PRKCB,RHOB,SMC4,SMC2,CDK1,NAA50,NEK9,CAMK2A,TTC19,CHMP4B,LIG1,UBE2E2,CDC16,PCBP4,CDK16,BID,TYMS,PHF8,DHFR,KIF2C,FBXW11,RB1,FBXO7,SOX4,MAD2L1,TP53,CDK3,SLC9A3R1,MAX,KIF11,CNOT8,EZH2,RRM2,POLE3,CEP85,CKS1B,POLE4,CTDNEP1,TOGARAM2,TT…
GO:BP	cell cycle process	GO:0022402	0.0199661	1.69971	1439	727	91	18117	FLNA,CLASP2,NES,SND1,HNRNPU,UPF1,NASP,DDX3X,EIF4G1,TOP2A,PHGDH,MSH2,RBBP4,MSH6,RCC2,MCM7,MCM3,SIN3A,NUDC,MCM4,MCM6,GIGYF2,PCM1,PHIP,RPA1,PBX1,MCM5,TUBG1,MCM2,SIRT2,APPL1,SMARCAD1,CDC73,RPA2,SH3GLB1,BCAT1,PCNA,PRKCB,RHOB,ILK,WIZ,SMC4,SMC2,CDK1,NAA50,NEK9,RFC2,CAMK2A,TTC19,CHMP4B,LIG1,SLC16A1,UBE2E2,LAMTOR3,CDC16,PCBP4,PRKAB1,CDK16,BID,MLH1,TYMS,PHF8,SVIL,DHFR,KIF2C,FBXW11,TXLNG,RFC5,RB1,FBXO7,SOX4…
GO:BP	nucleotide biosynthetic process	GO:0009165	0.027168	1.56594	269	727	27	18117	PARP1,CAD,MTHFD1,ACSL4,GMPS,PAICS,RRM1,PDP1,ADSL,AK2,STAT3,FLAD1,DUT,DGUOK,RFK,TYMS,NME7,PANK2,UCK2,SLC35B2,NME4,RRM2,NADSYN1,HACD2,ADCY6,ELOVL4,UQCC3
GO:BP	nucleoside phosphate biosynthetic process	GO:1901293	0.0355038	1.44972	273	727	27	18117	PARP1,CAD,MTHFD1,ACSL4,GMPS,PAICS,RRM1,PDP1,ADSL,AK2,STAT3,FLAD1,DUT,DGUOK,RFK,TYMS,NME7,PANK2,UCK2,SLC35B2,NME4,RRM2,NADSYN1,HACD2,ADCY6,ELOVL4,UQCC3
GO:BP	macromolecule metabolic process	GO:0043170	0.0368887	1.43311	9796	727	448	18117	FLNA,PARP1,GCN1,SND1,HNRNPU,HK1,UPF1,VIM,DICER1,JUP,EIF3A,NASP,ACTN1,PTBP2,CAD,DDX3X,EIF4G1,HNRNPA2B1,EPHB2,AGRN,EIF3C,IPO7,EIF4G3,PTBP1,TF,DDX6,VGF,CYFIP1,XPO5,NUP210,RACK1,NCBP1,H2AFY2,IGF2BP3,TOP2A,MSN,NUP93,PHGDH,MSH2,USP11,SYMPK,RBBP4,MSH6,RPL4,RCN1,EEF1D,GSTP1,MCM7,RRM1,SMARCC1,SERBP1,YBX1,DDX21,ANXA2,ABCF1,PLD3,SNAP25,FARSB,NAP1L1,PREPL,MYT1,MCM3,SIN3A,PEPD,MCM4,SERPINH1,SSB,IRF2BPL,EIF3M,…
GO:BP	establishment of localization	GO:0051234	0.0384622	1.41497	5372	727	267	18117	FLNA,MYO5A,CLASP2,HNRNPU,HK1,UPF1,JUP,NASP,ACTN1,VCL,CAD,DDX3X,SEC16A,GOT2,HNRNPA2B1,EPHB2,IPO7,ACSL4,ANXA6,TF,VGF,CYFIP1,TNPO3,XPO5,NUP210,RACK1,ATP6V0A1,NCBP1,H2AFY2,IGF2BP3,CLCN6,MSN,NUP93,VDAC1,SYMPK,SLC3A2,TLN1,RPL4,GSTP1,RCC2,MAGED2,YBX1,ANXA2,ABCF1,SNAP25,ATP9A,CACNB1,PCDH17,PREPL,ATP6V1C1,SLC12A2,NUDC,SSB,SOD1,ACAA1,KPNA2,SHROOM2,CACNA2D1,TRIM46,PCM1,ATP2B2,AIMP1,SEC24A,DIAPH1,RPL5,NRP1,E…
GO:CC	intracellular anatomical structure	GO:0005622	2.0192e-28	27.6948	14790	745	695	18960	FLNA,MYO5A,CLASP2,NES,PARP1,GCN1,KIF21B,SND1,HNRNPU,HK1,CTNNA1,UPF1,VIM,DICER1,JUP,EIF3A,NASP,ACTN1,VCL,PTBP2,CAD,DDX3X,SEC16A,GOT2,EIF4G1,HNRNPA2B1,EPHB2,AGRN,MTHFD1,EIF3C,EPB41L3,IPO7,EIF4G3,ACSL4,ANXA6,PTBP1,TF,DDX6,VGF,CYFIP1,TNPO3,XPO5,NUP210,RACK1,ATP6V0A1,ATL1,GLDC,GMPS,NCBP1,H2AFY2,IGF2BP3,CLCN6,TOP2A,MSN,NUP93,VAC14,VDAC1,PHGDH,MSH2,USP11,SYMPK,RBBP4,MSH6,SLC3A2,PACS1,PAICS,TLN1,RPL4,RCN…
GO:CC	intracellular organelle	GO:0043229	1.17462e-24	23.9301	12491	745	620	18960	FLNA,MYO5A,CLASP2,NES,PARP1,GCN1,KIF21B,SND1,HNRNPU,HK1,CTNNA1,UPF1,VIM,DICER1,JUP,EIF3A,NASP,ACTN1,VCL,PTBP2,CAD,DDX3X,SEC16A,GOT2,EIF4G1,HNRNPA2B1,EPHB2,AGRN,MTHFD1,EPB41L3,IPO7,ACSL4,ANXA6,PTBP1,TF,DDX6,VGF,TNPO3,XPO5,NUP210,RACK1,ATP6V0A1,ATL1,GLDC,NCBP1,H2AFY2,IGF2BP3,CLCN6,TOP2A,MSN,NUP93,VAC14,VDAC1,MSH2,USP11,SYMPK,RBBP4,MSH6,SLC3A2,PACS1,TLN1,RPL4,RCN1,EEF1D,ZMYM3,GSTP1,RCC2,MCM7,CNTNAP2…
GO:CC	intracellular membrane-bounded organelle	GO:0043231	7.94549e-24	23.0999	11296	745	578	18960	FLNA,MYO5A,CLASP2,PARP1,SND1,HNRNPU,HK1,CTNNA1,UPF1,VIM,DICER1,JUP,EIF3A,NASP,PTBP2,CAD,DDX3X,SEC16A,GOT2,EIF4G1,HNRNPA2B1,EPHB2,AGRN,MTHFD1,IPO7,ACSL4,ANXA6,PTBP1,TF,DDX6,VGF,TNPO3,XPO5,NUP210,RACK1,ATP6V0A1,ATL1,GLDC,NCBP1,H2AFY2,IGF2BP3,CLCN6,TOP2A,MSN,NUP93,VAC14,VDAC1,MSH2,USP11,SYMPK,RBBP4,MSH6,SLC3A2,PACS1,RPL4,RCN1,EEF1D,ZMYM3,GSTP1,RCC2,MCM7,CNTNAP2,MAGED2,RRM1,SMARCC1,SERBP1,YBX1,DDX21,…
GO:CC	cytosol	GO:0005829	1.37639e-22	21.8613	5303	745	338	18960	FLNA,MYO5A,CLASP2,GCN1,SND1,HK1,CTNNA1,UPF1,VIM,DICER1,JUP,EIF3A,ACTN1,VCL,CAD,DDX3X,SEC16A,EIF4G1,EPHB2,MTHFD1,EIF3C,EPB41L3,IPO7,EIF4G3,DDX6,CYFIP1,XPO5,RACK1,ATP6V0A1,GMPS,NCBP1,IGF2BP3,MSN,VAC14,PHGDH,USP11,SYMPK,RBBP4,MSH6,PACS1,PAICS,TLN1,RPL4,EEF1D,GSTP1,RCC2,MCM7,MAGED2,RRM1,SERBP1,YBX1,DDX21,ANXA2,ABCF1,SNAP25,FARSB,PREPL,MYT1,ATP6V1C1,PRDX1,SLC12A2,TJP1,NUDC,EIF3M,GIGYF2,SOD1,ACAA1,KPNA…
GO:CC	cytosolic ribosome	GO:0022626	1.64922e-22	21.7827	109	745	37	18960	DDX3X,RACK1,RPL4,RPL5,RPL9,RPL6,RPL7A,RPS3A,RPS2,RPS12,EIF2A,RPL12,RPS14,RPS7,RPS17,RPS15,RPS21,RPS18,RPS15A,ZCCHC17,RPL7L1,RPL14,RPS9,RPS19,RPL13A,RPL23A,RPL15,RPS24,RPS20,RPL26L1,RPL18A,RPS27,RPL36,RPL27A,LARP4,EIF2AK4,RPL35
GO:CC	cytoplasm	GO:0005737	2.72598e-22	21.5645	11911	745	595	18960	FLNA,MYO5A,CLASP2,NES,PARP1,GCN1,KIF21B,SND1,HNRNPU,HK1,CTNNA1,UPF1,VIM,DICER1,JUP,EIF3A,NASP,ACTN1,VCL,CAD,DDX3X,SEC16A,GOT2,EIF4G1,HNRNPA2B1,EPHB2,AGRN,MTHFD1,EIF3C,EPB41L3,IPO7,EIF4G3,ACSL4,ANXA6,TF,DDX6,VGF,CYFIP1,TNPO3,XPO5,NUP210,RACK1,ATP6V0A1,ATL1,GLDC,GMPS,NCBP1,IGF2BP3,CLCN6,TOP2A,MSN,VAC14,VDAC1,PHGDH,USP11,SYMPK,RBBP4,MSH6,SLC3A2,PACS1,PAICS,TLN1,RPL4,RCN1,EEF1D,GSTP1,RCC2,MCM7,CNTNAP…
GO:CC	ribonucleoprotein complex	GO:1990904	1.10027e-21	20.9585	688	745	90	18960	GCN1,SND1,HNRNPU,UPF1,VIM,DICER1,EIF3A,PTBP2,DDX3X,EIF4G1,HNRNPA2B1,EIF3C,DDX6,XPO5,RACK1,NCBP1,TOP2A,RPL4,YBX1,ABCF1,ELAVL3,SSB,EIF3M,EIF3I,RPL5,EIF2S1,RPL9,RPL6,AQR,RPL7A,EIF3F,PPP1R8,RPS3A,RPS2,MSI1,RPS12,EIF3H,BTF3,EIF2A,RPL12,RPS14,RBM8A,SNW1,EIF3G,RPS7,NOL6,PTGES3,RPS17,RPS15,LIN28A,MRPL38,TFIP11,RPS21,RPS18,EIF3K,RPS15A,DHX8,MRPL53,ZCCHC17,CWF19L1,MRPL9,RPL7L1,RPL14,RPS9,BYSL,RPS19,RPL13A,…
GO:CC	organelle	GO:0043226	4.29575e-21	20.367	14008	745	659	18960	FLNA,MYO5A,CLASP2,NES,PARP1,GCN1,KIF21B,SND1,HNRNPU,HK1,CTNNA1,UPF1,VIM,DICER1,JUP,EIF3A,NASP,ACTN1,VCL,PTBP2,CAD,DDX3X,SEC16A,GOT2,EIF4G1,HNRNPA2B1,EPHB2,AGRN,MTHFD1,EPB41L3,IPO7,ACSL4,ANXA6,PTBP1,TF,DDX6,VGF,CYFIP1,TNPO3,XPO5,NUP210,RACK1,ATP6V0A1,ATL1,GLDC,NCBP1,H2AFY2,IGF2BP3,CLCN6,TOP2A,MSN,NUP93,VAC14,VDAC1,PHGDH,MSH2,USP11,SYMPK,RBBP4,MSH6,SLC3A2,PACS1,PAICS,TLN1,RPL4,RCN1,EEF1D,ZMYM3,GSTP…
GO:CC	membrane-bounded organelle	GO:0043227	5.12763e-21	20.2901	12858	745	623	18960	FLNA,MYO5A,CLASP2,PARP1,KIF21B,SND1,HNRNPU,HK1,CTNNA1,UPF1,VIM,DICER1,JUP,EIF3A,NASP,ACTN1,VCL,PTBP2,CAD,DDX3X,SEC16A,GOT2,EIF4G1,HNRNPA2B1,EPHB2,AGRN,MTHFD1,IPO7,ACSL4,ANXA6,PTBP1,TF,DDX6,VGF,CYFIP1,TNPO3,XPO5,NUP210,RACK1,ATP6V0A1,ATL1,GLDC,NCBP1,H2AFY2,IGF2BP3,CLCN6,TOP2A,MSN,NUP93,VAC14,VDAC1,PHGDH,MSH2,USP11,SYMPK,RBBP4,MSH6,SLC3A2,PACS1,PAICS,TLN1,RPL4,RCN1,EEF1D,ZMYM3,GSTP1,RCC2,MCM7,CNTNA…
GO:CC	organelle lumen	GO:0043233	2.28175e-19	18.6417	5565	745	340	18960	FLNA,PARP1,HNRNPU,UPF1,VIM,JUP,EIF3A,NASP,ACTN1,VCL,CAD,DDX3X,GOT2,HNRNPA2B1,EPHB2,AGRN,IPO7,PTBP1,TF,DDX6,VGF,CYFIP1,XPO5,RACK1,ATP6V0A1,GLDC,NCBP1,H2AFY2,TOP2A,NUP93,VDAC1,MSH2,USP11,SYMPK,RBBP4,MSH6,SLC3A2,RPL4,RCN1,EEF1D,ZMYM3,GSTP1,RCC2,MCM7,MAGED2,SMARCC1,YBX1,DDX21,ANXA2,ABCF1,NCAM2,PLD3,ALDH5A1,MYT1,MCM3,SIN3A,NUDC,MCM4,SERPINH1,IQSEC1,IRF2BPL,MCM6,SOD1,ACAA1,KPNA2,RSF1,RPA1,EPB41L2,RPL5,…
GO:CC	membrane-enclosed lumen	GO:0031974	2.28175e-19	18.6417	5565	745	340	18960	FLNA,PARP1,HNRNPU,UPF1,VIM,JUP,EIF3A,NASP,ACTN1,VCL,CAD,DDX3X,GOT2,HNRNPA2B1,EPHB2,AGRN,IPO7,PTBP1,TF,DDX6,VGF,CYFIP1,XPO5,RACK1,ATP6V0A1,GLDC,NCBP1,H2AFY2,TOP2A,NUP93,VDAC1,MSH2,USP11,SYMPK,RBBP4,MSH6,SLC3A2,RPL4,RCN1,EEF1D,ZMYM3,GSTP1,RCC2,MCM7,MAGED2,SMARCC1,YBX1,DDX21,ANXA2,ABCF1,NCAM2,PLD3,ALDH5A1,MYT1,MCM3,SIN3A,NUDC,MCM4,SERPINH1,IQSEC1,IRF2BPL,MCM6,SOD1,ACAA1,KPNA2,RSF1,RPA1,EPB41L2,RPL5,…
GO:CC	intracellular organelle lumen	GO:0070013	3.73049e-18	17.4282	5402	745	329	18960	FLNA,PARP1,HNRNPU,UPF1,VIM,EIF3A,NASP,CAD,DDX3X,GOT2,HNRNPA2B1,EPHB2,AGRN,IPO7,PTBP1,TF,DDX6,VGF,XPO5,RACK1,ATP6V0A1,GLDC,NCBP1,H2AFY2,TOP2A,NUP93,VDAC1,MSH2,USP11,SYMPK,RBBP4,MSH6,SLC3A2,RPL4,RCN1,EEF1D,ZMYM3,RCC2,MCM7,MAGED2,SMARCC1,YBX1,DDX21,ANXA2,ABCF1,NCAM2,PLD3,ALDH5A1,MYT1,MCM3,SIN3A,NUDC,MCM4,SERPINH1,IQSEC1,IRF2BPL,MCM6,SOD1,ACAA1,KPNA2,RSF1,RPA1,EPB41L2,RPL5,KDM3B,PBX1,MCM5,ZMYM2,SMARC…
GO:CC	ribosomal subunit	GO:0044391	5.7858e-16	15.2376	190	745	40	18960	DDX3X,RACK1,RPL4,RPL5,RPL9,RPL6,RPL7A,RPS3A,RPS2,RPS12,EIF2A,RPL12,RPS14,RPS7,RPS17,RPS15,MRPL38,RPS21,RPS18,RPS15A,MRPL53,ZCCHC17,MRPL9,RPL7L1,RPL14,RPS9,RPS19,RPL13A,RPL23A,RPL15,RPS24,RPS20,RPL26L1,RPL18A,RPS27,RPL36,RPL27A,LARP4,MRPL48,RPL35
GO:CC	ribosome	GO:0005840	1.15366e-15	14.9379	245	745	45	18960	GCN1,DDX3X,RACK1,RPL4,ABCF1,RPL5,RPL9,RPL6,RPL7A,RPS3A,RPS2,RPS12,EIF3H,BTF3,EIF2A,RPL12,RPS14,RPS7,RPS17,RPS15,MRPL38,RPS21,RPS18,RPS15A,MRPL53,ZCCHC17,MRPL9,RPL7L1,RPL14,RPS9,RPS19,RPL13A,RPL23A,RPL15,RPS24,RPS20,RPL26L1,RPL18A,RPS27,RPL36,RPL27A,LARP4,MRPL48,EIF2AK4,RPL35
GO:CC	nuclear lumen	GO:0031981	8.47961e-15	14.0716	4444	745	275	18960	FLNA,PARP1,HNRNPU,UPF1,VIM,EIF3A,NASP,CAD,DDX3X,HNRNPA2B1,EPHB2,IPO7,PTBP1,DDX6,XPO5,RACK1,ATP6V0A1,GLDC,NCBP1,H2AFY2,TOP2A,NUP93,MSH2,USP11,SYMPK,RBBP4,MSH6,SLC3A2,RPL4,EEF1D,ZMYM3,RCC2,MCM7,MAGED2,SMARCC1,YBX1,DDX21,ABCF1,NCAM2,MYT1,MCM3,SIN3A,NUDC,MCM4,IQSEC1,IRF2BPL,MCM6,SOD1,KPNA2,RSF1,RPA1,EPB41L2,RPL5,KDM3B,PBX1,MCM5,ZMYM2,SMARCD1,TUBG1,MCM2,TRIM33,SMARCE1,AQR,SIRT2,PHF6,RPL7A,USP48,CLINT1…
GO:CC	nucleus	GO:0005634	2.02564e-13	12.6934	7592	745	405	18960	FLNA,PARP1,SND1,HNRNPU,UPF1,VIM,DICER1,JUP,EIF3A,NASP,PTBP2,CAD,DDX3X,EIF4G1,HNRNPA2B1,EPHB2,IPO7,PTBP1,DDX6,TNPO3,XPO5,NUP210,RACK1,ATP6V0A1,GLDC,NCBP1,H2AFY2,IGF2BP3,TOP2A,MSN,NUP93,VDAC1,MSH2,USP11,SYMPK,RBBP4,MSH6,SLC3A2,RPL4,EEF1D,ZMYM3,GSTP1,RCC2,MCM7,MAGED2,RRM1,SMARCC1,SERBP1,YBX1,DDX21,ANXA2,ABCF1,NCAM2,NAP1L1,PREPL,MYT1,MCM3,PRDX1,SIN3A,NUDC,MCM4,IQSEC1,SSB,IRF2BPL,MCM6,SOD1,KPNA2,RSF1,…
GO:CC	protein-containing complex	GO:0032991	4.45317e-13	12.3513	5548	745	318	18960	FLNA,MYO5A,PARP1,GCN1,KIF21B,SND1,HNRNPU,CTNNA1,UPF1,VIM,DICER1,JUP,EIF3A,NASP,VCL,PTBP2,CAD,DDX3X,GOT2,EIF4G1,HNRNPA2B1,EPHB2,EIF3C,IPO7,EIF4G3,TF,DDX6,CYFIP1,XPO5,NUP210,RACK1,ATP6V0A1,GLDC,NCBP1,H2AFY2,TOP2A,NUP93,VAC14,VDAC1,MSH2,SYMPK,RBBP4,MSH6,SLC3A2,RPL4,EEF1D,GSTP1,MCM7,CNTNAP2,RRM1,SMARCC1,YBX1,ANXA2,ABCF1,SNAP25,CACNB1,FARSB,ELAVL3,ATP6V1C1,MCM3,TJP1,SIN3A,MCM4,SERPINH1,SSB,EIF3M,MCM6,…
GO:CC	cytosolic small ribosomal subunit	GO:0022627	1.32657e-12	11.8773	47	745	19	18960	DDX3X,RACK1,RPS3A,RPS2,RPS12,EIF2A,RPS14,RPS7,RPS17,RPS15,RPS21,RPS18,RPS15A,RPS9,RPS19,RPS24,RPS20,RPS27,LARP4
GO:CC	nucleoplasm	GO:0005654	5.20262e-11	10.2838	4102	745	246	18960	PARP1,HNRNPU,UPF1,EIF3A,NASP,CAD,DDX3X,HNRNPA2B1,EPHB2,IPO7,PTBP1,XPO5,RACK1,ATP6V0A1,GLDC,NCBP1,H2AFY2,TOP2A,MSH2,USP11,SYMPK,RBBP4,MSH6,SLC3A2,EEF1D,ZMYM3,MCM7,MAGED2,SMARCC1,YBX1,DDX21,ABCF1,NCAM2,MYT1,MCM3,SIN3A,NUDC,MCM4,IRF2BPL,MCM6,SOD1,KPNA2,RSF1,RPA1,EPB41L2,RPL5,KDM3B,PBX1,MCM5,ZMYM2,SMARCD1,MCM2,TRIM33,SMARCE1,AQR,PHF6,USP48,CLINT1,SMARCAD1,EXOSC10,PPP1R8,RPS3A,NSD2,RPS2,RPS12,WDFY3,DP…
GO:CC	intracellular non-membrane-bounded organelle	GO:0043232	7.48854e-09	8.1256	5338	745	292	18960	FLNA,MYO5A,CLASP2,NES,PARP1,GCN1,KIF21B,HNRNPU,CTNNA1,UPF1,VIM,JUP,EIF3A,NASP,ACTN1,VCL,DDX3X,EIF4G1,HNRNPA2B1,EPB41L3,ACSL4,PTBP1,DDX6,RACK1,H2AFY2,TOP2A,MSN,NUP93,VDAC1,MSH2,USP11,SYMPK,RBBP4,MSH6,TLN1,RPL4,EEF1D,RCC2,MCM7,MAGED2,SMARCC1,YBX1,DDX21,ANXA2,ABCF1,SNAP25,PREPL,MYT1,MCM3,TJP1,SIN3A,NUDC,MCM4,IQSEC1,SSB,MCM6,GIGYF2,LIMCH1,SHROOM2,TRIM46,RSF1,PCM1,RPA1,EPB41L2,DIAPH1,RPL5,KDM3B,PBX1,M…
GO:CC	non-membrane-bounded organelle	GO:0043228	8.98415e-09	8.04652	5346	745	292	18960	FLNA,MYO5A,CLASP2,NES,PARP1,GCN1,KIF21B,HNRNPU,CTNNA1,UPF1,VIM,JUP,EIF3A,NASP,ACTN1,VCL,DDX3X,EIF4G1,HNRNPA2B1,EPB41L3,ACSL4,PTBP1,DDX6,RACK1,H2AFY2,TOP2A,MSN,NUP93,VDAC1,MSH2,USP11,SYMPK,RBBP4,MSH6,TLN1,RPL4,EEF1D,RCC2,MCM7,MAGED2,SMARCC1,YBX1,DDX21,ANXA2,ABCF1,SNAP25,PREPL,MYT1,MCM3,TJP1,SIN3A,NUDC,MCM4,IQSEC1,SSB,MCM6,GIGYF2,LIMCH1,SHROOM2,TRIM46,RSF1,PCM1,RPA1,EPB41L2,DIAPH1,RPL5,KDM3B,PBX1,M…
GO:CC	cytosolic large ribosomal subunit	GO:0022625	1.16136e-08	7.93503	57	745	17	18960	RPL4,RPL5,RPL9,RPL6,RPL7A,RPL12,ZCCHC17,RPL7L1,RPL14,RPL13A,RPL23A,RPL15,RPL26L1,RPL18A,RPL36,RPL27A,RPL35
GO:CC	small ribosomal subunit	GO:0015935	1.93589e-08	7.71312	75	745	19	18960	DDX3X,RACK1,RPS3A,RPS2,RPS12,EIF2A,RPS14,RPS7,RPS17,RPS15,RPS21,RPS18,RPS15A,RPS9,RPS19,RPS24,RPS20,RPS27,LARP4
GO:CC	nucleolus	GO:0005730	2.15954e-07	6.66564	955	745	78	18960	FLNA,PARP1,EIF3A,PTBP1,DDX6,TOP2A,RPL4,EEF1D,RCC2,MAGED2,DDX21,SIN3A,IQSEC1,RPL5,SIRT2,PHF6,RPL7A,EXOSC10,RPS3A,NSD2,WDFY3,HMGB2,RTF1,RPS14,IDH3G,SYNE1,RPS7,NOP2,NOL6,NMD3,DNAJB1,NIFK,EXOSC2,LIN28A,LYAR,HOXB5,TFIP11,SMC2,SPATS2L,ZCCHC17,RPL7L1,RPS9,BYSL,RBBP5,RPS19,UBLCP1,RPL13A,NOC2L,RPL23A,CC2D1A,TYMS,PHF8,DNAJC2,PODXL,NOC4L,BAZ2A,GON7,RBM34,RPL36,MPHOSPH8,SNX15,TP53,EXOSC1,RRP7A,ESF1,NOL7,PARN…
GO:CC	eukaryotic 48S preinitiation complex	GO:0033290	2.95126e-07	6.52999	15	745	9	18960	EIF3A,EIF3C,EIF3M,EIF3I,EIF2S1,EIF3F,EIF3H,EIF3G,EIF3K
GO:CC	cell junction	GO:0030054	8.41252e-07	6.07507	2105	745	136	18960	FLNA,CLASP2,CTNNA1,VIM,JUP,EIF3A,ACTN1,VCL,CAD,EPHB2,AGRN,EPB41L3,ANXA6,DDX6,CYFIP1,MSN,VDAC1,SYMPK,SLC3A2,TLN1,RPL4,CNTNAP2,ANXA2,SNAP25,CACNB1,PCDH17,PCDH9,TJP1,IQSEC1,KPNA2,SHROOM2,ATP2B2,EPB41L2,RPL5,NRP1,EIF2S1,RPL9,FLNB,EPHB1,RPL6,SIRT2,RPL7A,SV2A,RAB3C,STX1A,RPS3A,AP3B1,CNN3,RPS2,FLNC,ARFGAP1,VAMP2,ANK1,TMED9,STAT3,RAB3A,SLC1A4,RPL12,RPS14,P2RX3,CNTN5,PRKCI,GABRA3,DNAJC5,LRRC4B,CLSTN2,PRKC…
GO:CC	eukaryotic translation initiation factor 3 complex	GO:0005852	1.33521e-06	5.87445	17	745	9	18960	EIF3A,DDX3X,EIF3C,EIF3M,EIF3I,EIF3F,EIF3H,EIF3G,EIF3K
GO:CC	large ribosomal subunit	GO:0015934	2.05397e-06	5.68741	118	745	21	18960	RPL4,RPL5,RPL9,RPL6,RPL7A,RPL12,MRPL38,MRPL53,ZCCHC17,MRPL9,RPL7L1,RPL14,RPL13A,RPL23A,RPL15,RPL26L1,RPL18A,RPL36,RPL27A,MRPL48,RPL35
GO:CC	translation preinitiation complex	GO:0070993	2.57733e-06	5.58883	18	745	9	18960	EIF3A,EIF3C,EIF3M,EIF3I,EIF2S1,EIF3F,EIF3H,EIF3G,EIF3K
GO:CC	polysome	GO:0005844	4.96141e-06	5.3044	72	745	16	18960	GCN1,VIM,EIF4G1,ABCF1,EIF2S1,RPL6,RPL7A,MSI1,EIF3H,BTF3,LIN28A,RPS21,RPL18A,RPL36,LARP4,EIF2AK4
GO:CC	nuclear protein-containing complex	GO:0140513	4.98071e-06	5.30271	1249	745	90	18960	FLNA,HNRNPU,UPF1,DICER1,JUP,PTBP2,HNRNPA2B1,IPO7,NUP210,NUP93,MSH2,SYMPK,RBBP4,MSH6,MCM7,SMARCC1,YBX1,MCM3,SIN3A,MCM4,MCM6,RSF1,RPA1,EPB41L2,KDM3B,PBX1,MCM5,SMARCD1,MCM2,SMARCE1,AQR,SIRT2,EXOSC10,PPP1R8,DPF2,CDC73,STAT3,RTF1,HOXB9,RPA2,RCOR2,RBM8A,NUP35,SNW1,ANP32E,PCNA,SYNE1,TLE4,NOL6,PTGES3,EXOSC2,SIN3B,FIP1L1,HDAC1,TFIP11,DHX8,MAP3K7,CWF19L1,RBBP5,DPF3,CDC16,NOC2L,PRPF39,MLH1,LSM7,TAF6L,NOC4L,…
GO:CC	chromosome, telomeric region	GO:0000781	7.41928e-06	5.12964	162	745	24	18960	PARP1,UPF1,HNRNPA2B1,H2AFY2,MSH2,MCM7,MCM3,MCM4,SSB,MCM6,RPA1,MCM5,MCM2,SIRT2,CDC73,RPA2,PCNA,PTGES3,TFIP11,CDK1,TOX4,HAT1,EZH2,SIRT6
GO:CC	cell-substrate junction	GO:0030055	1.64694e-05	4.78332	427	745	42	18960	FLNA,CLASP2,CTNNA1,VIM,JUP,ACTN1,VCL,ANXA6,CYFIP1,MSN,TLN1,RPL4,EPB41L2,RPL5,NRP1,RPL9,FLNB,RPL6,RPL7A,RPS3A,CNN3,RPS2,FLNC,RPL12,RPS14,RHOB,RPS7,ILK,RPS17,RPS15,RPS18,RPS9,RPS19,LAMTOR3,RPL13A,EPB41L5,LIMS1,SVIL,CSRP1,AIF1L,NRAP,FHL3
GO:CC	synapse	GO:0045202	2.29947e-05	4.63837	1349	745	93	18960	FLNA,EIF3A,ACTN1,CAD,EPHB2,AGRN,CYFIP1,VDAC1,SLC3A2,SNAP25,CACNB1,PCDH17,IQSEC1,KPNA2,ATP2B2,EIF2S1,EPHB1,RPL6,RPL7A,SV2A,RAB3C,STX1A,AP3B1,CNN3,ARFGAP1,VAMP2,ANK1,TMED9,STAT3,RAB3A,SLC1A4,RPL12,RPS14,P2RX3,CNTN5,PRKCI,GABRA3,DNAJC5,LRRC4B,CLSTN2,PRKCB,SYNE1,RPS7,SYT11,ILK,DNAJB1,CTTNBP2,PSD3,MFF,KCTD12,CADM2,RPS21,RPS18,MACO1,SNAP29,SYT4,CAMK2A,CPLX1,RPL14,RPS9,RPS19,SLC16A1,PTPRO,CDK16,SPOCK1,D…
GO:CC	focal adhesion	GO:0005925	2.93372e-05	4.53258	420	745	41	18960	FLNA,CLASP2,CTNNA1,VIM,JUP,ACTN1,VCL,ANXA6,CYFIP1,MSN,TLN1,RPL4,EPB41L2,RPL5,NRP1,RPL9,FLNB,RPL6,RPL7A,RPS3A,CNN3,RPS2,FLNC,RPL12,RPS14,RHOB,RPS7,ILK,RPS17,RPS15,RPS18,RPS9,RPS19,LAMTOR3,RPL13A,EPB41L5,LIMS1,SVIL,CSRP1,AIF1L,FHL3
GO:CC	eukaryotic 43S preinitiation complex	GO:0016282	3.32611e-05	4.47806	17	745	8	18960	EIF3A,EIF3C,EIF3M,EIF3I,EIF3F,EIF3H,EIF3G,EIF3K
GO:CC	chromosomal region	GO:0098687	6.65273e-05	4.177	354	745	36	18960	CLASP2,PARP1,HNRNPU,UPF1,HNRNPA2B1,H2AFY2,TOP2A,MSH2,RCC2,MCM7,MCM3,SIN3A,MCM4,SSB,MCM6,RPA1,MCM5,MCM2,SIRT2,PHF6,CDC73,RPA2,PCNA,PTGES3,SMC4,TFIP11,CDK1,TOX4,HAT1,KIF2C,FBXW11,MAD2L1,UHRF2,KAT8,EZH2,SIRT6
GO:CC	envelope	GO:0031975	0.000103315	3.98584	1237	745	85	18960	PARP1,HK1,GOT2,IPO7,ACSL4,TNPO3,NUP210,NUP93,VDAC1,RRM1,YBX1,ABCF1,SOD1,PCM1,SEPHS1,NRP1,CLIC1,STX1A,AK2,APOOL,WDFY3,IPO11,STAT3,CACYBP,SH3GLB1,P2RX3,NUP35,SYNE1,SORT1,UBXN4,CHCHD4,TIMM9,MFF,TMEM126A,MRPL38,FKBP10,MACO1,FECH,EXD2,TTC19,MRPL53,TIGAR,CHMP4B,MRPL9,QSOX2,BID,MCU,TYMS,PHF8,DNAJC2,COX1,QTRT2,NOC4L,RNF123,FBXW11,TXLNG,UQCR10,ETFDH,LYRM7,TOMM6,PANK2,MAD2L1,MRPL48,SDHC,SLC25A33,THEM4,COX7…
GO:CC	organelle envelope	GO:0031967	0.000103315	3.98584	1237	745	85	18960	PARP1,HK1,GOT2,IPO7,ACSL4,TNPO3,NUP210,NUP93,VDAC1,RRM1,YBX1,ABCF1,SOD1,PCM1,SEPHS1,NRP1,CLIC1,STX1A,AK2,APOOL,WDFY3,IPO11,STAT3,CACYBP,SH3GLB1,P2RX3,NUP35,SYNE1,SORT1,UBXN4,CHCHD4,TIMM9,MFF,TMEM126A,MRPL38,FKBP10,MACO1,FECH,EXD2,TTC19,MRPL53,TIGAR,CHMP4B,MRPL9,QSOX2,BID,MCU,TYMS,PHF8,DNAJC2,COX1,QTRT2,NOC4L,RNF123,FBXW11,TXLNG,UQCR10,ETFDH,LYRM7,TOMM6,PANK2,MAD2L1,MRPL48,SDHC,SLC25A33,THEM4,COX7…
GO:CC	CMG complex	GO:0071162	0.000226639	3.64466	10	745	6	18960	MCM7,MCM3,MCM4,MCM6,MCM5,MCM2
GO:CC	nuclear chromosome	GO:0000228	0.000261618	3.58233	252	745	28	18960	HNRNPU,H2AFY2,TOP2A,RBBP4,MCM7,MCM3,SIN3A,MCM4,MCM6,RPA1,MCM5,TUBG1,MCM2,SMARCE1,SMARCAD1,RPA2,ANP32E,PCNA,NOL6,NIFK,SIN3B,HDAC1,SMC2,MLH1,POLE3,POLE4,KAT5,BAZ1A
GO:CC	eukaryotic translation initiation factor 3 complex, eIF3m	GO:0071541	0.000622443	3.2059	7	745	5	18960	EIF3A,EIF3M,EIF3I,EIF3F,EIF3H
GO:CC	synaptobrevin 2-SNAP-25-syntaxin-1a-complexin I complex	GO:0070032	0.000810071	3.09148	4	745	4	18960	SNAP25,STX1A,VAMP2,CPLX1
GO:CC	MCM complex	GO:0042555	0.000931873	3.03064	12	745	6	18960	MCM7,MCM3,MCM4,MCM6,MCM5,MCM2
GO:CC	DNA replication preinitiation complex	GO:0031261	0.000931873	3.03064	12	745	6	18960	MCM7,MCM3,MCM4,MCM6,MCM5,MCM2
GO:CC	mitochondrion	GO:0005739	0.000956099	3.0195	1673	745	103	18960	PARP1,HK1,GOT2,MTHFD1,ACSL4,ANXA6,DDX6,RACK1,GLDC,NCBP1,VDAC1,GSTP1,DDX21,ALDH5A1,SOD1,NRP1,PDP1,CLIC1,SIRT2,USP48,AK2,AP3B1,APOOL,ACOT9,ELAC2,HARS2,STAT3,FLAD1,SH3GLB1,BCAT1,DNAJC5,DCPS,IDH3G,NOL6,PYCR2,IDH3A,BCAT2,CHCHD4,TIMM9,MFF,TMEM126A,DUT,MRPL38,FKBP10,CDK1,FECH,EXD2,CAMK2A,DGUOK,TTC19,MRPL53,TIGAR,MRPL9,MPG,LIG1,BID,MCU,RFK,TYMS,COX1,POU5F1,NENF,MYCBP,PON2,QTRT2,MTIF3,BDNF,DHFR,UQCR10,ETF…
GO:CC	neuronal cell body	GO:0043025	0.00116051	2.93535	518	745	43	18960	FLNA,PTBP2,CAD,GOT2,EPHB2,ACSL4,CYFIP1,RACK1,SLC3A2,CNTNAP2,RRM1,SLC12A2,GIGYF2,SOD1,NRP1,FLNB,PRPH,SIRT2,SV2A,CNN3,WDFY3,SLC1A4,P2RX3,RBM8A,SORT1,SYT11,ILK,DNAJB1,PDE1C,HDAC1,SYT4,CPLX1,DGKI,SNCB,PMM2,FBXW11,PDE1B,CYGB,CHRNA4,BACE1,CRIPT,SST,LRP4
GO:CC	extracellular exosome	GO:0070062	0.00148239	2.82904	2176	745	126	18960	FLNA,MYO5A,SND1,VIM,DICER1,JUP,ACTN1,VCL,CAD,DDX3X,GOT2,HNRNPA2B1,AGRN,MTHFD1,ACSL4,ANXA6,PTBP1,TF,CYFIP1,RACK1,ATP6V0A1,H2AFY2,MSN,VDAC1,PHGDH,SLC3A2,PAICS,TLN1,RPL4,GSTP1,SERBP1,YBX1,ANXA2,PLD3,ATP6V1C1,PRDX1,SLC12A2,PEPD,SOD1,SHROOM2,CACNA2D1,EIF3I,ATP2B2,EPB41L2,RPL5,EIF2S1,FLNB,EPHB1,FTH1,CLIC1,PRPH,PSAT1,APPL1,AK2,RPS3A,RAB1B,RAB1A,RPS2,EIF3H,GFPT1,TMED9,MAT2B,CACYBP,SLC1A4,RPL12,RPS14,PRKC…
GO:CC	catalytic complex	GO:1902494	0.00250072	2.60193	1441	745	90	18960	HNRNPU,DICER1,HNRNPA2B1,GLDC,VAC14,RBBP4,RRM1,SMARCC1,FARSB,MCM3,SIN3A,RSF1,KDM3B,SMARCD1,MAT2A,SMARCE1,AQR,EXOSC10,WDFY3,DPF2,SHOC2,CDC73,RTF1,MAT2B,CACYBP,RCOR2,PIK3C2B,RBM8A,SNW1,ANP32E,PCNA,EXOSC2,SIN3B,HDAC1,TFIP11,CDK1,NAA50,TOX4,DHX8,MAP3K7,RBBP5,ARIH2,ARMC8,DPF3,PDCD6,CDC16,CLNS1A,SYVN1,PRKAB1,CHML,TRMT61A,PPP1R3D,PIGU,COX1,LSM7,TAF6L,SUPT7L,CXXC1,FBXW11,UQCR10,RB1,AMN1,FBXO7,IKBKG,TP53,S…
GO:CC	vesicle	GO:0031982	0.00344501	2.46281	4055	745	208	18960	FLNA,MYO5A,KIF21B,SND1,CTNNA1,VIM,DICER1,JUP,ACTN1,VCL,CAD,DDX3X,SEC16A,GOT2,HNRNPA2B1,AGRN,MTHFD1,ACSL4,ANXA6,PTBP1,TF,VGF,CYFIP1,RACK1,ATP6V0A1,H2AFY2,CLCN6,MSN,VAC14,VDAC1,PHGDH,SLC3A2,PACS1,PAICS,TLN1,RPL4,GSTP1,RCC2,CNTNAP2,MAGED2,SERBP1,YBX1,ANXA2,PLD3,SNAP25,ATP9A,NAP1L1,ATP6V1C1,PRDX1,SLC12A2,PEPD,IQSEC1,GIGYF2,SOD1,ACAA1,SHROOM2,CACNA2D1,EIF3I,ATP2B2,SEC24A,EPB41L2,DIAPH1,RPL5,NRP1,EIF2S…
GO:CC	SWI/SNF superfamily-type complex	GO:0070603	0.00395114	2.40328	79	745	13	18960	RBBP4,SMARCC1,RSF1,SMARCD1,SMARCE1,DPF2,ANP32E,HDAC1,DPF3,RB1,POLE3,KAT5,BAZ1A
GO:CC	postsynapse	GO:0098794	0.00477261	2.32124	639	745	48	18960	FLNA,EIF3A,EPHB2,CYFIP1,SNAP25,PCDH17,IQSEC1,KPNA2,ATP2B2,RPL6,STX1A,CNN3,ANK1,STAT3,RPL12,RPS14,P2RX3,GABRA3,LRRC4B,CLSTN2,SYNE1,SYT11,DNAJB1,CTTNBP2,PSD3,KCTD12,RPS18,CAMK2A,CPLX1,RPL14,RPS19,PTPRO,SPOCK1,DGKI,LRFN4,BDNF,RPS27,PRR12,FAIM2,CHRNA4,CRIPT,KCTD8,GABBR2,SNAP47,MIB1,RGS7BP,METTL5,LRP4
GO:CC	extracellular vesicle	GO:1903561	0.00594355	2.22595	2261	745	127	18960	FLNA,MYO5A,SND1,VIM,DICER1,JUP,ACTN1,VCL,CAD,DDX3X,GOT2,HNRNPA2B1,AGRN,MTHFD1,ACSL4,ANXA6,PTBP1,TF,CYFIP1,RACK1,ATP6V0A1,H2AFY2,MSN,VDAC1,PHGDH,SLC3A2,PAICS,TLN1,RPL4,GSTP1,SERBP1,YBX1,ANXA2,PLD3,ATP6V1C1,PRDX1,SLC12A2,PEPD,SOD1,SHROOM2,CACNA2D1,EIF3I,ATP2B2,EPB41L2,RPL5,EIF2S1,FLNB,EPHB1,FTH1,CLIC1,PRPH,PSAT1,APPL1,AK2,RPS3A,RAB1B,RAB1A,RPS2,EIF3H,GFPT1,TMED9,RAB3A,MAT2B,CACYBP,SLC1A4,RPL12,RPS1…
GO:CC	extracellular organelle	GO:0043230	0.00619763	2.20777	2263	745	127	18960	FLNA,MYO5A,SND1,VIM,DICER1,JUP,ACTN1,VCL,CAD,DDX3X,GOT2,HNRNPA2B1,AGRN,MTHFD1,ACSL4,ANXA6,PTBP1,TF,CYFIP1,RACK1,ATP6V0A1,H2AFY2,MSN,VDAC1,PHGDH,SLC3A2,PAICS,TLN1,RPL4,GSTP1,SERBP1,YBX1,ANXA2,PLD3,ATP6V1C1,PRDX1,SLC12A2,PEPD,SOD1,SHROOM2,CACNA2D1,EIF3I,ATP2B2,EPB41L2,RPL5,EIF2S1,FLNB,EPHB1,FTH1,CLIC1,PRPH,PSAT1,APPL1,AK2,RPS3A,RAB1B,RAB1A,RPS2,EIF3H,GFPT1,TMED9,RAB3A,MAT2B,CACYBP,SLC1A4,RPL12,RPS1…
GO:CC	ATPase complex	GO:1904949	0.00715684	2.14528	108	745	15	18960	RBBP4,SMARCC1,RSF1,SMARCD1,SMARCE1,DPF2,ANP32E,HDAC1,DPF3,RB1,RFC4,POLE3,KAT5,ABCB8,BAZ1A
GO:CC	postsynaptic specialization	GO:0099572	0.0120523	1.91893	358	745	31	18960	EIF3A,IQSEC1,KPNA2,ATP2B2,RPL6,STX1A,CNN3,STAT3,RPL12,RPS14,GABRA3,LRRC4B,CLSTN2,SYT11,DNAJB1,PSD3,RPS18,CAMK2A,RPL14,RPS19,PTPRO,SPOCK1,DGKI,LRFN4,RPS27,PRR12,CRIPT,SNAP47,MIB1,RGS7BP,LRP4
GO:CC	polysomal ribosome	GO:0042788	0.0137202	1.86264	34	745	8	18960	ABCF1,RPL6,RPL7A,EIF3H,BTF3,RPS21,RPL18A,RPL36
GO:CC	cell body	GO:0044297	0.0139818	1.85444	592	745	44	18960	FLNA,PTBP2,CAD,GOT2,EPHB2,ACSL4,CYFIP1,RACK1,SLC3A2,CNTNAP2,RRM1,SLC12A2,GIGYF2,SOD1,NRP1,FLNB,PRPH,SIRT2,SV2A,CNN3,WDFY3,CACYBP,SLC1A4,P2RX3,RBM8A,SORT1,SYT11,ILK,DNAJB1,PDE1C,HDAC1,SYT4,CPLX1,DGKI,SNCB,PMM2,FBXW11,PDE1B,CYGB,CHRNA4,BACE1,CRIPT,SST,LRP4
GO:CC	neuron to neuron synapse	GO:0098984	0.0183097	1.73732	366	745	31	18960	EIF3A,IQSEC1,ATP2B2,RPL6,STX1A,CNN3,STAT3,RPL12,RPS14,P2RX3,LRRC4B,CLSTN2,SYT11,DNAJB1,PSD3,RPS18,CAMK2A,RPL14,RPS19,PTPRO,SPOCK1,DGKI,LRFN4,RPS27,PRR12,BACE1,CRIPT,SNAP47,MIB1,RGS7BP,LRP4
GO:CC	postsynaptic density	GO:0014069	0.0203438	1.69157	334	745	29	18960	EIF3A,IQSEC1,ATP2B2,RPL6,STX1A,CNN3,STAT3,RPL12,RPS14,LRRC4B,CLSTN2,SYT11,DNAJB1,PSD3,RPS18,CAMK2A,RPL14,RPS19,PTPRO,SPOCK1,DGKI,LRFN4,RPS27,PRR12,CRIPT,SNAP47,MIB1,RGS7BP,LRP4
GO:CC	endomembrane system	GO:0012505	0.0209613	1.67858	4640	745	228	18960	FLNA,MYO5A,CLASP2,PARP1,CTNNA1,JUP,ACTN1,VCL,DDX3X,SEC16A,AGRN,IPO7,ACSL4,ANXA6,TF,VGF,CYFIP1,TNPO3,NUP210,ATP6V0A1,ATL1,CLCN6,NUP93,VAC14,VDAC1,MSH6,PACS1,RPL4,RCN1,EEF1D,GSTP1,RCC2,CNTNAP2,MAGED2,RRM1,YBX1,ANXA2,ABCF1,PLD3,SNAP25,ATP9A,PREPL,SERPINH1,IQSEC1,GIGYF2,SOD1,ACAA1,KPNA2,CACNA2D1,PCM1,AIMP1,SEPHS1,SEC24A,DIAPH1,RPL5,NRP1,TUBG1,EPHB1,RPL6,FTH1,PCDH7,ABHD12,CLIC1,CLPTM1,APPL1,CLINT1,SV2…
GO:CC	anchoring junction	GO:0070161	0.0241434	1.6172	836	745	56	18960	FLNA,CLASP2,CTNNA1,VIM,JUP,ACTN1,VCL,EPB41L3,ANXA6,DDX6,CYFIP1,MSN,SYMPK,TLN1,RPL4,CNTNAP2,ANXA2,PCDH9,TJP1,SHROOM2,EPB41L2,RPL5,NRP1,RPL9,FLNB,RPL6,SIRT2,RPL7A,SV2A,RPS3A,CNN3,RPS2,FLNC,RPL12,RPS14,PRKCI,RHOB,RPS7,ILK,RPS17,RPS15,RPS18,RPS9,RPS19,LAMTOR3,RPL13A,EPB41L5,PODXL,LIMS1,SVIL,CSRP1,NDRG1,KIRREL1,AIF1L,NRAP,FHL3
GO:CC	asymmetric synapse	GO:0032279	0.0279231	1.55404	340	745	29	18960	EIF3A,IQSEC1,ATP2B2,RPL6,STX1A,CNN3,STAT3,RPL12,RPS14,LRRC4B,CLSTN2,SYT11,DNAJB1,PSD3,RPS18,CAMK2A,RPL14,RPS19,PTPRO,SPOCK1,DGKI,LRFN4,RPS27,PRR12,CRIPT,SNAP47,MIB1,RGS7BP,LRP4
KEGG	Ribosome	KEGG:03010	1.08871e-10	9.96309	153	362	31	8001	RPL4,RPL5,RPL9,RPL6,RPL7A,RPS3A,RPS2,RPS12,RPL12,RPS14,RPS7,RPS17,RPS15,RPS21,RPS18,RPS15A,MRPL9,RPL14,RPS9,RPS19,RPL13A,RPL23A,RPL15,RPS24,RPS20,RPL26L1,RPL18A,RPS27,RPL36,RPL27A,RPL35
KEGG	DNA replication	KEGG:03030	1.36332e-09	8.8654	36	362	15	8001	MCM7,MCM3,MCM4,MCM6,RPA1,MCM5,MCM2,RPA2,PCNA,RFC2,LIG1,RFC5,RFC4,POLE3,POLE4
KEGG	Coronavirus disease - COVID-19	KEGG:05171	5.09667e-09	8.29271	231	362	36	8001	RPL4,RPL5,NRP1,RPL9,RPL6,RPL7A,RPS3A,RPS2,RPS12,STAT3,RPL12,RPS14,PRKCB,RPS7,RPS17,RPS15,RPS21,RPS18,RPS15A,MAP3K7,RPL14,RPS9,RPS19,RPL13A,RPL23A,RPL15,RPS24,RPS20,RPL26L1,RPL18A,RPS27,RPL36,RPL27A,IKBKG,RPL35,IRF3
KEGG	Mismatch repair	KEGG:03430	2.44444e-06	5.61182	23	362	10	8001	MSH2,MSH6,RPA1,RPA2,PCNA,RFC2,LIG1,MLH1,RFC5,RFC4
KEGG	Biosynthesis of cofactors	KEGG:01240	0.000202371	3.69385	156	362	22	8001	CAD,MTHFD1,MAT2A,PSAT1,ADSL,AK2,MAT2B,FLAD1,BCAT1,BCAT2,FECH,RFK,NME7,DHFR,PMM2,PANK2,COQ6,NME4,NADSYN1,EARS2,VKORC1,RGN
KEGG	RNA transport	KEGG:03013	0.00215178	2.6672	180	362	22	8001	UPF1,EIF3A,EIF4G1,EIF3C,EIF4G3,CYFIP1,XPO5,NUP210,NCBP1,NUP93,EIF3I,EIF2S1,EIF3F,EIF3H,ELAC2,RBM8A,NUP35,EIF3G,NMD3,CLNS1A,EIF1AX,SNUPN
KEGG	Nucleotide excision repair	KEGG:03420	0.0170669	1.76785	45	362	9	8001	RPA1,RPA2,PCNA,RFC2,LIG1,RFC5,RFC4,POLE3,POLE4
REAC	L13a-mediated translational silencing of Ceruloplasmin expression	REAC:R-HSA-156827	3.49531e-23	22.4565	112	510	41	10543	EIF3A,EIF4G1,EIF3C,RPL4,EIF3M,EIF3I,RPL5,EIF2S1,RPL9,RPL6,RPL7A,EIF3F,RPS3A,RPS2,RPS12,EIF3H,RPL12,RPS14,EIF3G,RPS7,RPS17,RPS15,RPS21,RPS18,EIF3K,RPS15A,RPL14,RPS9,RPS19,RPL13A,RPL23A,RPL15,RPS24,RPS20,RPL26L1,RPL18A,EIF1AX,RPS27,RPL36,RPL27A,RPL35
REAC	GTP hydrolysis and joining of the 60S ribosomal subunit	REAC:R-HSA-72706	5.24543e-23	22.2802	113	510	41	10543	EIF3A,EIF4G1,EIF3C,RPL4,EIF3M,EIF3I,RPL5,EIF2S1,RPL9,RPL6,RPL7A,EIF3F,RPS3A,RPS2,RPS12,EIF3H,RPL12,RPS14,EIF3G,RPS7,RPS17,RPS15,RPS21,RPS18,EIF3K,RPS15A,RPL14,RPS9,RPS19,RPL13A,RPL23A,RPL15,RPS24,RPS20,RPL26L1,RPL18A,EIF1AX,RPS27,RPL36,RPL27A,RPL35
REAC	Formation of a pool of free 40S subunits	REAC:R-HSA-72689	8.46998e-23	22.0721	102	510	39	10543	EIF3A,EIF3C,RPL4,EIF3M,EIF3I,RPL5,RPL9,RPL6,RPL7A,EIF3F,RPS3A,RPS2,RPS12,EIF3H,RPL12,RPS14,EIF3G,RPS7,RPS17,RPS15,RPS21,RPS18,EIF3K,RPS15A,RPL14,RPS9,RPS19,RPL13A,RPL23A,RPL15,RPS24,RPS20,RPL26L1,RPL18A,EIF1AX,RPS27,RPL36,RPL27A,RPL35
REAC	Eukaryotic Translation Initiation	REAC:R-HSA-72613	7.86708e-22	21.1042	120	510	41	10543	EIF3A,EIF4G1,EIF3C,RPL4,EIF3M,EIF3I,RPL5,EIF2S1,RPL9,RPL6,RPL7A,EIF3F,RPS3A,RPS2,RPS12,EIF3H,RPL12,RPS14,EIF3G,RPS7,RPS17,RPS15,RPS21,RPS18,EIF3K,RPS15A,RPL14,RPS9,RPS19,RPL13A,RPL23A,RPL15,RPS24,RPS20,RPL26L1,RPL18A,EIF1AX,RPS27,RPL36,RPL27A,RPL35
REAC	Cap-dependent Translation Initiation	REAC:R-HSA-72737	7.86708e-22	21.1042	120	510	41	10543	EIF3A,EIF4G1,EIF3C,RPL4,EIF3M,EIF3I,RPL5,EIF2S1,RPL9,RPL6,RPL7A,EIF3F,RPS3A,RPS2,RPS12,EIF3H,RPL12,RPS14,EIF3G,RPS7,RPS17,RPS15,RPS21,RPS18,EIF3K,RPS15A,RPL14,RPS9,RPS19,RPL13A,RPL23A,RPL15,RPS24,RPS20,RPL26L1,RPL18A,EIF1AX,RPS27,RPL36,RPL27A,RPL35
REAC	Nonsense Mediated Decay (NMD) independent of the Exon Junction Complex (EJC)	REAC:R-HSA-975956	2.37038e-17	16.6252	96	510	33	10543	UPF1,EIF4G1,NCBP1,RPL4,RPL5,RPL9,RPL6,RPL7A,RPS3A,RPS2,RPS12,RPL12,RPS14,RPS7,RPS17,RPS15,RPS21,RPS18,RPS15A,RPL14,RPS9,RPS19,RPL13A,RPL23A,RPL15,RPS24,RPS20,RPL26L1,RPL18A,RPS27,RPL36,RPL27A,RPL35
REAC	Formation of the ternary complex, and subsequently, the 43S complex	REAC:R-HSA-72695	5.12387e-17	16.2904	52	510	25	10543	EIF3A,EIF3C,EIF3M,EIF3I,EIF2S1,EIF3F,RPS3A,RPS2,RPS12,EIF3H,RPS14,EIF3G,RPS7,RPS17,RPS15,RPS21,RPS18,EIF3K,RPS15A,RPS9,RPS19,RPS24,RPS20,EIF1AX,RPS27
REAC	Ribosomal scanning and start codon recognition	REAC:R-HSA-72702	1.49324e-16	15.8259	59	510	26	10543	EIF3A,EIF4G1,EIF3C,EIF3M,EIF3I,EIF2S1,EIF3F,RPS3A,RPS2,RPS12,EIF3H,RPS14,EIF3G,RPS7,RPS17,RPS15,RPS21,RPS18,EIF3K,RPS15A,RPS9,RPS19,RPS24,RPS20,EIF1AX,RPS27
REAC	Translation initiation complex formation	REAC:R-HSA-72649	1.49324e-16	15.8259	59	510	26	10543	EIF3A,EIF4G1,EIF3C,EIF3M,EIF3I,EIF2S1,EIF3F,RPS3A,RPS2,RPS12,EIF3H,RPS14,EIF3G,RPS7,RPS17,RPS15,RPS21,RPS18,EIF3K,RPS15A,RPS9,RPS19,RPS24,RPS20,EIF1AX,RPS27
REAC	Response of EIF2AK4 (GCN2) to amino acid deficiency	REAC:R-HSA-9633012	2.03016e-16	15.6925	102	510	33	10543	GCN1,RPL4,RPL5,EIF2S1,RPL9,RPL6,RPL7A,RPS3A,RPS2,RPS12,RPL12,RPS14,RPS7,RPS17,RPS15,RPS21,RPS18,RPS15A,RPL14,RPS9,RPS19,RPL13A,RPL23A,RPL15,RPS24,RPS20,RPL26L1,RPL18A,RPS27,RPL36,RPL27A,EIF2AK4,RPL35
REAC	Activation of the mRNA upon binding of the cap-binding complex and eIFs, and subsequent binding to 43S	REAC:R-HSA-72662	2.51826e-16	15.5989	60	510	26	10543	EIF3A,EIF4G1,EIF3C,EIF3M,EIF3I,EIF2S1,EIF3F,RPS3A,RPS2,RPS12,EIF3H,RPS14,EIF3G,RPS7,RPS17,RPS15,RPS21,RPS18,EIF3K,RPS15A,RPS9,RPS19,RPS24,RPS20,EIF1AX,RPS27
REAC	Eukaryotic Translation Elongation	REAC:R-HSA-156842	1.31714e-15	14.8804	94	510	31	10543	RPL4,EEF1D,RPL5,RPL9,RPL6,RPL7A,RPS3A,RPS2,RPS12,RPL12,RPS14,RPS7,RPS17,RPS15,RPS21,RPS18,RPS15A,RPL14,RPS9,RPS19,RPL13A,RPL23A,RPL15,RPS24,RPS20,RPL26L1,RPL18A,RPS27,RPL36,RPL27A,RPL35
REAC	Nonsense-Mediated Decay (NMD)	REAC:R-HSA-927802	1.92012e-15	14.7167	116	510	34	10543	UPF1,EIF4G1,NCBP1,RPL4,RPL5,RPL9,RPL6,RPL7A,RPS3A,RPS2,RPS12,RPL12,RPS14,RBM8A,RPS7,RPS17,RPS15,RPS21,RPS18,RPS15A,RPL14,RPS9,RPS19,RPL13A,RPL23A,RPL15,RPS24,RPS20,RPL26L1,RPL18A,RPS27,RPL36,RPL27A,RPL35
REAC	Nonsense Mediated Decay (NMD) enhanced by the Exon Junction Complex (EJC)	REAC:R-HSA-975957	1.92012e-15	14.7167	116	510	34	10543	UPF1,EIF4G1,NCBP1,RPL4,RPL5,RPL9,RPL6,RPL7A,RPS3A,RPS2,RPS12,RPL12,RPS14,RBM8A,RPS7,RPS17,RPS15,RPS21,RPS18,RPS15A,RPL14,RPS9,RPS19,RPL13A,RPL23A,RPL15,RPS24,RPS20,RPL26L1,RPL18A,RPS27,RPL36,RPL27A,RPL35
REAC	Peptide chain elongation	REAC:R-HSA-156902	3.32703e-15	14.4779	90	510	30	10543	RPL4,RPL5,RPL9,RPL6,RPL7A,RPS3A,RPS2,RPS12,RPL12,RPS14,RPS7,RPS17,RPS15,RPS21,RPS18,RPS15A,RPL14,RPS9,RPS19,RPL13A,RPL23A,RPL15,RPS24,RPS20,RPL26L1,RPL18A,RPS27,RPL36,RPL27A,RPL35
REAC	Viral mRNA Translation	REAC:R-HSA-192823	3.32703e-15	14.4779	90	510	30	10543	RPL4,RPL5,RPL9,RPL6,RPL7A,RPS3A,RPS2,RPS12,RPL12,RPS14,RPS7,RPS17,RPS15,RPS21,RPS18,RPS15A,RPL14,RPS9,RPS19,RPL13A,RPL23A,RPL15,RPS24,RPS20,RPL26L1,RPL18A,RPS27,RPL36,RPL27A,RPL35
REAC	Translation	REAC:R-HSA-72766	1.23373e-14	13.9088	292	510	53	10543	EIF3A,EIF4G1,EIF3C,RPL4,EEF1D,FARSB,EIF3M,EIF3I,AIMP1,RPL5,EIF2S1,RPL9,RPL6,RPL7A,EIF3F,RPS3A,RPS2,RPS12,EIF3H,HARS2,RPL12,RPS14,EIF3G,RPS7,RPS17,RPS15,MRPL38,RPS21,RPS18,EIF3K,RPS15A,MRPL53,SEC61A1,MRPL9,RPL14,RPS9,RPS19,RPL13A,RPL23A,RPL15,RPS24,RPS20,RPL26L1,RPL18A,EIF1AX,MTIF3,RPS27,RPL36,RPL27A,MRPL48,EARS2,SSR3,RPL35
REAC	Eukaryotic Translation Termination	REAC:R-HSA-72764	1.33216e-14	13.8754	94	510	30	10543	RPL4,RPL5,RPL9,RPL6,RPL7A,RPS3A,RPS2,RPS12,RPL12,RPS14,RPS7,RPS17,RPS15,RPS21,RPS18,RPS15A,RPL14,RPS9,RPS19,RPL13A,RPL23A,RPL15,RPS24,RPS20,RPL26L1,RPL18A,RPS27,RPL36,RPL27A,RPL35
REAC	Selenocysteine synthesis	REAC:R-HSA-2408557	1.33216e-14	13.8754	94	510	30	10543	RPL4,RPL5,RPL9,RPL6,RPL7A,RPS3A,RPS2,RPS12,RPL12,RPS14,RPS7,RPS17,RPS15,RPS21,RPS18,RPS15A,RPL14,RPS9,RPS19,RPL13A,RPL23A,RPL15,RPS24,RPS20,RPL26L1,RPL18A,RPS27,RPL36,RPL27A,RPL35
REAC	rRNA processing	REAC:R-HSA-72312	4.28873e-14	13.3677	203	510	43	10543	RPL4,DDX21,RPL5,RPL9,RPL6,RPL7A,EXOSC10,RPS3A,RPS2,RPS12,ELAC2,RPL12,RPS14,RPS7,NOP2,NOL6,EXOSC2,RPS17,RPS15,RPS21,RPS18,RPS15A,RPL14,RPS9,BYSL,RPS19,RPL13A,RPL23A,RPL15,RPS24,RPS20,RPL26L1,RPL18A,NOC4L,RPS27,RPL36,RPL27A,MRM3,EXOSC1,RRP7A,MPHOSPH6,RPL35,NOB1
REAC	SRP-dependent cotranslational protein targeting to membrane	REAC:R-HSA-1799339	5.84462e-14	13.2332	113	510	32	10543	RPL4,RPL5,RPL9,RPL6,RPL7A,RPS3A,RPS2,RPS12,RPL12,RPS14,RPS7,RPS17,RPS15,RPS21,RPS18,RPS15A,SEC61A1,RPL14,RPS9,RPS19,RPL13A,RPL23A,RPL15,RPS24,RPS20,RPL26L1,RPL18A,RPS27,RPL36,RPL27A,SSR3,RPL35
REAC	Major pathway of rRNA processing in the nucleolus and cytosol	REAC:R-HSA-6791226	1.69693e-13	12.7703	183	510	40	10543	RPL4,DDX21,RPL5,RPL9,RPL6,RPL7A,EXOSC10,RPS3A,RPS2,RPS12,RPL12,RPS14,RPS7,NOL6,EXOSC2,RPS17,RPS15,RPS21,RPS18,RPS15A,RPL14,RPS9,BYSL,RPS19,RPL13A,RPL23A,RPL15,RPS24,RPS20,RPL26L1,RPL18A,NOC4L,RPS27,RPL36,RPL27A,EXOSC1,RRP7A,MPHOSPH6,RPL35,NOB1
REAC	Cellular response to starvation	REAC:R-HSA-9711097	1.70664e-13	12.7679	157	510	37	10543	GCN1,RPL4,ATP6V1C1,RPL5,EIF2S1,RPL9,RPL6,RPL7A,RPS3A,RPS2,RPS12,RPL12,RPS14,RPS7,RPS17,RPS15,RPS21,RPS18,RPS15A,MIOS,RPL14,RPS9,RPS19,LAMTOR3,RPL13A,RPL23A,RPL15,RPS24,RPS20,RPL26L1,RPL18A,RPS27,RPL36,RPL27A,FNIP2,EIF2AK4,RPL35
REAC	Influenza Viral RNA Transcription and Replication	REAC:R-HSA-168273	1.98791e-13	12.7016	133	510	34	10543	PARP1,NUP210,NUP93,RPL4,RPL5,RPL9,RPL6,RPL7A,RPS3A,RPS2,RPS12,RPL12,RPS14,NUP35,RPS7,RPS17,RPS15,RPS21,RPS18,RPS15A,RPL14,RPS9,RPS19,RPL13A,RPL23A,RPL15,RPS24,RPS20,RPL26L1,RPL18A,RPS27,RPL36,RPL27A,RPL35
REAC	rRNA processing in the nucleus and cytosol	REAC:R-HSA-8868773	2.07213e-13	12.6836	193	510	41	10543	RPL4,DDX21,RPL5,RPL9,RPL6,RPL7A,EXOSC10,RPS3A,RPS2,RPS12,RPL12,RPS14,RPS7,NOP2,NOL6,EXOSC2,RPS17,RPS15,RPS21,RPS18,RPS15A,RPL14,RPS9,BYSL,RPS19,RPL13A,RPL23A,RPL15,RPS24,RPS20,RPL26L1,RPL18A,NOC4L,RPS27,RPL36,RPL27A,EXOSC1,RRP7A,MPHOSPH6,RPL35,NOB1
REAC	Selenoamino acid metabolism	REAC:R-HSA-2408522	1.38864e-12	11.8574	117	510	31	10543	RPL4,AIMP1,RPL5,RPL9,RPL6,RPL7A,RPS3A,RPS2,RPS12,RPL12,RPS14,RPS7,RPS17,RPS15,RPS21,RPS18,RPS15A,RPL14,RPS9,RPS19,RPL13A,RPL23A,RPL15,RPS24,RPS20,RPL26L1,RPL18A,RPS27,RPL36,RPL27A,RPL35
REAC	Influenza Infection	REAC:R-HSA-168255	2.37526e-12	11.6243	152	510	35	10543	PARP1,NUP210,NUP93,RPL4,KPNA2,RPL5,RPL9,RPL6,RPL7A,RPS3A,RPS2,RPS12,RPL12,RPS14,NUP35,RPS7,RPS17,RPS15,RPS21,RPS18,RPS15A,RPL14,RPS9,RPS19,RPL13A,RPL23A,RPL15,RPS24,RPS20,RPL26L1,RPL18A,RPS27,RPL36,RPL27A,RPL35
REAC	Regulation of expression of SLITs and ROBOs	REAC:R-HSA-9010553	5.53092e-10	9.2572	171	510	34	10543	EIF4G1,NCBP1,RPL4,RPL5,RPL9,RPL6,RPL7A,RPS3A,RPS2,MSI1,RPS12,RPL12,RPS14,RBM8A,RPS7,RPS17,RPS15,RPS21,RPS18,RPS15A,RPL14,RPS9,RPS19,RPL13A,RPL23A,RPL15,RPS24,RPS20,RPL26L1,RPL18A,RPS27,RPL36,RPL27A,RPL35
REAC	Metabolism of RNA	REAC:R-HSA-8953854	7.21375e-10	9.14184	658	510	75	10543	HNRNPU,UPF1,EIF4G1,HNRNPA2B1,PTBP1,DDX6,NUP210,NCBP1,IGF2BP3,NUP93,SYMPK,RPL4,YBX1,DDX21,RPL5,RPL9,RPL6,AQR,RPL7A,EXOSC10,RPS3A,RPS2,RPS12,ELAC2,RPL12,RPS14,RBM8A,NUP35,SNW1,DCPS,RPS7,NOP2,NOL6,EXOSC2,RPS17,RPS15,PUS7,FIP1L1,TFIP11,RPS21,DNAJC8,RPS18,RPS15A,RPL14,RPS9,BYSL,RPS19,RPL13A,RPL23A,RPL15,CLNS1A,RPS24,RPS20,TRMT1,TRMT61A,RPL26L1,RPL18A,LSM7,QTRT2,NOC4L,RPS27,RPL36,RPL27A,NT5C3B,MRM3,EXO…
REAC	Signaling by ROBO receptors	REAC:R-HSA-376176	3.003e-08	7.52244	217	510	36	10543	CLASP2,EIF4G1,NCBP1,RPL4,RPL5,NRP1,RPL9,RPL6,RPL7A,RPS3A,RPS2,MSI1,RPS12,RPL12,RPS14,RBM8A,RPS7,RPS17,RPS15,RPS21,RPS18,RPS15A,RPL14,RPS9,RPS19,RPL13A,RPL23A,RPL15,RPS24,RPS20,RPL26L1,RPL18A,RPS27,RPL36,RPL27A,RPL35
REAC	Cellular responses to external stimuli	REAC:R-HSA-8953897	3.47397e-08	7.45917	560	510	64	10543	GCN1,NUP210,NUP93,RBBP4,RPL4,GSTP1,ATP6V1C1,PRDX1,SOD1,RPA1,RPL5,EIF2S1,RPL9,RPL6,RPL7A,RPS3A,RPS2,RPS12,STAT3,RPA2,RPL12,RPS14,NUP35,RPS7,PTGES3,DNAJB1,RPS17,RPS15,RPS21,RPS18,RPS15A,HSBP1,CAMK2A,MIOS,MAPK7,RPL14,RPS9,RPS19,MAP2K7,LAMTOR3,CDC16,RPL13A,RPL23A,RPL15,RPS24,RPS20,RPL26L1,RPL18A,DNAJC2,SNCB,RPS27,RPL36,RPL27A,RB1,CSRP1,TP53,FNIP2,EIF2AK4,EZH2,ASF1A,RPL35,GPX7,KAT5,CCS
REAC	Cellular responses to stress	REAC:R-HSA-2262752	9.30738e-08	7.03117	546	510	62	10543	GCN1,NUP210,NUP93,RBBP4,RPL4,GSTP1,ATP6V1C1,PRDX1,SOD1,RPA1,RPL5,EIF2S1,RPL9,RPL6,RPL7A,RPS3A,RPS2,RPS12,STAT3,RPA2,RPL12,RPS14,NUP35,RPS7,PTGES3,DNAJB1,RPS17,RPS15,RPS21,RPS18,RPS15A,HSBP1,CAMK2A,MIOS,MAPK7,RPL14,RPS9,RPS19,MAP2K7,LAMTOR3,CDC16,RPL13A,RPL23A,RPL15,RPS24,RPS20,RPL26L1,RPL18A,DNAJC2,RPS27,RPL36,RPL27A,RB1,TP53,FNIP2,EIF2AK4,EZH2,ASF1A,RPL35,GPX7,KAT5,CCS
REAC	DNA strand elongation	REAC:R-HSA-69190	5.0383e-07	6.29772	32	510	13	10543	MCM7,MCM3,MCM4,MCM6,RPA1,MCM5,MCM2,RPA2,PCNA,RFC2,LIG1,RFC5,RFC4
REAC	Metabolism of amino acids and derivatives	REAC:R-HSA-71291	1.06251e-05	4.97367	368	510	44	10543	GOT2,GLDC,PHGDH,SLC3A2,RPL4,AIMP1,RPL5,RPL9,RPL6,PSAT1,RPL7A,RPS3A,RPS2,RPS12,RPL12,BCAT1,RPS14,ADO,RPS7,PYCR2,BCAT2,RPS17,RPS15,RPS21,RPS18,RPS15A,RPL14,RPS9,RPS19,RPL13A,RPL23A,RPL15,RPS24,RPS20,RPL26L1,RPL18A,PCBD1,RPS27,RPL36,RPL27A,APIP,PXMP2,RPL35,SLC25A15
REAC	Resolution of AP sites via the multiple-nucleotide patch replacement pathway	REAC:R-HSA-110373	5.39052e-05	4.26837	25	510	10	10543	PARP1,RPA1,RPA2,PCNA,RFC2,LIG1,RFC5,RFC4,POLE3,POLE4
REAC	PCNA-Dependent Long Patch Base Excision Repair	REAC:R-HSA-5651801	0.000116814	3.93251	21	510	9	10543	RPA1,RPA2,PCNA,RFC2,LIG1,RFC5,RFC4,POLE3,POLE4
REAC	Cell Cycle, Mitotic	REAC:R-HSA-69278	0.000132569	3.87756	513	510	52	10543	CLASP2,NUP210,TOP2A,NUP93,RBBP4,RCC2,MCM7,MCM3,NUDC,MCM4,MCM6,PCM1,RPA1,MCM5,TUBG1,MCM2,SIRT2,AKT3,RAB1B,RAB1A,RPA2,NUP35,PCNA,PRKCB,HDAC1,SMC4,SMC2,CDK1,NEK9,RFC2,CHMP4B,LIG1,CDC16,TYMS,NME7,RPS27,DHFR,KIF2C,FBXW11,RFC5,RB1,MAD2L1,TP53,RFC4,MZT2B,MAX,RRM2,POLE3,CKS1B,POLE4,CTDNEP1,OFD1
REAC	Resolution of Abasic Sites (AP sites)	REAC:R-HSA-73933	0.000300965	3.52148	36	510	11	10543	PARP1,RPA1,RPA2,PCNA,RFC2,MPG,LIG1,RFC5,RFC4,POLE3,POLE4
REAC	Activation of ATR in response to replication stress	REAC:R-HSA-176187	0.000409815	3.38741	37	510	11	10543	MCM7,MCM3,MCM4,MCM6,RPA1,MCM5,MCM2,RPA2,RFC2,RFC5,RFC4
REAC	G1/S Transition	REAC:R-HSA-69206	0.00056544	3.24761	131	510	21	10543	RBBP4,MCM7,MCM3,MCM4,MCM6,RPA1,MCM5,MCM2,AKT3,RPA2,PCNA,HDAC1,CDK1,TYMS,DHFR,RB1,MAX,RRM2,POLE3,CKS1B,POLE4
REAC	Gap-filling DNA repair synthesis and ligation in GG-NER	REAC:R-HSA-5696397	0.000682215	3.16608	25	510	9	10543	RPA1,RPA2,PCNA,RFC2,LIG1,RFC5,RFC4,POLE3,POLE4
REAC	Mismatch repair (MMR) directed by MSH2:MSH6 (MutSalpha)	REAC:R-HSA-5358565	0.000751392	3.12413	14	510	7	10543	MSH2,MSH6,RPA1,RPA2,PCNA,LIG1,MLH1
REAC	Activation of the pre-replicative complex	REAC:R-HSA-68962	0.00107477	2.96868	33	510	10	10543	MCM7,MCM3,MCM4,MCM6,RPA1,MCM5,MCM2,RPA2,POLE3,POLE4
REAC	Mitotic G1 phase and G1/S transition	REAC:R-HSA-453279	0.00116568	2.93342	148	510	22	10543	TOP2A,RBBP4,MCM7,MCM3,MCM4,MCM6,RPA1,MCM5,MCM2,AKT3,RPA2,PCNA,HDAC1,CDK1,TYMS,DHFR,RB1,MAX,RRM2,POLE3,CKS1B,POLE4
REAC	Cell Cycle	REAC:R-HSA-1640170	0.00121427	2.91568	642	510	58	10543	CLASP2,NUP210,TOP2A,NUP93,RBBP4,RCC2,MCM7,MCM3,NUDC,MCM4,MCM6,RSF1,PCM1,RPA1,MCM5,TUBG1,MCM2,SIRT2,AKT3,NSD2,RAB1B,RAB1A,RPA2,NUP35,PCNA,PRKCB,SYNE1,HDAC1,SMC4,SMC2,CDK1,NEK9,RFC2,CHMP4B,LIG1,CDC16,PCBP4,MLH1,TYMS,NME7,RPS27,DHFR,KIF2C,FBXW11,RFC5,RB1,MAD2L1,TP53,RFC4,MZT2B,MAX,RRM2,POLE3,CKS1B,POLE4,CTDNEP1,KAT5,OFD1
REAC	Mismatch Repair	REAC:R-HSA-5358508	0.00135026	2.86958	15	510	7	10543	MSH2,MSH6,RPA1,RPA2,PCNA,LIG1,MLH1
REAC	Unwinding of DNA	REAC:R-HSA-176974	0.00443505	2.3531	12	510	6	10543	MCM7,MCM3,MCM4,MCM6,MCM5,MCM2
REAC	GABA synthesis, release, reuptake and degradation	REAC:R-HSA-888590	0.00587966	2.23065	18	510	7	10543	ALDH5A1,SNAP25,STX1A,VAMP2,RAB3A,DNAJC5,CPLX1
REAC	Lagging Strand Synthesis	REAC:R-HSA-69186	0.0131591	1.88078	20	510	7	10543	RPA1,RPA2,PCNA,RFC2,LIG1,RFC5,RFC4
REAC	Mismatch repair (MMR) directed by MSH2:MSH3 (MutSbeta)	REAC:R-HSA-5358606	0.0132624	1.87738	14	510	6	10543	MSH2,RPA1,RPA2,PCNA,LIG1,MLH1
REAC	S Phase	REAC:R-HSA-69242	0.0169339	1.77124	162	510	21	10543	RBBP4,MCM7,MCM3,MCM4,MCM6,RPA1,MCM5,MCM2,AKT3,RPA2,PCNA,RFC2,LIG1,CDC16,RFC5,RB1,RFC4,MAX,POLE3,CKS1B,POLE4
REAC	Axon guidance	REAC:R-HSA-422475	0.0220219	1.65715	549	510	48	10543	CLASP2,EIF4G1,EPHB2,AGRN,NCBP1,MSN,TLN1,RPL4,CACNB1,RPL5,NRP1,RPL9,EPHB1,RPL6,RPL7A,RPS3A,RPS2,MSI1,RPS12,ANK1,RPL12,RPS14,RBM8A,RHOB,RPS7,RPS17,RPS15,RPS21,RPS18,RPS15A,MAPK7,RPL14,RPS9,RPS19,RPL13A,RPL23A,RPL15,RPS24,RPS20,RPL26L1,RPL18A,RPS27,RPL36,RPL27A,IRS2,GDNF,RPL35,COL9A1
REAC	Recognition of DNA damage by PCNA-containing replication complex	REAC:R-HSA-110314	0.0319707	1.49525	30	510	8	10543	RPA1,RPA2,PCNA,RFC2,RFC5,RFC4,POLE3,POLE4
REAC	Translesion synthesis by REV1	REAC:R-HSA-110312	0.0325456	1.48751	16	510	6	10543	RPA1,RPA2,PCNA,RFC2,RFC5,RFC4
REAC	Translesion synthesis by POLI	REAC:R-HSA-5656121	0.048253	1.31648	17	510	6	10543	RPA1,RPA2,PCNA,RFC2,RFC5,RFC4
REAC	Translesion synthesis by POLK	REAC:R-HSA-5655862	0.048253	1.31648	17	510	6	10543	RPA1,RPA2,PCNA,RFC2,RFC5,RFC4
WP	Cytoplasmic Ribosomal Proteins	WP:WP477	3.23889e-15	14.4896	90	353	29	7581	RPL4,RPL5,RPL9,RPL6,RPL7A,RPS3A,RPS2,RPS12,RPL12,RPS14,RPS7,RPS17,RPS15,RPS21,RPS18,RPS15A,RPL14,RPS9,RPS19,RPL13A,RPL23A,RPL15,RPS24,RPS20,RPL18A,RPS27,RPL36,RPL27A,RPL35
WP	Retinoblastoma Gene in Cancer	WP:WP2446	1.05857e-09	8.97528	88	353	23	7581	TOP2A,RBBP4,MSH6,MCM7,RRM1,MCM3,SIN3A,MCM4,MCM6,RPA1,HMGB2,RPA2,PCNA,HDAC1,SMC2,CDK1,TYMS,DHFR,RFC5,RB1,TP53,RFC4,RRM2
WP	DNA Mismatch Repair	WP:WP531	1.25486e-08	7.9014	23	353	12	7581	MSH2,MSH6,RPA1,RPA2,PCNA,RFC2,LIG1,MLH1,RFC5,RFC4,POLE3,POLE4
WP	DNA Replication	WP:WP466	4.59062e-05	4.33813	42	353	12	7581	MCM7,MCM3,MCM4,MCM6,RPA1,MCM5,MCM2,RPA2,PCNA,RFC2,RFC5,RFC4
WP	nsp1 from SARS-CoV-2 inhibits translation initiation in the host cell	WP:WP5027	5.85983e-05	4.23211	17	353	8	7581	EIF3A,EIF3C,EIF3I,EIF2S1,EIF3F,EIF3H,EIF3G,EIF1AX
WP	Translation Factors	WP:WP107	0.00069602	3.15738	53	353	12	7581	EIF3A,EIF4G1,EIF3C,EIF4G3,EEF1D,EIF3I,EIF2S1,EIF3F,EIF3H,CLUH,EIF3G,EIF1AX
WP	G1 to S cell cycle control	WP:WP45	0.00100395	2.99829	64	353	13	7581	MCM7,MYT1,MCM3,MCM4,MCM6,RPA1,MCM5,MCM2,RPA2,PCNA,CDK1,RB1,TP53
WP	Tumor suppressor activity of SMARCB1	WP:WP4204	0.0173588	1.76048	33	353	8	7581	RBBP4,SMARCC1,SMARCD1,SMARCE1,DPF2,DPF3,RB1,EZH2
WP	Nucleotide Excision Repair	WP:WP4753	0.0218934	1.65969	43	353	9	7581	RPA1,RPA2,PCNA,RFC2,LIG1,RFC5,RFC4,POLE3,POLE4
TF	Factor: ZF5; motif: GSGCGCGR; match class: 1	TF:M00716_1	2.30156e-35	34.638	14106	764	691	19722	FLNA,MYO5A,CLASP2,NES,PARP1,GCN1,KIF21B,SND1,HNRNPU,HK1,CTNNA1,UPF1,VIM,DICER1,JUP,EIF3A,NASP,ACTN1,VCL,PTBP2,CAD,DDX3X,SEC16A,GOT2,EIF4G1,HNRNPA2B1,EPHB2,AGRN,MTHFD1,EIF3C,EPB41L3,IPO7,ACSL4,ANXA6,PTBP1,TF,DDX6,VGF,CYFIP1,TNPO3,XPO5,NUP210,RACK1,ATP6V0A1,ATL1,GLDC,GMPS,NCBP1,H2AFY2,IGF2BP3,CLCN6,MSN,NUP93,VAC14,VDAC1,PHGDH,MSH2,USP11,SYMPK,RBBP4,MSH6,SLC3A2,PACS1,PAICS,TLN1,RPL4,RCN1,EEF1D,ZMYM3…
TF	Factor: ZF5; motif: GSGCGCGR	TF:M00716	6.18707e-31	30.2085	16103	764	734	19722	FLNA,MYO5A,CLASP2,NES,PARP1,GCN1,KIF21B,SND1,HNRNPU,HK1,CTNNA1,UPF1,VIM,DICER1,JUP,EIF3A,NASP,ACTN1,VCL,PTBP2,CAD,DDX3X,SEC16A,GOT2,EIF4G1,HNRNPA2B1,EPHB2,AGRN,MTHFD1,EIF3C,EPB41L3,IPO7,ACSL4,ANXA6,PTBP1,TF,DDX6,VGF,CYFIP1,TNPO3,XPO5,NUP210,RACK1,ATP6V0A1,ATL1,GLDC,GMPS,NCBP1,H2AFY2,IGF2BP3,CLCN6,TOP2A,MSN,NUP93,VAC14,VDAC1,PHGDH,MSH2,USP11,SYMPK,RBBP4,MSH6,SLC3A2,PACS1,PAICS,TLN1,RPL4,RCN1,EEF1D…
TF	Factor: ZF5; motif: GGSGCGCGS; match class: 1	TF:M10438_1	7.02058e-31	30.1536	14873	764	704	19722	FLNA,MYO5A,CLASP2,NES,PARP1,GCN1,KIF21B,SND1,HNRNPU,HK1,CTNNA1,UPF1,VIM,DICER1,JUP,EIF3A,NASP,ACTN1,VCL,PTBP2,CAD,DDX3X,SEC16A,GOT2,EIF4G1,HNRNPA2B1,EPHB2,AGRN,MTHFD1,EIF3C,EPB41L3,IPO7,ACSL4,ANXA6,PTBP1,TF,DDX6,VGF,CYFIP1,TNPO3,XPO5,NUP210,RACK1,ATP6V0A1,ATL1,GLDC,GMPS,NCBP1,H2AFY2,IGF2BP3,CLCN6,TOP2A,MSN,NUP93,VAC14,VDAC1,PHGDH,MSH2,USP11,SYMPK,RBBP4,MSH6,SLC3A2,PACS1,PAICS,TLN1,RPL4,RCN1,EEF1D…
TF	Factor: ZF5; motif: GGSGCGCGS	TF:M10438	2.28407e-30	29.6413	16228	764	736	19722	FLNA,MYO5A,CLASP2,NES,PARP1,GCN1,KIF21B,SND1,HNRNPU,HK1,CTNNA1,UPF1,VIM,DICER1,JUP,EIF3A,NASP,ACTN1,VCL,PTBP2,CAD,DDX3X,SEC16A,GOT2,EIF4G1,HNRNPA2B1,EPHB2,AGRN,MTHFD1,EIF3C,EPB41L3,IPO7,ACSL4,ANXA6,PTBP1,TF,DDX6,VGF,CYFIP1,TNPO3,XPO5,NUP210,RACK1,ATP6V0A1,ATL1,GLDC,GMPS,NCBP1,H2AFY2,IGF2BP3,CLCN6,TOP2A,MSN,NUP93,VAC14,VDAC1,PHGDH,MSH2,USP11,SYMPK,RBBP4,MSH6,SLC3A2,PACS1,PAICS,TLN1,RPL4,RCN1,EEF1D…
TF	Factor: E2F-4; motif: SNGGGCGGGAANN; match class: 1	TF:M09894_1	2.7565e-29	28.5596	13929	764	675	19722	FLNA,MYO5A,CLASP2,NES,PARP1,GCN1,KIF21B,SND1,HNRNPU,HK1,CTNNA1,UPF1,VIM,DICER1,JUP,EIF3A,NASP,ACTN1,VCL,PTBP2,CAD,DDX3X,SEC16A,GOT2,EIF4G1,HNRNPA2B1,EPHB2,AGRN,MTHFD1,EIF3C,EPB41L3,IPO7,ACSL4,ANXA6,PTBP1,DDX6,VGF,CYFIP1,TNPO3,XPO5,NUP210,RACK1,ATP6V0A1,ATL1,GLDC,GMPS,NCBP1,H2AFY2,IGF2BP3,CLCN6,TOP2A,MSN,NUP93,VAC14,VDAC1,PHGDH,MSH2,USP11,SYMPK,RBBP4,MSH6,SLC3A2,PACS1,PAICS,TLN1,RPL4,RCN1,EEF1D,ZM…
TF	Factor: E2F-2; motif: GCGCGCGCNCS; match class: 1	TF:M11529_1	1.61697e-28	27.7913	14473	764	689	19722	FLNA,MYO5A,CLASP2,NES,PARP1,GCN1,KIF21B,SND1,HNRNPU,HK1,CTNNA1,UPF1,VIM,DICER1,JUP,EIF3A,NASP,ACTN1,VCL,PTBP2,CAD,DDX3X,SEC16A,GOT2,EIF4G1,HNRNPA2B1,EPHB2,AGRN,MTHFD1,EIF3C,EPB41L3,IPO7,ACSL4,ANXA6,PTBP1,TF,DDX6,VGF,CYFIP1,TNPO3,XPO5,NUP210,RACK1,ATP6V0A1,ATL1,GLDC,GMPS,NCBP1,H2AFY2,IGF2BP3,CLCN6,TOP2A,MSN,NUP93,VAC14,VDAC1,PHGDH,MSH2,USP11,SYMPK,RBBP4,MSH6,SLC3A2,PACS1,PAICS,TLN1,RPL4,RCN1,EEF1D…
TF	Factor: E2F-3:HES-7; motif: NNNSGCGCSNNNNNCRCGYGNN; match class: 1	TF:M08526_1	2.24498e-28	27.6488	14997	764	703	19722	FLNA,MYO5A,CLASP2,NES,PARP1,GCN1,KIF21B,SND1,HNRNPU,HK1,CTNNA1,UPF1,VIM,DICER1,JUP,EIF3A,NASP,ACTN1,VCL,PTBP2,CAD,DDX3X,SEC16A,GOT2,EIF4G1,HNRNPA2B1,EPHB2,AGRN,MTHFD1,EIF3C,EPB41L3,IPO7,ACSL4,ANXA6,PTBP1,TF,DDX6,VGF,CYFIP1,TNPO3,XPO5,NUP210,RACK1,ATP6V0A1,ATL1,GLDC,GMPS,NCBP1,H2AFY2,IGF2BP3,CLCN6,TOP2A,MSN,NUP93,VAC14,VDAC1,PHGDH,MSH2,SYMPK,RBBP4,MSH6,SLC3A2,PACS1,PAICS,TLN1,RPL4,RCN1,EEF1D,ZMYM3…
TF	Factor: E2F-1; motif: NGGGCGGGARV	TF:M07206	4.54652e-28	27.3423	14575	764	691	19722	FLNA,MYO5A,CLASP2,NES,PARP1,GCN1,KIF21B,SND1,HNRNPU,HK1,CTNNA1,UPF1,VIM,DICER1,JUP,EIF3A,NASP,ACTN1,VCL,PTBP2,CAD,DDX3X,SEC16A,GOT2,EIF4G1,HNRNPA2B1,EPHB2,AGRN,MTHFD1,EIF3C,EPB41L3,IPO7,ACSL4,ANXA6,PTBP1,TF,DDX6,VGF,CYFIP1,XPO5,NUP210,RACK1,ATP6V0A1,ATL1,GLDC,GMPS,NCBP1,H2AFY2,IGF2BP3,CLCN6,TOP2A,MSN,NUP93,VAC14,VDAC1,PHGDH,MSH2,USP11,SYMPK,RBBP4,MSH6,SLC3A2,PACS1,PAICS,TLN1,RPL4,RCN1,EEF1D,ZMYM3…
TF	Factor: E2F-2; motif: GCGCGCGCGYW	TF:M11531	1.17405e-27	26.9303	13270	764	652	19722	FLNA,MYO5A,CLASP2,NES,PARP1,GCN1,KIF21B,SND1,HNRNPU,HK1,CTNNA1,UPF1,VIM,DICER1,JUP,EIF3A,NASP,ACTN1,VCL,PTBP2,CAD,DDX3X,SEC16A,GOT2,EIF4G1,HNRNPA2B1,EPHB2,AGRN,MTHFD1,EPB41L3,IPO7,ACSL4,ANXA6,PTBP1,TF,DDX6,VGF,CYFIP1,TNPO3,XPO5,NUP210,RACK1,ATP6V0A1,ATL1,GLDC,GMPS,NCBP1,H2AFY2,IGF2BP3,MSN,VAC14,VDAC1,PHGDH,MSH2,USP11,SYMPK,RBBP4,MSH6,SLC3A2,PACS1,PAICS,TLN1,RCN1,EEF1D,ZMYM3,GSTP1,RCC2,MCM7,CNTNAP…
TF	Factor: ZF5; motif: NRNGNGCGCGCWN	TF:M00333	4.88732e-25	24.3109	15072	764	699	19722	FLNA,MYO5A,CLASP2,NES,PARP1,GCN1,KIF21B,SND1,HNRNPU,HK1,CTNNA1,UPF1,VIM,DICER1,JUP,EIF3A,NASP,ACTN1,VCL,PTBP2,CAD,DDX3X,SEC16A,GOT2,EIF4G1,HNRNPA2B1,EPHB2,AGRN,MTHFD1,EPB41L3,IPO7,ACSL4,ANXA6,PTBP1,TF,DDX6,VGF,CYFIP1,TNPO3,XPO5,NUP210,ATL1,GLDC,GMPS,NCBP1,H2AFY2,IGF2BP3,CLCN6,TOP2A,MSN,VAC14,VDAC1,PHGDH,MSH2,USP11,SYMPK,RBBP4,MSH6,SLC3A2,PACS1,PAICS,TLN1,RCN1,EEF1D,ZMYM3,GSTP1,RCC2,MCM7,CNTNAP2,M…
TF	Factor: IRX-1; motif: NACRYNNNNNNNNRYGNN; match class: 1	TF:M11018_1	5.22799e-25	24.2817	15920	764	721	19722	FLNA,MYO5A,CLASP2,NES,PARP1,GCN1,KIF21B,SND1,HNRNPU,HK1,CTNNA1,UPF1,VIM,DICER1,JUP,EIF3A,NASP,ACTN1,VCL,PTBP2,CAD,DDX3X,SEC16A,GOT2,EIF4G1,HNRNPA2B1,EPHB2,AGRN,MTHFD1,EIF3C,EPB41L3,IPO7,ACSL4,ANXA6,PTBP1,TF,DDX6,VGF,TNPO3,XPO5,NUP210,RACK1,ATP6V0A1,ATL1,GLDC,GMPS,NCBP1,H2AFY2,IGF2BP3,CLCN6,MSN,NUP93,VAC14,VDAC1,PHGDH,MSH2,USP11,SYMPK,RBBP4,MSH6,SLC3A2,PACS1,PAICS,TLN1,RPL4,RCN1,EEF1D,ZMYM3,GSTP1,…
TF	Factor: E2F-2; motif: GCGCGCGCNCS	TF:M11529	7.91405e-25	24.1016	16263	764	729	19722	FLNA,MYO5A,CLASP2,NES,PARP1,GCN1,KIF21B,SND1,HNRNPU,HK1,CTNNA1,UPF1,VIM,DICER1,JUP,EIF3A,NASP,ACTN1,VCL,PTBP2,CAD,DDX3X,SEC16A,GOT2,EIF4G1,HNRNPA2B1,EPHB2,AGRN,MTHFD1,EIF3C,EPB41L3,IPO7,ACSL4,ANXA6,PTBP1,TF,DDX6,VGF,CYFIP1,TNPO3,XPO5,NUP210,RACK1,ATP6V0A1,ATL1,GLDC,GMPS,NCBP1,H2AFY2,IGF2BP3,CLCN6,TOP2A,MSN,NUP93,VAC14,VDAC1,PHGDH,MSH2,USP11,SYMPK,RBBP4,MSH6,SLC3A2,PACS1,PAICS,TLN1,RPL4,RCN1,EEF1D…
TF	Factor: E2F; motif: GGCGSG	TF:M00803	1.01667e-24	23.9928	13190	764	643	19722	FLNA,MYO5A,CLASP2,NES,PARP1,GCN1,KIF21B,SND1,HNRNPU,HK1,CTNNA1,UPF1,VIM,DICER1,JUP,EIF3A,NASP,ACTN1,VCL,PTBP2,CAD,DDX3X,SEC16A,EIF4G1,HNRNPA2B1,EPHB2,AGRN,MTHFD1,EIF3C,EPB41L3,IPO7,ACSL4,ANXA6,PTBP1,DDX6,VGF,CYFIP1,TNPO3,XPO5,NUP210,RACK1,ATP6V0A1,ATL1,GLDC,GMPS,NCBP1,H2AFY2,IGF2BP3,CLCN6,MSN,NUP93,VAC14,VDAC1,PHGDH,MSH2,USP11,SYMPK,RBBP4,MSH6,SLC3A2,PACS1,PAICS,RPL4,RCN1,EEF1D,ZMYM3,GSTP1,RCC2,M…
TF	Factor: ZF5; motif: NRNGNGCGCGCWN; match class: 1	TF:M00333_1	1.93783e-24	23.7127	12401	764	617	19722	FLNA,MYO5A,CLASP2,NES,PARP1,KIF21B,SND1,HNRNPU,HK1,CTNNA1,UPF1,VIM,DICER1,JUP,EIF3A,NASP,ACTN1,VCL,PTBP2,CAD,DDX3X,SEC16A,GOT2,EIF4G1,HNRNPA2B1,EPHB2,AGRN,MTHFD1,EPB41L3,IPO7,ACSL4,ANXA6,PTBP1,TF,DDX6,VGF,CYFIP1,TNPO3,XPO5,NUP210,ATL1,GLDC,GMPS,NCBP1,H2AFY2,IGF2BP3,VAC14,VDAC1,PHGDH,MSH2,USP11,RBBP4,MSH6,SLC3A2,PACS1,PAICS,TLN1,RCN1,EEF1D,ZMYM3,GSTP1,RCC2,MCM7,CNTNAP2,RRM1,SMARCC1,SERBP1,YBX1,DDX…
TF	Factor: E2F-4; motif: NTTTCSCGCC	TF:M07380	2.0328e-24	23.6919	13022	764	637	19722	FLNA,MYO5A,CLASP2,NES,GCN1,KIF21B,SND1,HNRNPU,HK1,CTNNA1,UPF1,VIM,DICER1,JUP,NASP,ACTN1,VCL,PTBP2,CAD,DDX3X,SEC16A,GOT2,EIF4G1,HNRNPA2B1,EPHB2,AGRN,MTHFD1,EIF3C,EPB41L3,IPO7,PTBP1,TF,DDX6,VGF,CYFIP1,TNPO3,XPO5,NUP210,RACK1,ATP6V0A1,ATL1,GLDC,GMPS,NCBP1,H2AFY2,IGF2BP3,CLCN6,TOP2A,MSN,NUP93,VAC14,VDAC1,PHGDH,MSH2,USP11,SYMPK,RBBP4,MSH6,SLC3A2,PACS1,PAICS,RCN1,EEF1D,ZMYM3,GSTP1,RCC2,MCM7,CNTNAP2,MAG…
TF	Factor: E2F-2; motif: GCGCGCGCGYW; match class: 1	TF:M11531_1	1.72669e-23	22.7628	12351	764	613	19722	FLNA,MYO5A,CLASP2,NES,PARP1,GCN1,KIF21B,SND1,HNRNPU,HK1,CTNNA1,UPF1,VIM,DICER1,JUP,EIF3A,NASP,ACTN1,VCL,PTBP2,CAD,DDX3X,SEC16A,GOT2,EIF4G1,HNRNPA2B1,EPHB2,AGRN,MTHFD1,EPB41L3,IPO7,ACSL4,ANXA6,PTBP1,TF,DDX6,VGF,CYFIP1,TNPO3,XPO5,NUP210,RACK1,ATL1,GMPS,NCBP1,H2AFY2,IGF2BP3,MSN,VAC14,VDAC1,PHGDH,MSH2,SYMPK,RBBP4,MSH6,SLC3A2,PACS1,PAICS,TLN1,RCN1,EEF1D,GSTP1,RCC2,MCM7,CNTNAP2,RRM1,SMARCC1,SERBP1,YBX1…
TF	Factor: E2F-1; motif: NGGGCGGGARV; match class: 1	TF:M07206_1	2.71319e-23	22.5665	10849	764	561	19722	FLNA,MYO5A,CLASP2,NES,PARP1,KIF21B,SND1,HNRNPU,HK1,CTNNA1,UPF1,VIM,DICER1,EIF3A,NASP,ACTN1,VCL,PTBP2,CAD,DDX3X,SEC16A,GOT2,EIF4G1,HNRNPA2B1,EPHB2,AGRN,MTHFD1,EIF3C,EPB41L3,IPO7,ACSL4,PTBP1,DDX6,VGF,CYFIP1,XPO5,NUP210,RACK1,ATL1,GLDC,GMPS,NCBP1,H2AFY2,CLCN6,TOP2A,MSN,NUP93,VAC14,VDAC1,PHGDH,MSH2,USP11,SYMPK,RBBP4,MSH6,SLC3A2,PACS1,PAICS,RPL4,RCN1,EEF1D,ZMYM3,GSTP1,RCC2,MCM7,CNTNAP2,MAGED2,RRM1,SMA…
TF	Factor: E2F; motif: GGCGSG; match class: 1	TF:M00803_1	1.1583e-22	21.9362	10230	764	537	19722	FLNA,MYO5A,NES,PARP1,KIF21B,SND1,HNRNPU,HK1,CTNNA1,UPF1,VIM,DICER1,JUP,EIF3A,ACTN1,VCL,PTBP2,CAD,DDX3X,SEC16A,EIF4G1,HNRNPA2B1,EPHB2,AGRN,MTHFD1,EIF3C,EPB41L3,IPO7,ACSL4,ANXA6,PTBP1,DDX6,VGF,CYFIP1,TNPO3,XPO5,NUP210,RACK1,ATP6V0A1,ATL1,GMPS,H2AFY2,IGF2BP3,CLCN6,MSN,NUP93,VAC14,VDAC1,PHGDH,MSH2,USP11,SYMPK,RBBP4,MSH6,SLC3A2,PACS1,PAICS,RPL4,RCN1,EEF1D,GSTP1,RCC2,MCM7,CNTNAP2,RRM1,SMARCC1,SERBP1,YB…
TF	Factor: TCF-1; motif: ACATCGRGRCGCTGW	TF:M11601	5.58696e-22	21.2528	14823	764	686	19722	FLNA,MYO5A,CLASP2,NES,PARP1,GCN1,KIF21B,SND1,HNRNPU,HK1,CTNNA1,UPF1,VIM,DICER1,JUP,EIF3A,NASP,ACTN1,VCL,PTBP2,CAD,DDX3X,SEC16A,GOT2,EIF4G1,HNRNPA2B1,EPHB2,AGRN,MTHFD1,EIF3C,EPB41L3,IPO7,ACSL4,ANXA6,PTBP1,TF,DDX6,VGF,CYFIP1,TNPO3,XPO5,NUP210,RACK1,ATP6V0A1,ATL1,GMPS,NCBP1,H2AFY2,IGF2BP3,CLCN6,TOP2A,MSN,NUP93,VDAC1,PHGDH,MSH2,USP11,SYMPK,RBBP4,MSH6,SLC3A2,PACS1,PAICS,TLN1,RPL4,RCN1,EEF1D,ZMYM3,GSTP…
TF	Factor: E2F-2; motif: NWTTTGGCGCCAWWNN	TF:M11530	1.88633e-20	19.7244	14593	764	676	19722	FLNA,MYO5A,CLASP2,NES,PARP1,GCN1,KIF21B,SND1,HNRNPU,HK1,CTNNA1,UPF1,VIM,DICER1,JUP,EIF3A,NASP,ACTN1,VCL,PTBP2,CAD,DDX3X,SEC16A,GOT2,EIF4G1,HNRNPA2B1,EPHB2,AGRN,MTHFD1,EIF3C,EPB41L3,IPO7,ACSL4,ANXA6,PTBP1,TF,DDX6,VGF,CYFIP1,TNPO3,XPO5,NUP210,RACK1,ATP6V0A1,ATL1,GLDC,GMPS,H2AFY2,IGF2BP3,CLCN6,TOP2A,MSN,NUP93,VAC14,VDAC1,PHGDH,MSH2,USP11,SYMPK,RBBP4,MSH6,SLC3A2,PACS1,PAICS,TLN1,RCN1,EEF1D,ZMYM3,GSTP…
TF	Factor: IRX-1; motif: NACRYNNNNNNNNRYGNN	TF:M11018	3.50663e-20	19.4551	16955	764	738	19722	FLNA,MYO5A,CLASP2,NES,PARP1,GCN1,KIF21B,SND1,HNRNPU,HK1,CTNNA1,UPF1,VIM,DICER1,JUP,EIF3A,NASP,ACTN1,VCL,PTBP2,CAD,DDX3X,SEC16A,GOT2,EIF4G1,HNRNPA2B1,EPHB2,AGRN,MTHFD1,EIF3C,EPB41L3,IPO7,EIF4G3,ACSL4,ANXA6,PTBP1,TF,DDX6,VGF,CYFIP1,TNPO3,XPO5,NUP210,RACK1,ATP6V0A1,ATL1,GLDC,GMPS,NCBP1,H2AFY2,IGF2BP3,CLCN6,TOP2A,MSN,NUP93,VAC14,VDAC1,PHGDH,MSH2,USP11,SYMPK,RBBP4,MSH6,SLC3A2,PACS1,PAICS,TLN1,RPL4,RCN…
TF	Factor: E2F-1; motif: NNNSSCGCSAANN	TF:M07250	3.54621e-20	19.4502	10703	764	547	19722	FLNA,MYO5A,CLASP2,NES,PARP1,GCN1,KIF21B,HNRNPU,HK1,CTNNA1,UPF1,VIM,DICER1,JUP,EIF3A,NASP,ACTN1,VCL,PTBP2,CAD,DDX3X,GOT2,EIF4G1,HNRNPA2B1,EPHB2,AGRN,MTHFD1,EIF3C,EPB41L3,IPO7,ACSL4,PTBP1,DDX6,VGF,CYFIP1,TNPO3,XPO5,NUP210,RACK1,ATL1,GLDC,GMPS,H2AFY2,IGF2BP3,CLCN6,MSN,NUP93,VAC14,VDAC1,PHGDH,SYMPK,RBBP4,MSH6,SLC3A2,PACS1,PAICS,TLN1,RPL4,RCN1,EEF1D,ZMYM3,RCC2,MCM7,CNTNAP2,SMARCC1,SERBP1,YBX1,DDX21,AB…
TF	Factor: E2F-1; motif: NNNNGGCGGGAARN	TF:M09892	7.06347e-20	19.151	13528	764	642	19722	MYO5A,CLASP2,NES,PARP1,GCN1,KIF21B,SND1,HNRNPU,HK1,CTNNA1,UPF1,VIM,DICER1,EIF3A,NASP,ACTN1,VCL,PTBP2,CAD,DDX3X,SEC16A,GOT2,EIF4G1,HNRNPA2B1,EPHB2,AGRN,MTHFD1,EIF3C,EPB41L3,IPO7,ACSL4,ANXA6,PTBP1,TF,DDX6,VGF,CYFIP1,TNPO3,XPO5,NUP210,RACK1,ATP6V0A1,ATL1,GLDC,GMPS,NCBP1,H2AFY2,IGF2BP3,CLCN6,TOP2A,MSN,VAC14,VDAC1,PHGDH,MSH2,USP11,SYMPK,RBBP4,MSH6,SLC3A2,PACS1,PAICS,RPL4,RCN1,EEF1D,ZMYM3,GSTP1,RCC2,MC…
TF	Factor: E2F-4; motif: SNGGGCGGGAANN	TF:M09894	8.41788e-20	19.0748	16194	764	719	19722	FLNA,MYO5A,CLASP2,NES,PARP1,GCN1,KIF21B,SND1,HNRNPU,HK1,CTNNA1,UPF1,VIM,DICER1,JUP,EIF3A,NASP,ACTN1,VCL,PTBP2,CAD,DDX3X,SEC16A,GOT2,EIF4G1,HNRNPA2B1,EPHB2,AGRN,MTHFD1,EIF3C,EPB41L3,IPO7,ACSL4,ANXA6,PTBP1,TF,DDX6,VGF,CYFIP1,TNPO3,XPO5,NUP210,RACK1,ATP6V0A1,ATL1,GLDC,GMPS,NCBP1,H2AFY2,IGF2BP3,CLCN6,TOP2A,MSN,NUP93,VAC14,VDAC1,PHGDH,MSH2,USP11,SYMPK,RBBP4,MSH6,SLC3A2,PACS1,PAICS,TLN1,RPL4,RCN1,EEF1D…
TF	Factor: E2F-1:HES-7; motif: GGCRCGTGSYNNWNGGCGCSM; match class: 1	TF:M08525_1	9.00802e-20	19.0454	15268	764	694	19722	FLNA,MYO5A,CLASP2,NES,PARP1,GCN1,KIF21B,SND1,HNRNPU,HK1,CTNNA1,UPF1,VIM,DICER1,JUP,EIF3A,NASP,ACTN1,VCL,PTBP2,CAD,DDX3X,SEC16A,GOT2,EIF4G1,HNRNPA2B1,EPHB2,AGRN,MTHFD1,EIF3C,EPB41L3,IPO7,ACSL4,ANXA6,PTBP1,TF,DDX6,VGF,CYFIP1,XPO5,NUP210,RACK1,ATP6V0A1,ATL1,GLDC,GMPS,NCBP1,H2AFY2,IGF2BP3,CLCN6,MSN,NUP93,VAC14,VDAC1,PHGDH,MSH2,USP11,SYMPK,RBBP4,MSH6,SLC3A2,PACS1,PAICS,TLN1,RPL4,RCN1,EEF1D,ZMYM3,GSTP1…
TF	Factor: Churchill; motif: CGGGNN	TF:M00986	1.52167e-19	18.8177	14197	764	662	19722	FLNA,MYO5A,CLASP2,NES,PARP1,GCN1,KIF21B,SND1,HNRNPU,HK1,CTNNA1,UPF1,VIM,DICER1,JUP,EIF3A,NASP,ACTN1,VCL,PTBP2,CAD,DDX3X,SEC16A,GOT2,EIF4G1,HNRNPA2B1,EPHB2,AGRN,MTHFD1,EIF3C,EPB41L3,IPO7,EIF4G3,ACSL4,ANXA6,PTBP1,TF,DDX6,VGF,CYFIP1,TNPO3,XPO5,NUP210,RACK1,ATP6V0A1,ATL1,GLDC,GMPS,NCBP1,H2AFY2,IGF2BP3,CLCN6,TOP2A,NUP93,VAC14,VDAC1,PHGDH,MSH2,USP11,SYMPK,RBBP4,MSH6,SLC3A2,PACS1,PAICS,TLN1,RPL4,RCN1,EE…
TF	Factor: E2F-3:HES-7; motif: NNNSGCGCSNNNNNCRCGYGNN	TF:M08526	1.57336e-19	18.8032	16867	764	735	19722	FLNA,MYO5A,CLASP2,NES,PARP1,GCN1,KIF21B,SND1,HNRNPU,HK1,CTNNA1,UPF1,VIM,DICER1,JUP,EIF3A,NASP,ACTN1,VCL,PTBP2,CAD,DDX3X,SEC16A,GOT2,EIF4G1,HNRNPA2B1,EPHB2,AGRN,MTHFD1,EIF3C,EPB41L3,IPO7,ACSL4,ANXA6,PTBP1,TF,DDX6,VGF,CYFIP1,TNPO3,XPO5,NUP210,RACK1,ATP6V0A1,ATL1,GLDC,GMPS,NCBP1,H2AFY2,IGF2BP3,CLCN6,TOP2A,MSN,NUP93,VAC14,VDAC1,PHGDH,MSH2,SYMPK,RBBP4,MSH6,SLC3A2,PACS1,PAICS,TLN1,RPL4,RCN1,EEF1D,ZMYM3…
TF	Factor: TCF-1; motif: ACATCGRGRCGCTGW; match class: 1	TF:M11603_1	4.07594e-19	18.3898	13184	764	629	19722	FLNA,MYO5A,CLASP2,NES,PARP1,GCN1,KIF21B,SND1,HNRNPU,HK1,CTNNA1,UPF1,VIM,DICER1,JUP,EIF3A,NASP,ACTN1,VCL,PTBP2,CAD,DDX3X,SEC16A,GOT2,EIF4G1,HNRNPA2B1,EPHB2,AGRN,EIF3C,EPB41L3,IPO7,ACSL4,ANXA6,PTBP1,TF,DDX6,VGF,CYFIP1,XPO5,NUP210,RACK1,ATP6V0A1,ATL1,GLDC,GMPS,NCBP1,H2AFY2,IGF2BP3,CLCN6,TOP2A,VDAC1,PHGDH,MSH2,USP11,SYMPK,RBBP4,MSH6,SLC3A2,PACS1,PAICS,TLN1,RPL4,RCN1,EEF1D,ZMYM3,GSTP1,RCC2,RRM1,SMARCC…
TF	Factor: E2F-1:Elk-1; motif: SGCGCSNNAMCGGAAGT	TF:M08205	4.1636e-19	18.3805	14429	764	668	19722	FLNA,MYO5A,CLASP2,NES,PARP1,GCN1,KIF21B,SND1,HNRNPU,HK1,CTNNA1,UPF1,VIM,DICER1,JUP,EIF3A,NASP,ACTN1,VCL,PTBP2,CAD,DDX3X,SEC16A,GOT2,EIF4G1,HNRNPA2B1,EPHB2,AGRN,EIF3C,EPB41L3,IPO7,ACSL4,PTBP1,TF,DDX6,VGF,CYFIP1,TNPO3,XPO5,NUP210,RACK1,ATP6V0A1,ATL1,GLDC,NCBP1,H2AFY2,IGF2BP3,CLCN6,TOP2A,VAC14,VDAC1,PHGDH,MSH2,USP11,SYMPK,RBBP4,MSH6,SLC3A2,PACS1,PAICS,RPL4,RCN1,EEF1D,GSTP1,RCC2,MCM7,MAGED2,SMARCC1,S…
TF	Factor: TCF-1; motif: ACATCGRGRCGCTGW	TF:M11603	1.50629e-18	17.8221	16361	764	721	19722	FLNA,MYO5A,CLASP2,NES,PARP1,GCN1,KIF21B,SND1,HNRNPU,HK1,CTNNA1,UPF1,VIM,DICER1,JUP,EIF3A,NASP,ACTN1,VCL,PTBP2,CAD,DDX3X,SEC16A,GOT2,EIF4G1,HNRNPA2B1,EPHB2,AGRN,MTHFD1,EIF3C,EPB41L3,IPO7,ACSL4,ANXA6,PTBP1,TF,DDX6,VGF,CYFIP1,TNPO3,XPO5,NUP210,RACK1,ATP6V0A1,ATL1,GLDC,GMPS,NCBP1,H2AFY2,IGF2BP3,CLCN6,TOP2A,MSN,NUP93,VDAC1,PHGDH,MSH2,USP11,SYMPK,RBBP4,MSH6,SLC3A2,PACS1,PAICS,TLN1,RPL4,RCN1,EEF1D,ZMYM3…
TF	Factor: E2F-1:HES-7; motif: GGCRCGTGSYNNWNGGCGCSM	TF:M08525	1.6184e-18	17.7909	17065	764	738	19722	FLNA,MYO5A,CLASP2,NES,PARP1,GCN1,KIF21B,SND1,HNRNPU,HK1,CTNNA1,UPF1,VIM,DICER1,JUP,EIF3A,NASP,ACTN1,VCL,PTBP2,CAD,DDX3X,SEC16A,GOT2,EIF4G1,HNRNPA2B1,EPHB2,AGRN,MTHFD1,EIF3C,EPB41L3,IPO7,EIF4G3,ACSL4,ANXA6,PTBP1,TF,DDX6,VGF,CYFIP1,TNPO3,XPO5,NUP210,RACK1,ATP6V0A1,ATL1,GLDC,GMPS,NCBP1,H2AFY2,IGF2BP3,CLCN6,TOP2A,MSN,NUP93,VAC14,VDAC1,PHGDH,MSH2,USP11,SYMPK,RBBP4,MSH6,SLC3A2,PACS1,PAICS,TLN1,RPL4,RCN…
TF	Factor: E2F-1; motif: WWTGGCGCCAAA	TF:M04515	2.0315e-18	17.6922	13334	764	632	19722	FLNA,MYO5A,CLASP2,NES,PARP1,GCN1,KIF21B,SND1,HNRNPU,HK1,CTNNA1,UPF1,VIM,DICER1,JUP,EIF3A,NASP,ACTN1,VCL,PTBP2,CAD,DDX3X,SEC16A,GOT2,EIF4G1,HNRNPA2B1,EPHB2,AGRN,MTHFD1,EIF3C,EPB41L3,IPO7,ACSL4,ANXA6,PTBP1,TF,DDX6,VGF,CYFIP1,TNPO3,XPO5,NUP210,RACK1,ATL1,GLDC,GMPS,NCBP1,H2AFY2,IGF2BP3,CLCN6,TOP2A,MSN,NUP93,VAC14,VDAC1,PHGDH,USP11,SYMPK,RBBP4,MSH6,SLC3A2,PACS1,PAICS,TLN1,RCN1,EEF1D,ZMYM3,GSTP1,RCC2,M…
TF	Factor: TCF-1; motif: ACATCGRGRCGCTGW; match class: 1	TF:M11601_1	2.56944e-18	17.5902	11053	764	554	19722	FLNA,CLASP2,NES,PARP1,KIF21B,SND1,HNRNPU,HK1,CTNNA1,UPF1,VIM,DICER1,EIF3A,NASP,ACTN1,VCL,PTBP2,DDX3X,SEC16A,GOT2,EIF4G1,HNRNPA2B1,EPHB2,AGRN,EIF3C,EPB41L3,IPO7,ACSL4,ANXA6,PTBP1,DDX6,VGF,CYFIP1,XPO5,NUP210,RACK1,ATP6V0A1,ATL1,GMPS,NCBP1,H2AFY2,IGF2BP3,CLCN6,TOP2A,VDAC1,PHGDH,MSH2,SYMPK,RBBP4,MSH6,SLC3A2,PACS1,PAICS,TLN1,RPL4,RCN1,EEF1D,GSTP1,RRM1,SMARCC1,SERBP1,YBX1,ANXA2,ABCF1,ALDH5A1,SNAP25,ATP…
TF	Factor: E2F-4; motif: GCGGGAAANA	TF:M02090	2.61914e-18	17.5818	11966	764	586	19722	MYO5A,CLASP2,NES,KIF21B,SND1,HNRNPU,CTNNA1,UPF1,VIM,DICER1,JUP,EIF3A,NASP,ACTN1,VCL,PTBP2,CAD,DDX3X,SEC16A,GOT2,EIF4G1,HNRNPA2B1,AGRN,MTHFD1,EIF3C,EPB41L3,IPO7,ACSL4,ANXA6,PTBP1,TF,CYFIP1,XPO5,NUP210,RACK1,ATL1,GLDC,GMPS,NCBP1,H2AFY2,CLCN6,TOP2A,NUP93,VAC14,PHGDH,MSH2,USP11,SYMPK,RBBP4,MSH6,SLC3A2,PACS1,PAICS,TLN1,RCN1,EEF1D,ZMYM3,GSTP1,MCM7,RRM1,SMARCC1,SERBP1,YBX1,DDX21,ANXA2,ABCF1,NCAM2,ALDH5A…
TF	Factor: E2F; motif: TTTSGCGS	TF:M00427	3.30383e-18	17.481	9485	764	496	19722	FLNA,CLASP2,PARP1,GCN1,KIF21B,HNRNPU,CTNNA1,UPF1,VIM,JUP,EIF3A,NASP,VCL,PTBP2,CAD,DDX3X,SEC16A,EIF4G1,HNRNPA2B1,EPHB2,AGRN,MTHFD1,EIF3C,EPB41L3,IPO7,ANXA6,PTBP1,DDX6,VGF,CYFIP1,TNPO3,XPO5,NUP210,ATP6V0A1,ATL1,GMPS,NCBP1,H2AFY2,CLCN6,MSN,NUP93,VAC14,VDAC1,PHGDH,MSH2,USP11,SYMPK,RBBP4,MSH6,SLC3A2,PAICS,TLN1,RPL4,RCN1,EEF1D,ZMYM3,RCC2,MCM7,MAGED2,RRM1,SMARCC1,SERBP1,YBX1,DDX21,ANXA2,NCAM2,PLD3,ALDH5…
TF	Factor: E2F-1:Elk-1; motif: SGCGCSNNAMCGGAAGT; match class: 1	TF:M08205_1	4.58222e-18	17.3389	10438	764	531	19722	MYO5A,CLASP2,NES,PARP1,GCN1,KIF21B,SND1,HNRNPU,HK1,CTNNA1,UPF1,VIM,DICER1,JUP,NASP,ACTN1,VCL,PTBP2,CAD,DDX3X,SEC16A,GOT2,EIF4G1,HNRNPA2B1,EPHB2,AGRN,EIF3C,EPB41L3,IPO7,ACSL4,PTBP1,TF,DDX6,VGF,CYFIP1,TNPO3,XPO5,NUP210,RACK1,ATL1,NCBP1,H2AFY2,IGF2BP3,TOP2A,VAC14,VDAC1,PHGDH,MSH2,USP11,SYMPK,RBBP4,MSH6,PACS1,PAICS,RPL4,RCN1,EEF1D,GSTP1,RCC2,MCM7,MAGED2,SERBP1,YBX1,DDX21,NCAM2,ALDH5A1,SNAP25,ATP9A,CA…
TF	Factor: pax-6; motif: NYACGCNYSANYGMNCN	TF:M11882	8.87156e-18	17.052	15490	764	696	19722	FLNA,MYO5A,CLASP2,NES,PARP1,GCN1,KIF21B,SND1,HK1,CTNNA1,UPF1,VIM,DICER1,JUP,EIF3A,NASP,ACTN1,VCL,PTBP2,CAD,DDX3X,SEC16A,GOT2,EIF4G1,HNRNPA2B1,EPHB2,AGRN,MTHFD1,EIF3C,EPB41L3,IPO7,ACSL4,ANXA6,PTBP1,TF,DDX6,VGF,CYFIP1,TNPO3,XPO5,NUP210,RACK1,ATP6V0A1,ATL1,GLDC,GMPS,NCBP1,H2AFY2,IGF2BP3,TOP2A,NUP93,VAC14,VDAC1,PHGDH,MSH2,USP11,SYMPK,RBBP4,MSH6,SLC3A2,PACS1,PAICS,TLN1,RPL4,RCN1,EEF1D,ZMYM3,GSTP1,RCC2…
TF	Factor: pax-6; motif: NYACGCNYSANYGMNCN; match class: 1	TF:M11882_1	2.73914e-17	16.5624	11423	764	564	19722	FLNA,MYO5A,CLASP2,PARP1,KIF21B,SND1,HK1,CTNNA1,UPF1,VIM,DICER1,JUP,EIF3A,NASP,ACTN1,VCL,PTBP2,CAD,DDX3X,SEC16A,GOT2,HNRNPA2B1,EPHB2,AGRN,MTHFD1,EIF3C,EPB41L3,ACSL4,ANXA6,PTBP1,TF,VGF,CYFIP1,XPO5,NUP210,RACK1,ATP6V0A1,ATL1,GLDC,GMPS,NCBP1,H2AFY2,IGF2BP3,NUP93,VAC14,VDAC1,PHGDH,MSH2,USP11,SYMPK,RBBP4,MSH6,SLC3A2,PACS1,PAICS,TLN1,RPL4,RCN1,EEF1D,GSTP1,RCC2,MCM7,CNTNAP2,RRM1,SMARCC1,SERBP1,YBX1,DDX21…
TF	Factor: ETF; motif: CCCCGCCCCYN	TF:M07039	3.74096e-17	16.427	16384	764	719	19722	FLNA,MYO5A,CLASP2,NES,PARP1,GCN1,KIF21B,SND1,HNRNPU,HK1,CTNNA1,UPF1,VIM,DICER1,JUP,EIF3A,NASP,ACTN1,VCL,PTBP2,CAD,DDX3X,SEC16A,GOT2,EIF4G1,HNRNPA2B1,EPHB2,AGRN,MTHFD1,EIF3C,EPB41L3,IPO7,ACSL4,ANXA6,PTBP1,TF,DDX6,VGF,CYFIP1,TNPO3,XPO5,NUP210,RACK1,ATP6V0A1,ATL1,GLDC,GMPS,NCBP1,H2AFY2,IGF2BP3,CLCN6,TOP2A,MSN,NUP93,VAC14,VDAC1,PHGDH,MSH2,USP11,SYMPK,RBBP4,MSH6,SLC3A2,PACS1,PAICS,TLN1,RPL4,RCN1,EEF1D…
TF	Factor: p300; motif: ACNTCCG; match class: 1	TF:M04826_1	3.83948e-17	16.4157	15260	764	688	19722	FLNA,MYO5A,CLASP2,NES,PARP1,GCN1,KIF21B,SND1,HNRNPU,HK1,CTNNA1,UPF1,VIM,DICER1,JUP,EIF3A,NASP,ACTN1,VCL,PTBP2,DDX3X,SEC16A,GOT2,EIF4G1,HNRNPA2B1,EPHB2,AGRN,MTHFD1,EIF3C,EPB41L3,IPO7,ACSL4,ANXA6,PTBP1,DDX6,VGF,CYFIP1,TNPO3,XPO5,NUP210,RACK1,ATP6V0A1,GMPS,NCBP1,H2AFY2,IGF2BP3,CLCN6,TOP2A,NUP93,VAC14,VDAC1,USP11,SYMPK,RBBP4,MSH6,PACS1,PAICS,TLN1,RPL4,RCN1,EEF1D,ZMYM3,GSTP1,RCC2,MCM7,CNTNAP2,MAGED2,R…
TF	Factor: sp4; motif: NNGNARGRGGCGGRGCNNRR	TF:M10072	4.22686e-17	16.374	10494	764	530	19722	FLNA,MYO5A,NES,PARP1,KIF21B,SND1,HNRNPU,CTNNA1,VIM,DICER1,JUP,NASP,ACTN1,VCL,PTBP2,CAD,DDX3X,SEC16A,EIF4G1,HNRNPA2B1,EPHB2,AGRN,MTHFD1,EIF3C,EPB41L3,IPO7,ACSL4,PTBP1,DDX6,VGF,CYFIP1,TNPO3,XPO5,NUP210,RACK1,ATP6V0A1,GLDC,GMPS,NCBP1,H2AFY2,CLCN6,TOP2A,MSN,NUP93,VDAC1,PHGDH,USP11,SYMPK,RBBP4,MSH6,SLC3A2,PACS1,PAICS,TLN1,RPL4,RCN1,EEF1D,ZMYM3,GSTP1,MCM7,CNTNAP2,MAGED2,SMARCC1,SERBP1,YBX1,ANXA2,ABCF1,…
TF	Factor: E2F-2; motif: NWTTTGGCGCCAWWNN; match class: 1	TF:M11530_1	4.7716e-17	16.3213	13449	764	632	19722	FLNA,MYO5A,CLASP2,NES,PARP1,GCN1,KIF21B,SND1,HNRNPU,HK1,CTNNA1,UPF1,VIM,JUP,EIF3A,NASP,ACTN1,VCL,PTBP2,CAD,DDX3X,SEC16A,GOT2,EIF4G1,HNRNPA2B1,EPHB2,AGRN,MTHFD1,EIF3C,EPB41L3,IPO7,ANXA6,PTBP1,TF,DDX6,CYFIP1,TNPO3,XPO5,NUP210,RACK1,ATP6V0A1,ATL1,GLDC,GMPS,H2AFY2,IGF2BP3,CLCN6,TOP2A,NUP93,VAC14,VDAC1,PHGDH,USP11,SYMPK,RBBP4,MSH6,SLC3A2,PAICS,TLN1,RCN1,EEF1D,ZMYM3,GSTP1,RCC2,MCM7,RRM1,SMARCC1,SERBP1,…
TF	Factor: E2F-4; motif: NNTTCCCGCCNN	TF:M04823	9.43004e-17	16.0255	12747	764	608	19722	MYO5A,CLASP2,NES,PARP1,GCN1,KIF21B,SND1,HNRNPU,HK1,CTNNA1,UPF1,VIM,DICER1,EIF3A,NASP,ACTN1,VCL,PTBP2,CAD,DDX3X,SEC16A,GOT2,EIF4G1,HNRNPA2B1,EPHB2,AGRN,MTHFD1,EPB41L3,IPO7,ACSL4,ANXA6,PTBP1,TF,DDX6,VGF,CYFIP1,XPO5,NUP210,ATP6V0A1,ATL1,GLDC,GMPS,NCBP1,H2AFY2,IGF2BP3,CLCN6,TOP2A,VAC14,VDAC1,PHGDH,MSH2,USP11,SYMPK,RBBP4,MSH6,SLC3A2,PACS1,PAICS,RPL4,RCN1,EEF1D,ZMYM3,GSTP1,RCC2,MCM7,CNTNAP2,MAGED2,RRM1…
TF	Factor: Egr-1; motif: GCGCATGCG; match class: 1	TF:M04869_1	9.54918e-17	16.02	10253	764	520	19722	FLNA,MYO5A,CLASP2,NES,PARP1,KIF21B,SND1,HNRNPU,HK1,CTNNA1,UPF1,VIM,DICER1,EIF3A,NASP,ACTN1,VCL,PTBP2,CAD,DDX3X,SEC16A,EIF4G1,EPHB2,AGRN,MTHFD1,EPB41L3,IPO7,ACSL4,ANXA6,PTBP1,VGF,CYFIP1,XPO5,NUP210,ATP6V0A1,ATL1,GLDC,GMPS,NCBP1,H2AFY2,IGF2BP3,NUP93,VAC14,VDAC1,USP11,SYMPK,RBBP4,MSH6,PACS1,PAICS,TLN1,RCN1,EEF1D,RCC2,MCM7,RRM1,SMARCC1,SERBP1,YBX1,ANXA2,ABCF1,PLD3,ALDH5A1,SNAP25,ATP9A,FARSB,NAP1L1,PC…
TF	Factor: ETF; motif: CCCCGCCCCYN; match class: 1	TF:M07039_1	1.33879e-16	15.8733	13611	764	636	19722	FLNA,MYO5A,NES,PARP1,GCN1,KIF21B,SND1,HNRNPU,HK1,CTNNA1,UPF1,VIM,DICER1,JUP,NASP,ACTN1,VCL,PTBP2,CAD,DDX3X,SEC16A,GOT2,EIF4G1,HNRNPA2B1,EPHB2,AGRN,MTHFD1,EIF3C,EPB41L3,ACSL4,ANXA6,PTBP1,DDX6,VGF,CYFIP1,TNPO3,XPO5,NUP210,RACK1,ATP6V0A1,ATL1,GLDC,GMPS,NCBP1,H2AFY2,IGF2BP3,CLCN6,MSN,NUP93,VDAC1,PHGDH,MSH2,USP11,SYMPK,RBBP4,MSH6,SLC3A2,PACS1,PAICS,TLN1,RPL4,RCN1,EEF1D,ZMYM3,GSTP1,RCC2,MCM7,CNTNAP2,MA…
TF	Factor: E2F-3:TBR2; motif: ANGTGYKANGGCGCSTTNNCRNNT; match class: 1	TF:M08207_1	2.71606e-16	15.5661	15466	764	692	19722	FLNA,MYO5A,CLASP2,NES,PARP1,GCN1,KIF21B,SND1,HNRNPU,HK1,CTNNA1,UPF1,VIM,DICER1,JUP,EIF3A,NASP,ACTN1,VCL,PTBP2,CAD,DDX3X,SEC16A,GOT2,EIF4G1,HNRNPA2B1,EPHB2,AGRN,MTHFD1,EIF3C,EPB41L3,IPO7,ACSL4,ANXA6,PTBP1,TF,DDX6,VGF,CYFIP1,TNPO3,XPO5,NUP210,RACK1,ATP6V0A1,ATL1,GLDC,NCBP1,H2AFY2,IGF2BP3,CLCN6,TOP2A,MSN,NUP93,VAC14,VDAC1,PHGDH,MSH2,USP11,SYMPK,RBBP4,MSH6,SLC3A2,PACS1,PAICS,TLN1,RPL4,RCN1,EEF1D,ZMYM…
TF	Factor: E2F-1:DP-1; motif: TTTCSCGC	TF:M00736	4.03685e-16	15.394	10390	764	523	19722	FLNA,CLASP2,NES,PARP1,KIF21B,HNRNPU,CTNNA1,VIM,DICER1,EIF3A,NASP,ACTN1,PTBP2,CAD,SEC16A,GOT2,EIF4G1,HNRNPA2B1,EPHB2,AGRN,MTHFD1,EIF3C,EPB41L3,IPO7,EIF4G3,ANXA6,PTBP1,TF,DDX6,VGF,CYFIP1,TNPO3,XPO5,NUP210,RACK1,ATP6V0A1,ATL1,GLDC,GMPS,NCBP1,H2AFY2,IGF2BP3,CLCN6,TOP2A,MSN,VAC14,VDAC1,MSH2,USP11,SYMPK,RBBP4,MSH6,PACS1,PAICS,RCN1,EEF1D,ZMYM3,RCC2,MCM7,MAGED2,RRM1,SMARCC1,SERBP1,DDX21,ANXA2,NCAM2,ALDH5…
TF	Factor: E2F-1; motif: TTTSGCGS	TF:M00431	1.04216e-15	14.9821	7257	764	400	19722	FLNA,CLASP2,PARP1,KIF21B,HNRNPU,CTNNA1,UPF1,VIM,JUP,EIF3A,NASP,VCL,PTBP2,CAD,DDX3X,SEC16A,EIF4G1,HNRNPA2B1,EPHB2,AGRN,MTHFD1,EIF3C,EPB41L3,IPO7,ANXA6,PTBP1,DDX6,VGF,CYFIP1,TNPO3,NUP210,ATL1,GMPS,H2AFY2,CLCN6,VAC14,MSH2,USP11,SYMPK,RBBP4,MSH6,SLC3A2,PAICS,TLN1,RPL4,RCN1,EEF1D,ZMYM3,RCC2,MCM7,RRM1,SMARCC1,SERBP1,YBX1,DDX21,ANXA2,PLD3,CACNB1,NAP1L1,ELAVL3,ATP6V1C1,MCM3,SLC12A2,TJP1,SIN3A,PEPD,MCM4,S…
TF	Factor: E2F-3; motif: GGCGGGN	TF:M02089	2.53979e-15	14.5952	13173	764	618	19722	FLNA,MYO5A,NES,PARP1,GCN1,KIF21B,SND1,HNRNPU,HK1,CTNNA1,VIM,DICER1,JUP,NASP,ACTN1,VCL,PTBP2,CAD,DDX3X,SEC16A,GOT2,EIF4G1,HNRNPA2B1,EPHB2,AGRN,MTHFD1,EIF3C,EPB41L3,IPO7,ANXA6,PTBP1,DDX6,VGF,CYFIP1,TNPO3,XPO5,NUP210,RACK1,ATP6V0A1,ATL1,GLDC,GMPS,NCBP1,H2AFY2,IGF2BP3,CLCN6,TOP2A,MSN,NUP93,VDAC1,PHGDH,USP11,SYMPK,RBBP4,MSH6,SLC3A2,PACS1,PAICS,TLN1,RPL4,RCN1,EEF1D,ZMYM3,GSTP1,RCC2,MCM7,CNTNAP2,MAGED2,…
TF	Factor: E2F-1; motif: NTTTTGGCGCCAWWWN	TF:M11533	4.47983e-15	14.3487	13105	764	615	19722	FLNA,MYO5A,CLASP2,NES,PARP1,KIF21B,SND1,HNRNPU,HK1,UPF1,VIM,DICER1,JUP,EIF3A,NASP,ACTN1,VCL,PTBP2,CAD,DDX3X,SEC16A,EIF4G1,HNRNPA2B1,EPHB2,AGRN,MTHFD1,EIF3C,EPB41L3,IPO7,ACSL4,ANXA6,PTBP1,TF,DDX6,VGF,CYFIP1,TNPO3,XPO5,NUP210,RACK1,ATL1,GLDC,GMPS,NCBP1,H2AFY2,IGF2BP3,CLCN6,TOP2A,MSN,NUP93,VAC14,VDAC1,PHGDH,MSH2,USP11,SYMPK,RBBP4,MSH6,SLC3A2,PACS1,PAICS,RCN1,EEF1D,ZMYM3,GSTP1,RCC2,MCM7,CNTNAP2,MAGED…
TF	Factor: E2F; motif: TTTCGCGC	TF:M00425	5.63485e-15	14.2491	11043	764	543	19722	FLNA,CLASP2,PARP1,GCN1,KIF21B,SND1,HNRNPU,CTNNA1,UPF1,VIM,JUP,EIF3A,NASP,ACTN1,VCL,PTBP2,CAD,DDX3X,EIF4G1,HNRNPA2B1,EPHB2,AGRN,MTHFD1,EIF3C,EPB41L3,IPO7,ACSL4,ANXA6,DDX6,VGF,CYFIP1,TNPO3,XPO5,NUP210,RACK1,ATP6V0A1,ATL1,GLDC,GMPS,H2AFY2,IGF2BP3,CLCN6,NUP93,VAC14,VDAC1,PHGDH,SYMPK,RBBP4,MSH6,SLC3A2,PAICS,TLN1,RPL4,RCN1,EEF1D,RCC2,MCM7,MAGED2,SMARCC1,SERBP1,YBX1,DDX21,ANXA2,NCAM2,PLD3,ALDH5A1,SNAP25…
TF	Factor: Fli-1; motif: NACCGGAARTN	TF:M11400	8.66309e-15	14.0623	9946	764	502	19722	FLNA,MYO5A,PARP1,GCN1,KIF21B,SND1,HK1,UPF1,VIM,EIF3A,NASP,ACTN1,VCL,DDX3X,SEC16A,GOT2,EIF4G1,HNRNPA2B1,AGRN,MTHFD1,EIF3C,EPB41L3,ACSL4,ANXA6,PTBP1,TF,TNPO3,XPO5,RACK1,ATP6V0A1,GMPS,NCBP1,H2AFY2,CLCN6,VDAC1,PHGDH,MSH2,USP11,SYMPK,RBBP4,SLC3A2,PACS1,RPL4,RCN1,EEF1D,RCC2,MCM7,CNTNAP2,MAGED2,SMARCC1,SERBP1,YBX1,DDX21,ABCF1,PLD3,ALDH5A1,CACNB1,NAP1L1,PREPL,MYT1,PCDH9,MCM3,SLC12A2,TJP1,SIN3A,NUDC,MCM4,…
TF	Factor: ETS1; motif: ACCGGAARYN	TF:M03977	8.74502e-15	14.0582	10512	764	523	19722	FLNA,MYO5A,PARP1,GCN1,KIF21B,SND1,HK1,UPF1,VIM,EIF3A,NASP,ACTN1,VCL,DDX3X,SEC16A,GOT2,EIF4G1,HNRNPA2B1,AGRN,MTHFD1,EIF3C,EPB41L3,ACSL4,ANXA6,PTBP1,TF,TNPO3,XPO5,RACK1,ATP6V0A1,GLDC,GMPS,NCBP1,H2AFY2,CLCN6,TOP2A,VDAC1,PHGDH,MSH2,USP11,SYMPK,RBBP4,SLC3A2,PACS1,TLN1,RPL4,RCN1,EEF1D,RCC2,MCM7,CNTNAP2,MAGED2,SMARCC1,SERBP1,YBX1,DDX21,ABCF1,PLD3,ALDH5A1,CACNB1,NAP1L1,PREPL,MYT1,PCDH9,MCM3,SLC12A2,TJP1,…
TF	Factor: E2F-1; motif: NTTTCGCGCS	TF:M00940	1.50052e-14	13.8238	7802	764	418	19722	FLNA,CLASP2,NES,PARP1,KIF21B,CTNNA1,UPF1,VIM,NASP,ACTN1,VCL,PTBP2,CAD,SEC16A,GOT2,EIF4G1,HNRNPA2B1,AGRN,MTHFD1,EIF3C,EPB41L3,IPO7,ANXA6,PTBP1,TF,DDX6,CYFIP1,TNPO3,NUP210,GLDC,GMPS,NCBP1,H2AFY2,CLCN6,MSN,NUP93,VAC14,MSH2,USP11,SYMPK,RBBP4,MSH6,PACS1,PAICS,TLN1,RCN1,EEF1D,ZMYM3,RCC2,MCM7,RRM1,SMARCC1,SERBP1,YBX1,DDX21,ANXA2,ABCF1,NCAM2,PLD3,SNAP25,ATP9A,NAP1L1,PCDH9,MCM3,TJP1,SIN3A,NUDC,PEPD,MCM4,I…
TF	Factor: E2F; motif: NNTTTCGCGCN	TF:M08875	3.12951e-14	13.5045	6203	764	351	19722	FLNA,CLASP2,NES,KIF21B,HNRNPU,UPF1,EIF3A,NASP,ACTN1,PTBP2,CAD,SEC16A,GOT2,EIF4G1,HNRNPA2B1,AGRN,MTHFD1,EIF3C,EPB41L3,IPO7,ANXA6,PTBP1,DDX6,CYFIP1,TNPO3,NUP210,GMPS,H2AFY2,CLCN6,MSN,NUP93,VAC14,PHGDH,MSH2,USP11,SYMPK,RBBP4,MSH6,PAICS,EEF1D,ZMYM3,RCC2,MCM7,RRM1,SMARCC1,SERBP1,DDX21,ANXA2,ABCF1,ATP9A,PCDH9,MCM3,TJP1,PEPD,MCM4,IQSEC1,MCM6,GIGYF2,LIMCH1,KPNA2,SHROOM2,PHIP,ATP2B2,RPA1,EPB41L2,RPL5,MCM5…
TF	Factor: Erg; motif: NACCGGAARTN	TF:M11396	3.99702e-14	13.3983	10765	764	530	19722	FLNA,MYO5A,PARP1,GCN1,KIF21B,SND1,HK1,UPF1,VIM,DICER1,EIF3A,NASP,ACTN1,VCL,DDX3X,SEC16A,GOT2,EIF4G1,HNRNPA2B1,AGRN,MTHFD1,EIF3C,EPB41L3,ACSL4,ANXA6,PTBP1,TF,TNPO3,RACK1,ATP6V0A1,GMPS,NCBP1,H2AFY2,CLCN6,MSN,VAC14,VDAC1,PHGDH,MSH2,USP11,SYMPK,RBBP4,MSH6,SLC3A2,PACS1,TLN1,RPL4,RCN1,EEF1D,RCC2,MCM7,CNTNAP2,MAGED2,RRM1,SMARCC1,SERBP1,YBX1,DDX21,ABCF1,PLD3,ALDH5A1,CACNB1,NAP1L1,PREPL,MYT1,PCDH9,MCM3,SL…
TF	Factor: ETV7; motif: NCCGGAANNN	TF:M02071	4.07825e-14	13.3895	10116	764	506	19722	FLNA,MYO5A,PARP1,GCN1,SND1,HK1,CTNNA1,UPF1,VIM,EIF3A,NASP,ACTN1,VCL,DDX3X,SEC16A,GOT2,EIF4G1,HNRNPA2B1,AGRN,MTHFD1,EIF3C,EPB41L3,ACSL4,PTBP1,TF,CYFIP1,TNPO3,XPO5,RACK1,GMPS,NCBP1,H2AFY2,CLCN6,TOP2A,VDAC1,PHGDH,MSH2,USP11,SYMPK,MSH6,SLC3A2,PACS1,TLN1,RPL4,RCN1,EEF1D,RCC2,MCM7,CNTNAP2,MAGED2,SMARCC1,SERBP1,YBX1,DDX21,ABCF1,PLD3,ALDH5A1,CACNB1,NAP1L1,PCDH17,PREPL,MYT1,PCDH9,MCM3,PRDX1,SLC12A2,TJP1,S…
TF	Factor: E2F-1; motif: WWTGGCGCCAAA; match class: 1	TF:M04515_1	4.72442e-14	13.3257	12173	764	580	19722	FLNA,MYO5A,CLASP2,NES,PARP1,GCN1,KIF21B,SND1,HNRNPU,HK1,CTNNA1,UPF1,VIM,DICER1,JUP,EIF3A,NASP,ACTN1,VCL,PTBP2,CAD,DDX3X,SEC16A,GOT2,EIF4G1,HNRNPA2B1,EPHB2,AGRN,MTHFD1,EIF3C,EPB41L3,IPO7,ACSL4,ANXA6,PTBP1,TF,DDX6,CYFIP1,TNPO3,XPO5,NUP210,RACK1,ATL1,GLDC,GMPS,H2AFY2,IGF2BP3,CLCN6,TOP2A,VAC14,VDAC1,PHGDH,USP11,SYMPK,RBBP4,MSH6,SLC3A2,PACS1,PAICS,TLN1,RCN1,EEF1D,ZMYM3,GSTP1,RCC2,MCM7,RRM1,SMARCC1,SER…
TF	Factor: E2F-1; motif: NNNNGGCGGGAARN; match class: 1	TF:M09892_1	7.04343e-14	13.1522	9162	764	469	19722	MYO5A,CLASP2,NES,KIF21B,SND1,HNRNPU,HK1,CTNNA1,UPF1,VIM,DICER1,NASP,ACTN1,VCL,PTBP2,CAD,DDX3X,SEC16A,GOT2,HNRNPA2B1,EPHB2,AGRN,MTHFD1,EIF3C,EPB41L3,ACSL4,PTBP1,CYFIP1,XPO5,NUP210,ATL1,GLDC,GMPS,NCBP1,H2AFY2,CLCN6,TOP2A,MSN,PHGDH,MSH2,USP11,SYMPK,RBBP4,MSH6,PACS1,PAICS,RPL4,RCN1,EEF1D,ZMYM3,GSTP1,MCM7,CNTNAP2,MAGED2,RRM1,SMARCC1,SERBP1,YBX1,DDX21,ANXA2,NCAM2,SNAP25,ATP9A,CACNB1,FARSB,NAP1L1,PCDH17…
TF	Factor: Egr-1; motif: GCGCATGCG	TF:M04869	7.47888e-14	13.1262	11232	764	546	19722	FLNA,MYO5A,CLASP2,NES,PARP1,KIF21B,SND1,HNRNPU,HK1,CTNNA1,UPF1,VIM,DICER1,EIF3A,NASP,ACTN1,VCL,PTBP2,CAD,DDX3X,SEC16A,EIF4G1,EPHB2,AGRN,MTHFD1,EPB41L3,IPO7,ACSL4,ANXA6,PTBP1,VGF,CYFIP1,XPO5,NUP210,ATP6V0A1,ATL1,GLDC,GMPS,NCBP1,H2AFY2,IGF2BP3,NUP93,VAC14,VDAC1,PHGDH,MSH2,USP11,SYMPK,RBBP4,MSH6,PACS1,PAICS,TLN1,RCN1,EEF1D,GSTP1,RCC2,MCM7,RRM1,SMARCC1,SERBP1,YBX1,DDX21,ANXA2,ABCF1,PLD3,ALDH5A1,SNAP2…
TF	Factor: MAZ; motif: GGGMGGGGSSGGGGGGGGGGGG	TF:M09636	1.19784e-13	12.9216	16244	764	708	19722	FLNA,MYO5A,CLASP2,NES,PARP1,GCN1,KIF21B,SND1,HNRNPU,HK1,CTNNA1,UPF1,VIM,DICER1,JUP,EIF3A,NASP,ACTN1,VCL,PTBP2,CAD,DDX3X,SEC16A,GOT2,EIF4G1,HNRNPA2B1,EPHB2,AGRN,MTHFD1,EIF3C,EPB41L3,IPO7,ACSL4,ANXA6,PTBP1,TF,DDX6,VGF,CYFIP1,TNPO3,XPO5,NUP210,RACK1,ATP6V0A1,ATL1,GLDC,GMPS,NCBP1,H2AFY2,IGF2BP3,CLCN6,TOP2A,MSN,NUP93,VAC14,VDAC1,PHGDH,MSH2,USP11,SYMPK,RBBP4,MSH6,SLC3A2,PACS1,PAICS,TLN1,RPL4,RCN1,EEF1D…
TF	Factor: E2F; motif: TTTSGCGS; match class: 1	TF:M00426_1	1.23701e-13	12.9076	5830	764	333	19722	FLNA,CLASP2,PARP1,HNRNPU,CTNNA1,UPF1,VIM,DICER1,JUP,EIF3A,NASP,VCL,PTBP2,CAD,DDX3X,EIF4G1,HNRNPA2B1,AGRN,MTHFD1,EPB41L3,IPO7,ANXA6,DDX6,VGF,TNPO3,NUP210,GMPS,NCBP1,H2AFY2,CLCN6,NUP93,VDAC1,PHGDH,MSH2,SYMPK,RBBP4,MSH6,SLC3A2,TLN1,RPL4,RCN1,EEF1D,ZMYM3,RCC2,MCM7,RRM1,SMARCC1,SERBP1,DDX21,ANXA2,ATP9A,CACNB1,NAP1L1,PCDH17,ELAVL3,ATP6V1C1,MCM3,SLC12A2,TJP1,SIN3A,MCM4,IQSEC1,MCM6,GIGYF2,SOD1,LIMCH1,KPN…
TF	Factor: p300; motif: ACNTCCG	TF:M04826	1.63758e-13	12.7858	17806	764	747	19722	FLNA,MYO5A,CLASP2,NES,PARP1,GCN1,KIF21B,SND1,HNRNPU,HK1,CTNNA1,UPF1,VIM,DICER1,JUP,EIF3A,NASP,ACTN1,VCL,PTBP2,CAD,DDX3X,SEC16A,GOT2,EIF4G1,HNRNPA2B1,EPHB2,AGRN,MTHFD1,EIF3C,EPB41L3,IPO7,EIF4G3,ACSL4,ANXA6,PTBP1,DDX6,VGF,CYFIP1,TNPO3,XPO5,NUP210,RACK1,ATP6V0A1,ATL1,GLDC,GMPS,NCBP1,H2AFY2,IGF2BP3,CLCN6,TOP2A,MSN,NUP93,VAC14,VDAC1,PHGDH,MSH2,USP11,SYMPK,RBBP4,MSH6,SLC3A2,PACS1,PAICS,TLN1,RPL4,RCN1,E…
TF	Factor: Sp1; motif: NGGGGCGGGGN	TF:M07395	1.94509e-13	12.7111	10640	764	523	19722	FLNA,MYO5A,NES,PARP1,GCN1,KIF21B,SND1,HNRNPU,HK1,CTNNA1,UPF1,VIM,DICER1,EIF3A,NASP,ACTN1,VCL,PTBP2,CAD,DDX3X,SEC16A,EIF4G1,HNRNPA2B1,EPHB2,AGRN,MTHFD1,EIF3C,EPB41L3,ACSL4,PTBP1,DDX6,VGF,CYFIP1,TNPO3,XPO5,NUP210,RACK1,ATP6V0A1,GLDC,GMPS,NCBP1,H2AFY2,IGF2BP3,CLCN6,TOP2A,MSN,NUP93,VAC14,VDAC1,PHGDH,USP11,RBBP4,MSH6,SLC3A2,PACS1,PAICS,TLN1,RPL4,RCN1,EEF1D,ZMYM3,GSTP1,RCC2,MCM7,CNTNAP2,MAGED2,SMARCC1,…
TF	Factor: E2F-1; motif: NKTSSCGC	TF:M00428	2.05616e-13	12.6869	8947	764	459	19722	FLNA,CLASP2,NES,PARP1,KIF21B,SND1,HNRNPU,UPF1,VIM,JUP,EIF3A,NASP,ACTN1,PTBP2,EIF4G1,HNRNPA2B1,EPHB2,AGRN,MTHFD1,EIF3C,EPB41L3,IPO7,ANXA6,PTBP1,DDX6,CYFIP1,TNPO3,XPO5,NUP210,RACK1,ATL1,GMPS,CLCN6,TOP2A,MSN,NUP93,VAC14,MSH2,SYMPK,RBBP4,MSH6,SLC3A2,PAICS,TLN1,EEF1D,RCC2,MCM7,RRM1,SMARCC1,SERBP1,DDX21,ANXA2,NCAM2,PLD3,ALDH5A1,CACNB1,NAP1L1,PCDH17,ATP6V1C1,MCM3,PRDX1,SLC12A2,SIN3A,NUDC,MCM4,IQSEC1,SSB…
TF	Factor: MAZ; motif: GGGMGGGGSSGGGGGGGGGGGG; match class: 1	TF:M09636_1	3.07534e-13	12.5121	14096	764	642	19722	FLNA,MYO5A,NES,PARP1,GCN1,KIF21B,SND1,HNRNPU,HK1,CTNNA1,UPF1,VIM,DICER1,JUP,NASP,ACTN1,VCL,PTBP2,CAD,DDX3X,SEC16A,GOT2,EIF4G1,HNRNPA2B1,EPHB2,AGRN,MTHFD1,EIF3C,EPB41L3,IPO7,ACSL4,ANXA6,PTBP1,TF,DDX6,VGF,CYFIP1,TNPO3,XPO5,NUP210,ATP6V0A1,ATL1,GLDC,GMPS,NCBP1,H2AFY2,IGF2BP3,CLCN6,MSN,NUP93,VAC14,VDAC1,PHGDH,USP11,SYMPK,RBBP4,MSH6,SLC3A2,PACS1,PAICS,TLN1,RCN1,EEF1D,ZMYM3,GSTP1,RCC2,MCM7,CNTNAP2,MAGE…
TF	Factor: E2F-4:DP-1; motif: TTTSGCGC; match class: 1	TF:M00738_1	4.06467e-13	12.391	3999	764	250	19722	FLNA,CLASP2,CTNNA1,VIM,EIF3A,NASP,VCL,PTBP2,HNRNPA2B1,AGRN,MTHFD1,EIF3C,EPB41L3,IPO7,ANXA6,TNPO3,XPO5,NUP210,GMPS,CLCN6,MSN,NUP93,VAC14,VDAC1,MSH2,SYMPK,RBBP4,MSH6,PAICS,RCN1,EEF1D,ZMYM3,MCM7,RRM1,SMARCC1,SERBP1,ANXA2,NCAM2,PLD3,NAP1L1,ATP6V1C1,MCM3,PRDX1,SIN3A,PEPD,MCM4,IQSEC1,EIF3M,MCM6,LIMCH1,KPNA2,PCM1,PHIP,ATP2B2,SEPHS1,EPB41L2,RPL5,MCM5,EIF2S1,SMARCD1,MAT2A,EPHB1,MCM2,TRIM33,PCDH7,PDP1,ABHD…
TF	Factor: E2F-1:TBR2; motif: NGGTGNNANGGCGCNNTNNCRNNN	TF:M08523	5.39401e-13	12.2681	12160	764	576	19722	FLNA,MYO5A,CLASP2,NES,PARP1,GCN1,KIF21B,SND1,HK1,CTNNA1,UPF1,VIM,DICER1,JUP,EIF3A,NASP,ACTN1,VCL,PTBP2,CAD,DDX3X,SEC16A,GOT2,EIF4G1,HNRNPA2B1,EPHB2,AGRN,MTHFD1,EIF3C,EPB41L3,IPO7,ACSL4,ANXA6,PTBP1,TF,VGF,CYFIP1,TNPO3,XPO5,NUP210,RACK1,ATP6V0A1,ATL1,GLDC,NCBP1,H2AFY2,IGF2BP3,CLCN6,TOP2A,MSN,NUP93,VDAC1,PHGDH,MSH2,SYMPK,RBBP4,MSH6,SLC3A2,PACS1,PAICS,TLN1,RCN1,EEF1D,ZMYM3,GSTP1,RCC2,MCM7,CNTNAP2,RRM…
TF	Factor: E2F; motif: TTTSGCGS	TF:M00426	6.70946e-13	12.1733	11885	764	566	19722	FLNA,MYO5A,CLASP2,NES,PARP1,GCN1,KIF21B,SND1,HNRNPU,CTNNA1,UPF1,VIM,DICER1,JUP,EIF3A,NASP,VCL,PTBP2,CAD,DDX3X,SEC16A,EIF4G1,HNRNPA2B1,EPHB2,AGRN,MTHFD1,EIF3C,EPB41L3,IPO7,ACSL4,ANXA6,PTBP1,DDX6,VGF,CYFIP1,TNPO3,XPO5,NUP210,RACK1,ATP6V0A1,ATL1,GLDC,GMPS,NCBP1,H2AFY2,IGF2BP3,CLCN6,MSN,NUP93,VAC14,VDAC1,PHGDH,MSH2,USP11,SYMPK,RBBP4,MSH6,SLC3A2,PAICS,TLN1,RPL4,RCN1,EEF1D,ZMYM3,RCC2,MCM7,MAGED2,RRM1,S…
TF	Factor: E2F-3:TBR2; motif: ANGTGYKANGGCGCSTTNNCRNNT	TF:M08207	7.61989e-13	12.1181	17055	764	728	19722	FLNA,MYO5A,CLASP2,NES,PARP1,GCN1,KIF21B,SND1,HNRNPU,HK1,CTNNA1,UPF1,VIM,DICER1,JUP,EIF3A,NASP,ACTN1,VCL,PTBP2,CAD,DDX3X,SEC16A,GOT2,EIF4G1,HNRNPA2B1,EPHB2,AGRN,MTHFD1,EIF3C,EPB41L3,IPO7,ACSL4,ANXA6,PTBP1,TF,DDX6,VGF,CYFIP1,TNPO3,XPO5,NUP210,RACK1,ATP6V0A1,ATL1,GLDC,NCBP1,H2AFY2,IGF2BP3,CLCN6,TOP2A,MSN,NUP93,VAC14,VDAC1,PHGDH,MSH2,USP11,SYMPK,RBBP4,MSH6,SLC3A2,PACS1,PAICS,TLN1,RPL4,RCN1,EEF1D,ZMYM…
TF	Factor: ETF; motif: GVGGMGG	TF:M00695	8.13778e-13	12.0895	10430	764	513	19722	FLNA,MYO5A,CLASP2,PARP1,GCN1,KIF21B,SND1,HNRNPU,HK1,CTNNA1,UPF1,VIM,DICER1,JUP,EIF3A,NASP,ACTN1,VCL,PTBP2,CAD,DDX3X,SEC16A,GOT2,EIF4G1,HNRNPA2B1,EPHB2,AGRN,EPB41L3,IPO7,ACSL4,PTBP1,DDX6,CYFIP1,XPO5,NUP210,RACK1,ATP6V0A1,ATL1,GLDC,GMPS,NCBP1,NUP93,VAC14,VDAC1,USP11,SYMPK,MSH6,PACS1,PAICS,TLN1,RCN1,EEF1D,GSTP1,RCC2,MCM7,CNTNAP2,RRM1,SMARCC1,SERBP1,YBX1,DDX21,ABCF1,NCAM2,ALDH5A1,SNAP25,ATP9A,CACNB1,…
TF	Factor: BEN; motif: CAGCGRNV; match class: 1	TF:M01240_1	8.34251e-13	12.0787	13227	764	612	19722	FLNA,MYO5A,CLASP2,NES,PARP1,GCN1,KIF21B,SND1,HNRNPU,HK1,CTNNA1,UPF1,VIM,DICER1,JUP,EIF3A,NASP,ACTN1,VCL,PTBP2,CAD,DDX3X,SEC16A,GOT2,HNRNPA2B1,EPHB2,AGRN,MTHFD1,EIF3C,EPB41L3,IPO7,ACSL4,ANXA6,PTBP1,TF,DDX6,VGF,CYFIP1,TNPO3,XPO5,NUP210,RACK1,ATP6V0A1,ATL1,GLDC,GMPS,NCBP1,H2AFY2,IGF2BP3,CLCN6,TOP2A,MSN,VAC14,VDAC1,PHGDH,MSH2,USP11,SYMPK,RBBP4,MSH6,SLC3A2,PACS1,PAICS,TLN1,RCN1,EEF1D,ZMYM3,GSTP1,RCC2,…
TF	Factor: Rb:E2F-1:DP-1; motif: TTTSGCGC; match class: 1	TF:M00740_1	1.12831e-12	11.9476	4583	764	275	19722	FLNA,CLASP2,CTNNA1,VIM,EIF3A,NASP,VCL,PTBP2,CAD,HNRNPA2B1,AGRN,MTHFD1,EIF3C,EPB41L3,IPO7,ANXA6,TNPO3,XPO5,NUP210,GMPS,H2AFY2,CLCN6,VAC14,VDAC1,MSH2,SYMPK,RBBP4,MSH6,PAICS,RPL4,RCN1,MCM7,RRM1,SMARCC1,SERBP1,ANXA2,NCAM2,PLD3,ATP9A,NAP1L1,ATP6V1C1,MCM3,PRDX1,SIN3A,MCM4,IQSEC1,EIF3M,MCM6,GIGYF2,LIMCH1,KPNA2,PCM1,PHIP,ATP2B2,SEPHS1,EPB41L2,MCM5,EIF2S1,SMARCD1,MAT2A,EPHB1,MCM2,RPL6,TRIM33,PCDH7,PDP1,SM…
TF	Factor: sp4; motif: NNNGCYCCGCCCCCY	TF:M10530	1.14901e-12	11.9397	8227	764	428	19722	FLNA,MYO5A,NES,PARP1,KIF21B,SND1,HNRNPU,HK1,CTNNA1,UPF1,VIM,JUP,NASP,ACTN1,VCL,CAD,DDX3X,SEC16A,EIF4G1,HNRNPA2B1,EPHB2,AGRN,MTHFD1,EIF3C,EPB41L3,PTBP1,DDX6,VGF,TNPO3,XPO5,NUP210,ATP6V0A1,GLDC,GMPS,CLCN6,TOP2A,MSN,NUP93,VDAC1,PHGDH,USP11,RBBP4,MSH6,SLC3A2,PACS1,PAICS,RPL4,RCN1,EEF1D,ZMYM3,GSTP1,CNTNAP2,MAGED2,SMARCC1,YBX1,ANXA2,ABCF1,NCAM2,SNAP25,ATP9A,CACNB1,FARSB,NAP1L1,PREPL,ELAVL3,PCDH9,MCM3,S…
TF	Factor: Sp1; motif: NGGGGGCGGGGYN	TF:M00196	1.23953e-12	11.9067	10233	764	505	19722	FLNA,MYO5A,NES,PARP1,GCN1,KIF21B,HNRNPU,HK1,CTNNA1,VIM,DICER1,EIF3A,NASP,ACTN1,VCL,PTBP2,CAD,DDX3X,SEC16A,EIF4G1,HNRNPA2B1,EPHB2,AGRN,MTHFD1,EIF3C,EPB41L3,PTBP1,DDX6,VGF,CYFIP1,TNPO3,XPO5,NUP210,RACK1,ATP6V0A1,GLDC,GMPS,NCBP1,H2AFY2,IGF2BP3,CLCN6,TOP2A,MSN,NUP93,VAC14,VDAC1,PHGDH,USP11,SYMPK,RBBP4,MSH6,SLC3A2,PACS1,PAICS,TLN1,RPL4,RCN1,EEF1D,ZMYM3,GSTP1,RCC2,MCM7,CNTNAP2,MAGED2,SMARCC1,YBX1,ANXA2…
TF	Factor: Rb:E2F-1:DP-1; motif: TTTSGCGC	TF:M00740	1.41886e-12	11.8481	10427	764	512	19722	FLNA,CLASP2,PARP1,KIF21B,SND1,HNRNPU,CTNNA1,UPF1,VIM,JUP,EIF3A,NASP,ACTN1,VCL,PTBP2,CAD,DDX3X,SEC16A,EIF4G1,HNRNPA2B1,EPHB2,AGRN,MTHFD1,EIF3C,EPB41L3,IPO7,ANXA6,PTBP1,DDX6,CYFIP1,TNPO3,XPO5,NUP210,ATP6V0A1,ATL1,GLDC,GMPS,NCBP1,H2AFY2,IGF2BP3,CLCN6,MSN,NUP93,VAC14,VDAC1,PHGDH,MSH2,USP11,SYMPK,RBBP4,MSH6,SLC3A2,PAICS,TLN1,RPL4,RCN1,EEF1D,ZMYM3,RCC2,MCM7,MAGED2,RRM1,SMARCC1,SERBP1,YBX1,DDX21,ANXA2,N…
TF	Factor: TEL1; motif: CNCGGAANNN	TF:M02070	1.52405e-12	11.817	10837	764	527	19722	MYO5A,PARP1,GCN1,SND1,HNRNPU,HK1,UPF1,DICER1,EIF3A,NASP,ACTN1,VCL,DDX3X,SEC16A,GOT2,EIF4G1,HNRNPA2B1,AGRN,MTHFD1,EIF3C,EPB41L3,IPO7,ACSL4,PTBP1,TF,DDX6,VGF,CYFIP1,TNPO3,XPO5,NUP210,RACK1,ATL1,GLDC,GMPS,NCBP1,H2AFY2,TOP2A,MSN,NUP93,VAC14,VDAC1,PHGDH,MSH2,USP11,SYMPK,RBBP4,MSH6,SLC3A2,PACS1,TLN1,RCN1,EEF1D,RCC2,MCM7,CNTNAP2,MAGED2,RRM1,SERBP1,YBX1,DDX21,ABCF1,NCAM2,PLD3,ALDH5A1,ATP9A,FARSB,NAP1L1,P…
TF	Factor: ER81; motif: RCCGGAARYN; match class: 1	TF:M02065_1	2.30542e-12	11.6372	6749	764	367	19722	PARP1,GCN1,SND1,HK1,UPF1,EIF3A,NASP,ACTN1,VCL,DDX3X,SEC16A,EIF4G1,HNRNPA2B1,MTHFD1,EIF3C,ACSL4,PTBP1,TNPO3,XPO5,RACK1,GMPS,NCBP1,CLCN6,TOP2A,VAC14,VDAC1,PHGDH,MSH2,USP11,SYMPK,RBBP4,PACS1,TLN1,RPL4,EEF1D,MCM7,SMARCC1,SERBP1,YBX1,DDX21,ABCF1,PLD3,ALDH5A1,NAP1L1,PCDH9,MCM3,SLC12A2,TJP1,SIN3A,NUDC,SERPINH1,SSB,EIF3M,MCM6,SOD1,ACAA1,LIMCH1,EIF3I,TRIM46,RSF1,PCM1,SEPHS1,RPA1,SEC24A,EPB41L2,DIAPH1,KDM3…
TF	Factor: E2F-4:DP-1; motif: TTTSGCGC	TF:M00738	2.57224e-12	11.5897	9812	764	488	19722	FLNA,CLASP2,NES,PARP1,KIF21B,SND1,HNRNPU,CTNNA1,UPF1,VIM,EIF3A,NASP,ACTN1,VCL,PTBP2,CAD,SEC16A,GOT2,EIF4G1,HNRNPA2B1,EPHB2,AGRN,MTHFD1,EIF3C,EPB41L3,IPO7,ANXA6,PTBP1,DDX6,CYFIP1,TNPO3,XPO5,NUP210,ATP6V0A1,GMPS,NCBP1,H2AFY2,IGF2BP3,CLCN6,MSN,NUP93,VAC14,VDAC1,MSH2,USP11,SYMPK,RBBP4,MSH6,SLC3A2,PAICS,TLN1,RPL4,RCN1,EEF1D,ZMYM3,RCC2,MCM7,MAGED2,RRM1,SMARCC1,SERBP1,YBX1,DDX21,ANXA2,ABCF1,NCAM2,PLD3,A…
TF	Factor: E2F-4; motif: NTTTCSCGCC; match class: 1	TF:M07380_1	2.98255e-12	11.5254	7965	764	416	19722	FLNA,MYO5A,CLASP2,NES,KIF21B,SND1,HNRNPU,UPF1,VIM,DICER1,JUP,NASP,ACTN1,VCL,PTBP2,SEC16A,HNRNPA2B1,EPHB2,AGRN,MTHFD1,EIF3C,IPO7,PTBP1,CYFIP1,XPO5,NUP210,GLDC,GMPS,NCBP1,H2AFY2,TOP2A,MSN,NUP93,VAC14,VDAC1,PHGDH,MSH2,USP11,SYMPK,MSH6,SLC3A2,PACS1,PAICS,EEF1D,ZMYM3,GSTP1,MCM7,MAGED2,RRM1,SMARCC1,SERBP1,YBX1,NCAM2,PLD3,SNAP25,CACNB1,FARSB,NAP1L1,PCDH17,ELAVL3,ATP6V1C1,MCM3,SLC12A2,TJP1,SIN3A,NUDC,MCM…
TF	Factor: E2F-1:DP-1; motif: TTTCSCGC; match class: 1	TF:M00736_1	2.99848e-12	11.5231	4639	764	276	19722	FLNA,CLASP2,PARP1,CTNNA1,VIM,DICER1,NASP,ACTN1,PTBP2,CAD,SEC16A,GOT2,EIF4G1,HNRNPA2B1,AGRN,MTHFD1,EIF3C,IPO7,PTBP1,DDX6,CYFIP1,TNPO3,NUP210,GMPS,NCBP1,H2AFY2,MSH2,SYMPK,RBBP4,MSH6,PAICS,RCN1,EEF1D,ZMYM3,RCC2,MCM7,RRM1,SMARCC1,SERBP1,DDX21,NCAM2,CACNB1,NAP1L1,ATP6V1C1,MCM3,PRDX1,NUDC,MCM4,IQSEC1,IRF2BPL,MCM6,GIGYF2,SOD1,LIMCH1,KPNA2,EIF3I,ATP2B2,SEPHS1,EPB41L2,NRP1,KDM3B,MCM5,EIF2S1,RPL9,MAT2A,TUB…
TF	Factor: E2F; motif: TTTCGCGC; match class: 1	TF:M00425_1	4.09475e-12	11.3878	5355	764	307	19722	FLNA,GCN1,KIF21B,SND1,HNRNPU,CTNNA1,UPF1,VIM,JUP,EIF3A,NASP,VCL,PTBP2,DDX3X,EIF4G1,HNRNPA2B1,AGRN,MTHFD1,EIF3C,EPB41L3,IPO7,TNPO3,XPO5,NUP210,ATL1,GLDC,CLCN6,VAC14,VDAC1,PHGDH,SYMPK,RBBP4,MSH6,RPL4,RCN1,EEF1D,MCM7,SERBP1,YBX1,DDX21,NCAM2,PLD3,ATP9A,NAP1L1,ATP6V1C1,MCM3,SLC12A2,TJP1,SIN3A,IQSEC1,MCM6,GIGYF2,LIMCH1,KPNA2,EIF3I,RSF1,PCM1,PHIP,SEPHS1,RPA1,RPL5,KDM3B,MCM5,EIF2S1,MAT2A,EPHB1,MCM2,RPL6,…
TF	Factor: E2F-4; motif: NGGCGGGAARN	TF:M07084	4.95082e-12	11.3053	10834	764	525	19722	MYO5A,CLASP2,NES,PARP1,GCN1,KIF21B,SND1,HNRNPU,CTNNA1,UPF1,VIM,DICER1,EIF3A,NASP,ACTN1,VCL,PTBP2,CAD,DDX3X,SEC16A,GOT2,EIF4G1,HNRNPA2B1,EPHB2,AGRN,MTHFD1,EPB41L3,IPO7,ACSL4,ANXA6,PTBP1,TF,VGF,CYFIP1,XPO5,NUP210,ATP6V0A1,ATL1,GLDC,GMPS,NCBP1,H2AFY2,TOP2A,VAC14,VDAC1,PHGDH,MSH2,USP11,SYMPK,RBBP4,MSH6,SLC3A2,PACS1,PAICS,RPL4,RCN1,EEF1D,ZMYM3,GSTP1,RCC2,MCM7,CNTNAP2,MAGED2,RRM1,SMARCC1,SERBP1,YBX1,AN…
TF	Factor: E2F-1; motif: TTTSGCGCGMNR	TF:M00516	5.36047e-12	11.2708	6904	764	372	19722	FLNA,CLASP2,NES,PARP1,KIF21B,SND1,HNRNPU,CTNNA1,UPF1,VIM,JUP,EIF3A,NASP,VCL,PTBP2,EIF4G1,HNRNPA2B1,EPHB2,AGRN,MTHFD1,EIF3C,EPB41L3,IPO7,DDX6,CYFIP1,TNPO3,XPO5,NUP210,ATP6V0A1,GLDC,GMPS,H2AFY2,CLCN6,VAC14,PHGDH,SYMPK,RBBP4,MSH6,SLC3A2,PAICS,TLN1,RPL4,RCN1,EEF1D,RCC2,MCM7,MAGED2,SMARCC1,SERBP1,YBX1,DDX21,ANXA2,NCAM2,PLD3,ATP9A,CACNB1,NAP1L1,PCDH17,ATP6V1C1,MCM3,SIN3A,MCM4,SERPINH1,IQSEC1,EIF3M,MCM6…
TF	Factor: EHF; motif: CSCGGAARTN	TF:M02052	9.21171e-12	11.0357	10107	764	497	19722	CLASP2,PARP1,GCN1,SND1,HK1,UPF1,DICER1,NASP,ACTN1,VCL,DDX3X,SEC16A,EIF4G1,HNRNPA2B1,AGRN,MTHFD1,EIF3C,EPB41L3,IPO7,ACSL4,PTBP1,TF,VGF,TNPO3,XPO5,NUP210,RACK1,GMPS,NCBP1,H2AFY2,CLCN6,TOP2A,MSN,VAC14,VDAC1,PHGDH,MSH2,USP11,SYMPK,RBBP4,MSH6,SLC3A2,PACS1,PAICS,TLN1,RPL4,EEF1D,RCC2,MCM7,CNTNAP2,MAGED2,RRM1,SMARCC1,SERBP1,YBX1,DDX21,ABCF1,NCAM2,PLD3,PCDH17,PREPL,PCDH9,ATP6V1C1,MCM3,SLC12A2,TJP1,NUDC,MC…
TF	Factor: meis1:Elf-1; motif: NTGCCGGAAGTN	TF:M08377	9.65311e-12	11.0153	11275	764	540	19722	FLNA,MYO5A,NES,PARP1,GCN1,SND1,HNRNPU,HK1,CTNNA1,UPF1,DICER1,EIF3A,NASP,ACTN1,PTBP2,DDX3X,SEC16A,GOT2,EIF4G1,HNRNPA2B1,AGRN,MTHFD1,EIF3C,EPB41L3,ACSL4,PTBP1,DDX6,VGF,CYFIP1,TNPO3,XPO5,NUP210,RACK1,ATL1,GLDC,GMPS,NCBP1,IGF2BP3,CLCN6,TOP2A,MSN,NUP93,VAC14,VDAC1,PHGDH,MSH2,USP11,SYMPK,RBBP4,MSH6,SLC3A2,PACS1,PAICS,TLN1,RPL4,RCN1,EEF1D,ZMYM3,GSTP1,RCC2,MCM7,CNTNAP2,MAGED2,RRM1,SMARCC1,SERBP1,DDX21,AB…
TF	Factor: Elk-1; motif: NNCCGGAAGTN	TF:M11435	1.16323e-11	10.9343	11728	764	556	19722	MYO5A,NES,PARP1,GCN1,SND1,HNRNPU,HK1,UPF1,DICER1,EIF3A,NASP,ACTN1,VCL,DDX3X,SEC16A,EIF4G1,HNRNPA2B1,AGRN,MTHFD1,EIF3C,EPB41L3,ACSL4,PTBP1,TF,VGF,CYFIP1,TNPO3,XPO5,NUP210,RACK1,ATL1,GLDC,GMPS,NCBP1,H2AFY2,CLCN6,TOP2A,MSN,VAC14,VDAC1,PHGDH,MSH2,USP11,SYMPK,RBBP4,MSH6,SLC3A2,PAICS,TLN1,RPL4,RCN1,EEF1D,RCC2,MCM7,CNTNAP2,MAGED2,RRM1,SMARCC1,SERBP1,YBX1,DDX21,ABCF1,NCAM2,PLD3,ALDH5A1,CACNB1,PCDH17,PREP…
TF	Factor: E2F-1; motif: NNNSSCGCSAANN; match class: 1	TF:M07250_1	1.33176e-11	10.8756	5515	764	312	19722	FLNA,NES,KIF21B,HNRNPU,CTNNA1,UPF1,VIM,EIF3A,NASP,VCL,PTBP2,CAD,EIF4G1,HNRNPA2B1,EPHB2,AGRN,MTHFD1,EIF3C,EPB41L3,IPO7,PTBP1,CYFIP1,NUP210,RACK1,GLDC,GMPS,H2AFY2,CLCN6,MSN,NUP93,VAC14,VDAC1,PHGDH,SYMPK,RBBP4,MSH6,PACS1,PAICS,RCN1,EEF1D,MCM7,CNTNAP2,SERBP1,YBX1,DDX21,PLD3,NAP1L1,ELAVL3,ATP6V1C1,MCM3,SLC12A2,TJP1,SIN3A,SERPINH1,IQSEC1,IRF2BPL,EIF3M,MCM6,GIGYF2,LIMCH1,KPNA2,SHROOM2,EIF3I,RSF1,PCM1,SE…
TF	Factor: E2F-1; motif: TTGGCGCGRAANNGNM	TF:M00938	1.37633e-11	10.8613	7334	764	388	19722	FLNA,MYO5A,KIF21B,SND1,HNRNPU,UPF1,DICER1,EIF3A,NASP,VCL,PTBP2,CAD,DDX3X,EIF4G1,HNRNPA2B1,EIF3C,EPB41L3,IPO7,ACSL4,ANXA6,PTBP1,VGF,CYFIP1,XPO5,RACK1,ATP6V0A1,GLDC,H2AFY2,CLCN6,TOP2A,MSN,VAC14,VDAC1,PHGDH,MSH2,USP11,SYMPK,RBBP4,MSH6,PACS1,PAICS,RPL4,RCN1,EEF1D,GSTP1,MCM7,RRM1,SMARCC1,DDX21,ANXA2,ABCF1,NCAM2,PLD3,ATP9A,CACNB1,FARSB,NAP1L1,ELAVL3,MCM3,SLC12A2,TJP1,PEPD,MCM4,EIF3M,MCM6,GIGYF2,LIMCH1,…
TF	Factor: E2F; motif: TTTSGCGC	TF:M00050	2.01855e-11	10.695	7056	764	376	19722	FLNA,CLASP2,PARP1,CTNNA1,VIM,EIF3A,NASP,ACTN1,VCL,PTBP2,CAD,SEC16A,EIF4G1,HNRNPA2B1,AGRN,MTHFD1,EIF3C,EPB41L3,IPO7,ANXA6,PTBP1,DDX6,TNPO3,XPO5,ATP6V0A1,GMPS,NCBP1,H2AFY2,IGF2BP3,CLCN6,MSN,NUP93,VAC14,VDAC1,MSH2,USP11,SYMPK,RBBP4,MSH6,PAICS,TLN1,RPL4,RCN1,ZMYM3,RCC2,MCM7,MAGED2,RRM1,SMARCC1,SERBP1,YBX1,ANXA2,NCAM2,ALDH5A1,ATP9A,NAP1L1,PCDH17,PREPL,ELAVL3,ATP6V1C1,MCM3,PRDX1,TJP1,SIN3A,PEPD,MCM4,SE…
TF	Factor: ETF; motif: GVGGMGG; match class: 1	TF:M00695_1	2.03778e-11	10.6908	7032	764	375	19722	FLNA,MYO5A,KIF21B,SND1,HNRNPU,HK1,CTNNA1,UPF1,DICER1,EIF3A,ACTN1,PTBP2,SEC16A,GOT2,EIF4G1,HNRNPA2B1,EPHB2,AGRN,EPB41L3,IPO7,PTBP1,DDX6,CYFIP1,XPO5,NUP210,RACK1,ATL1,GLDC,GMPS,NCBP1,NUP93,VDAC1,USP11,SYMPK,MSH6,PACS1,PAICS,TLN1,RCN1,EEF1D,RCC2,CNTNAP2,RRM1,SMARCC1,YBX1,NCAM2,ALDH5A1,ATP9A,CACNB1,PCDH17,PREPL,ELAVL3,SLC12A2,TJP1,SIN3A,MCM4,IQSEC1,SSB,IRF2BPL,MCM6,GIGYF2,SOD1,LIMCH1,SHROOM2,CACNA2D1…
TF	Factor: Erg; motif: NACCGGAARYN	TF:M11392	7.95344e-11	10.0994	8690	764	439	19722	FLNA,MYO5A,PARP1,GCN1,SND1,HK1,UPF1,VIM,EIF3A,NASP,SEC16A,GOT2,EIF4G1,HNRNPA2B1,AGRN,EIF3C,EPB41L3,ACSL4,PTBP1,TF,TNPO3,XPO5,RACK1,GMPS,NCBP1,H2AFY2,CLCN6,VDAC1,PHGDH,MSH2,USP11,SYMPK,RBBP4,PACS1,RPL4,EEF1D,RCC2,MCM7,CNTNAP2,MAGED2,SMARCC1,SERBP1,YBX1,DDX21,ABCF1,PLD3,CACNB1,NAP1L1,PREPL,MYT1,PCDH9,MCM3,SLC12A2,TJP1,SIN3A,NUDC,MCM4,SERPINH1,EIF3M,SOD1,ACAA1,LIMCH1,EIF3I,TRIM46,PCM1,ATP2B2,SEPHS1,…
TF	Factor: ELK-1; motif: ACCGGAAGTN; match class: 1	TF:M02059_1	8.14298e-11	10.0892	3759	764	231	19722	PARP1,GCN1,SND1,HK1,NASP,SEC16A,EIF4G1,HNRNPA2B1,ACSL4,PTBP1,TNPO3,RACK1,NCBP1,CLCN6,VAC14,VDAC1,PHGDH,MSH2,USP11,SYMPK,RBBP4,RPL4,EEF1D,MCM7,SMARCC1,SERBP1,DDX21,ABCF1,PLD3,PCDH9,SLC12A2,NUDC,SERPINH1,EIF3M,ACAA1,LIMCH1,EIF3I,TRIM46,PCM1,SEC24A,MCM5,EIF2S1,SMARCD1,RPL6,TRIM33,ADSL,EIF3F,CLINT1,RAB3C,RPS3A,AP3B1,CNN3,RAB1B,METAP2,UFL1,EIF3H,SHOC2,ARFGAP1,ELAC2,HARS2,CDC73,EIF2A,MAT2B,CACYBP,FLAD1…
TF	Factor: Churchill; motif: CGGGNN; match class: 1	TF:M00986_1	1.19922e-10	9.9211	10357	764	502	19722	FLNA,MYO5A,CLASP2,NES,PARP1,GCN1,KIF21B,SND1,HNRNPU,HK1,CTNNA1,UPF1,DICER1,JUP,EIF3A,NASP,ACTN1,VCL,PTBP2,CAD,DDX3X,SEC16A,GOT2,EIF4G1,HNRNPA2B1,EPHB2,AGRN,EIF3C,EPB41L3,ACSL4,ANXA6,PTBP1,DDX6,VGF,CYFIP1,NUP210,RACK1,ATP6V0A1,ATL1,GLDC,GMPS,NCBP1,H2AFY2,IGF2BP3,CLCN6,TOP2A,NUP93,VDAC1,PHGDH,MSH2,USP11,RBBP4,MSH6,PACS1,TLN1,RCN1,EEF1D,ZMYM3,GSTP1,RCC2,MCM7,CNTNAP2,MAGED2,SMARCC1,SERBP1,YBX1,ANXA2,…
TF	Factor: BEN; motif: CAGCGRNV	TF:M01240	1.31555e-10	9.88089	16498	764	708	19722	FLNA,MYO5A,CLASP2,NES,PARP1,GCN1,KIF21B,SND1,HNRNPU,HK1,CTNNA1,UPF1,VIM,DICER1,JUP,EIF3A,NASP,ACTN1,VCL,PTBP2,CAD,DDX3X,SEC16A,GOT2,EIF4G1,HNRNPA2B1,EPHB2,AGRN,MTHFD1,EIF3C,EPB41L3,IPO7,ACSL4,ANXA6,PTBP1,TF,DDX6,VGF,CYFIP1,TNPO3,XPO5,NUP210,RACK1,ATP6V0A1,ATL1,GLDC,GMPS,NCBP1,H2AFY2,IGF2BP3,CLCN6,TOP2A,MSN,NUP93,VAC14,VDAC1,PHGDH,MSH2,USP11,SYMPK,RBBP4,MSH6,SLC3A2,PACS1,PAICS,TLN1,RPL4,RCN1,EEF1D…
TF	Factor: CHD2; motif: TCTCGCGAG	TF:M04710	1.4587e-10	9.83603	14109	764	634	19722	MYO5A,NES,PARP1,KIF21B,SND1,HNRNPU,HK1,CTNNA1,VIM,DICER1,EIF3A,ACTN1,VCL,PTBP2,CAD,DDX3X,SEC16A,GOT2,HNRNPA2B1,EPHB2,AGRN,MTHFD1,EIF3C,EPB41L3,IPO7,ACSL4,PTBP1,TF,DDX6,VGF,CYFIP1,TNPO3,XPO5,NUP210,RACK1,ATP6V0A1,GLDC,GMPS,NCBP1,H2AFY2,IGF2BP3,CLCN6,TOP2A,NUP93,VAC14,VDAC1,PHGDH,USP11,SYMPK,RBBP4,MSH6,SLC3A2,PACS1,PAICS,TLN1,RPL4,RCN1,EEF1D,ZMYM3,GSTP1,RCC2,MCM7,CNTNAP2,SMARCC1,SERBP1,YBX1,DDX21,A…
TF	Factor: BTEB1; motif: GGGGGCGGGGCNGSGGGNGS	TF:M09723	1.57105e-10	9.80381	10156	764	494	19722	FLNA,MYO5A,CLASP2,NES,PARP1,KIF21B,HNRNPU,HK1,CTNNA1,VIM,DICER1,NASP,ACTN1,VCL,PTBP2,CAD,DDX3X,SEC16A,EIF4G1,HNRNPA2B1,EPHB2,AGRN,MTHFD1,EIF3C,EPB41L3,ACSL4,PTBP1,TF,DDX6,VGF,CYFIP1,TNPO3,XPO5,NUP210,ATP6V0A1,ATL1,GLDC,GMPS,NCBP1,H2AFY2,IGF2BP3,CLCN6,TOP2A,MSN,NUP93,VAC14,VDAC1,PHGDH,USP11,RBBP4,MSH6,SLC3A2,PACS1,PAICS,TLN1,RCN1,EEF1D,ZMYM3,GSTP1,RCC2,MCM7,CNTNAP2,MAGED2,SMARCC1,YBX1,ANXA2,ABCF1,…
TF	Factor: WT1; motif: CGCCCCCNCN	TF:M02036	1.86766e-10	9.7287	9767	764	479	19722	FLNA,MYO5A,CLASP2,PARP1,KIF21B,HNRNPU,HK1,CTNNA1,UPF1,VIM,DICER1,JUP,EIF3A,NASP,ACTN1,VCL,PTBP2,CAD,DDX3X,SEC16A,GOT2,EIF4G1,HNRNPA2B1,EPHB2,AGRN,EPB41L3,IPO7,EIF4G3,ACSL4,PTBP1,DDX6,CYFIP1,TNPO3,NUP210,ATP6V0A1,ATL1,GLDC,GMPS,NCBP1,H2AFY2,IGF2BP3,CLCN6,NUP93,VAC14,VDAC1,PHGDH,MSH2,USP11,SYMPK,RBBP4,MSH6,SLC3A2,PACS1,PAICS,RCN1,EEF1D,ZMYM3,GSTP1,RCC2,MCM7,CNTNAP2,MAGED2,RRM1,SMARCC1,SERBP1,YBX1,A…
TF	Factor: E2F-4; motif: NNTTCCCGCCNN; match class: 1	TF:M04823_1	2.15131e-10	9.6673	7850	764	404	19722	MYO5A,CLASP2,NES,KIF21B,SND1,HNRNPU,HK1,UPF1,VIM,DICER1,NASP,ACTN1,VCL,PTBP2,CAD,DDX3X,SEC16A,GOT2,HNRNPA2B1,AGRN,MTHFD1,EPB41L3,ACSL4,PTBP1,CYFIP1,XPO5,NUP210,ATL1,GLDC,GMPS,NCBP1,H2AFY2,TOP2A,PHGDH,MSH2,USP11,SYMPK,RBBP4,MSH6,PACS1,PAICS,RCN1,EEF1D,ZMYM3,GSTP1,MCM7,CNTNAP2,MAGED2,RRM1,SMARCC1,SERBP1,YBX1,DDX21,ANXA2,NCAM2,SNAP25,CACNB1,FARSB,NAP1L1,PCDH17,ELAVL3,MCM3,PRDX1,SLC12A2,TJP1,NUDC,MCM…
TF	Factor: Fli-1; motif: NACCGGAARTN	TF:M11404	2.54933e-10	9.59357	8743	764	439	19722	MYO5A,PARP1,GCN1,KIF21B,SND1,HK1,UPF1,NASP,ACTN1,SEC16A,GOT2,EIF4G1,HNRNPA2B1,AGRN,EIF3C,EPB41L3,ANXA6,PTBP1,TNPO3,RACK1,ATP6V0A1,GMPS,NCBP1,CLCN6,VDAC1,PHGDH,MSH2,USP11,SYMPK,RBBP4,SLC3A2,RPL4,RCN1,EEF1D,MCM7,CNTNAP2,MAGED2,SMARCC1,SERBP1,YBX1,DDX21,ABCF1,PLD3,ALDH5A1,CACNB1,PREPL,MYT1,PCDH9,SLC12A2,TJP1,SIN3A,NUDC,MCM4,SERPINH1,EIF3M,ACAA1,LIMCH1,EIF3I,TRIM46,PCM1,SEPHS1,RPA1,SEC24A,EPB41L2,RPL…
TF	Factor: Elk-1; motif: NNNNCCGGAARTNN	TF:M00025	2.74345e-10	9.5617	10262	764	497	19722	FLNA,MYO5A,PARP1,GCN1,SND1,HK1,CTNNA1,UPF1,VIM,DICER1,EIF3A,NASP,ACTN1,VCL,PTBP2,DDX3X,SEC16A,GOT2,EIF4G1,HNRNPA2B1,AGRN,EIF3C,EPB41L3,ACSL4,PTBP1,TF,TNPO3,XPO5,RACK1,ATL1,GMPS,NCBP1,H2AFY2,CLCN6,TOP2A,VAC14,VDAC1,PHGDH,MSH2,USP11,SYMPK,RBBP4,MSH6,SLC3A2,PACS1,TLN1,RPL4,RCN1,EEF1D,RCC2,MCM7,CNTNAP2,MAGED2,SMARCC1,SERBP1,YBX1,DDX21,ABCF1,PLD3,ALDH5A1,CACNB1,NAP1L1,PREPL,MYT1,PCDH9,MCM3,PRDX1,SLC12…
TF	Factor: SP1; motif: NRGKGGGCGGGGCN	TF:M09765	3.12862e-10	9.50465	7469	764	388	19722	FLNA,MYO5A,NES,PARP1,KIF21B,HNRNPU,CTNNA1,VIM,NASP,ACTN1,VCL,CAD,DDX3X,SEC16A,EIF4G1,HNRNPA2B1,EPHB2,AGRN,MTHFD1,EIF3C,EPB41L3,PTBP1,DDX6,VGF,CYFIP1,TNPO3,XPO5,NUP210,ATP6V0A1,GLDC,GMPS,CLCN6,TOP2A,NUP93,PHGDH,USP11,MSH6,SLC3A2,PACS1,TLN1,RPL4,EEF1D,ZMYM3,GSTP1,MAGED2,SMARCC1,YBX1,ANXA2,ABCF1,NCAM2,SNAP25,ATP9A,CACNB1,FARSB,NAP1L1,PREPL,ELAVL3,PCDH9,TJP1,SIN3A,PEPD,IQSEC1,IRF2BPL,EIF3M,MCM6,GIGYF…
TF	Factor: RNF96; motif: BCCCGCRGCC	TF:M01199	3.21077e-10	9.49339	8473	764	428	19722	FLNA,MYO5A,CLASP2,NES,PARP1,GCN1,KIF21B,SND1,HNRNPU,HK1,CTNNA1,UPF1,DICER1,JUP,EIF3A,PTBP2,DDX3X,SEC16A,GOT2,EIF4G1,HNRNPA2B1,EPHB2,AGRN,IPO7,PTBP1,DDX6,CYFIP1,XPO5,NUP210,ATL1,GLDC,GMPS,NCBP1,VDAC1,USP11,MSH6,PACS1,PAICS,TLN1,RCN1,EEF1D,MCM7,CNTNAP2,RRM1,SMARCC1,SERBP1,YBX1,ABCF1,NCAM2,PLD3,ATP9A,CACNB1,FARSB,PCDH17,ELAVL3,PCDH9,MCM3,SLC12A2,TJP1,SIN3A,MCM4,SERPINH1,SSB,IRF2BPL,GIGYF2,SOD1,ACAA1…
TF	Factor: TEL1; motif: CNCGGAANNN; match class: 1	TF:M02070_1	4.0625e-10	9.39121	4841	764	277	19722	GCN1,SND1,HK1,UPF1,DICER1,EIF3A,ACTN1,EIF4G1,EIF3C,EPB41L3,ACSL4,PTBP1,DDX6,VGF,CYFIP1,TNPO3,XPO5,NUP210,RACK1,NCBP1,H2AFY2,VAC14,VDAC1,PHGDH,MSH2,USP11,RBBP4,MSH6,EEF1D,MCM7,DDX21,ABCF1,ATP9A,PCDH17,PCDH9,SLC12A2,TJP1,SIN3A,SERPINH1,EIF3M,MCM6,GIGYF2,ACAA1,EIF3I,TRIM46,PCM1,ATP2B2,SEPHS1,SEC24A,EPB41L2,DIAPH1,KDM3B,MCM5,EIF2S1,PCDH7,SMARCE1,SIRT2,RPL7A,ADSL,EIF3F,CLPTM1,CLINT1,RPS3A,AP3B1,RAB1B,…
TF	Factor: EGR; motif: CGCCCCCGCNN	TF:M08878	4.2813e-10	9.36842	7483	764	388	19722	FLNA,MYO5A,CLASP2,KIF21B,HNRNPU,CTNNA1,UPF1,VIM,DICER1,EIF3A,ACTN1,VCL,PTBP2,CAD,DDX3X,SEC16A,EIF4G1,HNRNPA2B1,EPHB2,AGRN,EPB41L3,IPO7,ACSL4,PTBP1,DDX6,VGF,CYFIP1,TNPO3,XPO5,NUP210,ATP6V0A1,GLDC,NCBP1,H2AFY2,IGF2BP3,CLCN6,VAC14,VDAC1,MSH2,USP11,SYMPK,MSH6,PACS1,PAICS,RCN1,EEF1D,ZMYM3,RCC2,MCM7,CNTNAP2,RRM1,SMARCC1,SERBP1,YBX1,NCAM2,ALDH5A1,SNAP25,ATP9A,CACNB1,NAP1L1,PREPL,ELAVL3,PCDH9,ATP6V1C1,TJ…
TF	Factor: Elk-1; motif: NNNNCCGGAARTNN; match class: 1	TF:M00025_1	4.31621e-10	9.3649	4639	764	268	19722	PARP1,GCN1,SND1,HK1,UPF1,EIF3A,NASP,ACTN1,DDX3X,EIF4G1,HNRNPA2B1,EPB41L3,ACSL4,PTBP1,TNPO3,RACK1,NCBP1,CLCN6,VAC14,VDAC1,PHGDH,MSH2,USP11,RBBP4,TLN1,RPL4,EEF1D,MCM7,SMARCC1,SERBP1,DDX21,PLD3,NAP1L1,PCDH9,SLC12A2,SIN3A,NUDC,SERPINH1,EIF3M,MCM6,ACAA1,LIMCH1,EIF3I,TRIM46,PCM1,RPA1,SEC24A,MCM5,EIF2S1,SMARCD1,RPL6,TRIM33,SIRT2,ADSL,CLINT1,RPS3A,AP3B1,CNN3,RAB1B,UFL1,RPS12,EIF3H,SHOC2,ARFGAP1,ELAC2,HAR…
TF	Factor: SAP-1; motif: NNCCGGAAGTGN	TF:M09905	5.91553e-10	9.22801	8273	764	419	19722	MYO5A,PARP1,GCN1,SND1,HK1,CTNNA1,UPF1,DICER1,EIF3A,NASP,ACTN1,DDX3X,SEC16A,EIF4G1,HNRNPA2B1,AGRN,EIF3C,EPB41L3,ACSL4,PTBP1,TF,TNPO3,XPO5,RACK1,GMPS,NCBP1,H2AFY2,CLCN6,TOP2A,VAC14,VDAC1,PHGDH,MSH2,USP11,SYMPK,RBBP4,PACS1,TLN1,RPL4,RCN1,EEF1D,MCM7,CNTNAP2,MAGED2,SMARCC1,SERBP1,YBX1,DDX21,ABCF1,PLD3,ALDH5A1,CACNB1,NAP1L1,PREPL,PCDH9,MCM3,SLC12A2,TJP1,NUDC,MCM4,SERPINH1,EIF3M,ACAA1,LIMCH1,EIF3I,TRIM4…
TF	Factor: Kaiso; motif: TCTCGCGAG; match class: 1	TF:M04691_1	6.21996e-10	9.20621	10488	764	504	19722	MYO5A,PARP1,KIF21B,SND1,HNRNPU,CTNNA1,VIM,DICER1,JUP,NASP,ACTN1,VCL,PTBP2,CAD,DDX3X,EIF4G1,HNRNPA2B1,AGRN,MTHFD1,EIF3C,EPB41L3,IPO7,ACSL4,ANXA6,PTBP1,DDX6,VGF,TNPO3,XPO5,NUP210,ATP6V0A1,GLDC,GMPS,NCBP1,H2AFY2,IGF2BP3,CLCN6,TOP2A,NUP93,VAC14,VDAC1,PHGDH,USP11,SYMPK,RBBP4,MSH6,SLC3A2,PACS1,PAICS,RPL4,EEF1D,ZMYM3,RCC2,MCM7,SMARCC1,SERBP1,YBX1,DDX21,ABCF1,NCAM2,PLD3,ALDH5A1,SNAP25,ATP9A,FARSB,PCDH17,…
TF	Factor: BTEB3; motif: CCNNSCCNSCCCCKCCCCC; match class: 1	TF:M09826_1	7.46048e-10	9.12723	7508	764	388	19722	FLNA,MYO5A,NES,PARP1,KIF21B,HNRNPU,HK1,CTNNA1,DICER1,NASP,ACTN1,VCL,CAD,DDX3X,SEC16A,GOT2,EIF4G1,HNRNPA2B1,EPHB2,AGRN,MTHFD1,EPB41L3,ACSL4,ANXA6,PTBP1,DDX6,CYFIP1,XPO5,ATL1,GLDC,GMPS,IGF2BP3,CLCN6,MSN,NUP93,PHGDH,USP11,RBBP4,MSH6,SLC3A2,PACS1,PAICS,RCN1,EEF1D,ZMYM3,GSTP1,RCC2,MAGED2,SMARCC1,SERBP1,YBX1,ANXA2,NCAM2,ALDH5A1,SNAP25,ATP9A,CACNB1,NAP1L1,ELAVL3,PCDH9,TJP1,SIN3A,PEPD,IQSEC1,IRF2BPL,GIGY…
TF	Factor: Sp1; motif: NNGGGGCGGGGNN	TF:M00932	7.89059e-10	9.10289	10419	764	501	19722	FLNA,MYO5A,NES,PARP1,GCN1,KIF21B,HNRNPU,HK1,CTNNA1,UPF1,VIM,DICER1,NASP,ACTN1,VCL,PTBP2,CAD,DDX3X,SEC16A,EIF4G1,HNRNPA2B1,EPHB2,AGRN,MTHFD1,EIF3C,EPB41L3,PTBP1,DDX6,VGF,CYFIP1,TNPO3,XPO5,NUP210,RACK1,ATP6V0A1,GLDC,GMPS,NCBP1,IGF2BP3,CLCN6,TOP2A,MSN,NUP93,VDAC1,PHGDH,USP11,SYMPK,RBBP4,MSH6,SLC3A2,PACS1,PAICS,TLN1,RPL4,EEF1D,ZMYM3,GSTP1,RCC2,MCM7,CNTNAP2,MAGED2,SMARCC1,YBX1,ANXA2,ABCF1,NCAM2,ALDH5A…
TF	Factor: Sp1; motif: NGGGGGCGGGGCCNGGGGGGGG	TF:M10071	8.93789e-10	9.04876	8495	764	427	19722	FLNA,MYO5A,NES,PARP1,KIF21B,HNRNPU,CTNNA1,JUP,EIF3A,NASP,ACTN1,VCL,CAD,DDX3X,SEC16A,EIF4G1,HNRNPA2B1,EPHB2,AGRN,MTHFD1,EIF3C,EPB41L3,PTBP1,DDX6,VGF,CYFIP1,TNPO3,XPO5,NUP210,ATP6V0A1,GLDC,GMPS,NCBP1,H2AFY2,IGF2BP3,CLCN6,MSN,NUP93,VAC14,VDAC1,PHGDH,USP11,MSH6,SLC3A2,PACS1,TLN1,RPL4,EEF1D,ZMYM3,GSTP1,RCC2,CNTNAP2,SMARCC1,YBX1,ANXA2,ABCF1,NCAM2,SNAP25,ATP9A,CACNB1,FARSB,NAP1L1,ELAVL3,PCDH9,TJP1,SIN3A…
TF	Factor: pax-6; motif: NYACGCNTSRNYGCNYN; match class: 1	TF:M11883_1	9.59889e-10	9.01778	7768	764	398	19722	FLNA,CLASP2,PARP1,KIF21B,SND1,HK1,UPF1,DICER1,JUP,EIF3A,NASP,ACTN1,VCL,CAD,SEC16A,HNRNPA2B1,EPHB2,MTHFD1,EIF3C,EPB41L3,ACSL4,PTBP1,DDX6,VGF,XPO5,NUP210,RACK1,ATP6V0A1,ATL1,GLDC,GMPS,NCBP1,IGF2BP3,NUP93,VAC14,VDAC1,MSH2,USP11,RBBP4,MSH6,PACS1,PAICS,EEF1D,GSTP1,RCC2,MCM7,SMARCC1,SERBP1,YBX1,DDX21,ANXA2,PLD3,SNAP25,ATP9A,CACNB1,FARSB,PCDH17,ELAVL3,PCDH9,ATP6V1C1,PRDX1,SLC12A2,TJP1,SIN3A,NUDC,MCM4,SE…
TF	Factor: ER71:Pax-5; motif: ACCGGAACYACGCWTSANTG	TF:M08266	1.00461e-09	8.998	14377	764	640	19722	FLNA,MYO5A,NES,PARP1,GCN1,SND1,HNRNPU,HK1,UPF1,VIM,DICER1,JUP,EIF3A,NASP,ACTN1,VCL,PTBP2,CAD,DDX3X,SEC16A,GOT2,HNRNPA2B1,EPHB2,AGRN,MTHFD1,EIF3C,EPB41L3,IPO7,EIF4G3,ACSL4,ANXA6,PTBP1,DDX6,VGF,CYFIP1,TNPO3,XPO5,NUP210,RACK1,ATP6V0A1,ATL1,GLDC,NCBP1,H2AFY2,IGF2BP3,CLCN6,TOP2A,MSN,NUP93,VAC14,VDAC1,PHGDH,MSH2,SYMPK,RBBP4,MSH6,SLC3A2,PACS1,PAICS,TLN1,RPL4,RCN1,EEF1D,ZMYM3,RCC2,MCM7,CNTNAP2,MAGED2,RRM…
TF	Factor: E2F-7; motif: GRGGCGGGAANNN	TF:M09896	1.03573e-09	8.98475	9927	764	482	19722	MYO5A,CLASP2,NES,GCN1,KIF21B,SND1,HNRNPU,HK1,CTNNA1,UPF1,VIM,DICER1,NASP,ACTN1,VCL,PTBP2,CAD,DDX3X,SEC16A,GOT2,EIF4G1,HNRNPA2B1,EPHB2,AGRN,MTHFD1,EIF3C,EPB41L3,IPO7,ACSL4,PTBP1,TF,VGF,XPO5,NUP210,RACK1,ATP6V0A1,ATL1,GLDC,GMPS,NCBP1,IGF2BP3,CLCN6,TOP2A,VAC14,PHGDH,MSH2,RBBP4,MSH6,SLC3A2,PACS1,PAICS,RPL4,EEF1D,ZMYM3,GSTP1,RCC2,MCM7,CNTNAP2,MAGED2,RRM1,SMARCC1,SERBP1,YBX1,ANXA2,ALDH5A1,SNAP25,CACNB1…
TF	Factor: E2F-4; motif: GCGGGAAANA; match class: 1	TF:M02090_1	1.06209e-09	8.97384	6378	764	341	19722	CLASP2,NES,SND1,HNRNPU,CTNNA1,UPF1,VIM,NASP,VCL,PTBP2,CAD,DDX3X,SEC16A,GOT2,HNRNPA2B1,AGRN,MTHFD1,IPO7,PTBP1,XPO5,GMPS,NCBP1,H2AFY2,CLCN6,TOP2A,PHGDH,MSH2,USP11,SYMPK,RBBP4,MSH6,SLC3A2,PACS1,PAICS,TLN1,RCN1,EEF1D,ZMYM3,GSTP1,MCM7,RRM1,SERBP1,YBX1,DDX21,ABCF1,NCAM2,ALDH5A1,SNAP25,CACNB1,FARSB,NAP1L1,PCDH17,PCDH9,MCM3,SLC12A2,TJP1,SIN3A,PEPD,MCM4,SERPINH1,MCM6,LIMCH1,SHROOM2,PCM1,PHIP,ATP2B2,SEPHS1…
TF	Factor: GCMa:PEA3; motif: ATRCGGGCGGAAGTR; match class: 1	TF:M08313_1	1.141e-09	8.94272	9721	764	474	19722	MYO5A,CLASP2,NES,KIF21B,SND1,HK1,CTNNA1,UPF1,DICER1,ACTN1,VCL,PTBP2,DDX3X,SEC16A,EIF4G1,HNRNPA2B1,EPHB2,MTHFD1,EIF3C,EPB41L3,IPO7,ANXA6,DDX6,VGF,CYFIP1,TNPO3,XPO5,ATP6V0A1,GLDC,GMPS,NCBP1,H2AFY2,IGF2BP3,CLCN6,TOP2A,MSN,VAC14,VDAC1,PHGDH,MSH2,USP11,SYMPK,RBBP4,MSH6,PAICS,MCM7,MAGED2,RRM1,SMARCC1,SERBP1,YBX1,DDX21,PLD3,ATP9A,CACNB1,NAP1L1,PCDH17,PREPL,PCDH9,SLC12A2,NUDC,PEPD,MCM4,IQSEC1,EIF3M,MCM6,…
TF	Factor: PEA3; motif: NACCGGAAGTN	TF:M11427	1.53069e-09	8.81511	10585	764	506	19722	NES,PARP1,GCN1,SND1,HK1,UPF1,DICER1,EIF3A,NASP,ACTN1,VCL,SEC16A,EIF4G1,HNRNPA2B1,AGRN,MTHFD1,EIF3C,EPB41L3,ACSL4,ANXA6,PTBP1,TF,TNPO3,XPO5,RACK1,ATP6V0A1,GLDC,GMPS,NCBP1,CLCN6,MSN,VAC14,VDAC1,PHGDH,MSH2,USP11,SYMPK,RBBP4,MSH6,SLC3A2,TLN1,RPL4,RCN1,EEF1D,MCM7,CNTNAP2,MAGED2,SMARCC1,SERBP1,YBX1,DDX21,ABCF1,PLD3,ALDH5A1,CACNB1,FARSB,PREPL,PCDH9,MCM3,PRDX1,SLC12A2,TJP1,SIN3A,NUDC,MCM4,SERPINH1,EIF3M,…
TF	Factor: FLI1; motif: ACCGGAARTN	TF:M03988	1.55406e-09	8.80853	8318	764	419	19722	MYO5A,PARP1,GCN1,SND1,HK1,UPF1,NASP,ACTN1,SEC16A,GOT2,EIF4G1,HNRNPA2B1,AGRN,EIF3C,ANXA6,PTBP1,TNPO3,RACK1,ATP6V0A1,GMPS,NCBP1,CLCN6,VDAC1,PHGDH,MSH2,USP11,SYMPK,RBBP4,SLC3A2,RPL4,RCN1,EEF1D,MCM7,MAGED2,SMARCC1,SERBP1,YBX1,DDX21,ABCF1,PLD3,ALDH5A1,CACNB1,PREPL,MYT1,PCDH9,SLC12A2,TJP1,SIN3A,NUDC,MCM4,SERPINH1,EIF3M,ACAA1,LIMCH1,EIF3I,TRIM46,PCM1,SEPHS1,RPA1,SEC24A,EPB41L2,RPL5,MCM5,EIF2S1,SMARCD1,R…
TF	Factor: Egr-1; motif: GCGGGGGCGG	TF:M07354	1.96057e-09	8.70762	7801	764	398	19722	FLNA,MYO5A,CLASP2,KIF21B,HNRNPU,HK1,CTNNA1,UPF1,VIM,DICER1,ACTN1,VCL,PTBP2,CAD,DDX3X,SEC16A,EIF4G1,HNRNPA2B1,EPHB2,AGRN,EPB41L3,ACSL4,ANXA6,PTBP1,DDX6,CYFIP1,TNPO3,XPO5,NUP210,ATP6V0A1,GLDC,NCBP1,H2AFY2,IGF2BP3,CLCN6,NUP93,VAC14,VDAC1,USP11,SYMPK,MSH6,PACS1,PAICS,RCN1,EEF1D,ZMYM3,GSTP1,RCC2,MCM7,CNTNAP2,RRM1,SMARCC1,SERBP1,YBX1,ABCF1,NCAM2,ALDH5A1,SNAP25,ATP9A,CACNB1,NAP1L1,PREPL,ELAVL3,PCDH9,ATP…
TF	Factor: Erg; motif: ACCGGAAGTN	TF:M02062	2.15815e-09	8.66592	8056	764	408	19722	PARP1,GCN1,SND1,HK1,UPF1,NASP,SEC16A,EIF4G1,HNRNPA2B1,AGRN,EIF3C,EPB41L3,ACSL4,ANXA6,PTBP1,TF,TNPO3,RACK1,ATP6V0A1,GMPS,NCBP1,CLCN6,VDAC1,PHGDH,MSH2,USP11,SYMPK,RBBP4,MSH6,SLC3A2,RPL4,EEF1D,MCM7,CNTNAP2,MAGED2,SMARCC1,SERBP1,YBX1,DDX21,ABCF1,PLD3,CACNB1,PREPL,MYT1,PCDH9,SLC12A2,TJP1,SIN3A,NUDC,MCM4,SERPINH1,EIF3M,ACAA1,LIMCH1,SHROOM2,EIF3I,TRIM46,PCM1,SEPHS1,SEC24A,EPB41L2,RPL5,MCM5,EIF2S1,SMARCD…
TF	Factor: Sp1; motif: GGGGCGGGGC	TF:M00931	2.16979e-09	8.66358	10281	764	494	19722	FLNA,MYO5A,NES,PARP1,GCN1,KIF21B,HNRNPU,HK1,CTNNA1,VIM,DICER1,NASP,ACTN1,VCL,PTBP2,CAD,DDX3X,SEC16A,EIF4G1,HNRNPA2B1,EPHB2,AGRN,MTHFD1,EIF3C,EPB41L3,PTBP1,DDX6,VGF,CYFIP1,TNPO3,XPO5,NUP210,RACK1,ATP6V0A1,GLDC,GMPS,NCBP1,IGF2BP3,CLCN6,TOP2A,MSN,NUP93,VDAC1,PHGDH,USP11,SYMPK,RBBP4,MSH6,SLC3A2,PACS1,PAICS,TLN1,RPL4,EEF1D,ZMYM3,GSTP1,RCC2,MCM7,CNTNAP2,MAGED2,SMARCC1,YBX1,ANXA2,ABCF1,NCAM2,ALDH5A1,SNA…
TF	Factor: GABP-alpha; motif: CTTCCK	TF:M01660	2.17223e-09	8.66309	11116	764	525	19722	MYO5A,NES,PARP1,GCN1,SND1,HNRNPU,HK1,UPF1,DICER1,NASP,ACTN1,VCL,DDX3X,SEC16A,HNRNPA2B1,AGRN,MTHFD1,EIF3C,EPB41L3,IPO7,ACSL4,PTBP1,TF,VGF,CYFIP1,TNPO3,XPO5,NUP210,RACK1,ATL1,GLDC,GMPS,NCBP1,H2AFY2,CLCN6,TOP2A,MSN,VAC14,VDAC1,PHGDH,MSH2,USP11,SYMPK,RBBP4,MSH6,SLC3A2,PAICS,TLN1,RPL4,EEF1D,RCC2,MCM7,CNTNAP2,MAGED2,RRM1,SMARCC1,SERBP1,YBX1,DDX21,ABCF1,NCAM2,PLD3,ALDH5A1,PCDH17,PCDH9,MCM3,SLC12A2,TJP1,…
TF	Factor: Sp2; motif: NYSGCCCCGCCCCCY	TF:M03567	2.36583e-09	8.62602	7710	764	394	19722	FLNA,MYO5A,NES,PARP1,GCN1,KIF21B,HNRNPU,CTNNA1,NASP,ACTN1,CAD,DDX3X,SEC16A,EIF4G1,HNRNPA2B1,EPHB2,AGRN,MTHFD1,EIF3C,EPB41L3,PTBP1,DDX6,VGF,TNPO3,XPO5,NUP210,ATP6V0A1,GLDC,GMPS,CLCN6,TOP2A,MSN,NUP93,PHGDH,USP11,RBBP4,MSH6,PAICS,TLN1,RPL4,EEF1D,ZMYM3,GSTP1,RCC2,MCM7,CNTNAP2,MAGED2,SMARCC1,ANXA2,NCAM2,ALDH5A1,SNAP25,ATP9A,CACNB1,FARSB,NAP1L1,PREPL,ELAVL3,PCDH9,SLC12A2,TJP1,SIN3A,PEPD,IQSEC1,EIF3M,MC…
TF	Factor: E2F-1:DP-2; motif: TTTSSCGC	TF:M00737	2.37915e-09	8.62358	8771	764	436	19722	FLNA,CLASP2,PARP1,SND1,CTNNA1,DICER1,JUP,EIF3A,NASP,ACTN1,PTBP2,CAD,SEC16A,HNRNPA2B1,AGRN,MTHFD1,EIF3C,EPB41L3,IPO7,ANXA6,PTBP1,DDX6,VGF,CYFIP1,TNPO3,XPO5,NUP210,RACK1,ATP6V0A1,ATL1,GLDC,GMPS,NCBP1,H2AFY2,IGF2BP3,CLCN6,MSN,VAC14,VDAC1,MSH2,USP11,SYMPK,RBBP4,MSH6,PACS1,PAICS,TLN1,RCN1,EEF1D,ZMYM3,MCM7,MAGED2,RRM1,SMARCC1,SERBP1,DDX21,ANXA2,NCAM2,ALDH5A1,SNAP25,ATP9A,NAP1L1,PREPL,ELAVL3,ATP6V1C1,MC…
TF	Factor: BTEB2; motif: RGGGNGKGGN	TF:M07277	2.4633e-09	8.60848	8492	764	425	19722	FLNA,MYO5A,NES,PARP1,KIF21B,HNRNPU,HK1,CTNNA1,VIM,DICER1,NASP,ACTN1,VCL,PTBP2,CAD,DDX3X,SEC16A,EIF4G1,HNRNPA2B1,EPHB2,AGRN,MTHFD1,EIF3C,EPB41L3,PTBP1,DDX6,VGF,CYFIP1,TNPO3,NUP210,RACK1,ATP6V0A1,GLDC,GMPS,NCBP1,CLCN6,NUP93,VDAC1,PHGDH,USP11,RBBP4,MSH6,SLC3A2,PACS1,PAICS,RPL4,RCN1,EEF1D,ZMYM3,GSTP1,RCC2,MCM7,CNTNAP2,MAGED2,SMARCC1,YBX1,ANXA2,NCAM2,ALDH5A1,SNAP25,ATP9A,CACNB1,NAP1L1,PREPL,ELAVL3,PCD…
TF	Factor: MOVO-B; motif: GNGGGGG	TF:M01104	2.48518e-09	8.60464	10261	764	493	19722	FLNA,MYO5A,NES,PARP1,GCN1,KIF21B,SND1,HNRNPU,HK1,CTNNA1,UPF1,DICER1,JUP,EIF3A,NASP,ACTN1,VCL,PTBP2,CAD,DDX3X,SEC16A,EIF4G1,HNRNPA2B1,EPHB2,AGRN,EIF3C,EPB41L3,ACSL4,ANXA6,PTBP1,DDX6,VGF,CYFIP1,XPO5,NUP210,RACK1,ATP6V0A1,ATL1,GLDC,GMPS,NCBP1,H2AFY2,IGF2BP3,TOP2A,NUP93,VDAC1,PHGDH,USP11,RBBP4,MSH6,PACS1,PAICS,TLN1,RCN1,EEF1D,ZMYM3,GSTP1,RCC2,MCM7,CNTNAP2,MAGED2,SMARCC1,SERBP1,YBX1,ANXA2,NCAM2,PLD3,A…
TF	Factor: WT1; motif: GNGGGGGCGGGG	TF:M03893	2.5077e-09	8.60072	8290	764	417	19722	FLNA,MYO5A,CLASP2,PARP1,KIF21B,HNRNPU,HK1,CTNNA1,VIM,DICER1,NASP,ACTN1,VCL,PTBP2,DDX3X,SEC16A,GOT2,EIF4G1,EPHB2,AGRN,EIF3C,EPB41L3,ACSL4,ANXA6,PTBP1,DDX6,CYFIP1,TNPO3,NUP210,ATP6V0A1,GLDC,GMPS,NCBP1,H2AFY2,IGF2BP3,CLCN6,TOP2A,MSN,NUP93,VAC14,VDAC1,PHGDH,USP11,MSH6,PACS1,PAICS,RCN1,EEF1D,ZMYM3,GSTP1,MCM7,CNTNAP2,MAGED2,SMARCC1,SERBP1,YBX1,ABCF1,NCAM2,ALDH5A1,SNAP25,ATP9A,CACNB1,NAP1L1,PREPL,ELAVL3…
TF	Factor: EHF; motif: CSCGGAARTN; match class: 1	TF:M02052_1	2.55892e-09	8.59194	4056	764	239	19722	PARP1,GCN1,SND1,HK1,UPF1,NASP,ACTN1,VCL,DDX3X,SEC16A,EIF4G1,HNRNPA2B1,MTHFD1,PTBP1,TNPO3,RACK1,NCBP1,CLCN6,VDAC1,PHGDH,MSH2,USP11,SYMPK,RBBP4,SLC3A2,EEF1D,MCM7,SMARCC1,SERBP1,ABCF1,PLD3,PCDH9,MCM3,SLC12A2,NUDC,SERPINH1,EIF3M,ACAA1,EIF3I,TRIM46,PCM1,ATP2B2,SEC24A,EPB41L2,DIAPH1,KDM3B,MCM5,EIF2S1,RPL6,PDP1,SMARCE1,SIRT2,ADSL,EIF3F,CLINT1,RAB3C,RPS3A,AP3B1,RAB1B,METAP2,UFL1,EIF3H,SHOC2,ARFGAP1,ELAC2…
TF	Factor: E2F1; motif: NNNNNGCGSSAAAN	TF:M08874	2.97075e-09	8.52713	7201	764	373	19722	FLNA,CLASP2,NES,CTNNA1,UPF1,EIF3A,NASP,ACTN1,PTBP2,CAD,SEC16A,GOT2,HNRNPA2B1,AGRN,MTHFD1,EIF3C,EPB41L3,IPO7,ANXA6,PTBP1,DDX6,CYFIP1,TNPO3,XPO5,NUP210,GMPS,NCBP1,H2AFY2,CLCN6,MSN,NUP93,VAC14,MSH2,USP11,SYMPK,RBBP4,MSH6,RCN1,EEF1D,ZMYM3,GSTP1,MCM7,RRM1,SMARCC1,SERBP1,DDX21,ANXA2,ABCF1,NCAM2,ALDH5A1,ATP9A,CACNB1,FARSB,NAP1L1,PCDH17,PCDH9,MCM3,PRDX1,TJP1,SIN3A,PEPD,MCM4,SERPINH1,IQSEC1,IRF2BPL,MCM6,G…
TF	Factor: SP2; motif: GGGCGGGAC	TF:M01783	3.3688e-09	8.47252	9148	764	450	19722	MYO5A,CLASP2,NES,PARP1,GCN1,KIF21B,SND1,HNRNPU,HK1,CTNNA1,UPF1,VIM,NASP,ACTN1,VCL,CAD,DDX3X,SEC16A,EIF4G1,HNRNPA2B1,EPHB2,AGRN,MTHFD1,EPB41L3,ACSL4,PTBP1,DDX6,VGF,XPO5,NUP210,RACK1,ATP6V0A1,ATL1,GMPS,H2AFY2,IGF2BP3,CLCN6,TOP2A,MSN,NUP93,VDAC1,USP11,MSH6,SLC3A2,PACS1,PAICS,TLN1,RPL4,EEF1D,ZMYM3,GSTP1,RCC2,MCM7,MAGED2,RRM1,SMARCC1,YBX1,ANXA2,NCAM2,SNAP25,CACNB1,FARSB,NAP1L1,ELAVL3,PCDH9,ATP6V1C1,PR…
TF	Factor: ERG; motif: ACCGGAARTN; match class: 1	TF:M03975_1	3.57179e-09	8.44711	4024	764	237	19722	PARP1,GCN1,HK1,EIF3A,NASP,EIF4G1,HNRNPA2B1,PTBP1,TNPO3,RACK1,ATP6V0A1,NCBP1,CLCN6,PHGDH,MSH2,USP11,EEF1D,MCM7,SMARCC1,SERBP1,YBX1,DDX21,ABCF1,PLD3,PCDH9,SLC12A2,NUDC,SERPINH1,EIF3M,ACAA1,LIMCH1,EIF3I,TRIM46,PCM1,RPA1,SEC24A,RPL5,MCM5,EIF2S1,SMARCD1,RPL6,ABHD12,ADSL,EIF3F,PCDHA6,RPS3A,AP3B1,CNN3,RAB1B,METAP2,RPS12,EIF3H,SHOC2,ELAC2,HARS2,STAT3,EIF2A,MAT2B,CACYBP,RPL12,RPS14,TXLNA,RBM8A,RAB9B,SNW1,…
TF	Factor: E2F-3; motif: GGCGGGN; match class: 1	TF:M02089_1	3.85864e-09	8.41357	9362	764	458	19722	FLNA,MYO5A,NES,PARP1,GCN1,KIF21B,HNRNPU,HK1,CTNNA1,VIM,DICER1,JUP,NASP,ACTN1,VCL,PTBP2,CAD,SEC16A,EIF4G1,HNRNPA2B1,EPHB2,AGRN,MTHFD1,EIF3C,EPB41L3,PTBP1,DDX6,VGF,CYFIP1,TNPO3,XPO5,RACK1,ATP6V0A1,ATL1,GLDC,GMPS,NCBP1,H2AFY2,CLCN6,MSN,NUP93,VDAC1,PHGDH,USP11,SYMPK,RBBP4,MSH6,PACS1,PAICS,TLN1,RPL4,EEF1D,ZMYM3,GSTP1,RCC2,MCM7,CNTNAP2,SMARCC1,YBX1,ANXA2,ABCF1,NCAM2,PLD3,ALDH5A1,SNAP25,ATP9A,CACNB1,NAP…
TF	Factor: SP2; motif: GNNGGGGGCGGGGSN	TF:M03807	4.1185e-09	8.38526	8415	764	421	19722	FLNA,MYO5A,NES,PARP1,GCN1,KIF21B,HNRNPU,HK1,CTNNA1,VIM,DICER1,NASP,ACTN1,VCL,PTBP2,CAD,DDX3X,SEC16A,EIF4G1,EPHB2,AGRN,MTHFD1,EIF3C,EPB41L3,PTBP1,DDX6,VGF,CYFIP1,TNPO3,XPO5,NUP210,RACK1,ATP6V0A1,GLDC,GMPS,IGF2BP3,CLCN6,MSN,NUP93,VDAC1,PHGDH,USP11,RBBP4,MSH6,SLC3A2,PACS1,PAICS,TLN1,RPL4,RCN1,EEF1D,ZMYM3,GSTP1,RCC2,CNTNAP2,SMARCC1,YBX1,ANXA2,NCAM2,SNAP25,ATP9A,CACNB1,FARSB,NAP1L1,PREPL,ELAVL3,PCDH9,…
TF	Factor: FLI-1; motif: NAYTTCCGGT; match class: 1	TF:M08913_1	4.39032e-09	8.3575	3055	764	192	19722	PARP1,GCN1,HK1,NASP,EIF4G1,HNRNPA2B1,PTBP1,TNPO3,RACK1,NCBP1,CLCN6,VDAC1,PHGDH,MSH2,USP11,RBBP4,EEF1D,MCM7,SMARCC1,SERBP1,DDX21,ABCF1,PLD3,PCDH9,SLC12A2,NUDC,SERPINH1,EIF3M,ACAA1,LIMCH1,EIF3I,TRIM46,PCM1,SEC24A,MCM5,EIF2S1,SMARCD1,RPL6,EIF3F,CLINT1,RPS3A,AP3B1,CNN3,RAB1B,METAP2,UFL1,RPS12,EIF3H,SHOC2,ARFGAP1,ELAC2,HARS2,STAT3,EIF2A,RPS14,TXLNA,TSNAX,DNAJC5,ADO,ZRANB2,PRKCB,NOP2,PTGES3,PYCR2,VWA5A…
TF	Factor: FLI-1; motif: NAYTTCCGGT	TF:M08913	4.90147e-09	8.30967	8322	764	417	19722	MYO5A,PARP1,GCN1,SND1,HK1,UPF1,DICER1,NASP,ACTN1,SEC16A,GOT2,EIF4G1,HNRNPA2B1,AGRN,EIF3C,PTBP1,TF,TNPO3,RACK1,GMPS,NCBP1,CLCN6,VAC14,VDAC1,PHGDH,MSH2,USP11,SYMPK,RBBP4,TLN1,RPL4,RCN1,EEF1D,RCC2,MCM7,CNTNAP2,MAGED2,SMARCC1,SERBP1,YBX1,DDX21,ABCF1,PLD3,ALDH5A1,CACNB1,NAP1L1,PREPL,PCDH9,SLC12A2,TJP1,SIN3A,NUDC,MCM4,SERPINH1,EIF3M,ACAA1,LIMCH1,EIF3I,TRIM46,PCM1,SEPHS1,RPA1,SEC24A,EPB41L2,DIAPH1,RPL5,…
TF	Factor: PEA3; motif: NACCGGAAGTN	TF:M11430	5.6903e-09	8.24486	10865	764	514	19722	MYO5A,NES,PARP1,GCN1,SND1,HK1,UPF1,DICER1,EIF3A,NASP,ACTN1,VCL,SEC16A,EIF4G1,HNRNPA2B1,AGRN,EIF3C,EPB41L3,ACSL4,ANXA6,PTBP1,TF,TNPO3,XPO5,RACK1,ATP6V0A1,GLDC,GMPS,NCBP1,CLCN6,MSN,VAC14,VDAC1,PHGDH,MSH2,USP11,SYMPK,RBBP4,MSH6,SLC3A2,TLN1,RPL4,RCN1,EEF1D,MCM7,CNTNAP2,MAGED2,SMARCC1,SERBP1,YBX1,DDX21,ABCF1,PLD3,ALDH5A1,CACNB1,FARSB,PCDH17,PREPL,PCDH9,MCM3,PRDX1,SLC12A2,TJP1,SIN3A,NUDC,MCM4,SERPINH1,…
TF	Factor: TIEG1; motif: NCCCNSNCCCCGCCCCC	TF:M12351	6.16973e-09	8.20973	12302	764	566	19722	FLNA,MYO5A,CLASP2,NES,PARP1,GCN1,KIF21B,HNRNPU,HK1,CTNNA1,VIM,DICER1,JUP,EIF3A,NASP,ACTN1,VCL,PTBP2,CAD,DDX3X,SEC16A,GOT2,EIF4G1,HNRNPA2B1,EPHB2,AGRN,MTHFD1,EIF3C,EPB41L3,ACSL4,ANXA6,PTBP1,TF,DDX6,VGF,CYFIP1,TNPO3,XPO5,NUP210,ATP6V0A1,ATL1,GLDC,GMPS,H2AFY2,IGF2BP3,CLCN6,TOP2A,MSN,NUP93,VAC14,VDAC1,PHGDH,USP11,RBBP4,MSH6,SLC3A2,PACS1,PAICS,TLN1,RPL4,RCN1,EEF1D,ZMYM3,GSTP1,RCC2,MCM7,CNTNAP2,MAGED2,…
TF	Factor: E2F-1; motif: TTTGGCGCCAAA; match class: 1	TF:M04516_1	6.28908e-09	8.20141	10227	764	490	19722	FLNA,MYO5A,CLASP2,NES,PARP1,KIF21B,SND1,HNRNPU,HK1,UPF1,VIM,JUP,EIF3A,NASP,ACTN1,VCL,PTBP2,CAD,DDX3X,SEC16A,EIF4G1,HNRNPA2B1,EPHB2,AGRN,MTHFD1,EPB41L3,IPO7,ANXA6,PTBP1,TF,DDX6,CYFIP1,TNPO3,XPO5,NUP210,RACK1,ATL1,GLDC,GMPS,H2AFY2,CLCN6,TOP2A,VDAC1,PHGDH,USP11,SYMPK,RBBP4,MSH6,SLC3A2,TLN1,RCN1,ZMYM3,GSTP1,MCM7,RRM1,SMARCC1,SERBP1,DDX21,ANXA2,ABCF1,NCAM2,PLD3,ALDH5A1,SNAP25,ATP9A,CACNB1,NAP1L1,PCDH1…
TF	Factor: AP-2gamma:Elk-1; motif: NGCCKNRGGSGRCGGAAGTG; match class: 1	TF:M08441_1	6.94036e-09	8.15862	12761	764	582	19722	MYO5A,CLASP2,NES,PARP1,GCN1,KIF21B,SND1,HNRNPU,HK1,UPF1,VIM,DICER1,EIF3A,NASP,ACTN1,VCL,PTBP2,CAD,DDX3X,SEC16A,GOT2,EIF4G1,HNRNPA2B1,EPHB2,AGRN,MTHFD1,EPB41L3,IPO7,ACSL4,PTBP1,DDX6,VGF,CYFIP1,XPO5,NUP210,RACK1,ATP6V0A1,ATL1,GLDC,GMPS,NCBP1,H2AFY2,IGF2BP3,CLCN6,TOP2A,MSN,VAC14,VDAC1,PHGDH,USP11,SYMPK,RBBP4,MSH6,SLC3A2,PACS1,PAICS,RPL4,RCN1,EEF1D,GSTP1,RCC2,MCM7,CNTNAP2,MAGED2,SMARCC1,YBX1,DDX21,AN…
TF	Factor: Kaiso; motif: TCTCGCGAG	TF:M04691	7.14449e-09	8.14603	15113	764	661	19722	FLNA,MYO5A,NES,PARP1,KIF21B,SND1,HNRNPU,CTNNA1,VIM,DICER1,JUP,EIF3A,NASP,ACTN1,VCL,PTBP2,CAD,DDX3X,SEC16A,GOT2,EIF4G1,HNRNPA2B1,EPHB2,AGRN,MTHFD1,EIF3C,EPB41L3,IPO7,ACSL4,ANXA6,PTBP1,TF,DDX6,VGF,CYFIP1,TNPO3,XPO5,NUP210,RACK1,ATP6V0A1,ATL1,GLDC,GMPS,NCBP1,H2AFY2,IGF2BP3,CLCN6,TOP2A,MSN,NUP93,VAC14,VDAC1,PHGDH,USP11,SYMPK,RBBP4,MSH6,SLC3A2,PACS1,PAICS,TLN1,RPL4,RCN1,EEF1D,ZMYM3,GSTP1,RCC2,MCM7,SMA…
TF	Factor: ERG; motif: ACCGGAARTN	TF:M03975	8.22657e-09	8.08478	10002	764	481	19722	FLNA,MYO5A,PARP1,GCN1,SND1,HK1,UPF1,VIM,EIF3A,NASP,ACTN1,DDX3X,SEC16A,GOT2,EIF4G1,HNRNPA2B1,AGRN,EIF3C,EPB41L3,IPO7,ACSL4,ANXA6,PTBP1,TF,TNPO3,RACK1,ATP6V0A1,GMPS,NCBP1,CLCN6,NUP93,VDAC1,PHGDH,MSH2,USP11,SYMPK,RBBP4,MSH6,SLC3A2,RPL4,RCN1,EEF1D,RCC2,MCM7,CNTNAP2,MAGED2,SMARCC1,SERBP1,YBX1,DDX21,ABCF1,PLD3,ALDH5A1,CACNB1,NAP1L1,PREPL,MYT1,PCDH9,MCM3,SLC12A2,TJP1,SIN3A,NUDC,MCM4,SERPINH1,EIF3M,SOD1,…
TF	Factor: E2F-1:TBR2; motif: NGGTGNNANGGCGCNNTNNCRNNN; match class: 1	TF:M08523_1	8.58142e-09	8.06644	7423	764	380	19722	FLNA,MYO5A,PARP1,SND1,HK1,CTNNA1,UPF1,DICER1,EIF3A,ACTN1,VCL,PTBP2,CAD,DDX3X,SEC16A,GOT2,EIF4G1,HNRNPA2B1,EPHB2,AGRN,EIF3C,EPB41L3,IPO7,ANXA6,VGF,CYFIP1,TNPO3,XPO5,NUP210,ATP6V0A1,GLDC,H2AFY2,IGF2BP3,NUP93,VDAC1,PHGDH,MSH2,SYMPK,SLC3A2,PACS1,PAICS,TLN1,RCN1,EEF1D,ZMYM3,MCM7,YBX1,PLD3,ATP9A,CACNB1,PREPL,PRDX1,SLC12A2,TJP1,PEPD,MCM4,IQSEC1,SSB,MCM6,GIGYF2,SOD1,ACAA1,LIMCH1,KPNA2,SHROOM2,CACNA2D1,EI…
TF	Factor: ER81; motif: RCCGGAARYN	TF:M02065	9.6831e-09	8.01399	12550	764	574	19722	FLNA,MYO5A,PARP1,GCN1,SND1,HK1,CTNNA1,UPF1,VIM,DICER1,EIF3A,NASP,ACTN1,VCL,PTBP2,DDX3X,SEC16A,GOT2,EIF4G1,HNRNPA2B1,AGRN,MTHFD1,EIF3C,EPB41L3,ACSL4,PTBP1,TF,VGF,TNPO3,XPO5,NUP210,RACK1,GMPS,NCBP1,H2AFY2,IGF2BP3,CLCN6,TOP2A,MSN,VAC14,VDAC1,PHGDH,MSH2,USP11,SYMPK,RBBP4,MSH6,SLC3A2,PACS1,PAICS,TLN1,RPL4,RCN1,EEF1D,RCC2,MCM7,CNTNAP2,MAGED2,RRM1,SMARCC1,SERBP1,YBX1,DDX21,ABCF1,PLD3,ALDH5A1,CACNB1,NAP1…
TF	Factor: ZIC4; motif: NNCCNCCCRYNGYGN	TF:M12227	1.15761e-08	7.93644	11063	764	520	19722	MYO5A,CLASP2,NES,PARP1,GCN1,KIF21B,HNRNPU,HK1,CTNNA1,UPF1,VIM,JUP,EIF3A,NASP,ACTN1,VCL,PTBP2,DDX3X,SEC16A,EIF4G1,HNRNPA2B1,EPHB2,AGRN,EPB41L3,IPO7,ANXA6,DDX6,VGF,CYFIP1,XPO5,NUP210,RACK1,ATL1,GLDC,GMPS,H2AFY2,IGF2BP3,CLCN6,TOP2A,MSN,VDAC1,PHGDH,USP11,SYMPK,RBBP4,MSH6,PACS1,PAICS,TLN1,RPL4,RCN1,EEF1D,GSTP1,RCC2,RRM1,SMARCC1,SERBP1,YBX1,NCAM2,ALDH5A1,ATP9A,CACNB1,NAP1L1,PREPL,ELAVL3,PCDH9,MCM3,PRDX…
TF	Factor: TAFII250; motif: RARRWGGCGGMGGNGR	TF:M10086	1.19317e-08	7.9233	9262	764	452	19722	FLNA,MYO5A,CLASP2,GCN1,KIF21B,SND1,HNRNPU,HK1,CTNNA1,UPF1,VIM,DICER1,EIF3A,NASP,ACTN1,PTBP2,CAD,DDX3X,SEC16A,GOT2,EIF4G1,HNRNPA2B1,AGRN,MTHFD1,EIF3C,EPB41L3,ACSL4,PTBP1,TF,DDX6,VGF,XPO5,NUP210,RACK1,ATL1,GLDC,GMPS,H2AFY2,IGF2BP3,CLCN6,VAC14,PHGDH,USP11,SYMPK,MSH6,SLC3A2,PAICS,TLN1,RCN1,EEF1D,GSTP1,RCC2,MCM7,CNTNAP2,RRM1,SMARCC1,SERBP1,YBX1,ANXA2,NCAM2,ALDH5A1,ATP9A,CACNB1,NAP1L1,PCDH17,ELAVL3,SLC…
TF	Factor: RUNX2; motif: NRACCGCAAACCGCAN	TF:M04106	1.22404e-08	7.9122	13833	764	618	19722	FLNA,CLASP2,NES,PARP1,GCN1,KIF21B,SND1,HNRNPU,HK1,CTNNA1,UPF1,VIM,DICER1,JUP,EIF3A,ACTN1,VCL,PTBP2,CAD,DDX3X,SEC16A,GOT2,EIF4G1,HNRNPA2B1,EPHB2,AGRN,MTHFD1,EIF3C,EPB41L3,IPO7,ACSL4,ANXA6,PTBP1,DDX6,VGF,CYFIP1,XPO5,NUP210,RACK1,ATP6V0A1,ATL1,GLDC,GMPS,NCBP1,H2AFY2,IGF2BP3,CLCN6,TOP2A,MSN,NUP93,VAC14,VDAC1,PHGDH,MSH2,USP11,SYMPK,MSH6,SLC3A2,PACS1,PAICS,TLN1,RPL4,RCN1,EEF1D,ZMYM3,GSTP1,RCC2,MCM7,CNT…
TF	Factor: Egr-1; motif: NGCGTGCGY	TF:M04950	1.34121e-08	7.8725	10935	764	515	19722	FLNA,NES,PARP1,GCN1,KIF21B,SND1,HNRNPU,HK1,CTNNA1,UPF1,DICER1,JUP,EIF3A,NASP,ACTN1,VCL,PTBP2,DDX3X,GOT2,HNRNPA2B1,EPHB2,AGRN,MTHFD1,EIF3C,ACSL4,ANXA6,PTBP1,VGF,CYFIP1,TNPO3,XPO5,NUP210,RACK1,ATP6V0A1,GLDC,GMPS,NCBP1,H2AFY2,IGF2BP3,CLCN6,TOP2A,VAC14,VDAC1,MSH2,SYMPK,RBBP4,MSH6,SLC3A2,PACS1,PAICS,TLN1,RCN1,EEF1D,RCC2,MCM7,CNTNAP2,MAGED2,RRM1,SMARCC1,SERBP1,YBX1,DDX21,ANXA2,ABCF1,ALDH5A1,SNAP25,ATP9…
TF	Factor: c-Ets-1; motif: NNNRCCGGAWRYNNNN	TF:M01078	1.35951e-08	7.86662	7544	764	384	19722	NES,PARP1,GCN1,SND1,HK1,UPF1,DICER1,EIF3A,NASP,ACTN1,SEC16A,EIF4G1,HNRNPA2B1,AGRN,EIF3C,PTBP1,TNPO3,XPO5,RACK1,ATP6V0A1,GMPS,NCBP1,CLCN6,VAC14,VDAC1,PHGDH,MSH2,USP11,SYMPK,RBBP4,MSH6,TLN1,RPL4,EEF1D,MCM7,MAGED2,SMARCC1,SERBP1,YBX1,DDX21,ABCF1,PLD3,ALDH5A1,FARSB,PREPL,PCDH9,MCM3,SLC12A2,TJP1,NUDC,SERPINH1,EIF3M,ACAA1,LIMCH1,SHROOM2,EIF3I,TRIM46,PCM1,SEC24A,EPB41L2,DIAPH1,RPL5,MCM5,EIF2S1,SMARCD1,R…
TF	Factor: RUNX2; motif: NRACCGCAAACCGCAN; match class: 1	TF:M04106_1	1.3713e-08	7.86287	8372	764	417	19722	FLNA,PARP1,KIF21B,HNRNPU,CTNNA1,UPF1,VIM,DICER1,ACTN1,PTBP2,CAD,DDX3X,SEC16A,GOT2,EIF4G1,HNRNPA2B1,EPHB2,AGRN,EPB41L3,IPO7,ACSL4,ANXA6,DDX6,CYFIP1,XPO5,NUP210,RACK1,ATL1,GLDC,GMPS,NCBP1,IGF2BP3,CLCN6,TOP2A,MSN,VAC14,VDAC1,PHGDH,MSH2,USP11,SYMPK,MSH6,PACS1,PAICS,TLN1,RPL4,EEF1D,ZMYM3,GSTP1,RCC2,MCM7,MAGED2,SMARCC1,YBX1,DDX21,PLD3,SNAP25,ATP9A,MYT1,ELAVL3,PCDH9,SLC12A2,TJP1,SIN3A,NUDC,PEPD,MCM4,IQS…
TF	Factor: KLF3; motif: NNNNNNGGGCGGGGCNNGN	TF:M09970	1.66879e-08	7.7776	7728	764	391	19722	FLNA,MYO5A,NES,PARP1,GCN1,KIF21B,HNRNPU,CTNNA1,NASP,ACTN1,VCL,PTBP2,CAD,DDX3X,SEC16A,EIF4G1,HNRNPA2B1,EPHB2,AGRN,MTHFD1,EPB41L3,PTBP1,DDX6,VGF,CYFIP1,XPO5,NUP210,RACK1,ATP6V0A1,GLDC,GMPS,IGF2BP3,CLCN6,MSN,NUP93,VDAC1,USP11,SYMPK,MSH6,SLC3A2,PACS1,TLN1,RPL4,EEF1D,RCC2,MCM7,CNTNAP2,MAGED2,SMARCC1,ANXA2,ABCF1,NCAM2,SNAP25,ATP9A,CACNB1,FARSB,NAP1L1,PCDH9,PRDX1,TJP1,PEPD,IQSEC1,MCM6,GIGYF2,SOD1,LIMCH1…
TF	Factor: Sp1; motif: NNGGGGCGGGGNN; match class: 1	TF:M00932_1	1.72882e-08	7.76225	6047	764	322	19722	FLNA,MYO5A,NES,PARP1,KIF21B,HNRNPU,CTNNA1,NASP,ACTN1,VCL,CAD,SEC16A,EIF4G1,HNRNPA2B1,EPHB2,AGRN,MTHFD1,EIF3C,EPB41L3,PTBP1,DDX6,VGF,CYFIP1,TNPO3,RACK1,ATP6V0A1,GLDC,CLCN6,MSN,NUP93,VDAC1,PHGDH,USP11,RBBP4,MSH6,PACS1,PAICS,TLN1,EEF1D,ZMYM3,GSTP1,RCC2,CNTNAP2,MAGED2,SMARCC1,YBX1,ANXA2,SNAP25,ATP9A,CACNB1,FARSB,NAP1L1,PREPL,ELAVL3,TJP1,SIN3A,PEPD,IQSEC1,MCM6,GIGYF2,SOD1,ACAA1,LIMCH1,SHROOM2,EIF3I,RS…
TF	Factor: E2F-1; motif: TTTGGCGCCAAA	TF:M04516	1.73104e-08	7.76169	11383	764	531	19722	FLNA,MYO5A,CLASP2,NES,PARP1,GCN1,KIF21B,SND1,HNRNPU,HK1,UPF1,VIM,JUP,EIF3A,NASP,ACTN1,VCL,PTBP2,CAD,DDX3X,SEC16A,EIF4G1,HNRNPA2B1,EPHB2,AGRN,MTHFD1,EIF3C,EPB41L3,IPO7,ANXA6,PTBP1,TF,DDX6,CYFIP1,TNPO3,XPO5,NUP210,RACK1,ATL1,GLDC,GMPS,H2AFY2,CLCN6,TOP2A,NUP93,VDAC1,PHGDH,USP11,SYMPK,RBBP4,MSH6,SLC3A2,TLN1,RCN1,ZMYM3,GSTP1,MCM7,MAGED2,RRM1,SMARCC1,SERBP1,YBX1,DDX21,ANXA2,ABCF1,NCAM2,PLD3,ALDH5A1,SNA…
TF	Factor: Elf-1; motif: ACTTCCGGG; match class: 1	TF:M04714_1	1.76405e-08	7.75349	2659	764	171	19722	PARP1,GCN1,SND1,NASP,EIF4G1,HNRNPA2B1,PTBP1,TNPO3,RACK1,NCBP1,CLCN6,VDAC1,PHGDH,MSH2,RBBP4,EEF1D,MCM7,SMARCC1,SERBP1,PLD3,SLC12A2,SERPINH1,EIF3M,ACAA1,LIMCH1,EIF3I,TRIM46,PCM1,SEC24A,DIAPH1,MCM5,EIF2S1,SMARCD1,RPL6,CLINT1,RAB3C,RPS3A,AP3B1,RAB1B,UFL1,EIF3H,SHOC2,ARFGAP1,ELAC2,HARS2,EIF2A,CACYBP,RPS14,RAB9B,TSNAX,DNAJC5,ADO,ZRANB2,NOP2,SYT11,PYCR2,VWA5A,LRRFIP2,ZFPL1,BTF3L4,NIFK,ARMT1,LIN28A,DDI2,…
TF	Factor: BTEB3; motif: CCNNSCCNSCCCCKCCCCC	TF:M09826	1.79564e-08	7.74578	11467	764	534	19722	FLNA,MYO5A,NES,PARP1,KIF21B,SND1,HNRNPU,HK1,CTNNA1,VIM,DICER1,JUP,NASP,ACTN1,VCL,CAD,DDX3X,SEC16A,GOT2,EIF4G1,HNRNPA2B1,EPHB2,AGRN,MTHFD1,EIF3C,EPB41L3,ACSL4,ANXA6,PTBP1,DDX6,VGF,CYFIP1,TNPO3,XPO5,NUP210,ATP6V0A1,ATL1,GLDC,GMPS,NCBP1,H2AFY2,IGF2BP3,CLCN6,TOP2A,MSN,NUP93,VAC14,VDAC1,PHGDH,USP11,RBBP4,MSH6,SLC3A2,PACS1,PAICS,TLN1,RCN1,EEF1D,ZMYM3,GSTP1,RCC2,MCM7,CNTNAP2,MAGED2,SMARCC1,SERBP1,YBX1,A…
TF	Factor: sp4; motif: NNGNARGRGGCGGRGCNNRR; match class: 1	TF:M10072_1	2.19003e-08	7.65955	6225	764	329	19722	FLNA,MYO5A,NES,PARP1,KIF21B,SND1,HNRNPU,CTNNA1,DICER1,JUP,NASP,ACTN1,VCL,PTBP2,CAD,DDX3X,SEC16A,EIF4G1,HNRNPA2B1,EPHB2,AGRN,EIF3C,EPB41L3,PTBP1,DDX6,XPO5,ATP6V0A1,GMPS,CLCN6,MSN,NUP93,VDAC1,PHGDH,USP11,RBBP4,MSH6,PACS1,PAICS,TLN1,EEF1D,ZMYM3,GSTP1,CNTNAP2,YBX1,ANXA2,NCAM2,ALDH5A1,SNAP25,ATP9A,CACNB1,NAP1L1,ELAVL3,TJP1,SIN3A,PEPD,MCM4,IQSEC1,IRF2BPL,MCM6,GIGYF2,SOD1,LIMCH1,SHROOM2,CACNA2D1,EIF3I,R…
TF	Factor: meis1:Elf-1; motif: NTGCCGGAAGTN; match class: 1	TF:M08377_1	2.36571e-08	7.62604	5051	764	279	19722	MYO5A,PARP1,GCN1,SND1,HK1,UPF1,ACTN1,DDX3X,SEC16A,HNRNPA2B1,AGRN,MTHFD1,EPB41L3,ACSL4,PTBP1,VGF,TNPO3,GMPS,NCBP1,MSN,VAC14,PHGDH,USP11,SYMPK,RBBP4,MSH6,SLC3A2,PACS1,RPL4,EEF1D,MCM7,RRM1,SMARCC1,SERBP1,DDX21,NCAM2,NAP1L1,PCDH17,PREPL,PCDH9,PRDX1,SLC12A2,TJP1,NUDC,EIF3M,MCM6,ACAA1,TRIM46,PCM1,SEC24A,EPB41L2,EIF2S1,MAT2A,TUBG1,FTH1,PCDH7,PDP1,SIRT2,EIF3F,CLPTM1,PCDHA6,RAB3C,AK2,RPS3A,TBCC,RAB1B,UFL1…
TF	Factor: E2F; motif: TTTSGCGS; match class: 1	TF:M00427_1	2.48399e-08	7.60485	3831	764	225	19722	FLNA,CLASP2,HNRNPU,CTNNA1,UPF1,VIM,EIF3A,NASP,PTBP2,CAD,DDX3X,EIF4G1,HNRNPA2B1,AGRN,MTHFD1,EPB41L3,IPO7,ANXA6,TNPO3,NUP210,ATL1,GMPS,CLCN6,MSH2,SYMPK,RBBP4,MSH6,RPL4,EEF1D,MCM7,RRM1,SERBP1,DDX21,ANXA2,ATP9A,NAP1L1,ATP6V1C1,MCM3,TJP1,SIN3A,MCM4,IQSEC1,MCM6,GIGYF2,KPNA2,EIF3I,RSF1,PCM1,PHIP,SEPHS1,RPA1,EPB41L2,KDM3B,MCM5,EIF2S1,MAT2A,EPHB1,MCM2,RPL6,PCDH7,SMARCE1,ABHD12,CLIC1,PSAT1,PHF6,RPL7A,USP48…
TF	Factor: Erm; motif: NNSCGGAWGYN	TF:M11424	2.50596e-08	7.60103	8149	764	407	19722	PARP1,GCN1,SND1,HK1,UPF1,DICER1,EIF3A,NASP,ACTN1,VCL,SEC16A,HNRNPA2B1,AGRN,EIF3C,EPB41L3,PTBP1,TF,VGF,TNPO3,XPO5,NUP210,RACK1,GMPS,NCBP1,CLCN6,TOP2A,MSN,VAC14,VDAC1,PHGDH,MSH2,USP11,RBBP4,MSH6,PAICS,EEF1D,MCM7,CNTNAP2,MAGED2,SMARCC1,SERBP1,YBX1,DDX21,ABCF1,PLD3,PCDH17,PCDH9,MCM3,SLC12A2,TJP1,NUDC,SERPINH1,EIF3M,MCM6,ACAA1,LIMCH1,SHROOM2,EIF3I,TRIM46,PCM1,SEC24A,EPB41L2,DIAPH1,RPL5,KDM3B,MCM5,EIF2…
TF	Factor: ERG; motif: ACCGGAART; match class: 1	TF:M01752_1	2.93756e-08	7.53201	3705	764	219	19722	PARP1,GCN1,SND1,HK1,NASP,SEC16A,EIF4G1,HNRNPA2B1,PTBP1,TNPO3,RACK1,NCBP1,CLCN6,VDAC1,PHGDH,MSH2,USP11,RBBP4,RPL4,EEF1D,MCM7,SMARCC1,SERBP1,DDX21,ABCF1,PLD3,PCDH9,MCM3,SLC12A2,NUDC,SERPINH1,EIF3M,ACAA1,LIMCH1,EIF3I,TRIM46,PCM1,SEC24A,RPL5,MCM5,EIF2S1,SMARCD1,RPL6,TRIM33,ADSL,EIF3F,CLINT1,RAB3C,RPS3A,AP3B1,CNN3,RAB1B,METAP2,UFL1,RPS12,EIF3H,SHOC2,ARFGAP1,ELAC2,HARS2,CDC73,EIF2A,MAT2B,CACYBP,RPL12,R…
TF	Factor: Pax-5; motif: RRMSWGANWYCTNRAGCGKRACSRYNSM	TF:M00144	2.94692e-08	7.53063	13205	764	595	19722	FLNA,MYO5A,CLASP2,NES,PARP1,GCN1,SND1,HNRNPU,HK1,CTNNA1,UPF1,DICER1,JUP,EIF3A,ACTN1,VCL,CAD,SEC16A,GOT2,HNRNPA2B1,EPHB2,AGRN,MTHFD1,EIF3C,IPO7,ACSL4,ANXA6,PTBP1,DDX6,VGF,CYFIP1,TNPO3,NUP210,RACK1,ATP6V0A1,ATL1,GLDC,GMPS,NCBP1,H2AFY2,TOP2A,MSN,VAC14,VDAC1,PHGDH,USP11,SYMPK,RBBP4,MSH6,PAICS,RPL4,RCN1,EEF1D,ZMYM3,GSTP1,RCC2,MCM7,CNTNAP2,MAGED2,RRM1,SMARCC1,SERBP1,YBX1,DDX21,ANXA2,NCAM2,PLD3,ALDH5A1,…
TF	Factor: Fli-1; motif: ACCGGAAGYN	TF:M02073	3.34188e-08	7.47601	5839	764	312	19722	PARP1,GCN1,SND1,HK1,UPF1,NASP,SEC16A,EIF4G1,AGRN,EIF3C,ANXA6,PTBP1,TNPO3,RACK1,ATP6V0A1,NCBP1,CLCN6,PHGDH,MSH2,USP11,SYMPK,SLC3A2,RPL4,EEF1D,MCM7,CNTNAP2,MAGED2,SMARCC1,SERBP1,YBX1,DDX21,ABCF1,PLD3,CACNB1,PREPL,MYT1,SLC12A2,SIN3A,NUDC,SERPINH1,EIF3M,ACAA1,LIMCH1,EIF3I,TRIM46,PCM1,SEC24A,RPL5,EIF2S1,SMARCD1,RPL6,TRIM33,FTH1,PDP1,ABHD12,AQR,USP48,CLPTM1,APPL1,SMARCAD1,EXOSC10,RAB3C,RPS3A,AP3B1,TBCC…
TF	Factor: E2F; motif: NCSCGCSAAAN	TF:M00919	3.37136e-08	7.47219	6149	764	325	19722	FLNA,CLASP2,PARP1,GCN1,HNRNPU,CTNNA1,UPF1,VIM,EIF3A,NASP,VCL,PTBP2,EIF4G1,HNRNPA2B1,EPHB2,MTHFD1,EIF3C,EPB41L3,IPO7,DDX6,CYFIP1,XPO5,NUP210,RACK1,ATP6V0A1,GMPS,CLCN6,VAC14,PHGDH,SYMPK,RBBP4,MSH6,SLC3A2,PAICS,TLN1,RPL4,RCN1,EEF1D,RCC2,MCM7,SMARCC1,SERBP1,YBX1,DDX21,NCAM2,PLD3,ATP9A,CACNB1,NAP1L1,PCDH17,ELAVL3,ATP6V1C1,MCM3,SIN3A,MCM4,SERPINH1,IQSEC1,MCM6,LIMCH1,KPNA2,PCM1,PHIP,ATP2B2,SEPHS1,RPA1,M…
TF	Factor: KROX; motif: CCCGCCCCCRCCCC	TF:M00982	3.56242e-08	7.44826	7815	764	393	19722	FLNA,MYO5A,CLASP2,KIF21B,HNRNPU,HK1,CTNNA1,VIM,DICER1,NASP,ACTN1,VCL,PTBP2,CAD,DDX3X,SEC16A,EIF4G1,EPHB2,AGRN,EPB41L3,ACSL4,PTBP1,DDX6,VGF,CYFIP1,TNPO3,XPO5,NUP210,ATP6V0A1,GLDC,GMPS,IGF2BP3,CLCN6,TOP2A,MSN,NUP93,VAC14,VDAC1,PHGDH,MSH2,USP11,SYMPK,MSH6,SLC3A2,PACS1,PAICS,RCN1,EEF1D,ZMYM3,RCC2,MCM7,CNTNAP2,RRM1,SMARCC1,SERBP1,YBX1,NCAM2,ALDH5A1,SNAP25,ATP9A,CACNB1,NAP1L1,PREPL,ELAVL3,PCDH9,TJP1,PE…
TF	Factor: c-ets-2; motif: ACCGGAWRTN	TF:M02064	4.17408e-08	7.37944	10939	764	513	19722	MYO5A,NES,PARP1,GCN1,KIF21B,SND1,HK1,UPF1,EIF3A,NASP,ACTN1,VCL,DDX3X,SEC16A,GOT2,EIF4G1,HNRNPA2B1,AGRN,MTHFD1,EIF3C,IPO7,ACSL4,ANXA6,PTBP1,CYFIP1,TNPO3,RACK1,ATP6V0A1,GLDC,GMPS,NCBP1,CLCN6,MSN,NUP93,VDAC1,PHGDH,MSH2,USP11,SYMPK,RBBP4,MSH6,SLC3A2,PACS1,TLN1,RPL4,RCN1,EEF1D,MCM7,MAGED2,SMARCC1,SERBP1,YBX1,DDX21,ABCF1,PLD3,ALDH5A1,CACNB1,FARSB,PREPL,MYT1,PCDH9,ATP6V1C1,MCM3,SLC12A2,TJP1,SIN3A,NUDC,M…
TF	Factor: Elf-1; motif: ACTTCCGGG	TF:M04714	4.18771e-08	7.37802	7798	764	392	19722	PARP1,GCN1,SND1,HK1,UPF1,DICER1,NASP,ACTN1,SEC16A,EIF4G1,HNRNPA2B1,AGRN,EIF3C,EPB41L3,PTBP1,TF,TNPO3,XPO5,RACK1,GMPS,NCBP1,CLCN6,MSN,VAC14,VDAC1,PHGDH,MSH2,USP11,SYMPK,RBBP4,TLN1,RPL4,RCN1,EEF1D,MCM7,CNTNAP2,MAGED2,SMARCC1,SERBP1,YBX1,DDX21,ABCF1,PLD3,ALDH5A1,CACNB1,PREPL,PCDH9,MCM3,SLC12A2,TJP1,NUDC,MCM4,SERPINH1,EIF3M,ACAA1,LIMCH1,EIF3I,TRIM46,PCM1,ATP2B2,RPA1,SEC24A,EPB41L2,DIAPH1,RPL5,KDM3B,M…
TF	Factor: Sp2; motif: GGSNNGGGGGCGGGGCCNGNGS	TF:M09658	4.25596e-08	7.371	5262	764	287	19722	FLNA,MYO5A,PARP1,KIF21B,HNRNPU,CTNNA1,VIM,NASP,ACTN1,VCL,CAD,DDX3X,SEC16A,EIF4G1,EPHB2,AGRN,PTBP1,DDX6,NUP210,GLDC,GMPS,CLCN6,NUP93,USP11,MSH6,PACS1,PAICS,RCN1,EEF1D,ZMYM3,GSTP1,YBX1,ANXA2,NCAM2,SNAP25,ATP9A,CACNB1,NAP1L1,ELAVL3,PCDH9,SLC12A2,TJP1,SIN3A,PEPD,MCM4,IQSEC1,MCM6,GIGYF2,SOD1,LIMCH1,SHROOM2,CACNA2D1,RSF1,PHIP,ATP2B2,SEPHS1,EPB41L2,KDM3B,PBX1,ZMYM2,SMARCD1,MAT2A,FLNB,PDP1,ABHD12,CHN1,PH…
TF	Factor: BTEB1; motif: GGGGGCGGGGCNGSGGGNGS; match class: 1	TF:M09723_1	4.35949e-08	7.36056	6113	764	323	19722	FLNA,MYO5A,NES,PARP1,KIF21B,HNRNPU,CTNNA1,DICER1,NASP,ACTN1,VCL,PTBP2,CAD,DDX3X,SEC16A,EIF4G1,HNRNPA2B1,EPHB2,AGRN,MTHFD1,EPB41L3,PTBP1,DDX6,VGF,NUP210,ATP6V0A1,GMPS,IGF2BP3,CLCN6,MSN,NUP93,VDAC1,PHGDH,USP11,MSH6,SLC3A2,PACS1,PAICS,EEF1D,ZMYM3,RCC2,MAGED2,SMARCC1,YBX1,ANXA2,NCAM2,SNAP25,ATP9A,CACNB1,FARSB,NAP1L1,ELAVL3,PCDH9,TJP1,SIN3A,PEPD,MCM4,IQSEC1,IRF2BPL,MCM6,GIGYF2,SOD1,SHROOM2,CACNA2D1,RS…
TF	Factor: Elf-1; motif: NAMCCGGAAGTN	TF:M11447	4.61697e-08	7.33564	7703	764	388	19722	PARP1,GCN1,SND1,HK1,UPF1,DICER1,NASP,SEC16A,EIF4G1,HNRNPA2B1,AGRN,EIF3C,EPB41L3,IPO7,PTBP1,TF,TNPO3,XPO5,RACK1,GMPS,NCBP1,CLCN6,TOP2A,VAC14,VDAC1,PHGDH,MSH2,USP11,SYMPK,RBBP4,RPL4,RCN1,EEF1D,RCC2,MCM7,CNTNAP2,MAGED2,SMARCC1,SERBP1,YBX1,DDX21,ABCF1,PLD3,PCDH17,PREPL,PCDH9,SLC12A2,TJP1,NUDC,MCM4,SERPINH1,EIF3M,ACAA1,LIMCH1,EIF3I,TRIM46,PCM1,ATP2B2,SEC24A,EPB41L2,DIAPH1,RPL5,KDM3B,MCM5,EIF2S1,SMARCD…
TF	Factor: SAP-1; motif: NNCCGGAAGTGN; match class: 1	TF:M09905_1	5.14683e-08	7.28846	2989	764	185	19722	PARP1,GCN1,HK1,UPF1,NASP,ACTN1,EIF4G1,ACSL4,PTBP1,TNPO3,RACK1,NCBP1,CLCN6,VDAC1,PHGDH,MSH2,USP11,RBBP4,EEF1D,MCM7,SERBP1,PLD3,PCDH9,NUDC,SERPINH1,EIF3M,ACAA1,LIMCH1,EIF3I,TRIM46,PCM1,SEC24A,MCM5,EIF2S1,SMARCD1,RPL6,PCDH7,ADSL,CLINT1,RPS3A,AP3B1,CNN3,RAB1B,UFL1,ELAC2,HARS2,EIF2A,RPS14,TXLNA,RAB9B,TSNAX,DNAJC5,ADO,ZRANB2,IDH3G,PRKCB,NOP2,PYCR2,VWA5A,LRRFIP2,ZFPL1,NIFK,ARMT1,LIN28A,LYAR,DDI2,MRPL38,…
TF	Factor: E2F; motif: TTTSGCGSG	TF:M00918	5.15641e-08	7.28765	5575	764	300	19722	CLASP2,PARP1,GCN1,HNRNPU,CTNNA1,UPF1,VIM,EIF3A,NASP,VCL,PTBP2,EIF4G1,HNRNPA2B1,EPHB2,MTHFD1,EPB41L3,IPO7,ANXA6,DDX6,VGF,NUP210,GMPS,CLCN6,NUP93,VAC14,RBBP4,MSH6,SLC3A2,PAICS,TLN1,RPL4,RCN1,EEF1D,RCC2,MCM7,MAGED2,SERBP1,YBX1,DDX21,ANXA2,NCAM2,PLD3,ATP9A,CACNB1,NAP1L1,PCDH17,ATP6V1C1,MCM3,SIN3A,MCM4,SERPINH1,IQSEC1,EIF3M,MCM6,LIMCH1,KPNA2,PCM1,PHIP,ATP2B2,SEPHS1,RPA1,MCM5,EIF2S1,ZMYM2,SMARCD1,MAT2A…
TF	Factor: ETV4; motif: ACCGGAAGTN	TF:M03982	5.72749e-08	7.24204	6826	764	352	19722	PARP1,GCN1,SND1,HK1,UPF1,NASP,SEC16A,EIF4G1,HNRNPA2B1,AGRN,EIF3C,EPB41L3,PTBP1,TF,TNPO3,RACK1,GMPS,NCBP1,CLCN6,VDAC1,PHGDH,MSH2,USP11,SYMPK,RBBP4,EEF1D,MCM7,CNTNAP2,MAGED2,SMARCC1,SERBP1,YBX1,DDX21,ABCF1,PLD3,CACNB1,PREPL,PCDH9,MCM3,SLC12A2,TJP1,SIN3A,NUDC,MCM4,SERPINH1,EIF3M,ACAA1,LIMCH1,EIF3I,TRIM46,PCM1,SEC24A,EPB41L2,RPL5,MCM5,EIF2S1,SMARCD1,RPL6,FTH1,PDP1,AQR,SIRT2,ADSL,USP48,CLPTM1,CLINT1,S…
TF	Factor: Erg; motif: ACCGGAAGTN; match class: 1	TF:M02062_1	5.74813e-08	7.24047	2718	764	172	19722	PARP1,GCN1,HK1,NASP,SEC16A,EIF4G1,ACSL4,PTBP1,TNPO3,RACK1,ATP6V0A1,NCBP1,CLCN6,MSH2,USP11,EEF1D,MCM7,SMARCC1,SERBP1,YBX1,DDX21,ABCF1,PLD3,SLC12A2,NUDC,SERPINH1,EIF3M,ACAA1,LIMCH1,EIF3I,TRIM46,PCM1,SEC24A,MCM5,EIF2S1,SMARCD1,RPL6,ADSL,AP3B1,CNN3,METAP2,RPS12,EIF3H,SHOC2,ELAC2,HARS2,EIF2A,MAT2B,CACYBP,RPL12,RPS14,TXLNA,RBM8A,TSNAX,DNAJC5,ADO,ZRANB2,MB21D2,EIF3G,RPS7,PTGES3,PYCR2,PDE1C,VWA5A,LRRFIP2…
TF	Factor: Sp1; motif: CCCCGCCCCN; match class: 1	TF:M00933_1	6.78845e-08	7.16823	5166	764	282	19722	FLNA,MYO5A,NES,PARP1,KIF21B,HNRNPU,CTNNA1,VIM,NASP,ACTN1,VCL,CAD,DDX3X,SEC16A,EIF4G1,HNRNPA2B1,EPHB2,AGRN,MTHFD1,EIF3C,EPB41L3,PTBP1,DDX6,VGF,CYFIP1,TNPO3,ATP6V0A1,GLDC,GMPS,IGF2BP3,CLCN6,NUP93,PHGDH,USP11,RBBP4,MSH6,PACS1,EEF1D,ZMYM3,GSTP1,RCC2,CNTNAP2,SMARCC1,YBX1,ANXA2,SNAP25,ATP9A,CACNB1,NAP1L1,ELAVL3,PCDH9,TJP1,SIN3A,PEPD,IQSEC1,IRF2BPL,GIGYF2,SOD1,LIMCH1,SHROOM2,RSF1,PHIP,SEPHS1,EPB41L2,PBX…
TF	Factor: IRX2a; motif: ACRYGNNNNACRYGT	TF:M11022	7.73087e-08	7.11177	9487	764	457	19722	FLNA,CLASP2,NES,PARP1,GCN1,KIF21B,SND1,HNRNPU,HK1,CTNNA1,UPF1,VIM,DICER1,JUP,PTBP2,CAD,DDX3X,SEC16A,GOT2,EIF4G1,HNRNPA2B1,EPHB2,AGRN,MTHFD1,EIF3C,EPB41L3,ANXA6,PTBP1,DDX6,VGF,CYFIP1,XPO5,NUP210,ATL1,H2AFY2,IGF2BP3,NUP93,VAC14,VDAC1,PHGDH,SYMPK,MSH6,SLC3A2,PACS1,PAICS,RCN1,EEF1D,GSTP1,RCC2,MCM7,SMARCC1,SERBP1,YBX1,DDX21,ANXA2,NCAM2,ALDH5A1,SNAP25,ATP9A,FARSB,PCDH17,MYT1,PCDH9,SLC12A2,TJP1,SIN3A,PE…
TF	Factor: pax-6; motif: NYACGCNTSRNYGCNYN	TF:M11883	1.11434e-07	6.95298	13445	764	601	19722	FLNA,MYO5A,CLASP2,NES,PARP1,KIF21B,SND1,HK1,CTNNA1,UPF1,VIM,DICER1,JUP,EIF3A,NASP,ACTN1,VCL,PTBP2,CAD,DDX3X,SEC16A,GOT2,EIF4G1,HNRNPA2B1,EPHB2,AGRN,MTHFD1,EIF3C,EPB41L3,ACSL4,ANXA6,PTBP1,DDX6,VGF,CYFIP1,TNPO3,XPO5,NUP210,RACK1,ATP6V0A1,ATL1,GLDC,GMPS,NCBP1,IGF2BP3,CLCN6,TOP2A,NUP93,VAC14,VDAC1,PHGDH,MSH2,USP11,SYMPK,RBBP4,MSH6,SLC3A2,PACS1,PAICS,TLN1,EEF1D,GSTP1,RCC2,MCM7,CNTNAP2,RRM1,SMARCC1,SER…
TF	Factor: PEA3; motif: RCCGGAAGYN	TF:M02066	1.52556e-07	6.81657	7045	764	359	19722	PARP1,GCN1,SND1,HK1,UPF1,DICER1,NASP,SEC16A,EIF4G1,HNRNPA2B1,AGRN,EIF3C,PTBP1,TNPO3,RACK1,GMPS,NCBP1,CLCN6,VAC14,VDAC1,PHGDH,MSH2,USP11,SYMPK,RBBP4,MSH6,TLN1,RPL4,EEF1D,MCM7,MAGED2,SMARCC1,SERBP1,YBX1,DDX21,ABCF1,PLD3,CACNB1,PREPL,PCDH9,SLC12A2,TJP1,NUDC,MCM4,SERPINH1,EIF3M,ACAA1,LIMCH1,SHROOM2,EIF3I,TRIM46,PCM1,SEC24A,DIAPH1,RPL5,MCM5,EIF2S1,SMARCD1,RPL9,MAT2A,RPL6,TRIM33,FTH1,PDP1,AQR,SIRT2,ADS…
TF	Factor: ERG; motif: ACCGGAART	TF:M01752	1.62809e-07	6.78832	9474	764	455	19722	PARP1,GCN1,SND1,HK1,UPF1,DICER1,NASP,ACTN1,SEC16A,EIF4G1,HNRNPA2B1,AGRN,EIF3C,EPB41L3,IPO7,ANXA6,PTBP1,TF,TNPO3,XPO5,RACK1,ATP6V0A1,GMPS,NCBP1,CLCN6,VAC14,VDAC1,PHGDH,MSH2,USP11,SYMPK,RBBP4,MSH6,SLC3A2,TLN1,RPL4,RCN1,EEF1D,MCM7,CNTNAP2,MAGED2,SMARCC1,SERBP1,YBX1,DDX21,ABCF1,PLD3,ALDH5A1,CACNB1,PREPL,PCDH9,MCM3,SLC12A2,TJP1,SIN3A,NUDC,MCM4,SERPINH1,EIF3M,ACAA1,LIMCH1,SHROOM2,EIF3I,TRIM46,PCM1,SEPH…
TF	Factor: Sp4; motif: SCCCCKCCCCCSN	TF:M07617	1.67661e-07	6.77557	3595	764	211	19722	FLNA,HNRNPU,CTNNA1,NASP,ACTN1,DDX3X,SEC16A,HNRNPA2B1,EPHB2,AGRN,EPB41L3,PTBP1,DDX6,NUP210,ATP6V0A1,GLDC,GMPS,CLCN6,NUP93,PHGDH,USP11,RBBP4,MSH6,SLC3A2,EEF1D,MAGED2,SMARCC1,SERBP1,NCAM2,SNAP25,NAP1L1,ELAVL3,PCDH9,TJP1,PEPD,IQSEC1,IRF2BPL,MCM6,SOD1,SHROOM2,CACNA2D1,RSF1,PHIP,EPB41L2,ZMYM2,SMARCD1,FLNB,PDP1,ABHD12,CHN1,PHF6,STX1A,RPS3A,CNN3,RAB1B,MSI1,FLNC,ARFGAP1,GFPT1,VAMP2,ANK1,HMGB2,RTF1,SNX30,R…
TF	Factor: nerf; motif: NRRNSCGGAAGNRNNNN	TF:M09606	1.70638e-07	6.76792	6249	764	326	19722	PARP1,GCN1,HNRNPU,HK1,UPF1,DICER1,NASP,ACTN1,SEC16A,HNRNPA2B1,AGRN,EIF3C,PTBP1,TF,VGF,TNPO3,XPO5,RACK1,GMPS,NCBP1,H2AFY2,CLCN6,TOP2A,MSN,VAC14,VDAC1,MSH2,USP11,RBBP4,MSH6,SLC3A2,MCM7,CNTNAP2,MAGED2,RRM1,SMARCC1,SERBP1,YBX1,ABCF1,NCAM2,PCDH17,PCDH9,SLC12A2,TJP1,NUDC,EIF3M,MCM6,ACAA1,LIMCH1,SHROOM2,EIF3I,PCM1,SEC24A,DIAPH1,KDM3B,MCM5,EIF2S1,SMARCD1,RPL9,MAT2A,TUBG1,RPL6,FTH1,PDP1,SMARCE1,AQR,SIRT2,…
TF	Factor: AP-2gamma:Elk-1; motif: NGCCKNRGGSGRCGGAAGTG	TF:M08441	1.7553e-07	6.75565	16345	764	695	19722	FLNA,MYO5A,CLASP2,NES,PARP1,GCN1,KIF21B,SND1,HNRNPU,HK1,CTNNA1,UPF1,VIM,DICER1,EIF3A,NASP,ACTN1,VCL,PTBP2,CAD,DDX3X,SEC16A,GOT2,EIF4G1,HNRNPA2B1,EPHB2,AGRN,MTHFD1,EPB41L3,IPO7,ACSL4,ANXA6,PTBP1,TF,DDX6,VGF,CYFIP1,TNPO3,XPO5,NUP210,RACK1,ATP6V0A1,ATL1,GLDC,GMPS,NCBP1,H2AFY2,IGF2BP3,CLCN6,TOP2A,MSN,VAC14,VDAC1,PHGDH,USP11,SYMPK,RBBP4,MSH6,SLC3A2,PACS1,PAICS,TLN1,RPL4,RCN1,EEF1D,ZMYM3,GSTP1,RCC2,MCM…
TF	Factor: Sp3; motif: NGCCACGCCCMCN	TF:M12153	1.85687e-07	6.73122	6205	764	324	19722	FLNA,NES,HNRNPU,HK1,CTNNA1,JUP,NASP,ACTN1,VCL,PTBP2,SEC16A,EIF4G1,AGRN,EPB41L3,ACSL4,CYFIP1,XPO5,NUP210,GMPS,CLCN6,TOP2A,NUP93,VAC14,VDAC1,USP11,MSH6,PACS1,PAICS,TLN1,EEF1D,MCM7,MAGED2,SMARCC1,ANXA2,ABCF1,SNAP25,ATP9A,FARSB,NAP1L1,ELAVL3,PCDH9,TJP1,SIN3A,PEPD,MCM4,IQSEC1,MCM6,GIGYF2,SOD1,SHROOM2,CACNA2D1,RSF1,PHIP,ATP2B2,EPB41L2,ZMYM2,SMARCD1,FLNB,EPHB1,FTH1,PDP1,CLIC1,SIRT2,CLPTM1,CLINT1,EXOSC10…
TF	Factor: TIEG1; motif: NCCCNSNCCCCGCCCCC; match class: 1	TF:M12351_1	2.06126e-07	6.68587	8180	764	404	19722	FLNA,MYO5A,PARP1,KIF21B,HNRNPU,HK1,CTNNA1,VIM,DICER1,NASP,ACTN1,VCL,PTBP2,CAD,DDX3X,SEC16A,GOT2,EIF4G1,HNRNPA2B1,EPHB2,AGRN,MTHFD1,EPB41L3,ACSL4,PTBP1,DDX6,CYFIP1,XPO5,NUP210,ATL1,GLDC,GMPS,H2AFY2,IGF2BP3,CLCN6,MSN,NUP93,PHGDH,USP11,MSH6,PACS1,PAICS,RCN1,EEF1D,ZMYM3,GSTP1,RCC2,MCM7,CNTNAP2,SMARCC1,YBX1,ANXA2,ABCF1,NCAM2,ALDH5A1,SNAP25,ATP9A,CACNB1,FARSB,NAP1L1,ELAVL3,PCDH9,SLC12A2,TJP1,SIN3A,PEPD…
TF	Factor: ETV7; motif: NCCGGAANNN; match class: 1	TF:M02071_1	2.64504e-07	6.57757	4465	764	249	19722	PARP1,GCN1,HK1,UPF1,EIF3A,NASP,ACTN1,EIF4G1,HNRNPA2B1,EPB41L3,ACSL4,PTBP1,CYFIP1,TNPO3,RACK1,NCBP1,CLCN6,PHGDH,MSH2,USP11,EEF1D,MCM7,SERBP1,DDX21,PLD3,NAP1L1,PCDH9,PRDX1,SLC12A2,SIN3A,NUDC,SERPINH1,IRF2BPL,EIF3M,MCM6,ACAA1,LIMCH1,EIF3I,TRIM46,PCM1,RPA1,SEC24A,EPB41L2,MCM5,EIF2S1,SMARCD1,MAT2A,RPL6,ABHD12,ADSL,PCDHA6,RPS3A,AP3B1,CNN3,RAB1B,MSI1,RPS12,SHOC2,ELAC2,HARS2,BTF3,STAT3,EIF2A,RPL12,RPS14,…
TF	Factor: pax-6; motif: NYACGCNTSANYGCNYN; match class: 1	TF:M11881_1	3.33989e-07	6.47627	7158	764	362	19722	FLNA,CLASP2,PARP1,KIF21B,SND1,HK1,UPF1,DICER1,JUP,EIF3A,ACTN1,CAD,SEC16A,HNRNPA2B1,EPHB2,MTHFD1,EIF3C,ACSL4,PTBP1,DDX6,VGF,XPO5,NUP210,RACK1,ATP6V0A1,GLDC,GMPS,NCBP1,IGF2BP3,NUP93,VAC14,MSH2,USP11,RBBP4,MSH6,PACS1,PAICS,EEF1D,GSTP1,RCC2,MCM7,SMARCC1,SERBP1,YBX1,DDX21,ANXA2,PLD3,SNAP25,ATP9A,CACNB1,PCDH17,ELAVL3,ATP6V1C1,PRDX1,SLC12A2,TJP1,NUDC,MCM4,SERPINH1,IQSEC1,IRF2BPL,EIF3M,MCM6,GIGYF2,LIMCH1…
TF	Factor: SP1; motif: RCCMCRCCCMC	TF:M03920	3.45421e-07	6.46165	7283	764	367	19722	FLNA,MYO5A,NES,PARP1,KIF21B,HNRNPU,UPF1,JUP,NASP,ACTN1,VCL,CAD,SEC16A,AGRN,MTHFD1,DDX6,VGF,TNPO3,XPO5,NUP210,ATP6V0A1,GLDC,GMPS,H2AFY2,CLCN6,TOP2A,MSN,NUP93,VAC14,USP11,SYMPK,MSH6,SLC3A2,PAICS,RPL4,EEF1D,ZMYM3,MCM7,CNTNAP2,MAGED2,SMARCC1,YBX1,ANXA2,ABCF1,SNAP25,CACNB1,FARSB,NAP1L1,PREPL,ELAVL3,PCDH9,ATP6V1C1,TJP1,PEPD,MCM4,IQSEC1,IRF2BPL,EIF3M,MCM6,GIGYF2,SOD1,SHROOM2,EIF3I,TRIM46,RSF1,ATP2B2,EPB…
TF	Factor: Kaiso; motif: GCMGGGRGCRGS	TF:M03876	3.68135e-07	6.43399	13622	764	605	19722	FLNA,MYO5A,CLASP2,PARP1,GCN1,KIF21B,SND1,HNRNPU,HK1,CTNNA1,UPF1,VIM,DICER1,JUP,EIF3A,NASP,ACTN1,VCL,PTBP2,CAD,DDX3X,SEC16A,GOT2,EIF4G1,HNRNPA2B1,EPHB2,AGRN,EIF3C,EPB41L3,IPO7,ACSL4,ANXA6,PTBP1,TF,DDX6,VGF,CYFIP1,TNPO3,XPO5,NUP210,RACK1,ATP6V0A1,ATL1,GLDC,GMPS,NCBP1,H2AFY2,IGF2BP3,CLCN6,MSN,NUP93,VAC14,VDAC1,PHGDH,USP11,SYMPK,MSH6,SLC3A2,PACS1,PAICS,TLN1,RCN1,EEF1D,ZMYM3,GSTP1,RCC2,MCM7,CNTNAP2,MA…
TF	Factor: E2F; motif: TTTSGCGC; match class: 1	TF:M00050_1	3.70353e-07	6.43138	1875	764	128	19722	CTNNA1,VIM,NASP,HNRNPA2B1,MTHFD1,IPO7,ANXA6,XPO5,GMPS,VDAC1,MSH2,SYMPK,RBBP4,PAICS,RCN1,MCM7,RRM1,SERBP1,ANXA2,NCAM2,NAP1L1,MCM3,PRDX1,SIN3A,MCM4,IQSEC1,MCM6,LIMCH1,PHIP,ATP2B2,EPB41L2,MCM5,EIF2S1,MAT2A,MCM2,PCDH7,SIRT2,RPL7A,USP48,APPL1,CLINT1,AK2,MSI1,IPO11,CLUH,BTF3,RAB3A,RTF1,STX8,EIF2A,SLC1A4,RPA2,PCDH10,SNW1,PCNA,COG1,PDE1C,BTF3L4,ARMT1,MFF,KCTD12,RPS15,CADM2,CNBP,CDK1,RNF114,RPS18,TMX1,BOR…
TF	Factor: E2F; motif: TTTSGCGSG	TF:M00939	3.8388e-07	6.4158	6433	764	332	19722	FLNA,CLASP2,PARP1,GCN1,HNRNPU,CTNNA1,UPF1,VIM,EIF3A,NASP,VCL,PTBP2,EIF4G1,HNRNPA2B1,EPHB2,MTHFD1,EIF3C,EPB41L3,IPO7,DDX6,CYFIP1,TNPO3,XPO5,NUP210,RACK1,ATP6V0A1,GMPS,CLCN6,VAC14,SYMPK,RBBP4,MSH6,SLC3A2,PAICS,TLN1,RPL4,RCN1,EEF1D,RCC2,MCM7,SMARCC1,SERBP1,YBX1,DDX21,NCAM2,PLD3,ATP9A,CACNB1,NAP1L1,PCDH17,ELAVL3,ATP6V1C1,MCM3,SIN3A,MCM4,SERPINH1,IQSEC1,MCM6,LIMCH1,KPNA2,PCM1,PHIP,ATP2B2,SEPHS1,RPA1,M…
TF	Factor: Elk-1; motif: NNCCGGAAGTN; match class: 1	TF:M11435_1	4.41603e-07	6.35497	5745	764	303	19722	NES,PARP1,GCN1,SND1,HK1,UPF1,NASP,ACTN1,DDX3X,SEC16A,EIF4G1,HNRNPA2B1,AGRN,MTHFD1,ACSL4,PTBP1,VGF,CYFIP1,TNPO3,XPO5,RACK1,GMPS,NCBP1,CLCN6,MSN,VAC14,VDAC1,PHGDH,MSH2,USP11,SYMPK,RBBP4,SLC3A2,RPL4,EEF1D,MCM7,SMARCC1,SERBP1,YBX1,NCAM2,PLD3,PCDH9,MCM3,SLC12A2,TJP1,NUDC,SERPINH1,EIF3M,MCM6,ACAA1,LIMCH1,EIF3I,TRIM46,PCM1,ATP2B2,SEC24A,EPB41L2,DIAPH1,MCM5,EIF2S1,SMARCD1,MAT2A,TUBG1,RPL6,TRIM33,FTH1,PCD…
TF	Factor: PEA3; motif: NACCGGAAGTN; match class: 1	TF:M11430_1	4.52567e-07	6.34432	4902	764	267	19722	NES,PARP1,GCN1,SND1,HK1,UPF1,NASP,ACTN1,SEC16A,EIF4G1,HNRNPA2B1,ACSL4,ANXA6,PTBP1,TNPO3,RACK1,ATP6V0A1,GMPS,NCBP1,CLCN6,VDAC1,PHGDH,MSH2,USP11,RBBP4,RPL4,EEF1D,MCM7,MAGED2,SMARCC1,SERBP1,YBX1,DDX21,PLD3,ALDH5A1,PREPL,PCDH9,MCM3,SLC12A2,NUDC,SERPINH1,EIF3M,ACAA1,LIMCH1,EIF3I,TRIM46,PCM1,SEC24A,RPL5,MCM5,EIF2S1,SMARCD1,MAT2A,TUBG1,MCM2,RPL6,TRIM33,ADSL,EIF3F,USP48,CLINT1,RAB3C,AK2,RPS3A,AP3B1,TBCC,…
TF	Factor: E2F-1; motif: NTTTTGGCGCCAWWWN; match class: 1	TF:M11533_1	4.63916e-07	6.33356	8705	764	423	19722	FLNA,CLASP2,NES,PARP1,SND1,HNRNPU,UPF1,VIM,DICER1,JUP,EIF3A,NASP,VCL,PTBP2,EIF4G1,HNRNPA2B1,EPHB2,MTHFD1,EIF3C,EPB41L3,IPO7,ACSL4,ANXA6,PTBP1,TF,DDX6,CYFIP1,TNPO3,XPO5,NUP210,RACK1,ATL1,GMPS,NCBP1,IGF2BP3,CLCN6,TOP2A,MSN,NUP93,VAC14,VDAC1,MSH2,USP11,RBBP4,SLC3A2,PAICS,RCN1,MCM7,CNTNAP2,SMARCC1,SERBP1,YBX1,DDX21,ANXA2,ABCF1,NCAM2,PLD3,ALDH5A1,ATP9A,CACNB1,NAP1L1,ELAVL3,ATP6V1C1,MCM3,SIN3A,PEPD,SER…
TF	Factor: Elf-1; motif: NANGCGGAAGTN	TF:M11448	5.0426e-07	6.29735	7600	764	379	19722	GCN1,SND1,HNRNPU,HK1,UPF1,DICER1,NASP,ACTN1,DDX3X,SEC16A,HNRNPA2B1,AGRN,MTHFD1,EIF3C,IPO7,TF,VGF,CYFIP1,TNPO3,XPO5,NUP210,RACK1,GMPS,NCBP1,H2AFY2,CLCN6,TOP2A,MSN,VAC14,VDAC1,USP11,SYMPK,RBBP4,MSH6,SLC3A2,PAICS,TLN1,RPL4,EEF1D,RCC2,MCM7,MAGED2,RRM1,SMARCC1,SERBP1,YBX1,DDX21,ABCF1,NCAM2,ALDH5A1,PCDH17,PREPL,PCDH9,MCM3,SLC12A2,TJP1,NUDC,SERPINH1,IQSEC1,EIF3M,MCM6,ACAA1,SHROOM2,EIF3I,TRIM46,PCM1,ATP2…
TF	Factor: ETS1; motif: ACCGGAARYN; match class: 1	TF:M03977_1	5.14593e-07	6.28854	4677	764	257	19722	MYO5A,PARP1,GCN1,SND1,HK1,UPF1,EIF3A,NASP,ACTN1,SEC16A,EIF4G1,HNRNPA2B1,ACSL4,PTBP1,TNPO3,RACK1,ATP6V0A1,NCBP1,CLCN6,PHGDH,MSH2,USP11,TLN1,EEF1D,MCM7,MAGED2,SMARCC1,SERBP1,YBX1,DDX21,PLD3,NAP1L1,PCDH9,MCM3,SLC12A2,SIN3A,NUDC,SERPINH1,EIF3M,MCM6,ACAA1,LIMCH1,EIF3I,TRIM46,PCM1,RPA1,SEC24A,EPB41L2,MCM5,EIF2S1,SMARCD1,RPL6,ABHD12,AQR,ADSL,USP48,RPS3A,AP3B1,TBCC,CNN3,RAB1B,RPS12,EIF3H,SHOC2,ELAC2,HARS…
TF	Factor: Sp1; motif: NGGGGCGGGGN; match class: 1	TF:M07395_1	5.96431e-07	6.22444	6334	764	327	19722	FLNA,MYO5A,NES,PARP1,KIF21B,HNRNPU,HK1,CTNNA1,NASP,ACTN1,VCL,PTBP2,CAD,DDX3X,SEC16A,EIF4G1,HNRNPA2B1,EPHB2,AGRN,MTHFD1,EIF3C,EPB41L3,PTBP1,DDX6,VGF,CYFIP1,TNPO3,XPO5,RACK1,ATP6V0A1,GMPS,CLCN6,MSN,NUP93,VDAC1,PHGDH,USP11,MSH6,SLC3A2,PACS1,TLN1,RCN1,EEF1D,ZMYM3,GSTP1,RCC2,CNTNAP2,MAGED2,SMARCC1,ANXA2,SNAP25,ATP9A,CACNB1,NAP1L1,PREPL,SLC12A2,TJP1,SIN3A,PEPD,IQSEC1,MCM6,GIGYF2,SOD1,LIMCH1,SHROOM2,EIF…
TF	Factor: Erg; motif: NACCGGAARTN; match class: 1	TF:M11396_1	6.25951e-07	6.20346	4963	764	269	19722	PARP1,GCN1,SND1,HK1,UPF1,EIF3A,NASP,SEC16A,EIF4G1,HNRNPA2B1,MTHFD1,ACSL4,PTBP1,TNPO3,RACK1,ATP6V0A1,GMPS,NCBP1,CLCN6,VDAC1,PHGDH,MSH2,USP11,RBBP4,RPL4,EEF1D,MCM7,SMARCC1,SERBP1,YBX1,DDX21,ABCF1,PLD3,NAP1L1,PCDH9,MCM3,SLC12A2,SIN3A,NUDC,SERPINH1,EIF3M,ACAA1,LIMCH1,EIF3I,TRIM46,RSF1,PCM1,RPA1,SEC24A,MCM5,EIF2S1,SMARCD1,RPL6,AQR,ADSL,EIF3F,RPS3A,AP3B1,CNN3,RAB1B,METAP2,UFL1,RPS12,EIF3H,SHOC2,ARFGAP1…
TF	Factor: Sp1; motif: GGGGCGGGGC; match class: 1	TF:M00931_1	6.32197e-07	6.19915	5905	764	309	19722	FLNA,MYO5A,NES,PARP1,KIF21B,HNRNPU,CTNNA1,NASP,ACTN1,VCL,CAD,SEC16A,EIF4G1,EPHB2,AGRN,MTHFD1,EIF3C,EPB41L3,PTBP1,DDX6,VGF,CYFIP1,TNPO3,RACK1,ATP6V0A1,CLCN6,MSN,NUP93,VDAC1,PHGDH,USP11,SYMPK,RBBP4,MSH6,PACS1,PAICS,TLN1,RPL4,EEF1D,ZMYM3,GSTP1,RCC2,MCM7,CNTNAP2,SMARCC1,ANXA2,NCAM2,SNAP25,ATP9A,CACNB1,NAP1L1,PREPL,TJP1,SIN3A,PEPD,IQSEC1,MCM6,GIGYF2,SOD1,ACAA1,LIMCH1,SHROOM2,EIF3I,RSF1,PHIP,ATP2B2,SEP…
TF	Factor: Sp1; motif: NWRGCCACGCCCMCN	TF:M12152	6.59922e-07	6.18051	7341	764	368	19722	FLNA,CLASP2,NES,KIF21B,SND1,HNRNPU,HK1,CTNNA1,VIM,JUP,NASP,ACTN1,VCL,PTBP2,CAD,SEC16A,EIF4G1,AGRN,EIF3C,ACSL4,CYFIP1,XPO5,NUP210,ATP6V0A1,GLDC,GMPS,CLCN6,TOP2A,MSN,NUP93,VAC14,VDAC1,USP11,MSH6,SLC3A2,PACS1,TLN1,RPL4,EEF1D,RCC2,MAGED2,SMARCC1,ANXA2,ABCF1,NCAM2,PLD3,SNAP25,ATP9A,CACNB1,FARSB,NAP1L1,ELAVL3,PCDH9,TJP1,SIN3A,PEPD,MCM4,IQSEC1,EIF3M,MCM6,GIGYF2,SOD1,SHROOM2,RSF1,ATP2B2,EPB41L2,ZMYM2,SMA…
TF	Factor: SP1; motif: NCCCCKCCCCC	TF:M07226	6.63301e-07	6.17829	8292	764	406	19722	FLNA,MYO5A,NES,PARP1,KIF21B,HNRNPU,CTNNA1,UPF1,VIM,NASP,ACTN1,VCL,CAD,DDX3X,SEC16A,EIF4G1,HNRNPA2B1,EPHB2,AGRN,MTHFD1,EIF3C,EPB41L3,ANXA6,PTBP1,DDX6,VGF,CYFIP1,TNPO3,NUP210,RACK1,ATP6V0A1,GLDC,GMPS,IGF2BP3,CLCN6,TOP2A,MSN,NUP93,PHGDH,USP11,RBBP4,MSH6,SLC3A2,PACS1,PAICS,RPL4,RCN1,EEF1D,ZMYM3,GSTP1,RCC2,MAGED2,SMARCC1,SERBP1,YBX1,ANXA2,ABCF1,NCAM2,ALDH5A1,SNAP25,ATP9A,CACNB1,FARSB,NAP1L1,PREPL,ELAV…
TF	Factor: ELK-1; motif: ACCGGAAGTN	TF:M02059	7.07432e-07	6.15032	9423	764	450	19722	PARP1,GCN1,SND1,HK1,UPF1,DICER1,NASP,ACTN1,VCL,DDX3X,SEC16A,EIF4G1,HNRNPA2B1,AGRN,MTHFD1,EIF3C,EPB41L3,ACSL4,PTBP1,TF,TNPO3,XPO5,RACK1,GMPS,NCBP1,CLCN6,VAC14,VDAC1,PHGDH,MSH2,USP11,SYMPK,RBBP4,MSH6,TLN1,RPL4,RCN1,EEF1D,MCM7,CNTNAP2,MAGED2,SMARCC1,SERBP1,YBX1,DDX21,ABCF1,PLD3,ALDH5A1,CACNB1,PREPL,PCDH9,MCM3,SLC12A2,TJP1,SIN3A,NUDC,MCM4,SERPINH1,EIF3M,ACAA1,LIMCH1,SHROOM2,CACNA2D1,EIF3I,TRIM46,PCM1…
TF	Factor: Fli-1; motif: NACCGGAARTN; match class: 1	TF:M11404_1	7.4567e-07	6.12745	3171	764	189	19722	PARP1,GCN1,HK1,NASP,SEC16A,EIF4G1,HNRNPA2B1,PTBP1,TNPO3,RACK1,NCBP1,CLCN6,PHGDH,MSH2,USP11,EEF1D,MCM7,SMARCC1,SERBP1,YBX1,DDX21,ABCF1,PLD3,PCDH9,SLC12A2,NUDC,SERPINH1,EIF3M,ACAA1,LIMCH1,EIF3I,TRIM46,PCM1,SEC24A,RPL5,MCM5,EIF2S1,SMARCD1,RPL6,ADSL,EIF3F,RPS3A,AP3B1,RAB1B,METAP2,RPS12,EIF3H,SHOC2,ELAC2,HARS2,STAT3,EIF2A,RPL12,RPS14,TXLNA,RAB9B,TSNAX,DNAJC5,ZRANB2,PRKCB,RPS7,NOP2,PTGES3,PYCR2,PDE1C,V…
TF	Factor: Sp3; motif: GGGGCGGGGSNN	TF:M07615	7.53582e-07	6.12287	6807	764	346	19722	FLNA,MYO5A,NES,PARP1,KIF21B,HNRNPU,CTNNA1,NASP,ACTN1,PTBP2,CAD,DDX3X,SEC16A,EIF4G1,EPHB2,AGRN,MTHFD1,EPB41L3,DDX6,VGF,CYFIP1,TNPO3,NUP210,ATP6V0A1,GLDC,GMPS,NCBP1,CLCN6,TOP2A,NUP93,PHGDH,USP11,RBBP4,MSH6,SLC3A2,PACS1,RPL4,EEF1D,ZMYM3,GSTP1,RCC2,CNTNAP2,SMARCC1,ANXA2,ABCF1,NCAM2,SNAP25,ATP9A,CACNB1,NAP1L1,PREPL,ELAVL3,PCDH9,SLC12A2,TJP1,SIN3A,PEPD,IQSEC1,EIF3M,MCM6,GIGYF2,SOD1,ACAA1,LIMCH1,SHROOM2…
TF	Factor: Sp1; motif: CCCCGCCCCN	TF:M00933	7.82575e-07	6.10647	9715	764	461	19722	FLNA,MYO5A,NES,PARP1,KIF21B,HNRNPU,CTNNA1,VIM,DICER1,NASP,ACTN1,VCL,PTBP2,CAD,DDX3X,SEC16A,EIF4G1,HNRNPA2B1,EPHB2,AGRN,MTHFD1,EIF3C,EPB41L3,ANXA6,PTBP1,DDX6,VGF,CYFIP1,TNPO3,XPO5,NUP210,RACK1,ATP6V0A1,GLDC,GMPS,NCBP1,IGF2BP3,CLCN6,TOP2A,MSN,NUP93,PHGDH,USP11,RBBP4,MSH6,SLC3A2,PACS1,PAICS,TLN1,RPL4,RCN1,EEF1D,ZMYM3,GSTP1,RCC2,CNTNAP2,MAGED2,SMARCC1,SERBP1,YBX1,ANXA2,ABCF1,NCAM2,ALDH5A1,SNAP25,ATP9…
TF	Factor: CHD2; motif: TCTCGCGAG; match class: 1	TF:M04710_1	8.12896e-07	6.08997	11477	764	527	19722	MYO5A,NES,PARP1,KIF21B,SND1,HNRNPU,HK1,CTNNA1,VIM,DICER1,EIF3A,ACTN1,VCL,PTBP2,CAD,DDX3X,SEC16A,HNRNPA2B1,EPHB2,AGRN,MTHFD1,EIF3C,ACSL4,PTBP1,TF,DDX6,VGF,CYFIP1,TNPO3,XPO5,NUP210,RACK1,GLDC,GMPS,NCBP1,H2AFY2,IGF2BP3,CLCN6,TOP2A,NUP93,VAC14,VDAC1,PHGDH,USP11,SYMPK,RBBP4,MSH6,SLC3A2,PACS1,PAICS,TLN1,RPL4,RCN1,ZMYM3,GSTP1,RCC2,CNTNAP2,SMARCC1,SERBP1,YBX1,DDX21,ANXA2,ABCF1,NCAM2,PLD3,ALDH5A1,SNAP25,A…
TF	Factor: Egr-1; motif: GCGGGGGCGG	TF:M01873	8.18613e-07	6.08692	6738	764	343	19722	MYO5A,CLASP2,KIF21B,HNRNPU,HK1,CTNNA1,UPF1,VIM,DICER1,ACTN1,VCL,PTBP2,CAD,DDX3X,SEC16A,EIF4G1,HNRNPA2B1,EPHB2,AGRN,EPB41L3,ACSL4,ANXA6,PTBP1,DDX6,CYFIP1,TNPO3,XPO5,NUP210,ATP6V0A1,GLDC,NCBP1,IGF2BP3,CLCN6,MSN,VDAC1,USP11,MSH6,PACS1,PAICS,RCN1,EEF1D,ZMYM3,RCC2,MCM7,CNTNAP2,SMARCC1,SERBP1,YBX1,NCAM2,ALDH5A1,SNAP25,ATP9A,CACNB1,NAP1L1,PREPL,PCDH9,PRDX1,TJP1,SIN3A,IQSEC1,SSB,MCM6,GIGYF2,SOD1,LIMCH1,S…
TF	Factor: PEA3; motif: NACCGGAAGTN; match class: 1	TF:M11427_1	8.25234e-07	6.08342	4606	764	253	19722	PARP1,GCN1,SND1,HK1,NASP,SEC16A,EIF4G1,HNRNPA2B1,ACSL4,ANXA6,PTBP1,TNPO3,RACK1,ATP6V0A1,NCBP1,CLCN6,VAC14,VDAC1,PHGDH,MSH2,USP11,RBBP4,RPL4,EEF1D,MCM7,SMARCC1,SERBP1,YBX1,PLD3,ALDH5A1,PREPL,PCDH9,MCM3,SERPINH1,EIF3M,ACAA1,LIMCH1,EIF3I,TRIM46,PCM1,SEC24A,RPL5,MCM5,EIF2S1,SMARCD1,MAT2A,TUBG1,MCM2,RPL6,TRIM33,ADSL,USP48,CLINT1,RAB3C,AK2,RPS3A,AP3B1,TBCC,CNN3,RAB1B,UFL1,RPS12,EIF3H,SHOC2,ARFGAP1,ELAC…
TF	Factor: Sp1; motif: NGGGGGCGGGGYN; match class: 1	TF:M00196_1	8.43124e-07	6.07411	5919	764	309	19722	FLNA,MYO5A,NES,PARP1,KIF21B,HNRNPU,CTNNA1,NASP,ACTN1,VCL,CAD,SEC16A,EIF4G1,HNRNPA2B1,EPHB2,AGRN,MTHFD1,EIF3C,EPB41L3,PTBP1,DDX6,CYFIP1,TNPO3,XPO5,RACK1,ATP6V0A1,GMPS,CLCN6,MSN,NUP93,VDAC1,PHGDH,USP11,MSH6,PACS1,TLN1,RCN1,EEF1D,ZMYM3,GSTP1,RCC2,CNTNAP2,MAGED2,SMARCC1,ANXA2,SNAP25,ATP9A,CACNB1,NAP1L1,PREPL,TJP1,SIN3A,PEPD,IQSEC1,MCM6,GIGYF2,SOD1,LIMCH1,SHROOM2,EIF3I,RSF1,PHIP,ATP2B2,SEPHS1,RPA1,EPB…
TF	Factor: GCMa:Erg; motif: ATGCGGGCGGAARKG; match class: 1	TF:M08487_1	8.69807e-07	6.06058	8790	764	425	19722	FLNA,CLASP2,NES,PARP1,GCN1,KIF21B,SND1,HK1,CTNNA1,DICER1,NASP,ACTN1,PTBP2,DDX3X,GOT2,EIF4G1,HNRNPA2B1,EPHB2,AGRN,EPB41L3,ANXA6,PTBP1,TF,DDX6,VGF,XPO5,NUP210,ATL1,GMPS,H2AFY2,IGF2BP3,CLCN6,NUP93,VDAC1,PHGDH,USP11,SYMPK,MSH6,PACS1,PAICS,RCN1,ZMYM3,GSTP1,MCM7,RRM1,SMARCC1,YBX1,ANXA2,NCAM2,SNAP25,ATP9A,CACNB1,NAP1L1,PCDH17,PREPL,MYT1,ELAVL3,PCDH9,ATP6V1C1,PRDX1,TJP1,SIN3A,IQSEC1,SSB,IRF2BPL,MCM6,SOD1…
TF	Factor: Erg; motif: NACCGGATATCCGGTN	TF:M11393	8.8695e-07	6.0521	14105	764	620	19722	MYO5A,CLASP2,NES,PARP1,GCN1,KIF21B,SND1,HNRNPU,HK1,CTNNA1,UPF1,VIM,JUP,EIF3A,NASP,ACTN1,VCL,PTBP2,DDX3X,SEC16A,GOT2,EIF4G1,HNRNPA2B1,AGRN,MTHFD1,EIF3C,IPO7,EIF4G3,ACSL4,ANXA6,PTBP1,TF,DDX6,VGF,CYFIP1,TNPO3,XPO5,NUP210,RACK1,ATP6V0A1,ATL1,GLDC,GMPS,NCBP1,H2AFY2,IGF2BP3,CLCN6,TOP2A,VDAC1,MSH2,SYMPK,RBBP4,MSH6,SLC3A2,PACS1,PAICS,TLN1,RPL4,EEF1D,MCM7,CNTNAP2,RRM1,SMARCC1,SERBP1,DDX21,ANXA2,ABCF1,NCAM…
TF	Factor: Fli-1; motif: NACCGGAARTN; match class: 1	TF:M11400_1	9.37526e-07	6.02802	4201	764	235	19722	PARP1,GCN1,SND1,HK1,UPF1,EIF3A,NASP,SEC16A,EIF4G1,HNRNPA2B1,ACSL4,PTBP1,TNPO3,RACK1,NCBP1,CLCN6,PHGDH,MSH2,USP11,EEF1D,MCM7,SMARCC1,SERBP1,YBX1,DDX21,ABCF1,PLD3,NAP1L1,PCDH9,MCM3,SLC12A2,SIN3A,NUDC,SERPINH1,EIF3M,ACAA1,LIMCH1,EIF3I,TRIM46,PCM1,RPA1,SEC24A,MCM5,EIF2S1,SMARCD1,RPL6,AQR,SIRT2,ADSL,EIF3F,RPS3A,AP3B1,CNN3,RAB1B,METAP2,RPS12,EIF3H,SHOC2,ELAC2,HARS2,STAT3,EIF2A,RPL12,RPS14,TXLNA,RAB9B,S…
TF	Factor: Elk-1; motif: NRSCGGAAGNN	TF:M11434	1.11966e-06	5.95091	8219	764	402	19722	MYO5A,PARP1,GCN1,SND1,HNRNPU,HK1,UPF1,DICER1,NASP,ACTN1,VCL,DDX3X,SEC16A,HNRNPA2B1,AGRN,MTHFD1,EIF3C,PTBP1,VGF,TNPO3,XPO5,RACK1,ATL1,GMPS,NCBP1,CLCN6,TOP2A,VAC14,VDAC1,PHGDH,MSH2,USP11,SYMPK,RBBP4,MSH6,SLC3A2,TLN1,RPL4,EEF1D,MCM7,MAGED2,RRM1,SMARCC1,SERBP1,DDX21,ABCF1,PLD3,ALDH5A1,PCDH17,PCDH9,SLC12A2,TJP1,NUDC,SERPINH1,EIF3M,MCM6,ACAA1,LIMCH1,SHROOM2,EIF3I,TRIM46,PCM1,SEC24A,EPB41L2,DIAPH1,RPL5,…
TF	Factor: Erg; motif: NACCGGAARYN; match class: 1	TF:M11392_1	1.2131e-06	5.9161	3233	764	191	19722	PARP1,GCN1,HK1,UPF1,NASP,EIF4G1,HNRNPA2B1,ACSL4,PTBP1,TNPO3,RACK1,NCBP1,CLCN6,MSH2,USP11,EEF1D,MCM7,SMARCC1,SERBP1,DDX21,ABCF1,PLD3,NAP1L1,PCDH9,SLC12A2,NUDC,SERPINH1,EIF3M,ACAA1,LIMCH1,EIF3I,TRIM46,PCM1,SEC24A,MCM5,EIF2S1,SMARCD1,RPL6,AP3B1,METAP2,RPS12,EIF3H,SHOC2,ELAC2,HARS2,STAT3,EIF2A,RPL12,RPS14,TXLNA,SNW1,TSNAX,DNAJC5,ZRANB2,IDH3G,PRKCB,RPS7,PTGES3,PYCR2,PDE1C,VWA5A,LRRFIP2,ZFPL1,NIFK,ARMT…
TF	Factor: ESE-1; motif: NSMGGAARTN; match class: 1	TF:M02055_1	1.31075e-06	5.88248	2176	764	141	19722	EIF4G1,HNRNPA2B1,MTHFD1,PTBP1,TNPO3,RACK1,NCBP1,MSH2,RBBP4,SLC3A2,MCM7,ABCF1,PLD3,EIF3M,ACAA1,EIF3I,TRIM46,PCM1,ATP2B2,SEC24A,DIAPH1,RPL5,KDM3B,MCM5,EIF2S1,SMARCE1,CLINT1,METAP2,UFL1,EIF3H,ARFGAP1,GFPT1,ELAC2,HARS2,TMED9,EIF2A,RPL12,RPS14,NUP35,TSNAX,DNAJC5,ZRANB2,PRKCB,SYT11,PYCR2,VWA5A,LRRFIP2,PLIN3,BTF3L4,NIFK,TAGLN2,TMEM126A,DDI2,SMC4,TFIP11,RPS21,RNF220,RPS18,NEK9,HSBP1,BORCS6,DGUOK,DHX8,ATA…
TF	Factor: ESE-1; motif: NSMGGAARTN; match class: 1	TF:M01214_1	1.31075e-06	5.88248	2176	764	141	19722	EIF4G1,HNRNPA2B1,MTHFD1,PTBP1,TNPO3,RACK1,NCBP1,MSH2,RBBP4,SLC3A2,MCM7,ABCF1,PLD3,EIF3M,ACAA1,EIF3I,TRIM46,PCM1,ATP2B2,SEC24A,DIAPH1,RPL5,KDM3B,MCM5,EIF2S1,SMARCE1,CLINT1,METAP2,UFL1,EIF3H,ARFGAP1,GFPT1,ELAC2,HARS2,TMED9,EIF2A,RPL12,RPS14,NUP35,TSNAX,DNAJC5,ZRANB2,PRKCB,SYT11,PYCR2,VWA5A,LRRFIP2,PLIN3,BTF3L4,NIFK,TAGLN2,TMEM126A,DDI2,SMC4,TFIP11,RPS21,RNF220,RPS18,NEK9,HSBP1,BORCS6,DGUOK,DHX8,ATA…
TF	Factor: PEA3; motif: RCCGGAAGYN; match class: 1	TF:M02066_1	1.48222e-06	5.82909	2283	764	146	19722	PARP1,GCN1,HK1,NASP,EIF4G1,PTBP1,TNPO3,RACK1,NCBP1,CLCN6,VDAC1,MSH2,RBBP4,RPL4,EEF1D,MCM7,SMARCC1,SERBP1,PLD3,PCDH9,NUDC,SERPINH1,EIF3M,ACAA1,LIMCH1,EIF3I,TRIM46,PCM1,SEC24A,MCM5,EIF2S1,SMARCD1,RPL6,RPS3A,AP3B1,UFL1,EIF3H,SHOC2,ARFGAP1,ELAC2,HARS2,EIF2A,MAT2B,CACYBP,RPS14,TXLNA,TSNAX,DNAJC5,ZRANB2,EIF3G,PYCR2,VWA5A,LRRFIP2,BTF3L4,NIFK,ARMT1,TFIP11,RPS21,RNF220,TMEM87A,RPS18,NEK9,RFC2,HSBP1,DGUOK,…
TF	Factor: ELF4; motif: NCCGGAARTN	TF:M02056	1.53903e-06	5.81275	5332	764	283	19722	MYO5A,SND1,HK1,DICER1,NASP,ACTN1,SEC16A,GOT2,EIF4G1,HNRNPA2B1,AGRN,MTHFD1,EIF3C,TNPO3,XPO5,RACK1,NCBP1,VAC14,VDAC1,PHGDH,MSH2,USP11,SYMPK,RBBP4,RCN1,EEF1D,MCM7,MAGED2,RRM1,SERBP1,YBX1,DDX21,ABCF1,ALDH5A1,CACNB1,PREPL,PCDH9,NUDC,MCM4,EIF3M,ACAA1,EIF3I,TRIM46,PCM1,SEPHS1,RPA1,SEC24A,DIAPH1,KDM3B,MCM5,EIF2S1,SMARCD1,RPL9,MAT2A,RPL6,TRIM33,AQR,ADSL,EIF3F,CLPTM1,PCDHA6,CLINT1,SMARCAD1,RPS3A,AP3B1,CNN3…
TF	Factor: KLF15; motif: NCCMCGCCCMCN	TF:M12158	1.80383e-06	5.7438	11088	764	511	19722	FLNA,MYO5A,CLASP2,NES,KIF21B,HNRNPU,HK1,CTNNA1,UPF1,VIM,JUP,EIF3A,NASP,ACTN1,VCL,PTBP2,DDX3X,SEC16A,GOT2,EIF4G1,HNRNPA2B1,EPHB2,AGRN,EIF3C,EPB41L3,IPO7,ACSL4,PTBP1,DDX6,VGF,CYFIP1,TNPO3,XPO5,NUP210,ATP6V0A1,GLDC,GMPS,H2AFY2,IGF2BP3,CLCN6,TOP2A,MSN,NUP93,VAC14,VDAC1,PHGDH,MSH2,USP11,MSH6,SLC3A2,PACS1,PAICS,TLN1,EEF1D,ZMYM3,GSTP1,MCM7,MAGED2,SMARCC1,SERBP1,YBX1,ANXA2,ABCF1,NCAM2,SNAP25,ATP9A,CACNB1…
TF	Factor: E2F-1; motif: NTTSGCGG; match class: 1	TF:M00430_1	2.08077e-06	5.68178	2524	764	157	19722	GCN1,HNRNPU,VIM,NASP,PTBP2,DDX3X,EIF4G1,HNRNPA2B1,AGRN,MTHFD1,EPB41L3,NUP210,ATP6V0A1,ATL1,GMPS,CLCN6,PHGDH,RBBP4,TLN1,RPL4,EEF1D,RCC2,MCM7,ATP9A,SLC12A2,TJP1,SIN3A,IQSEC1,MCM6,KPNA2,EIF3I,RSF1,KDM3B,MCM5,EPHB1,RPL6,SMARCE1,USP48,CLINT1,SMARCAD1,PPP1R8,AKT3,FAM171A1,ACOT9,ARFGAP1,GFPT1,IPO11,CDC73,CLUH,BTF3,HMGB2,RAB3A,EIF2A,CACYBP,RPA2,RPL12,SH3GLB1,BCAT1,PCDH10,ADO,MB21D2,BSDC1,IDH3G,THNSL1,PTG…
TF	Factor: E2F-1; motif: TTTSGCGCGMNR; match class: 1	TF:M00516_1	2.15996e-06	5.66555	2069	764	135	19722	FLNA,CTNNA1,VIM,NASP,HNRNPA2B1,MTHFD1,EIF3C,EPB41L3,IPO7,XPO5,NUP210,CLCN6,SYMPK,RBBP4,EEF1D,MCM7,SERBP1,PLD3,CACNB1,NAP1L1,ATP6V1C1,MCM3,SIN3A,MCM4,IQSEC1,MCM6,GIGYF2,KPNA2,SHROOM2,PCM1,SEPHS1,MCM5,EIF2S1,MAT2A,EPHB1,MCM2,ABHD12,PSAT1,PHF6,RPL7A,CLPTM1,PPP1R8,CNN3,MSI1,RPS12,IPO11,BTF3,HMGB2,RTF1,CACYBP,SLC1A4,RPA2,SH3GLB1,RPS14,PCDH10,SNW1,IDH3A,ARMT1,TIMM9,EXOSC2,RPS15,LIN28A,HOXB5,RPS21,FKBP1…
TF	Factor: GABPalpha; motif: RCCGGAWRYN	TF:M02074	2.3451e-06	5.62984	4607	764	251	19722	MYO5A,SND1,HK1,UPF1,NASP,SEC16A,GOT2,EIF4G1,HNRNPA2B1,AGRN,EIF3C,PTBP1,TNPO3,RACK1,NCBP1,CLCN6,MSH2,USP11,SYMPK,EEF1D,MCM7,MAGED2,SERBP1,YBX1,DDX21,ABCF1,PLD3,CACNB1,PREPL,PCDH9,SLC12A2,SIN3A,NUDC,MCM4,SERPINH1,EIF3M,ACAA1,EIF3I,TRIM46,PCM1,SEPHS1,SEC24A,MCM5,EIF2S1,SMARCD1,RPL6,ABHD12,AQR,EIF3F,CLPTM1,SMARCAD1,EXOSC10,RAB3C,AP3B1,METAP2,RPS12,EIF3H,SHOC2,ARFGAP1,ELAC2,HARS2,CDC73,TMED9,BTF3,STAT…
TF	Factor: SP4; motif: NWRGCCACGCCCMCTYN	TF:M03922	2.56036e-06	5.5917	6046	764	312	19722	CLASP2,NES,KIF21B,SND1,HNRNPU,HK1,CTNNA1,JUP,NASP,VCL,PTBP2,SEC16A,EIF4G1,AGRN,XPO5,NUP210,ATP6V0A1,GMPS,CLCN6,TOP2A,MSN,NUP93,VAC14,USP11,MSH6,PACS1,TLN1,RPL4,EEF1D,SMARCC1,ANXA2,ABCF1,NCAM2,PLD3,SNAP25,ATP9A,FARSB,NAP1L1,ELAVL3,PCDH9,TJP1,PEPD,MCM4,IQSEC1,EIF3M,MCM6,GIGYF2,SOD1,SHROOM2,RSF1,ATP2B2,EPB41L2,NRP1,ZMYM2,SMARCD1,FLNB,EPHB1,PDP1,SMARCE1,CLIC1,CHN1,SIRT2,CLPTM1,EXOSC10,RPS3A,TBCC,NSD2…
TF	Factor: ZBP89; motif: CCCCKCCCCCNN	TF:M07397	2.67806e-06	5.57218	7143	764	357	19722	FLNA,PARP1,KIF21B,HNRNPU,CTNNA1,VIM,NASP,ACTN1,VCL,DDX3X,SEC16A,EIF4G1,HNRNPA2B1,EPHB2,AGRN,EIF3C,EPB41L3,ANXA6,PTBP1,DDX6,VGF,CYFIP1,TNPO3,NUP210,ATP6V0A1,GLDC,GMPS,IGF2BP3,CLCN6,TOP2A,MSN,NUP93,PHGDH,USP11,RBBP4,MSH6,SLC3A2,PACS1,RCN1,EEF1D,ZMYM3,GSTP1,RCC2,MCM7,MAGED2,SMARCC1,SERBP1,YBX1,ABCF1,NCAM2,SNAP25,ATP9A,CACNB1,FARSB,NAP1L1,PCDH17,PREPL,ELAVL3,PCDH9,MCM3,SLC12A2,TJP1,SIN3A,PEPD,SERPINH…
TF	Factor: ESE-1; motif: NWTRCGGAWGCN; match class: 1	TF:M11382_1	2.77155e-06	5.55728	4112	764	229	19722	PARP1,GCN1,SND1,HK1,UPF1,ACTN1,HNRNPA2B1,MTHFD1,EPB41L3,ACSL4,VGF,CYFIP1,TNPO3,RACK1,GMPS,CLCN6,MSN,VAC14,PHGDH,USP11,SYMPK,SLC3A2,PACS1,PAICS,RPL4,EEF1D,MCM7,SMARCC1,NCAM2,ALDH5A1,PCDH17,PCDH9,MCM3,SLC12A2,SERPINH1,EIF3M,ACAA1,LIMCH1,EIF3I,PCM1,EIF2S1,MAT2A,TUBG1,RPL6,PCDH7,ABHD12,CLIC1,ADSL,EIF3F,CLPTM1,CLINT1,RAB3C,AP3B1,CNN3,RPS12,EIF3H,SHOC2,ARFGAP1,GFPT1,ELAC2,HARS2,RAB3A,EIF2A,MAT2B,CACYBP…
TF	Factor: BTEB2; motif: GCCCCRCCCH	TF:M07409	2.9018e-06	5.53733	5198	764	276	19722	MYO5A,NES,PARP1,KIF21B,HNRNPU,UPF1,NASP,ACTN1,CAD,SEC16A,EPHB2,AGRN,MTHFD1,TF,VGF,TNPO3,NUP210,ATP6V0A1,GMPS,NCBP1,IGF2BP3,CLCN6,MSN,NUP93,USP11,MSH6,SLC3A2,RPL4,EEF1D,ZMYM3,MAGED2,SMARCC1,YBX1,ANXA2,SNAP25,CACNB1,FARSB,NAP1L1,ELAVL3,PCDH9,TJP1,PEPD,IQSEC1,EIF3M,MCM6,SOD1,SHROOM2,TRIM46,RSF1,ATP2B2,EPB41L2,SMARCD1,MAT2A,FLNB,FTH1,PDP1,SMARCE1,ABHD12,PRPH,PSAT1,ADSL,CLPTM1,EXOSC10,STX1A,RPS3A,TBCC…
TF	Factor: E2F-1; motif: NTTTCGCGCS; match class: 1	TF:M00940_1	3.03548e-06	5.51777	2643	764	162	19722	FLNA,CLASP2,NES,UPF1,NASP,ACTN1,PTBP2,HNRNPA2B1,AGRN,MTHFD1,PTBP1,DDX6,CYFIP1,NUP210,GMPS,NCBP1,H2AFY2,MSN,VAC14,MSH2,SYMPK,RBBP4,PAICS,EEF1D,ZMYM3,MCM7,RRM1,SERBP1,DDX21,ATP9A,NAP1L1,MCM3,SIN3A,MCM4,IQSEC1,MCM6,LIMCH1,KPNA2,RSF1,PHIP,ATP2B2,EPB41L2,RPL5,MCM5,EIF2S1,EPHB1,MCM2,PCDH7,PDP1,ABHD12,CLIC1,PSAT1,SIRT2,RPL7A,APPL1,PPP1R8,AK2,RPS3A,NSD2,CNN3,RAB1A,MSI1,ARFGAP1,ANK1,BTF3,HMGB2,EIF2A,RPA2,…
TF	Factor: GABP-alpha; motif: CTTCCK; match class: 1	TF:M01660_1	3.24041e-06	5.4894	5133	764	273	19722	PARP1,GCN1,SND1,HNRNPU,HK1,UPF1,NASP,ACTN1,DDX3X,SEC16A,HNRNPA2B1,AGRN,MTHFD1,ACSL4,PTBP1,VGF,CYFIP1,TNPO3,XPO5,RACK1,GMPS,NCBP1,CLCN6,MSN,VAC14,VDAC1,USP11,SYMPK,RBBP4,SLC3A2,EEF1D,MCM7,SMARCC1,SERBP1,NCAM2,PLD3,SLC12A2,TJP1,NUDC,SERPINH1,EIF3M,MCM6,ACAA1,LIMCH1,EIF3I,TRIM46,PCM1,ATP2B2,SEC24A,EPB41L2,DIAPH1,MCM5,EIF2S1,MAT2A,RPL6,TRIM33,FTH1,PCDH7,PDP1,SIRT2,ADSL,EIF3F,CLPTM1,CLINT1,RAB3C,RPS3A…
TF	Factor: FLI1; motif: ACCGGAARTN; match class: 1	TF:M03988_1	3.68771e-06	5.43324	2950	764	176	19722	PARP1,GCN1,HK1,NASP,EIF4G1,HNRNPA2B1,PTBP1,TNPO3,RACK1,NCBP1,CLCN6,PHGDH,MSH2,USP11,EEF1D,MCM7,SMARCC1,SERBP1,DDX21,ABCF1,PLD3,PCDH9,SLC12A2,NUDC,SERPINH1,EIF3M,ACAA1,LIMCH1,EIF3I,TRIM46,PCM1,SEC24A,RPL5,MCM5,EIF2S1,SMARCD1,RPL6,EIF3F,RPS3A,AP3B1,RAB1B,METAP2,RPS12,EIF3H,SHOC2,ELAC2,HARS2,STAT3,EIF2A,RPL12,RPS14,TXLNA,TSNAX,DNAJC5,ZRANB2,PRKCB,RPS7,NOP2,PTGES3,PYCR2,PDE1C,VWA5A,LRRFIP2,ZFPL1,BTF3…
TF	Factor: SP1; motif: CCCCKCCCCC	TF:M02281	4.05655e-06	5.39184	6480	764	329	19722	FLNA,PARP1,KIF21B,HNRNPU,CTNNA1,VIM,NASP,ACTN1,VCL,DDX3X,SEC16A,EIF4G1,HNRNPA2B1,EPHB2,AGRN,EIF3C,EPB41L3,ANXA6,PTBP1,DDX6,VGF,CYFIP1,TNPO3,NUP210,ATP6V0A1,GLDC,GMPS,IGF2BP3,CLCN6,TOP2A,NUP93,PHGDH,USP11,RBBP4,MSH6,PACS1,RCN1,EEF1D,ZMYM3,GSTP1,RCC2,MAGED2,SMARCC1,SERBP1,YBX1,ABCF1,NCAM2,SNAP25,ATP9A,CACNB1,NAP1L1,PREPL,ELAVL3,PCDH9,MCM3,TJP1,SIN3A,PEPD,IQSEC1,IRF2BPL,MCM6,SOD1,LIMCH1,SHROOM2,CACN…
TF	Factor: Erg; motif: NACCGGATATCCGGTN; match class: 1	TF:M11393_1	4.21683e-06	5.37501	13665	764	602	19722	MYO5A,CLASP2,NES,PARP1,GCN1,KIF21B,SND1,HNRNPU,HK1,CTNNA1,UPF1,VIM,JUP,EIF3A,ACTN1,VCL,PTBP2,DDX3X,SEC16A,GOT2,EIF4G1,HNRNPA2B1,AGRN,MTHFD1,EIF3C,IPO7,EIF4G3,ACSL4,ANXA6,PTBP1,TF,DDX6,VGF,CYFIP1,TNPO3,XPO5,NUP210,RACK1,ATP6V0A1,ATL1,GLDC,GMPS,NCBP1,H2AFY2,IGF2BP3,CLCN6,TOP2A,VDAC1,MSH2,SYMPK,RBBP4,MSH6,SLC3A2,PACS1,PAICS,TLN1,EEF1D,MCM7,CNTNAP2,RRM1,SMARCC1,SERBP1,DDX21,ANXA2,ABCF1,NCAM2,PLD3,SNA…
TF	Factor: Elk-1; motif: NRSCGGAAGNN; match class: 1	TF:M11434_1	4.38693e-06	5.35784	2935	764	175	19722	PARP1,GCN1,SND1,HK1,UPF1,NASP,ACTN1,HNRNPA2B1,AGRN,PTBP1,TNPO3,XPO5,RACK1,GMPS,NCBP1,CLCN6,VAC14,VDAC1,USP11,RBBP4,EEF1D,MCM7,SMARCC1,SERBP1,PLD3,SLC12A2,NUDC,SERPINH1,EIF3M,ACAA1,LIMCH1,EIF3I,TRIM46,PCM1,SEC24A,MCM5,EIF2S1,RPL6,PDP1,SIRT2,ADSL,EIF3F,CLPTM1,RAB3C,RPS3A,CNN3,UFL1,EIF3H,SHOC2,ARFGAP1,ELAC2,HARS2,EIF2A,MAT2B,CACYBP,RPS14,RBM8A,TSNAX,ADO,ZRANB2,BSDC1,EIF3G,NMD3,PYCR2,COG1,DNAJB1,BTF3…
TF	Factor: ESE-1; motif: NWTRCGGAWGCN	TF:M11382	4.4795e-06	5.34877	10339	764	481	19722	NES,PARP1,GCN1,SND1,HNRNPU,HK1,UPF1,VIM,DICER1,NASP,ACTN1,VCL,DDX3X,GOT2,HNRNPA2B1,MTHFD1,EIF3C,EPB41L3,IPO7,ACSL4,ANXA6,TF,VGF,CYFIP1,TNPO3,XPO5,NUP210,RACK1,ATP6V0A1,GMPS,NCBP1,CLCN6,TOP2A,MSN,VAC14,VDAC1,PHGDH,USP11,SYMPK,RBBP4,MSH6,SLC3A2,PACS1,PAICS,RPL4,RCN1,EEF1D,RCC2,MCM7,MAGED2,SMARCC1,YBX1,NCAM2,PLD3,ALDH5A1,SNAP25,ATP9A,FARSB,NAP1L1,PCDH17,PCDH9,MCM3,PRDX1,SLC12A2,NUDC,SERPINH1,EIF3M,M…
TF	Factor: Osx; motif: CCNCCCCCNNN	TF:M07329	4.5599e-06	5.34104	6803	764	342	19722	FLNA,MYO5A,PARP1,HNRNPU,HK1,DICER1,JUP,NASP,ACTN1,VCL,DDX3X,GOT2,EIF4G1,HNRNPA2B1,EPHB2,AGRN,EPB41L3,ANXA6,PTBP1,DDX6,VGF,CYFIP1,TNPO3,NUP210,ATL1,GLDC,GMPS,NCBP1,IGF2BP3,CLCN6,NUP93,VDAC1,MSH2,USP11,MSH6,PACS1,RCN1,EEF1D,ZMYM3,GSTP1,RCC2,MCM7,CNTNAP2,MAGED2,SMARCC1,SERBP1,YBX1,ABCF1,NCAM2,ALDH5A1,SNAP25,ATP9A,CACNB1,NAP1L1,ELAVL3,PCDH9,TJP1,SIN3A,SERPINH1,IQSEC1,IRF2BPL,MCM6,GIGYF2,SOD1,LIMCH1,K…
TF	Factor: c-ets-2; motif: ACCGGAWRTN; match class: 1	TF:M02064_1	4.60947e-06	5.33635	4592	764	249	19722	GCN1,SND1,HK1,NASP,SEC16A,EIF4G1,PTBP1,TNPO3,RACK1,ATP6V0A1,GLDC,NCBP1,CLCN6,PHGDH,MSH2,USP11,RBBP4,EEF1D,MCM7,MAGED2,SMARCC1,SERBP1,YBX1,DDX21,ABCF1,PLD3,ALDH5A1,MYT1,PCDH9,SLC12A2,SIN3A,NUDC,SERPINH1,EIF3M,ACAA1,LIMCH1,EIF3I,TRIM46,PCM1,SEC24A,RPL5,EIF2S1,SMARCD1,TUBG1,EPHB1,RPL6,AQR,PHF6,ADSL,EIF3F,USP48,CLPTM1,RAB3C,AK2,RPS3A,AP3B1,TBCC,CNN3,RAB1B,METAP2,RPS12,EIF3H,DPF2,SHOC2,ARFGAP1,ELAC2,H…
TF	Factor: Sp1; motif: GGGGCGGGGC	TF:M07063	4.82279e-06	5.3167	7696	764	378	19722	FLNA,MYO5A,NES,PARP1,KIF21B,HNRNPU,CTNNA1,VIM,DICER1,NASP,ACTN1,VCL,PTBP2,CAD,DDX3X,SEC16A,EIF4G1,EPHB2,AGRN,MTHFD1,EIF3C,EPB41L3,PTBP1,DDX6,VGF,CYFIP1,TNPO3,NUP210,RACK1,ATP6V0A1,GLDC,GMPS,NCBP1,CLCN6,TOP2A,NUP93,PHGDH,USP11,RBBP4,MSH6,SLC3A2,PACS1,PAICS,RPL4,EEF1D,ZMYM3,GSTP1,RCC2,CNTNAP2,SMARCC1,ANXA2,ABCF1,NCAM2,ALDH5A1,SNAP25,ATP9A,CACNB1,NAP1L1,PREPL,ELAVL3,PCDH9,SLC12A2,TJP1,SIN3A,PEPD,IQS…
TF	Factor: Sp2; motif: GGGGCGGGG	TF:M10435	4.82279e-06	5.3167	7696	764	378	19722	FLNA,MYO5A,NES,PARP1,KIF21B,HNRNPU,CTNNA1,VIM,DICER1,NASP,ACTN1,VCL,PTBP2,CAD,DDX3X,SEC16A,EIF4G1,EPHB2,AGRN,MTHFD1,EIF3C,EPB41L3,PTBP1,DDX6,VGF,CYFIP1,TNPO3,NUP210,RACK1,ATP6V0A1,GLDC,GMPS,NCBP1,CLCN6,TOP2A,NUP93,PHGDH,USP11,RBBP4,MSH6,SLC3A2,PACS1,PAICS,RPL4,EEF1D,ZMYM3,GSTP1,RCC2,CNTNAP2,SMARCC1,ANXA2,ABCF1,NCAM2,ALDH5A1,SNAP25,ATP9A,CACNB1,NAP1L1,PREPL,ELAVL3,PCDH9,SLC12A2,TJP1,SIN3A,PEPD,IQS…
TF	Factor: AP2; motif: GCCYGSGGSN	TF:M08867	4.89172e-06	5.31054	10054	764	470	19722	FLNA,MYO5A,CLASP2,NES,PARP1,GCN1,KIF21B,HNRNPU,HK1,CTNNA1,UPF1,DICER1,JUP,NASP,ACTN1,VCL,PTBP2,DDX3X,SEC16A,GOT2,EIF4G1,EPHB2,AGRN,MTHFD1,EPB41L3,ANXA6,PTBP1,TF,DDX6,CYFIP1,NUP210,RACK1,ATP6V0A1,ATL1,GLDC,GMPS,NCBP1,H2AFY2,IGF2BP3,CLCN6,NUP93,VAC14,VDAC1,USP11,SYMPK,RBBP4,MSH6,PACS1,PAICS,TLN1,EEF1D,ZMYM3,GSTP1,RCC2,MCM7,CNTNAP2,SMARCC1,YBX1,ANXA2,ABCF1,NCAM2,ALDH5A1,SNAP25,ATP9A,CACNB1,NAP1L1,PC…
TF	Factor: EGR1; motif: NACGCCCACGCANW	TF:M03896	5.06847e-06	5.29512	6129	764	314	19722	PARP1,KIF21B,HNRNPU,HK1,CTNNA1,UPF1,DICER1,ACTN1,CAD,DDX3X,HNRNPA2B1,AGRN,EPB41L3,ACSL4,ANXA6,DDX6,VGF,CYFIP1,XPO5,NUP210,ATP6V0A1,ATL1,GLDC,H2AFY2,MSN,VDAC1,MSH2,USP11,MSH6,PACS1,PAICS,ZMYM3,RCC2,MCM7,CNTNAP2,SMARCC1,SERBP1,YBX1,NCAM2,ALDH5A1,SNAP25,ATP9A,PREPL,ELAVL3,PCDH9,ATP6V1C1,PRDX1,TJP1,IQSEC1,SSB,GIGYF2,SOD1,SHROOM2,CACNA2D1,PCM1,PHIP,SEPHS1,RPA1,EPB41L2,DIAPH1,MAT2A,FLNB,EPHB1,TRIM33,FT…
TF	Factor: E2F-2; motif: NTTTTGGCGCCAWWWN	TF:M11528	5.10478e-06	5.29202	10373	764	482	19722	FLNA,MYO5A,CLASP2,NES,PARP1,SND1,HNRNPU,HK1,UPF1,VIM,DICER1,JUP,EIF3A,NASP,VCL,PTBP2,CAD,EIF4G1,HNRNPA2B1,EPHB2,MTHFD1,EIF3C,EPB41L3,IPO7,ACSL4,ANXA6,PTBP1,TF,DDX6,VGF,CYFIP1,TNPO3,XPO5,NUP210,ATP6V0A1,ATL1,GMPS,NCBP1,CLCN6,MSN,NUP93,VAC14,VDAC1,USP11,SYMPK,RBBP4,SLC3A2,TLN1,RCC2,MCM7,CNTNAP2,MAGED2,SMARCC1,SERBP1,YBX1,DDX21,ANXA2,ABCF1,NCAM2,PLD3,ALDH5A1,ATP9A,CACNB1,FARSB,NAP1L1,PREPL,PCDH9,ATP…
TF	Factor: c-ets-1; motif: ACCGGAWGTN	TF:M02063	5.16574e-06	5.28687	7600	764	374	19722	NES,PARP1,GCN1,SND1,HK1,UPF1,DICER1,EIF3A,NASP,SEC16A,EIF4G1,AGRN,EIF3C,IPO7,ANXA6,PTBP1,TNPO3,XPO5,RACK1,ATP6V0A1,GMPS,NCBP1,CLCN6,VAC14,VDAC1,PHGDH,MSH2,USP11,SYMPK,RBBP4,MSH6,SLC3A2,TLN1,RPL4,EEF1D,MCM7,MAGED2,SMARCC1,SERBP1,YBX1,DDX21,ABCF1,PLD3,CACNB1,PREPL,PCDH9,MCM3,SLC12A2,TJP1,NUDC,MCM4,SERPINH1,EIF3M,ACAA1,LIMCH1,SHROOM2,EIF3I,TRIM46,PCM1,SEC24A,DIAPH1,RPL5,MCM5,EIF2S1,SMARCD1,RPL9,MAT2…
TF	Factor: Erg; motif: NNACCGGAARTSN	TF:M09608	5.20018e-06	5.28398	8152	764	396	19722	FLNA,MYO5A,CLASP2,KIF21B,SND1,HK1,EIF3A,NASP,ACTN1,DDX3X,SEC16A,GOT2,EIF4G1,HNRNPA2B1,AGRN,EIF3C,IPO7,ANXA6,PTBP1,TNPO3,RACK1,ATP6V0A1,GLDC,NCBP1,CLCN6,NUP93,PHGDH,MSH2,USP11,SYMPK,RBBP4,SLC3A2,PACS1,RPL4,RCN1,EEF1D,MCM7,MAGED2,SMARCC1,SERBP1,YBX1,DDX21,ABCF1,ALDH5A1,CACNB1,PREPL,MYT1,PCDH9,ATP6V1C1,PRDX1,SLC12A2,SIN3A,NUDC,MCM4,SERPINH1,EIF3M,ACAA1,LIMCH1,EIF3I,TRIM46,SEPHS1,RPA1,SEC24A,RPL5,KDM…
TF	Factor: YY1; motif: NNCGCCATTNN	TF:M03924	5.21614e-06	5.28265	10084	764	471	19722	MYO5A,CLASP2,PARP1,GCN1,KIF21B,SND1,HNRNPU,UPF1,VIM,DICER1,EIF3A,NASP,ACTN1,VCL,PTBP2,CAD,GOT2,EIF4G1,HNRNPA2B1,AGRN,MTHFD1,EIF3C,EPB41L3,IPO7,PTBP1,TF,DDX6,TNPO3,XPO5,NUP210,RACK1,ATP6V0A1,GLDC,H2AFY2,CLCN6,MSN,NUP93,MSH2,USP11,SYMPK,RBBP4,PACS1,PAICS,RPL4,RCN1,ZMYM3,GSTP1,RCC2,MCM7,RRM1,SMARCC1,YBX1,DDX21,ANXA2,ABCF1,PLD3,ALDH5A1,ATP9A,FARSB,NAP1L1,PREPL,MCM3,NUDC,PEPD,MCM4,IQSEC1,SSB,IRF2BPL,S…
TF	Factor: ELK1; motif: NACTTCCGSCGGAAGYN; match class: 1	TF:M03971_1	5.49202e-06	5.26027	7157	764	356	19722	MYO5A,CLASP2,KIF21B,SND1,HK1,CTNNA1,UPF1,JUP,PTBP2,DDX3X,SEC16A,EIF4G1,AGRN,MTHFD1,EPB41L3,ACSL4,PTBP1,CYFIP1,TNPO3,RACK1,ATL1,GMPS,NCBP1,CLCN6,NUP93,VDAC1,USP11,RBBP4,MSH6,RPL4,RCN1,EEF1D,GSTP1,MCM7,RRM1,SMARCC1,SERBP1,YBX1,DDX21,ABCF1,PLD3,ALDH5A1,SNAP25,CACNB1,NAP1L1,PCDH17,PREPL,PCDH9,PRDX1,SLC12A2,TJP1,SIN3A,SERPINH1,SHROOM2,CACNA2D1,TRIM46,RSF1,PCM1,PHIP,ATP2B2,SEPHS1,RPA1,SEC24A,EPB41L2,DI…
TF	Factor: ELK1; motif: NACTTCCGSCGGAAGYN	TF:M03971	6.15862e-06	5.21052	11293	764	516	19722	MYO5A,CLASP2,KIF21B,SND1,HNRNPU,HK1,CTNNA1,UPF1,DICER1,JUP,ACTN1,VCL,PTBP2,DDX3X,SEC16A,GOT2,EIF4G1,HNRNPA2B1,EPHB2,AGRN,MTHFD1,EPB41L3,ACSL4,PTBP1,DDX6,CYFIP1,TNPO3,XPO5,NUP210,RACK1,ATL1,GMPS,NCBP1,H2AFY2,CLCN6,TOP2A,MSN,NUP93,VAC14,VDAC1,PHGDH,USP11,SYMPK,RBBP4,MSH6,SLC3A2,PAICS,RPL4,RCN1,EEF1D,GSTP1,RCC2,MCM7,MAGED2,RRM1,SMARCC1,SERBP1,YBX1,DDX21,ABCF1,NCAM2,PLD3,ALDH5A1,SNAP25,CACNB1,FARSB,N…
TF	Factor: Sp2; motif: GYCCCGCCYCYNNNN	TF:M07129	6.19257e-06	5.20813	6260	764	319	19722	FLNA,MYO5A,NES,KIF21B,HNRNPU,CTNNA1,VIM,EIF3A,NASP,ACTN1,VCL,CAD,DDX3X,SEC16A,HNRNPA2B1,EPHB2,AGRN,MTHFD1,EIF3C,EPB41L3,PTBP1,DDX6,CYFIP1,TNPO3,NUP210,ATP6V0A1,GLDC,GMPS,H2AFY2,CLCN6,NUP93,VAC14,PHGDH,USP11,MSH6,SLC3A2,PACS1,RCN1,EEF1D,ZMYM3,GSTP1,MAGED2,ANXA2,ABCF1,NCAM2,SNAP25,ATP9A,CACNB1,NAP1L1,ELAVL3,PCDH9,ATP6V1C1,TJP1,SIN3A,PEPD,IQSEC1,MCM6,SOD1,LIMCH1,SHROOM2,CACNA2D1,RSF1,PHIP,SEPHS1,EPB…
TF	Factor: Elk-1:HOXA1; motif: ACCGGAAGTAATTA; match class: 1	TF:M08451_1	6.23624e-06	5.20508	2584	764	158	19722	GCN1,DICER1,NASP,CYFIP1,TNPO3,RACK1,NCBP1,PHGDH,RBBP4,EEF1D,MCM7,SERBP1,DDX21,NCAM2,MYT1,SERPINH1,EIF3M,ACAA1,LIMCH1,EIF3I,TRIM46,PCM1,SEC24A,RPL5,KDM3B,MCM5,EIF2S1,RPL6,CLIC1,AQR,EIF3F,PCDHA6,CLINT1,RAB3C,RPS3A,UFL1,SHOC2,ELAC2,HARS2,CDC73,TMED9,EIF2A,RPS14,PIK3C2B,SNW1,TSNAX,ZRANB2,MB21D2,CLSTN2,NMD3,SYT11,PYCR2,COG1,VWA5A,LRRFIP2,ZFPL1,ARMT1,DDI2,RPS21,PCNP,SMC2,TMEM87A,RPS18,EXD2,SNAP29,HSBP1…
TF	Factor: Sp1; motif: NWRGCCMCGCCCMCN	TF:M12151	6.38077e-06	5.19513	6821	764	342	19722	CLASP2,NES,PARP1,HNRNPU,HK1,CTNNA1,UPF1,VIM,JUP,NASP,ACTN1,PTBP2,CAD,SEC16A,EIF4G1,EPHB2,AGRN,DDX6,XPO5,NUP210,ATP6V0A1,GMPS,CLCN6,TOP2A,MSN,NUP93,VAC14,USP11,MSH6,SLC3A2,TLN1,RPL4,EEF1D,ZMYM3,MAGED2,SMARCC1,ANXA2,ABCF1,NCAM2,SNAP25,ATP9A,CACNB1,FARSB,NAP1L1,ELAVL3,PCDH9,TJP1,PEPD,MCM4,IQSEC1,EIF3M,MCM6,GIGYF2,SOD1,SHROOM2,CACNA2D1,RSF1,ATP2B2,EPB41L2,ZMYM2,SMARCD1,MAT2A,FLNB,EPHB1,TRIM33,FTH1,PD…
TF	Factor: E2F; motif: NKCGCGCSAAAN	TF:M00920	6.4895e-06	5.18779	5663	764	294	19722	FLNA,CLASP2,PARP1,GCN1,CTNNA1,UPF1,VIM,EIF3A,NASP,VCL,PTBP2,EIF4G1,HNRNPA2B1,EPHB2,MTHFD1,EIF3C,EPB41L3,IPO7,DDX6,CYFIP1,XPO5,NUP210,ATP6V0A1,GLDC,GMPS,H2AFY2,CLCN6,VAC14,PHGDH,RBBP4,MSH6,SLC3A2,TLN1,RPL4,RCN1,EEF1D,RCC2,MCM7,SMARCC1,SERBP1,YBX1,DDX21,NCAM2,PLD3,ATP9A,CACNB1,NAP1L1,PCDH17,ELAVL3,ATP6V1C1,MCM3,SIN3A,MCM4,IQSEC1,MCM6,KPNA2,PCM1,PHIP,ATP2B2,SEPHS1,RPA1,MCM5,ZMYM2,MAT2A,TUBG1,EPHB1,M…
TF	Factor: Erg; motif: NACCGGATATCCGGTN	TF:M11397	6.57487e-06	5.18211	12005	764	542	19722	MYO5A,PARP1,GCN1,KIF21B,SND1,HNRNPU,HK1,UPF1,DICER1,JUP,EIF3A,NASP,ACTN1,VCL,PTBP2,DDX3X,SEC16A,GOT2,EIF4G1,HNRNPA2B1,EPHB2,AGRN,MTHFD1,EIF3C,ACSL4,ANXA6,PTBP1,DDX6,VGF,CYFIP1,TNPO3,XPO5,RACK1,ATP6V0A1,ATL1,GMPS,NCBP1,H2AFY2,IGF2BP3,CLCN6,TOP2A,VDAC1,SYMPK,RBBP4,MSH6,PACS1,PAICS,TLN1,RPL4,EEF1D,MCM7,RRM1,SMARCC1,SERBP1,DDX21,ANXA2,NCAM2,PLD3,ATP9A,CACNB1,NAP1L1,PCDH17,PREPL,ELAVL3,PCDH9,ATP6V1C1,…
TF	Factor: c-ets-1; motif: ACCGGAWGTN; match class: 1	TF:M02063_1	6.60065e-06	5.18041	2396	764	149	19722	GCN1,HK1,NASP,SEC16A,EIF4G1,PTBP1,TNPO3,RACK1,ATP6V0A1,NCBP1,CLCN6,MSH2,USP11,RBBP4,EEF1D,MCM7,SMARCC1,SERBP1,YBX1,PLD3,SERPINH1,EIF3M,ACAA1,EIF3I,TRIM46,PCM1,SEC24A,RPL5,EIF2S1,SMARCD1,RPL6,RPS3A,AP3B1,CNN3,RAB1B,UFL1,EIF3H,SHOC2,ARFGAP1,ELAC2,HARS2,EIF2A,MAT2B,CACYBP,RPL12,RPS14,TXLNA,RBM8A,TSNAX,ZRANB2,EIF3G,PYCR2,VWA5A,LRRFIP2,BTF3L4,NIFK,ARMT1,DDI2,TFIP11,RPS21,RNF220,TMEM87A,RPS18,RFC2,HSBP…
TF	Factor: E2F-6; motif: NGGGCGGGARRNN	TF:M09895	6.79225e-06	5.16799	7765	764	380	19722	MYO5A,CLASP2,NES,GCN1,KIF21B,SND1,HNRNPU,CTNNA1,UPF1,VIM,DICER1,NASP,ACTN1,VCL,PTBP2,CAD,DDX3X,SEC16A,GOT2,EIF4G1,HNRNPA2B1,EPHB2,AGRN,MTHFD1,IPO7,PTBP1,TF,VGF,XPO5,NUP210,ATP6V0A1,GLDC,GMPS,NCBP1,TOP2A,VAC14,PHGDH,MSH2,MSH6,SLC3A2,PACS1,PAICS,RPL4,ZMYM3,GSTP1,RCC2,MCM7,CNTNAP2,MAGED2,RRM1,SMARCC1,SERBP1,SNAP25,CACNB1,FARSB,NAP1L1,PCDH17,PREPL,ELAVL3,MCM3,PRDX1,TJP1,SIN3A,NUDC,SERPINH1,IQSEC1,SOD…
TF	Factor: E2F-1; motif: NTTSGCGG	TF:M00430	6.81019e-06	5.16684	8016	764	390	19722	MYO5A,PARP1,GCN1,KIF21B,HNRNPU,CTNNA1,UPF1,VIM,DICER1,JUP,EIF3A,NASP,VCL,PTBP2,CAD,DDX3X,EIF4G1,HNRNPA2B1,EPHB2,AGRN,MTHFD1,EPB41L3,ANXA6,PTBP1,DDX6,VGF,NUP210,RACK1,ATP6V0A1,ATL1,GLDC,GMPS,CLCN6,PHGDH,RBBP4,PACS1,PAICS,TLN1,RPL4,RCN1,EEF1D,GSTP1,RCC2,MCM7,SERBP1,YBX1,DDX21,ABCF1,ALDH5A1,ATP9A,PREPL,MYT1,ELAVL3,SLC12A2,TJP1,SIN3A,NUDC,PEPD,MCM4,SERPINH1,IQSEC1,MCM6,GIGYF2,LIMCH1,KPNA2,EIF3I,RSF1,…
TF	Factor: Egr-1; motif: NNNNGCGKGGGYGGNRN	TF:M09897	6.96722e-06	5.15694	4244	764	233	19722	FLNA,MYO5A,HNRNPU,VIM,DICER1,NASP,ACTN1,VCL,PTBP2,DDX3X,EIF4G1,HNRNPA2B1,AGRN,EPB41L3,ACSL4,ANXA6,PTBP1,DDX6,CYFIP1,TNPO3,XPO5,NUP210,ATP6V0A1,ATL1,GLDC,VDAC1,MSH2,USP11,RBBP4,PACS1,EEF1D,ZMYM3,MCM7,CNTNAP2,MAGED2,YBX1,NCAM2,ALDH5A1,SNAP25,ATP9A,CACNB1,NAP1L1,SLC12A2,TJP1,IQSEC1,MCM6,GIGYF2,SOD1,KPNA2,SHROOM2,CACNA2D1,PHIP,DIAPH1,PBX1,ZMYM2,RPL6,PCDH7,PDP1,ABHD12,RPL7A,ADSL,CLPTM1,AK2,TBCC,NSD2,R…
TF	Factor: Fli-1; motif: ACCGGAAGYN; match class: 1	TF:M02073_1	7.95542e-06	5.09934	1488	764	104	19722	GCN1,SND1,HK1,NASP,EIF4G1,PTBP1,TNPO3,RACK1,ATP6V0A1,NCBP1,CLCN6,EEF1D,SERBP1,YBX1,DDX21,PLD3,SLC12A2,SERPINH1,EIF3M,ACAA1,EIF3I,TRIM46,PCM1,SEC24A,EIF2S1,SMARCD1,RPL6,RPS12,ELAC2,HARS2,RPS14,TXLNA,TSNAX,RPS7,PYCR2,PDE1C,LRRFIP2,ARMT1,EXOSC2,RPS17,TFIP11,RPS21,TMEM87A,RPS18,RFC2,HSBP1,ATAD2B,MRPL53,MAP3K7,MAPK7,RPL7L1,RPS9,RPS19,UBLCP1,HAT1,ARIH2,ASIC4,NOC2L,RPL23A,SYVN1,PRKAB1,RPS20,CHML,RFK,RAV…
TF	Factor: Elf-1; motif: NANCCGGAAGTN	TF:M11451	8.57264e-06	5.06689	6886	764	344	19722	PARP1,GCN1,SND1,HK1,UPF1,DICER1,NASP,SEC16A,EIF4G1,HNRNPA2B1,AGRN,EIF3C,EPB41L3,PTBP1,TF,TNPO3,XPO5,RACK1,GMPS,NCBP1,CLCN6,TOP2A,VAC14,VDAC1,PHGDH,MSH2,USP11,SYMPK,RBBP4,RPL4,EEF1D,MCM7,CNTNAP2,MAGED2,SMARCC1,SERBP1,YBX1,DDX21,ABCF1,PLD3,PCDH9,SLC12A2,NUDC,MCM4,SERPINH1,EIF3M,ACAA1,LIMCH1,EIF3I,TRIM46,PCM1,SEC24A,EPB41L2,DIAPH1,RPL5,KDM3B,MCM5,EIF2S1,SMARCD1,RPL9,MAT2A,RPL6,TRIM33,FTH1,PCDH7,AQR,…
TF	Factor: GKLF; motif: GCCMCRCCCNNN	TF:M01588	8.60518e-06	5.06524	8944	764	426	19722	FLNA,MYO5A,NES,PARP1,GCN1,KIF21B,HNRNPU,CTNNA1,UPF1,VIM,DICER1,JUP,NASP,ACTN1,CAD,SEC16A,EIF4G1,HNRNPA2B1,EPHB2,AGRN,MTHFD1,IPO7,ANXA6,TF,VGF,TNPO3,XPO5,NUP210,RACK1,ATP6V0A1,GMPS,NCBP1,IGF2BP3,CLCN6,MSN,NUP93,VAC14,VDAC1,USP11,MSH6,SLC3A2,PACS1,TLN1,RPL4,EEF1D,ZMYM3,RCC2,MCM7,MAGED2,SMARCC1,YBX1,ANXA2,ABCF1,SNAP25,CACNB1,FARSB,NAP1L1,ELAVL3,PCDH9,PRDX1,TJP1,PEPD,MCM4,IQSEC1,EIF3M,MCM6,GIGYF2,SOD…
TF	Factor: ESE-1; motif: NSMGGAARTN	TF:M02055	9.48296e-06	5.02306	7559	764	371	19722	CLASP2,PARP1,GCN1,SND1,UPF1,DICER1,JUP,NASP,SEC16A,EIF4G1,HNRNPA2B1,AGRN,MTHFD1,EIF3C,PTBP1,TNPO3,XPO5,NUP210,RACK1,GMPS,NCBP1,CLCN6,MSN,VAC14,VDAC1,PHGDH,MSH2,USP11,SYMPK,RBBP4,SLC3A2,TLN1,RPL4,EEF1D,MCM7,CNTNAP2,MAGED2,RRM1,SMARCC1,SERBP1,DDX21,ABCF1,PLD3,PREPL,PCDH9,ATP6V1C1,MCM3,SLC12A2,NUDC,MCM4,SERPINH1,SSB,EIF3M,ACAA1,LIMCH1,KPNA2,EIF3I,TRIM46,PCM1,ATP2B2,SEPHS1,SEC24A,DIAPH1,RPL5,NRP1,KDM…
TF	Factor: ESE-1; motif: NSMGGAARTN	TF:M01214	9.48296e-06	5.02306	7559	764	371	19722	CLASP2,PARP1,GCN1,SND1,UPF1,DICER1,JUP,NASP,SEC16A,EIF4G1,HNRNPA2B1,AGRN,MTHFD1,EIF3C,PTBP1,TNPO3,XPO5,NUP210,RACK1,GMPS,NCBP1,CLCN6,MSN,VAC14,VDAC1,PHGDH,MSH2,USP11,SYMPK,RBBP4,SLC3A2,TLN1,RPL4,EEF1D,MCM7,CNTNAP2,MAGED2,RRM1,SMARCC1,SERBP1,DDX21,ABCF1,PLD3,PREPL,PCDH9,ATP6V1C1,MCM3,SLC12A2,NUDC,MCM4,SERPINH1,SSB,EIF3M,ACAA1,LIMCH1,KPNA2,EIF3I,TRIM46,PCM1,ATP2B2,SEPHS1,SEC24A,DIAPH1,RPL5,NRP1,KDM…
TF	Factor: Erm; motif: ACCGGAAGTN	TF:M02069	9.57007e-06	5.01908	6892	764	344	19722	PARP1,GCN1,SND1,HK1,UPF1,EIF3A,NASP,SEC16A,EIF4G1,AGRN,EIF3C,EPB41L3,ANXA6,PTBP1,TF,TNPO3,RACK1,GMPS,NCBP1,CLCN6,VDAC1,PHGDH,MSH2,USP11,SYMPK,RCN1,EEF1D,MCM7,CNTNAP2,MAGED2,SMARCC1,SERBP1,YBX1,DDX21,ABCF1,PLD3,CACNB1,PREPL,PCDH9,MCM3,SLC12A2,TJP1,NUDC,MCM4,SERPINH1,EIF3M,ACAA1,LIMCH1,EIF3I,TRIM46,PCM1,RPA1,SEC24A,EPB41L2,RPL5,MCM5,EIF2S1,SMARCD1,TUBG1,MCM2,RPL6,FTH1,PDP1,AQR,ADSL,EIF3F,USP48,CLPT…
TF	Factor: GCMa:Erg; motif: ATGCGGGCGGAARKG	TF:M08487	9.77577e-06	5.00985	13942	764	610	19722	FLNA,MYO5A,CLASP2,NES,PARP1,GCN1,KIF21B,SND1,HNRNPU,HK1,CTNNA1,DICER1,NASP,ACTN1,VCL,PTBP2,DDX3X,SEC16A,GOT2,EIF4G1,HNRNPA2B1,EPHB2,AGRN,MTHFD1,EIF3C,EPB41L3,IPO7,ACSL4,ANXA6,PTBP1,TF,DDX6,VGF,XPO5,NUP210,RACK1,ATL1,GMPS,H2AFY2,IGF2BP3,CLCN6,MSN,NUP93,VDAC1,PHGDH,MSH2,USP11,SYMPK,RBBP4,MSH6,SLC3A2,PACS1,PAICS,RPL4,RCN1,EEF1D,ZMYM3,GSTP1,RCC2,MCM7,CNTNAP2,RRM1,SMARCC1,SERBP1,YBX1,DDX21,ANXA2,NCAM2…
TF	Factor: BTEB4; motif: NCCACGCCCM	TF:M12186	1.04049e-05	4.98276	9135	764	433	19722	FLNA,MYO5A,CLASP2,NES,PARP1,KIF21B,HNRNPU,HK1,CTNNA1,VIM,JUP,NASP,ACTN1,VCL,PTBP2,CAD,SEC16A,GOT2,EPHB2,AGRN,MTHFD1,IPO7,ACSL4,DDX6,VGF,CYFIP1,TNPO3,NUP210,ATP6V0A1,GLDC,GMPS,H2AFY2,CLCN6,TOP2A,NUP93,VAC14,VDAC1,USP11,MSH6,SLC3A2,PAICS,RPL4,EEF1D,MCM7,MAGED2,RRM1,SMARCC1,DDX21,ANXA2,ABCF1,NCAM2,SNAP25,ATP9A,CACNB1,NAP1L1,ELAVL3,PCDH9,PRDX1,SLC12A2,TJP1,NUDC,PEPD,MCM4,IQSEC1,EIF3M,MCM6,GIGYF2,SOD1…
TF	Factor: pax-6; motif: NYACGCNTSANYGCNYN	TF:M11881	1.04814e-05	4.97958	13174	764	583	19722	FLNA,MYO5A,CLASP2,NES,PARP1,KIF21B,SND1,HK1,CTNNA1,UPF1,VIM,DICER1,JUP,EIF3A,NASP,ACTN1,VCL,PTBP2,CAD,DDX3X,SEC16A,GOT2,EIF4G1,HNRNPA2B1,EPHB2,AGRN,MTHFD1,EIF3C,EPB41L3,ACSL4,ANXA6,PTBP1,DDX6,VGF,CYFIP1,TNPO3,XPO5,NUP210,RACK1,ATP6V0A1,ATL1,GLDC,GMPS,NCBP1,IGF2BP3,TOP2A,NUP93,VAC14,VDAC1,PHGDH,MSH2,USP11,SYMPK,RBBP4,MSH6,PACS1,PAICS,TLN1,EEF1D,GSTP1,RCC2,MCM7,CNTNAP2,RRM1,SMARCC1,SERBP1,YBX1,DDX2…
TF	Factor: YY1; motif: CAANATGGCGGC	TF:M10436	1.10583e-05	4.95631	8220	764	397	19722	FLNA,MYO5A,CLASP2,PARP1,GCN1,SND1,UPF1,DICER1,EIF3A,NASP,VCL,PTBP2,CAD,DDX3X,SEC16A,EIF4G1,HNRNPA2B1,EPHB2,MTHFD1,EIF3C,IPO7,EIF4G3,PTBP1,TF,DDX6,VGF,TNPO3,NUP210,RACK1,ATP6V0A1,GLDC,H2AFY2,CLCN6,MSN,NUP93,VAC14,MSH2,USP11,SYMPK,RBBP4,SLC3A2,PACS1,PAICS,RPL4,EEF1D,ZMYM3,GSTP1,MCM7,CNTNAP2,RRM1,SMARCC1,SERBP1,YBX1,DDX21,PLD3,SNAP25,ATP9A,FARSB,PREPL,NUDC,PEPD,MCM4,SERPINH1,IQSEC1,SSB,IRF2BPL,GIGYF…
TF	Factor: GKLF; motif: NNCCMCRCCCN	TF:M12173	1.11109e-05	4.95425	10023	764	467	19722	FLNA,MYO5A,CLASP2,NES,PARP1,GCN1,KIF21B,HNRNPU,HK1,CTNNA1,VIM,JUP,NASP,ACTN1,PTBP2,CAD,SEC16A,GOT2,EIF4G1,HNRNPA2B1,EPHB2,AGRN,MTHFD1,IPO7,ACSL4,DDX6,VGF,CYFIP1,TNPO3,XPO5,NUP210,RACK1,ATP6V0A1,GLDC,GMPS,IGF2BP3,CLCN6,MSN,NUP93,VAC14,VDAC1,PHGDH,USP11,SYMPK,MSH6,SLC3A2,PACS1,TLN1,RPL4,EEF1D,RCC2,MCM7,CNTNAP2,MAGED2,RRM1,SMARCC1,DDX21,ANXA2,ABCF1,NCAM2,SNAP25,ATP9A,CACNB1,FARSB,NAP1L1,PREPL,ELAVL3…
TF	Factor: YY1; motif: NAANATGGCGNNN	TF:M08982	1.18073e-05	4.92785	7125	764	353	19722	PARP1,GCN1,DICER1,EIF3A,NASP,PTBP2,CAD,DDX3X,SEC16A,EIF4G1,HNRNPA2B1,EIF3C,EIF4G3,ANXA6,PTBP1,DDX6,NUP210,RACK1,ATP6V0A1,H2AFY2,CLCN6,VAC14,MSH2,USP11,SYMPK,RBBP4,PAICS,RPL4,RCN1,EEF1D,GSTP1,RCC2,RRM1,SMARCC1,SERBP1,YBX1,DDX21,ANXA2,ABCF1,SNAP25,CACNB1,FARSB,NAP1L1,PREPL,MCM3,NUDC,PEPD,IQSEC1,SSB,IRF2BPL,MCM6,GIGYF2,SOD1,KPNA2,CACNA2D1,EIF3I,RSF1,PCM1,AIMP1,SEPHS1,RPA1,NRP1,PBX1,MCM5,SMARCD1,MAT2…
TF	Factor: nerf; motif: NNNCCGGAAGTGN; match class: 1	TF:M09901_1	1.18637e-05	4.92578	1363	764	97	19722	GCN1,NASP,PTBP1,TNPO3,NCBP1,VDAC1,RBBP4,EEF1D,MCM7,SERBP1,SLC12A2,EIF3M,ACAA1,LIMCH1,EIF3I,PCM1,SEC24A,EIF2S1,RPL6,ADSL,UFL1,EIF3H,ELAC2,HARS2,EIF2A,RPS14,TSNAX,ZRANB2,EIF3G,PYCR2,ZFPL1,NIFK,ARMT1,RPS21,TMEM87A,RPS18,DGUOK,ATAD2B,MRPL53,MAPK7,CHMP4B,UBLCP1,HAT1,ARIH2,ASIC4,PDCD6,AVL9,RPL13A,NOC2L,PRKAB1,RPS20,RFK,RAVER1,HYPK,DGKI,ERGIC3,PIGU,HGH1,NME7,MTIF3,SUPT7L,RBM34,PMM2,RB1,TOMM6,FBXO7,PANK2…
TF	Factor: Sp2; motif: TGGGCGCGCCCA	TF:M06948	1.26904e-05	4.89652	8864	764	422	19722	FLNA,MYO5A,CLASP2,NES,PARP1,GCN1,KIF21B,HNRNPU,HK1,CTNNA1,VIM,DICER1,JUP,EIF3A,NASP,ACTN1,VCL,PTBP2,DDX3X,SEC16A,EIF4G1,HNRNPA2B1,EPHB2,AGRN,MTHFD1,EIF3C,EPB41L3,IPO7,ANXA6,PTBP1,DDX6,VGF,CYFIP1,XPO5,NUP210,ATL1,GLDC,GMPS,H2AFY2,CLCN6,NUP93,VAC14,PHGDH,USP11,RBBP4,MSH6,PACS1,TLN1,RCN1,EEF1D,RCC2,MCM7,MAGED2,SMARCC1,SERBP1,YBX1,DDX21,ANXA2,ABCF1,NCAM2,PLD3,ATP9A,NAP1L1,ELAVL3,ATP6V1C1,MCM3,PRDX1,S…
TF	Factor: RUNX3; motif: NRACCGCAAACCGCAN	TF:M04109	1.28939e-05	4.88961	9770	764	457	19722	CLASP2,PARP1,KIF21B,SND1,HNRNPU,CTNNA1,UPF1,VIM,DICER1,JUP,EIF3A,ACTN1,PTBP2,SEC16A,GOT2,EIF4G1,HNRNPA2B1,EPHB2,AGRN,MTHFD1,EIF3C,EPB41L3,IPO7,ACSL4,ANXA6,PTBP1,DDX6,CYFIP1,XPO5,RACK1,ATL1,GLDC,GMPS,NCBP1,IGF2BP3,CLCN6,TOP2A,MSN,NUP93,VAC14,VDAC1,PHGDH,USP11,SYMPK,MSH6,SLC3A2,PACS1,PAICS,TLN1,RPL4,EEF1D,ZMYM3,GSTP1,MCM7,CNTNAP2,MAGED2,SMARCC1,SERBP1,YBX1,NCAM2,PLD3,ALDH5A1,SNAP25,ATP9A,CACNB1,PCD…
TF	Factor: E2F-4; motif: TTTTGGCGCCAWWN	TF:M11535	1.39207e-05	4.85634	10884	764	499	19722	FLNA,MYO5A,CLASP2,PARP1,SND1,HNRNPU,UPF1,VIM,EIF3A,NASP,ACTN1,PTBP2,CAD,SEC16A,EIF4G1,HNRNPA2B1,EPHB2,MTHFD1,EIF3C,EPB41L3,IPO7,ANXA6,PTBP1,DDX6,CYFIP1,TNPO3,NUP210,RACK1,ATL1,GMPS,CLCN6,NUP93,VAC14,VDAC1,PHGDH,MSH2,USP11,SYMPK,RBBP4,MSH6,SLC3A2,PAICS,RCN1,EEF1D,ZMYM3,GSTP1,MCM7,RRM1,SMARCC1,SERBP1,DDX21,ANXA2,ABCF1,NCAM2,PLD3,ALDH5A1,ATP9A,CACNB1,FARSB,NAP1L1,PREPL,ELAVL3,ATP6V1C1,MCM3,PRDX1,TJP…
TF	Factor: Elf-1; motif: NAMCCGGAAGTN; match class: 1	TF:M11447_1	1.42539e-05	4.84607	2593	764	157	19722	PARP1,GCN1,NASP,HNRNPA2B1,PTBP1,TNPO3,RACK1,NCBP1,CLCN6,VAC14,VDAC1,USP11,RBBP4,EEF1D,MCM7,SMARCC1,SERBP1,PLD3,SLC12A2,SERPINH1,EIF3M,ACAA1,LIMCH1,EIF3I,TRIM46,PCM1,SEC24A,DIAPH1,MCM5,EIF2S1,SMARCD1,RPL6,EIF3F,RPS3A,UFL1,EIF3H,SHOC2,ARFGAP1,ELAC2,HARS2,EIF2A,CACYBP,SH3GLB1,RPS14,TSNAX,DNAJC5,ADO,ZRANB2,NOP2,SYT11,PYCR2,LRRFIP2,ZFPL1,BTF3L4,NIFK,ARMT1,RPS17,DDI2,RPS21,TMEM87A,RPS18,NEK9,RFC2,HSBP1…
TF	Factor: PEA3; motif: NACCGGAAGTN	TF:M11428	1.45473e-05	4.83722	7186	764	355	19722	PARP1,GCN1,SND1,HK1,UPF1,DICER1,EIF3A,NASP,SEC16A,EIF4G1,HNRNPA2B1,AGRN,EIF3C,EPB41L3,IPO7,ANXA6,PTBP1,TF,TNPO3,RACK1,GMPS,NCBP1,CLCN6,VAC14,VDAC1,PHGDH,MSH2,USP11,SYMPK,RBBP4,SLC3A2,EEF1D,MCM7,CNTNAP2,MAGED2,SMARCC1,SERBP1,YBX1,DDX21,ABCF1,PLD3,CACNB1,PREPL,MCM3,SLC12A2,TJP1,NUDC,SERPINH1,EIF3M,ACAA1,LIMCH1,EIF3I,TRIM46,PCM1,SEC24A,EPB41L2,DIAPH1,RPL5,MCM5,EIF2S1,SMARCD1,MCM2,RPL6,FTH1,PDP1,AQR,…
TF	Factor: DP-1; motif: NRNNGGCGGGAANN	TF:M10098	1.49829e-05	4.8244	7015	764	348	19722	MYO5A,CLASP2,NES,KIF21B,SND1,HNRNPU,CTNNA1,VIM,DICER1,NASP,ACTN1,VCL,PTBP2,CAD,SEC16A,GOT2,EIF4G1,HNRNPA2B1,AGRN,MTHFD1,IPO7,ACSL4,PTBP1,TF,VGF,XPO5,NUP210,ATP6V0A1,GLDC,GMPS,NCBP1,IGF2BP3,TOP2A,PHGDH,MSH2,USP11,MSH6,PACS1,PAICS,ZMYM3,GSTP1,RCC2,MCM7,MAGED2,RRM1,SERBP1,YBX1,SNAP25,CACNB1,FARSB,NAP1L1,PREPL,ELAVL3,ATP6V1C1,MCM3,PRDX1,TJP1,SIN3A,NUDC,MCM4,SERPINH1,SSB,IRF2BPL,LIMCH1,CACNA2D1,TRIM46…
TF	Factor: Kaiso; motif: GCMGGGRGCRGS; match class: 1	TF:M03876_1	1.52815e-05	4.81583	9106	764	431	19722	FLNA,MYO5A,CLASP2,PARP1,KIF21B,SND1,HNRNPU,HK1,CTNNA1,DICER1,EIF3A,NASP,ACTN1,VCL,PTBP2,SEC16A,EIF4G1,HNRNPA2B1,EPHB2,AGRN,EPB41L3,IPO7,ACSL4,PTBP1,TF,DDX6,VGF,CYFIP1,XPO5,NUP210,ATP6V0A1,GLDC,GMPS,H2AFY2,IGF2BP3,CLCN6,MSN,VAC14,VDAC1,SYMPK,MSH6,PACS1,TLN1,RCN1,EEF1D,RCC2,MCM7,CNTNAP2,MAGED2,SMARCC1,SERBP1,YBX1,ANXA2,ABCF1,PLD3,ALDH5A1,SNAP25,ATP9A,CACNB1,NAP1L1,PCDH17,ELAVL3,PRDX1,SLC12A2,TJP1,S…
TF	Factor: GKLF; motif: GCCMCRCCCNNN; match class: 1	TF:M01588_1	1.55254e-05	4.80896	3962	764	219	19722	MYO5A,NES,KIF21B,HNRNPU,CTNNA1,JUP,NASP,ACTN1,CAD,SEC16A,AGRN,NCBP1,IGF2BP3,CLCN6,MSN,NUP93,VAC14,VDAC1,MSH6,TLN1,EEF1D,MCM7,MAGED2,SMARCC1,ANXA2,SNAP25,CACNB1,FARSB,ELAVL3,PRDX1,TJP1,PEPD,IQSEC1,EIF3M,GIGYF2,SOD1,SHROOM2,TRIM46,RSF1,ATP2B2,EPB41L2,SMARCD1,MAT2A,FLNB,FTH1,PDP1,SMARCE1,ABHD12,CLIC1,PRPH,ADSL,EXOSC10,STX1A,NSD2,RAB1B,RPS2,SHOC2,GFPT1,ELAC2,VAMP2,CLUH,STAT3,RTF1,SNX30,RPL12,RCOR2,ZS…
TF	Factor: Elf-1; motif: NANGCGGAAGTN; match class: 1	TF:M11448_1	1.68837e-05	4.77253	2324	764	144	19722	GCN1,SND1,HK1,ACTN1,HNRNPA2B1,TNPO3,XPO5,VAC14,USP11,RBBP4,EEF1D,MCM7,SMARCC1,NCAM2,NUDC,EIF3M,ACAA1,EIF3I,PCM1,SEC24A,DIAPH1,EIF2S1,MAT2A,RPL6,TRIM33,SIRT2,ADSL,EIF3F,CLINT1,AP3B1,UFL1,EIF3H,SHOC2,ARFGAP1,HARS2,ANK1,EIF2A,MAT2B,CACYBP,RPS14,RBM8A,SNW1,TSNAX,ADO,ZRANB2,BSDC1,SYNE1,EIF3G,NMD3,SYT11,PYCR2,COG1,DNAJB1,ZFPL1,BTF3L4,NIFK,ARMT1,RPS17,RPS15,DDI2,RPS21,TMEM87A,RPS18,RFC2,HSBP1,DGUOK,DHX8…
TF	Factor: Fli-1; motif: NACCGGATATCCGGTN	TF:M11401	1.73626e-05	4.76038	11952	764	538	19722	MYO5A,PARP1,GCN1,KIF21B,SND1,HNRNPU,HK1,UPF1,DICER1,JUP,EIF3A,ACTN1,VCL,PTBP2,DDX3X,SEC16A,GOT2,EIF4G1,HNRNPA2B1,AGRN,MTHFD1,EIF3C,IPO7,ACSL4,ANXA6,PTBP1,DDX6,VGF,TNPO3,XPO5,NUP210,RACK1,ATP6V0A1,ATL1,GMPS,NCBP1,H2AFY2,IGF2BP3,CLCN6,TOP2A,VDAC1,MSH2,SYMPK,RBBP4,MSH6,PACS1,PAICS,TLN1,EEF1D,MCM7,RRM1,SMARCC1,SERBP1,DDX21,ANXA2,ABCF1,NCAM2,PLD3,ATP9A,CACNB1,NAP1L1,PCDH17,PREPL,ELAVL3,PCDH9,ATP6V1C1,…
TF	Factor: GKLF; motif: NNCCMCRCCCN; match class: 1	TF:M12173_1	2.01904e-05	4.69486	4965	764	262	19722	MYO5A,NES,KIF21B,HNRNPU,HK1,CTNNA1,NASP,ACTN1,SEC16A,AGRN,DDX6,VGF,ATP6V0A1,GLDC,CLCN6,NUP93,VAC14,VDAC1,MSH6,EEF1D,MCM7,SMARCC1,ANXA2,NCAM2,SNAP25,ATP9A,ELAVL3,TJP1,PEPD,IQSEC1,EIF3M,MCM6,GIGYF2,SOD1,SHROOM2,EIF3I,RSF1,EPB41L2,SMARCD1,MAT2A,FLNB,PDP1,CLIC1,SIRT2,CLPTM1,EXOSC10,STX1A,RAB1B,RPS2,FLNC,ACOT9,SHOC2,ARFGAP1,GFPT1,ELAC2,VAMP2,CLUH,HMGB2,RTF1,SNX30,RCOR2,TXLNA,ZSCAN18,MB21D2,DCPS,BSDC1,…
TF	Factor: E2F-4; motif: NGGCGGGAARN; match class: 1	TF:M07084_1	2.05627e-05	4.68692	5437	764	282	19722	MYO5A,CLASP2,NES,SND1,HNRNPU,UPF1,VIM,DICER1,NASP,VCL,PTBP2,CAD,DDX3X,SEC16A,GOT2,HNRNPA2B1,AGRN,MTHFD1,PTBP1,CYFIP1,XPO5,NUP210,ATL1,GLDC,GMPS,NCBP1,TOP2A,PHGDH,MSH2,USP11,MSH6,PACS1,PAICS,EEF1D,GSTP1,MCM7,RRM1,SMARCC1,SERBP1,YBX1,ANXA2,NCAM2,SNAP25,CACNB1,FARSB,PCDH17,MCM3,PRDX1,SLC12A2,TJP1,MCM4,SERPINH1,IQSEC1,IRF2BPL,LIMCH1,SHROOM2,CACNA2D1,PCM1,PHIP,ATP2B2,SEPHS1,RPA1,EPB41L2,DIAPH1,NRP1,KD…
TF	Factor: Hey1; motif: NGCRCGYGYN	TF:M11058	2.27242e-05	4.64351	13162	764	581	19722	FLNA,MYO5A,CLASP2,NES,PARP1,GCN1,KIF21B,SND1,HK1,CTNNA1,UPF1,VIM,DICER1,JUP,EIF3A,NASP,ACTN1,VCL,PTBP2,CAD,DDX3X,SEC16A,GOT2,EIF4G1,HNRNPA2B1,EPHB2,AGRN,MTHFD1,EIF3C,EPB41L3,IPO7,ACSL4,ANXA6,PTBP1,DDX6,VGF,CYFIP1,XPO5,NUP210,RACK1,ATL1,GLDC,GMPS,NCBP1,H2AFY2,IGF2BP3,CLCN6,MSN,VAC14,VDAC1,PHGDH,MSH2,SYMPK,RBBP4,MSH6,PACS1,PAICS,RPL4,RCN1,EEF1D,ZMYM3,RCC2,MCM7,CNTNAP2,SMARCC1,SERBP1,YBX1,DDX21,ANXA…
TF	Factor: E2F; motif: NNTTTCGCGCN; match class: 1	TF:M08875_1	2.45231e-05	4.61043	1719	764	114	19722	FLNA,EIF3A,NASP,HNRNPA2B1,AGRN,MTHFD1,DDX6,CYFIP1,NUP210,H2AFY2,MSN,MSH2,RBBP4,EEF1D,ZMYM3,MCM7,RRM1,SERBP1,MCM3,TJP1,PEPD,MCM4,IQSEC1,MCM6,LIMCH1,KPNA2,EPB41L2,RPL5,MCM5,EIF2S1,TUBG1,EPHB1,MCM2,PCDH7,PSAT1,SIRT2,RPL7A,APPL1,AK2,RPS3A,NSD2,CNN3,MSI1,EIF2A,RPA2,PCNA,IDH3A,PDE1C,ZFPL1,BTF3L4,KCTD12,FIP1L1,SMC4,RPS21,CNBP,RUNDC3B,EIF3K,TMX1,SNAP29,HPCAL4,COLGALT1,MRPL53,ZCCHC17,MAP3K7,SPOCK3,SEC61A1…
TF	Factor: Sp2; motif: WGGGCGG	TF:M05332	2.7742e-05	4.55686	8578	764	409	19722	MYO5A,PARP1,GCN1,SND1,CTNNA1,NASP,ACTN1,VCL,PTBP2,DDX3X,SEC16A,EIF4G1,HNRNPA2B1,EPHB2,AGRN,MTHFD1,EIF3C,EPB41L3,ACSL4,PTBP1,TF,VGF,CYFIP1,NUP210,ATL1,GLDC,GMPS,NCBP1,H2AFY2,CLCN6,MSN,VDAC1,SYMPK,RBBP4,MSH6,PACS1,PAICS,TLN1,RPL4,RCN1,EEF1D,ZMYM3,GSTP1,MCM7,CNTNAP2,MAGED2,RRM1,YBX1,DDX21,NCAM2,PLD3,ALDH5A1,CACNB1,NAP1L1,PREPL,ELAVL3,PCDH9,TJP1,SIN3A,NUDC,PEPD,SERPINH1,IQSEC1,SSB,IRF2BPL,GIGYF2,SOD1…
TF	Factor: Sp6; motif: WGGGCGG	TF:M05361	2.7742e-05	4.55686	8578	764	409	19722	MYO5A,PARP1,GCN1,SND1,CTNNA1,NASP,ACTN1,VCL,PTBP2,DDX3X,SEC16A,EIF4G1,HNRNPA2B1,EPHB2,AGRN,MTHFD1,EIF3C,EPB41L3,ACSL4,PTBP1,TF,VGF,CYFIP1,NUP210,ATL1,GLDC,GMPS,NCBP1,H2AFY2,CLCN6,MSN,VDAC1,SYMPK,RBBP4,MSH6,PACS1,PAICS,TLN1,RPL4,RCN1,EEF1D,ZMYM3,GSTP1,MCM7,CNTNAP2,MAGED2,RRM1,YBX1,DDX21,NCAM2,PLD3,ALDH5A1,CACNB1,NAP1L1,PREPL,ELAVL3,PCDH9,TJP1,SIN3A,NUDC,PEPD,SERPINH1,IQSEC1,SSB,IRF2BPL,GIGYF2,SOD1…
TF	Factor: CPBP; motif: NGGGCGG	TF:M05444	2.7742e-05	4.55686	8578	764	409	19722	MYO5A,PARP1,GCN1,SND1,CTNNA1,NASP,ACTN1,VCL,PTBP2,DDX3X,SEC16A,EIF4G1,HNRNPA2B1,EPHB2,AGRN,MTHFD1,EIF3C,EPB41L3,ACSL4,PTBP1,TF,VGF,CYFIP1,NUP210,ATL1,GLDC,GMPS,NCBP1,H2AFY2,CLCN6,MSN,VDAC1,SYMPK,RBBP4,MSH6,PACS1,PAICS,TLN1,RPL4,RCN1,EEF1D,ZMYM3,GSTP1,MCM7,CNTNAP2,MAGED2,RRM1,YBX1,DDX21,NCAM2,PLD3,ALDH5A1,CACNB1,NAP1L1,PREPL,ELAVL3,PCDH9,TJP1,SIN3A,NUDC,PEPD,SERPINH1,IQSEC1,SSB,IRF2BPL,GIGYF2,SOD1…
TF	Factor: Sp1; motif: GGGGCGGGGT	TF:M00008	2.94687e-05	4.53064	10055	764	466	19722	FLNA,MYO5A,CLASP2,NES,PARP1,GCN1,KIF21B,HNRNPU,VIM,DICER1,NASP,ACTN1,VCL,CAD,SEC16A,EIF4G1,EPHB2,AGRN,MTHFD1,EIF3C,EPB41L3,PTBP1,DDX6,VGF,CYFIP1,TNPO3,XPO5,NUP210,RACK1,ATP6V0A1,GLDC,GMPS,IGF2BP3,CLCN6,TOP2A,MSN,NUP93,PHGDH,USP11,SYMPK,RBBP4,MSH6,SLC3A2,PACS1,PAICS,TLN1,RPL4,EEF1D,ZMYM3,GSTP1,RCC2,MCM7,CNTNAP2,MAGED2,RRM1,SMARCC1,ANXA2,ABCF1,NCAM2,PLD3,ALDH5A1,SNAP25,ATP9A,CACNB1,NAP1L1,ELAVL3,PC…
TF	Factor: CPBP; motif: SNCCCNN; match class: 1	TF:M01822_1	3.20847e-05	4.4937	18663	764	753	19722	FLNA,MYO5A,CLASP2,NES,PARP1,GCN1,KIF21B,SND1,HNRNPU,HK1,CTNNA1,UPF1,VIM,DICER1,JUP,EIF3A,NASP,ACTN1,VCL,PTBP2,CAD,DDX3X,SEC16A,GOT2,EIF4G1,HNRNPA2B1,EPHB2,AGRN,MTHFD1,EIF3C,EPB41L3,IPO7,EIF4G3,ACSL4,ANXA6,PTBP1,TF,DDX6,VGF,CYFIP1,TNPO3,XPO5,NUP210,RACK1,ATP6V0A1,ATL1,GLDC,GMPS,NCBP1,H2AFY2,IGF2BP3,CLCN6,TOP2A,MSN,NUP93,VAC14,VDAC1,PHGDH,MSH2,USP11,SYMPK,RBBP4,MSH6,SLC3A2,PACS1,PAICS,TLN1,RPL4,RCN…
TF	Factor: ATF-3; motif: GGCGCSSNSNGRTSACGTSA	TF:M04744	3.34837e-05	4.47517	10089	764	467	19722	FLNA,MYO5A,CLASP2,PARP1,GCN1,KIF21B,SND1,HNRNPU,HK1,CTNNA1,UPF1,EIF3A,NASP,VCL,PTBP2,CAD,DDX3X,SEC16A,GOT2,EIF4G1,HNRNPA2B1,AGRN,MTHFD1,EIF3C,EPB41L3,IPO7,EIF4G3,ACSL4,PTBP1,VGF,ATP6V0A1,ATL1,NCBP1,IGF2BP3,CLCN6,TOP2A,NUP93,VDAC1,MSH2,USP11,RBBP4,MSH6,PAICS,RPL4,RCN1,EEF1D,ZMYM3,MCM7,RRM1,SERBP1,YBX1,DDX21,ABCF1,NCAM2,PLD3,ALDH5A1,SNAP25,NAP1L1,PREPL,MYT1,ELAVL3,PCDH9,MCM3,SLC12A2,TJP1,SIN3A,PEPD…
TF	Factor: YY2; motif: NCCGCCATNTY	TF:M03925	3.3816e-05	4.47088	4641	764	247	19722	MYO5A,PARP1,GCN1,HNRNPU,UPF1,DICER1,EIF3A,NASP,PTBP2,CAD,EIF4G1,HNRNPA2B1,AGRN,EIF3C,PTBP1,DDX6,NUP210,RACK1,GLDC,NCBP1,H2AFY2,CLCN6,MSN,MSH2,SYMPK,RBBP4,PACS1,RPL4,GSTP1,MCM7,RRM1,SMARCC1,YBX1,MCM3,NUDC,PEPD,MCM4,IQSEC1,IRF2BPL,CACNA2D1,EIF3I,PCM1,RPA1,DIAPH1,KDM3B,PBX1,MCM5,ZMYM2,SMARCD1,FLNB,MCM2,RPL6,TRIM33,FTH1,CLIC1,PHF6,ADSL,USP48,CLPTM1,PCDHA6,CLINT1,SV2A,PPP1R8,RPS3A,CNN3,APOOL,RAB1B,MET…
TF	Factor: Sp2; motif: NTAAGYCCCGCCCMCTN	TF:M12156	3.5513e-05	4.44961	4320	764	233	19722	FLNA,CLASP2,KIF21B,SND1,HNRNPU,HK1,UPF1,EIF3A,NASP,ACTN1,SEC16A,AGRN,PTBP1,XPO5,NUP210,ATP6V0A1,GMPS,CLCN6,TOP2A,NUP93,USP11,MSH6,TLN1,RCN1,EEF1D,ZMYM3,CNTNAP2,FARSB,NAP1L1,ELAVL3,PCDH9,ATP6V1C1,TJP1,PEPD,IQSEC1,SSB,EIF3M,MCM6,SOD1,SHROOM2,TRIM46,RSF1,EPB41L2,KDM3B,ZMYM2,SMARCD1,FLNB,FTH1,PDP1,ADSL,CLPTM1,APPL1,EXOSC10,NSD2,RAB1B,UFL1,FLNC,ELAC2,STAT3,HMGB2,RAB3A,RTF1,FLAD1,SLC1A4,RCOR2,ZSCAN18,R…
TF	Factor: pax-6; motif: NYACGCWTSANYGMNCN; match class: 1	TF:M11880_1	4.01772e-05	4.39602	7046	764	347	19722	MYO5A,CLASP2,PARP1,KIF21B,SND1,HK1,UPF1,DICER1,JUP,EIF3A,NASP,ACTN1,VCL,CAD,SEC16A,HNRNPA2B1,EPHB2,MTHFD1,EIF3C,ACSL4,PTBP1,DDX6,VGF,NUP210,RACK1,ATP6V0A1,GLDC,GMPS,NCBP1,NUP93,VDAC1,MSH2,USP11,RBBP4,MSH6,PACS1,PAICS,EEF1D,GSTP1,RCC2,MCM7,RRM1,SMARCC1,SERBP1,YBX1,DDX21,ANXA2,NCAM2,PLD3,SNAP25,CACNB1,PCDH17,ATP6V1C1,PRDX1,SLC12A2,TJP1,NUDC,PEPD,MCM4,SERPINH1,IQSEC1,IRF2BPL,EIF3M,GIGYF2,LIMCH1,KPNA…
TF	Factor: E2F-1; motif: TTTSGCGS; match class: 1	TF:M00431_1	4.03714e-05	4.39393	2271	764	140	19722	FLNA,CLASP2,HNRNPU,UPF1,NASP,EIF4G1,HNRNPA2B1,AGRN,MTHFD1,EPB41L3,IPO7,NUP210,GMPS,CLCN6,MSH2,SYMPK,RBBP4,MSH6,EEF1D,MCM7,RRM1,ATP6V1C1,MCM3,SIN3A,MCM4,IQSEC1,MCM6,KPNA2,PCM1,PHIP,EPB41L2,MCM5,MAT2A,EPHB1,MCM2,ABHD12,CLIC1,PSAT1,PHF6,RPL7A,APPL1,EXOSC10,PPP1R8,AK2,CNN3,MSI1,UFL1,ARFGAP1,IPO11,CLUH,EIF2A,SLC1A4,RPA2,SH3GLB1,TXLNA,PCDH10,MB21D2,PCNA,IDH3G,ILK,IDH3A,PDE1C,ZFPL1,BTF3L4,ARMT1,EXOSC2,R…
TF	Factor: PEA3; motif: NACCGGAAGTN; match class: 1	TF:M11428_1	4.11458e-05	4.38567	2146	764	134	19722	PARP1,GCN1,NASP,SEC16A,EIF4G1,PTBP1,TNPO3,RACK1,NCBP1,CLCN6,VDAC1,MSH2,RBBP4,EEF1D,MCM7,SMARCC1,SERBP1,YBX1,PLD3,SERPINH1,EIF3M,ACAA1,LIMCH1,EIF3I,TRIM46,PCM1,SEC24A,RPL5,EIF2S1,SMARCD1,RPL6,RPS3A,RAB1B,UFL1,EIF3H,SHOC2,ELAC2,HARS2,EIF2A,RPS14,TSNAX,DNAJC5,ZRANB2,PYCR2,ZFPL1,ARMT1,RPS17,DDI2,TFIP11,RPS21,TMEM87A,RPS18,SNAP29,RFC2,HSBP1,DGUOK,DHX8,ATAD2B,MRPL53,MAP3K7,MAPK7,RPS9,UBLCP1,HAT1,ARIH2,…
TF	Factor: GABP-alpha; motif: AACCGGAAR; match class: 1	TF:M04748_1	4.32956e-05	4.36356	10368	764	477	19722	MYO5A,CLASP2,HNRNPU,CTNNA1,UPF1,VIM,DICER1,JUP,EIF3A,ACTN1,VCL,PTBP2,CAD,DDX3X,SEC16A,GOT2,EIF4G1,HNRNPA2B1,MTHFD1,EIF3C,EPB41L3,ANXA6,DDX6,CYFIP1,TNPO3,XPO5,NUP210,RACK1,ATP6V0A1,ATL1,GLDC,GMPS,NCBP1,H2AFY2,CLCN6,TOP2A,VDAC1,PHGDH,MSH2,USP11,RBBP4,SLC3A2,PACS1,PAICS,RPL4,ZMYM3,GSTP1,MCM7,CNTNAP2,MAGED2,RRM1,SMARCC1,SERBP1,DDX21,ANXA2,PLD3,SNAP25,ATP9A,CACNB1,FARSB,MYT1,PCDH9,ATP6V1C1,MCM3,PRDX1,…
TF	Factor: TR4; motif: ACCCCGS; match class: 1	TF:M04934_1	4.78278e-05	4.32032	15478	764	659	19722	FLNA,MYO5A,CLASP2,NES,PARP1,GCN1,KIF21B,SND1,HNRNPU,HK1,CTNNA1,VIM,DICER1,JUP,EIF3A,NASP,ACTN1,VCL,PTBP2,CAD,DDX3X,SEC16A,GOT2,EIF4G1,HNRNPA2B1,EPHB2,AGRN,MTHFD1,EIF3C,EPB41L3,ACSL4,ANXA6,PTBP1,TF,DDX6,VGF,CYFIP1,TNPO3,XPO5,NUP210,RACK1,ATP6V0A1,ATL1,GLDC,GMPS,NCBP1,H2AFY2,IGF2BP3,CLCN6,TOP2A,MSN,NUP93,VAC14,VDAC1,PHGDH,USP11,RBBP4,MSH6,SLC3A2,PACS1,PAICS,TLN1,RPL4,RCN1,EEF1D,ZMYM3,GSTP1,RCC2,MCM…
TF	Factor: GKLF; motif: NNNRGGNGNGGSN	TF:M07289	5.09249e-05	4.29307	14646	764	631	19722	FLNA,MYO5A,CLASP2,NES,PARP1,KIF21B,HK1,CTNNA1,UPF1,VIM,DICER1,JUP,EIF3A,ACTN1,VCL,PTBP2,CAD,DDX3X,SEC16A,GOT2,EIF4G1,HNRNPA2B1,EPHB2,AGRN,EPB41L3,ACSL4,ANXA6,PTBP1,TF,DDX6,VGF,CYFIP1,TNPO3,XPO5,NUP210,ATP6V0A1,ATL1,GLDC,GMPS,NCBP1,H2AFY2,IGF2BP3,CLCN6,MSN,VAC14,VDAC1,PHGDH,MSH2,USP11,RBBP4,MSH6,SLC3A2,PACS1,PAICS,TLN1,RPL4,RCN1,EEF1D,ZMYM3,GSTP1,RCC2,MCM7,CNTNAP2,MAGED2,RRM1,SMARCC1,SERBP1,YBX1,D…
TF	Factor: Egr-3; motif: NTGCGTGGGCGK	TF:M00245	5.64479e-05	4.24835	7313	764	357	19722	FLNA,MYO5A,PARP1,GCN1,KIF21B,HNRNPU,CTNNA1,VIM,DICER1,JUP,ACTN1,PTBP2,CAD,SEC16A,HNRNPA2B1,AGRN,MTHFD1,EIF3C,EPB41L3,ACSL4,VGF,XPO5,NUP210,ATP6V0A1,GLDC,GMPS,NCBP1,H2AFY2,IGF2BP3,VDAC1,MSH2,USP11,RBBP4,MSH6,SLC3A2,PACS1,PAICS,TLN1,EEF1D,GSTP1,RCC2,SMARCC1,SERBP1,YBX1,NCAM2,ALDH5A1,ATP9A,CACNB1,PREPL,ELAVL3,PCDH9,ATP6V1C1,PRDX1,SLC12A2,MCM4,IQSEC1,LIMCH1,KPNA2,SHROOM2,TRIM46,RSF1,PHIP,ATP2B2,SEPHS…
TF	Factor: ZNF460; motif: NNACNCCCCCCNN	TF:M12313	5.70254e-05	4.24393	5825	764	296	19722	FLNA,MYO5A,CLASP2,PARP1,KIF21B,CTNNA1,UPF1,VIM,DICER1,ACTN1,DDX3X,SEC16A,EIF4G1,HNRNPA2B1,EPHB2,AGRN,EPB41L3,DDX6,VGF,CYFIP1,H2AFY2,PHGDH,MSH2,RBBP4,MSH6,SLC3A2,PACS1,RCN1,EEF1D,ZMYM3,RCC2,MCM7,MAGED2,SMARCC1,YBX1,ANXA2,ATP9A,CACNB1,NAP1L1,PREPL,ELAVL3,ATP6V1C1,SIN3A,MCM6,SOD1,LIMCH1,SHROOM2,RSF1,PHIP,ATP2B2,SEPHS1,RPA1,SEC24A,EPB41L2,DIAPH1,RPL5,KDM3B,PBX1,ZMYM2,SMARCD1,FTH1,ABHD12,PRPH,CHN1,SV2…
TF	Factor: Egr-2; motif: GNGRRNGWGKGGGNGGRG	TF:M09898	6.37218e-05	4.19571	6484	764	323	19722	MYO5A,NES,KIF21B,HK1,CTNNA1,VIM,NASP,ACTN1,PTBP2,DDX3X,SEC16A,EIF4G1,HNRNPA2B1,EPHB2,AGRN,EPB41L3,ACSL4,ANXA6,PTBP1,DDX6,VGF,CYFIP1,XPO5,NUP210,GLDC,IGF2BP3,MSN,PHGDH,USP11,RBBP4,MSH6,SLC3A2,PACS1,RCN1,ZMYM3,MCM7,CNTNAP2,MAGED2,SMARCC1,YBX1,NCAM2,ALDH5A1,SNAP25,ATP9A,CACNB1,FARSB,NAP1L1,PCDH17,ELAVL3,MCM3,SLC12A2,TJP1,SERPINH1,IQSEC1,IRF2BPL,MCM6,GIGYF2,SOD1,KPNA2,SHROOM2,CACNA2D1,TRIM46,RSF1,PCM…
TF	Factor: SP1; motif: NCCCCKCCCCC; match class: 1	TF:M07226_1	6.5796e-05	4.1818	3915	764	214	19722	FLNA,MYO5A,PARP1,KIF21B,HNRNPU,CTNNA1,VIM,ACTN1,VCL,CAD,DDX3X,SEC16A,EIF4G1,HNRNPA2B1,EPHB2,AGRN,EPB41L3,PTBP1,VGF,CYFIP1,ATP6V0A1,GLDC,GMPS,IGF2BP3,CLCN6,NUP93,PHGDH,USP11,RBBP4,MSH6,EEF1D,ZMYM3,MAGED2,SMARCC1,YBX1,ANXA2,SNAP25,ATP9A,CACNB1,NAP1L1,ELAVL3,PCDH9,TJP1,PEPD,IQSEC1,IRF2BPL,SOD1,LIMCH1,SHROOM2,TRIM46,RSF1,PHIP,SEPHS1,EPB41L2,PBX1,ZMYM2,SMARCD1,MAT2A,FLNB,FTH1,PDP1,ABHD12,PHF6,CLPTM1,C…
TF	Factor: Erm; motif: ACCGGAAGTN; match class: 1	TF:M02069_1	6.64587e-05	4.17745	1955	764	124	19722	GCN1,HK1,NASP,SEC16A,EIF4G1,PTBP1,TNPO3,RACK1,NCBP1,CLCN6,PHGDH,MSH2,EEF1D,SERBP1,YBX1,PLD3,PCDH9,SERPINH1,EIF3M,ACAA1,EIF3I,TRIM46,PCM1,SEC24A,MCM5,EIF2S1,SMARCD1,RPL6,AP3B1,RAB1B,ELAC2,HARS2,RPS14,TXLNA,RAB9B,TSNAX,DNAJC5,NOP2,PYCR2,VWA5A,LRRFIP2,ARMT1,RPS17,TFIP11,RPS21,RNF220,TMEM87A,RPS18,MACO1,HSBP1,ATAD2B,MRPL53,MAPK7,PCDHA11,RPS9,UBLCP1,HAT1,ARIH2,ASIC4,AVL9,NOC2L,RPL23A,THEM6,SYVN1,ANKRD…
TF	Factor: KLF14; motif: NRCCACRCCCMCN	TF:M12183	6.64737e-05	4.17735	6878	764	339	19722	FLNA,NES,KIF21B,HNRNPU,HK1,CTNNA1,VIM,JUP,NASP,ACTN1,VCL,PTBP2,DDX3X,SEC16A,EPHB2,AGRN,EIF3C,EPB41L3,PTBP1,DDX6,CYFIP1,TNPO3,XPO5,NUP210,ATP6V0A1,ATL1,GLDC,GMPS,H2AFY2,IGF2BP3,CLCN6,TOP2A,NUP93,VAC14,PHGDH,USP11,MSH6,PACS1,RPL4,EEF1D,ZMYM3,GSTP1,RCC2,SMARCC1,ABCF1,NCAM2,PLD3,SNAP25,ATP9A,FARSB,NAP1L1,PREPL,ELAVL3,PCDH9,ATP6V1C1,TJP1,SIN3A,PEPD,MCM4,IQSEC1,MCM6,GIGYF2,SOD1,LIMCH1,SHROOM2,CACNA2D1,…
TF	Factor: E2F; motif: TTTSGCGSG; match class: 1	TF:M00918_1	6.67977e-05	4.17524	1255	764	89	19722	CTNNA1,VIM,NASP,VCL,HNRNPA2B1,MTHFD1,EPB41L3,IPO7,CLCN6,RBBP4,EEF1D,MCM7,SERBP1,DDX21,ATP9A,NAP1L1,ATP6V1C1,MCM3,SIN3A,IQSEC1,MCM6,SEPHS1,MCM5,MAT2A,MCM2,ABHD12,PSAT1,NSD2,MSI1,IPO11,CLUH,BTF3,RTF1,CACYBP,SLC1A4,TXLNA,PCDH10,SNW1,ARMT1,TIMM9,EXOSC2,RPS15,FKBP10,DNAJC8,CDK1,TMX1,COLGALT1,MRPL53,RPL14,HAT1,ARIH2,ZC3H7A,ALKBH5,ANKRD13D,CDK16,DNAJC9,MDK,TMTC2,MLH1,SUPT7L,RABGAP1L,DHFR,TRIM26,TMED1,TX…
TF	Factor: YY1; motif: GCCGCCATTTTG	TF:M02044	7.11372e-05	4.1479	6102	764	307	19722	FLNA,CLASP2,PARP1,GCN1,SND1,DICER1,EIF3A,NASP,ACTN1,PTBP2,CAD,DDX3X,SEC16A,HNRNPA2B1,EIF3C,EIF4G3,PTBP1,DDX6,NUP210,RACK1,ATP6V0A1,H2AFY2,CLCN6,VAC14,MSH2,USP11,SYMPK,RBBP4,PAICS,RPL4,GSTP1,RCC2,RRM1,SERBP1,DDX21,ANXA2,ABCF1,SNAP25,CACNB1,FARSB,PREPL,PEPD,IQSEC1,SSB,IRF2BPL,EIF3M,MCM6,GIGYF2,SOD1,KPNA2,CACNA2D1,RSF1,PCM1,AIMP1,NRP1,PBX1,MCM5,SMARCD1,MAT2A,MCM2,TRIM33,FTH1,ABHD12,CHN1,SIRT2,EIF3F,…
TF	Factor: c-Ets-2; motif: NCCGGAAGTG; match class: 1	TF:M08759_1	7.12695e-05	4.1471	2915	764	169	19722	PARP1,GCN1,SND1,NASP,SEC16A,EIF4G1,HNRNPA2B1,PTBP1,TNPO3,RACK1,NCBP1,CLCN6,VDAC1,RBBP4,EEF1D,MCM7,SMARCC1,SERBP1,PLD3,PREPL,MCM3,SERPINH1,EIF3M,ACAA1,LIMCH1,EIF3I,TRIM46,PCM1,ATP2B2,SEC24A,RPL5,EIF2S1,MCM2,RPL6,TRIM33,CLINT1,RAB3C,RPS3A,AP3B1,RAB1B,UFL1,EIF3H,SHOC2,ARFGAP1,ELAC2,HARS2,BTF3,EIF2A,RPL12,RPS14,RAB9B,TSNAX,DNAJC5,ADO,ZRANB2,SYT11,PYCR2,VWA5A,LRRFIP2,ZFPL1,BTF3L4,NIFK,ARMT1,DUT,DDI2,T…
TF	Factor: RREB-1; motif: GGGWCSA	TF:M05439	7.15521e-05	4.14538	8635	764	409	19722	FLNA,HNRNPU,HK1,UPF1,DICER1,EIF3A,NASP,ACTN1,VCL,PTBP2,CAD,DDX3X,SEC16A,GOT2,HNRNPA2B1,EPHB2,AGRN,IPO7,EIF4G3,ACSL4,PTBP1,TF,DDX6,VGF,NUP210,ATP6V0A1,ATL1,H2AFY2,IGF2BP3,CLCN6,MSN,NUP93,PHGDH,MSH2,USP11,SYMPK,RBBP4,MSH6,RPL4,RCN1,EEF1D,RCC2,MCM7,MAGED2,RRM1,SMARCC1,ANXA2,NCAM2,ALDH5A1,SNAP25,ATP9A,CACNB1,FARSB,NAP1L1,PREPL,TJP1,SIN3A,NUDC,PEPD,MCM4,SERPINH1,IQSEC1,IRF2BPL,SOD1,LIMCH1,KPNA2,SHROOM…
TF	Factor: KLF15; motif: RCCMCRCCCMCN	TF:M12160	7.47002e-05	4.12668	12729	764	563	19722	FLNA,NES,PARP1,KIF21B,HNRNPU,HK1,CTNNA1,UPF1,VIM,DICER1,JUP,EIF3A,NASP,ACTN1,VCL,PTBP2,CAD,DDX3X,SEC16A,GOT2,EIF4G1,HNRNPA2B1,EPHB2,AGRN,MTHFD1,EIF3C,EPB41L3,IPO7,ACSL4,ANXA6,PTBP1,DDX6,VGF,CYFIP1,TNPO3,XPO5,NUP210,ATP6V0A1,ATL1,GLDC,GMPS,H2AFY2,IGF2BP3,CLCN6,TOP2A,MSN,NUP93,VAC14,VDAC1,PHGDH,MSH2,USP11,RBBP4,MSH6,SLC3A2,PACS1,PAICS,TLN1,RPL4,RCN1,EEF1D,ZMYM3,GSTP1,RCC2,MCM7,CNTNAP2,MAGED2,SMARCC…
TF	Factor: CPBP; motif: GNNRGGGHGGGGNNGGGRN	TF:M09973	7.51097e-05	4.1243	10853	764	494	19722	FLNA,MYO5A,NES,PARP1,KIF21B,HNRNPU,HK1,CTNNA1,VIM,DICER1,JUP,NASP,ACTN1,VCL,PTBP2,CAD,DDX3X,SEC16A,EIF4G1,HNRNPA2B1,EPHB2,AGRN,MTHFD1,EPB41L3,ACSL4,ANXA6,PTBP1,TF,DDX6,VGF,CYFIP1,TNPO3,XPO5,NUP210,RACK1,ATP6V0A1,ATL1,GLDC,GMPS,NCBP1,IGF2BP3,CLCN6,TOP2A,MSN,NUP93,VDAC1,PHGDH,USP11,SYMPK,RBBP4,MSH6,SLC3A2,PACS1,PAICS,TLN1,RPL4,RCN1,EEF1D,ZMYM3,GSTP1,RCC2,MCM7,CNTNAP2,MAGED2,SMARCC1,YBX1,ANXA2,ABCF1…
TF	Factor: WT1; motif: SMCNCCNSC; match class: 1	TF:M01118_1	7.74296e-05	4.11109	2766	764	162	19722	PARP1,VIM,VCL,PTBP2,EIF4G1,HNRNPA2B1,EPHB2,AGRN,EPB41L3,ANXA6,PTBP1,VGF,GMPS,IGF2BP3,PHGDH,RBBP4,EEF1D,ZMYM3,CNTNAP2,SMARCC1,YBX1,NCAM2,CACNB1,ELAVL3,TJP1,IRF2BPL,SHROOM2,TRIM46,PHIP,SEPHS1,EPB41L2,DIAPH1,NRP1,PBX1,ZMYM2,FLNB,EPHB1,FTH1,PCDH7,ABHD12,PRPH,PHF6,CLINT1,STX1A,TBCC,RAB1B,RAB1A,FAM171A1,MSI1,FLNC,WDFY3,SHOC2,IPO11,ANK1,RAB3A,EIF2A,RPL12,RCOR2,PRKCI,RHOB,HOXB6,SYT11,PYCR2,LRRFIP2,HOXC8,…
TF	Factor: Elk-1:Pax-9; motif: ACCGGAACYACGCWYSANTG; match class: 1	TF:M08226_1	7.98246e-05	4.09786	5604	764	286	19722	MYO5A,UPF1,VCL,PTBP2,CAD,DDX3X,SEC16A,GOT2,EPHB2,MTHFD1,EIF3C,EPB41L3,PTBP1,VGF,CYFIP1,NUP210,RACK1,ATP6V0A1,GLDC,H2AFY2,MSH2,SYMPK,SLC3A2,PACS1,PAICS,EEF1D,RCC2,MAGED2,SERBP1,YBX1,DDX21,NAP1L1,PREPL,MYT1,PCDH9,MCM3,SLC12A2,TJP1,SIN3A,NUDC,MCM4,IRF2BPL,EIF3M,MCM6,GIGYF2,KPNA2,CACNA2D1,EIF3I,TRIM46,RSF1,PCM1,RPA1,DIAPH1,NRP1,SMARCD1,TUBG1,RPL6,TRIM33,FTH1,PCDH7,CLIC1,PSAT1,SIRT2,PHF6,RPL7A,ADSL,US…
TF	Factor: PATZ; motif: GGGGNGGGGGMKGGRRNGGNRN	TF:M10026	8.19607e-05	4.08639	8389	764	399	19722	FLNA,MYO5A,CLASP2,NES,PARP1,KIF21B,HK1,CTNNA1,UPF1,VIM,JUP,ACTN1,VCL,PTBP2,DDX3X,SEC16A,EIF4G1,HNRNPA2B1,EPHB2,AGRN,EIF3C,EPB41L3,ANXA6,PTBP1,DDX6,VGF,CYFIP1,NUP210,ATL1,GLDC,GMPS,NCBP1,H2AFY2,IGF2BP3,MSN,NUP93,VDAC1,PHGDH,USP11,RBBP4,MSH6,SLC3A2,PACS1,PAICS,RCN1,EEF1D,ZMYM3,GSTP1,MCM7,CNTNAP2,MAGED2,SERBP1,YBX1,NCAM2,ALDH5A1,SNAP25,ATP9A,CACNB1,NAP1L1,PCDH17,ELAVL3,SLC12A2,TJP1,SIN3A,PEPD,SERPIN…
TF	Factor: Fli-1; motif: NACCGGATATCCGGTN; match class: 1	TF:M11401_1	8.27065e-05	4.08246	11801	764	529	19722	MYO5A,PARP1,GCN1,KIF21B,SND1,HNRNPU,HK1,UPF1,DICER1,JUP,ACTN1,VCL,PTBP2,DDX3X,SEC16A,GOT2,EIF4G1,HNRNPA2B1,AGRN,MTHFD1,EIF3C,IPO7,ACSL4,ANXA6,PTBP1,DDX6,VGF,TNPO3,NUP210,RACK1,ATP6V0A1,ATL1,GMPS,NCBP1,H2AFY2,IGF2BP3,CLCN6,TOP2A,VDAC1,MSH2,SYMPK,RBBP4,MSH6,PACS1,PAICS,TLN1,EEF1D,MCM7,RRM1,SMARCC1,SERBP1,DDX21,ANXA2,ABCF1,NCAM2,PLD3,ATP9A,CACNB1,NAP1L1,PCDH17,PREPL,ELAVL3,PCDH9,ATP6V1C1,MCM3,SLC12A…
TF	Factor: EGR1; motif: NCNCCGCCCCCGCN	TF:M07208	8.27201e-05	4.08239	6183	764	310	19722	MYO5A,CLASP2,KIF21B,HNRNPU,DICER1,ACTN1,VCL,PTBP2,DDX3X,SEC16A,EIF4G1,EPHB2,AGRN,EPB41L3,ACSL4,PTBP1,DDX6,CYFIP1,TNPO3,XPO5,NUP210,ATP6V0A1,GLDC,GMPS,NCBP1,IGF2BP3,CLCN6,USP11,SLC3A2,PACS1,RCN1,EEF1D,ZMYM3,MCM7,CNTNAP2,MAGED2,SERBP1,YBX1,NCAM2,ALDH5A1,SNAP25,ATP9A,CACNB1,FARSB,NAP1L1,ELAVL3,SLC12A2,TJP1,SIN3A,SERPINH1,IQSEC1,IRF2BPL,MCM6,GIGYF2,SOD1,SHROOM2,CACNA2D1,RSF1,PHIP,ATP2B2,RPA1,EPB41L2,…
TF	Factor: ER71:Pax-5; motif: ACCGGAACYACGCWTSANTG; match class: 1	TF:M08266_1	8.62573e-05	4.0642	8979	764	422	19722	FLNA,MYO5A,SND1,HNRNPU,HK1,UPF1,DICER1,JUP,EIF3A,ACTN1,VCL,CAD,DDX3X,SEC16A,GOT2,HNRNPA2B1,AGRN,MTHFD1,ACSL4,ANXA6,PTBP1,VGF,CYFIP1,TNPO3,NUP210,RACK1,ATP6V0A1,ATL1,GLDC,H2AFY2,TOP2A,NUP93,VDAC1,MSH2,SYMPK,RBBP4,SLC3A2,PACS1,PAICS,TLN1,RPL4,EEF1D,MCM7,MAGED2,SERBP1,YBX1,DDX21,ANXA2,ALDH5A1,SNAP25,NAP1L1,PREPL,MYT1,PCDH9,SLC12A2,TJP1,SIN3A,NUDC,PEPD,MCM4,IQSEC1,SSB,IRF2BPL,EIF3M,MCM6,ACAA1,CACNA2D…
TF	Factor: c-Ets-1; motif: NNNRCCGGAWRYNNNN; match class: 1	TF:M01078_1	8.75646e-05	4.05767	2448	764	147	19722	PARP1,GCN1,SND1,HK1,NASP,SEC16A,EIF4G1,HNRNPA2B1,PTBP1,TNPO3,RACK1,GMPS,NCBP1,CLCN6,VDAC1,MSH2,RBBP4,EEF1D,MCM7,SMARCC1,SERBP1,ABCF1,PLD3,SERPINH1,EIF3M,ACAA1,LIMCH1,EIF3I,TRIM46,PCM1,SEC24A,EIF2S1,TUBG1,RPL6,ADSL,CLINT1,AK2,RPS3A,RAB1B,UFL1,EIF3H,SHOC2,ARFGAP1,ELAC2,HARS2,EIF2A,MAT2B,SH3GLB1,RPS14,TSNAX,DNAJC5,ZRANB2,EIF3G,PYCR2,VWA5A,LRRFIP2,BTF3L4,NIFK,ARMT1,DDI2,TFIP11,RPS21,TMEM87A,RPS18,SNA…
TF	Factor: EGR1; motif: NGNGKGGGYGGNGS	TF:M09761	9.46713e-05	4.02378	5162	764	267	19722	MYO5A,KIF21B,HNRNPU,VIM,DICER1,NASP,ACTN1,VCL,PTBP2,DDX3X,EIF4G1,HNRNPA2B1,AGRN,EPB41L3,ACSL4,PTBP1,DDX6,CYFIP1,TNPO3,XPO5,NUP210,ATP6V0A1,GLDC,CLCN6,USP11,SLC3A2,PACS1,RCN1,EEF1D,ZMYM3,CNTNAP2,SERBP1,YBX1,NCAM2,ALDH5A1,SNAP25,ATP9A,CACNB1,NAP1L1,SLC12A2,TJP1,SIN3A,IQSEC1,MCM6,GIGYF2,SOD1,SHROOM2,CACNA2D1,RSF1,RPA1,EPB41L2,NRP1,KDM3B,PBX1,ZMYM2,FLNB,PCDH7,PDP1,PRPH,RPL7A,CLPTM1,SV2A,SMARCAD1,TBCC…
TF	Factor: Egr-1; motif: CCGCCCMCG	TF:M04797	9.68451e-05	4.01392	5116	764	265	19722	FLNA,HNRNPU,HK1,CTNNA1,UPF1,VIM,DICER1,ACTN1,VCL,CAD,DDX3X,EIF4G1,HNRNPA2B1,EPHB2,EPB41L3,EIF4G3,ACSL4,PTBP1,DDX6,CYFIP1,XPO5,NUP210,ATP6V0A1,ATL1,GLDC,GMPS,H2AFY2,IGF2BP3,NUP93,VDAC1,PHGDH,MSH2,USP11,MSH6,SLC3A2,PACS1,PAICS,EEF1D,ZMYM3,GSTP1,MCM7,CNTNAP2,SMARCC1,SERBP1,YBX1,ABCF1,NCAM2,ALDH5A1,SNAP25,ATP9A,PREPL,PCDH9,TJP1,SIN3A,MCM4,IQSEC1,GIGYF2,SOD1,LIMCH1,KPNA2,SHROOM2,CACNA2D1,PCM1,RPA1,EPB…
TF	Factor: Erg; motif: NACCGGATATCCGGTN; match class: 1	TF:M11397_1	9.94776e-05	4.00227	11731	764	526	19722	MYO5A,PARP1,GCN1,KIF21B,SND1,HNRNPU,HK1,UPF1,DICER1,JUP,EIF3A,NASP,ACTN1,VCL,PTBP2,DDX3X,SEC16A,GOT2,EIF4G1,HNRNPA2B1,EPHB2,AGRN,MTHFD1,EIF3C,ACSL4,ANXA6,PTBP1,DDX6,VGF,CYFIP1,TNPO3,XPO5,ATP6V0A1,ATL1,GMPS,NCBP1,H2AFY2,IGF2BP3,CLCN6,TOP2A,VDAC1,SYMPK,RBBP4,MSH6,PACS1,PAICS,TLN1,RPL4,EEF1D,MCM7,RRM1,SMARCC1,SERBP1,DDX21,ANXA2,NCAM2,PLD3,ATP9A,CACNB1,NAP1L1,PCDH17,PREPL,ELAVL3,PCDH9,ATP6V1C1,MCM3,S…
TF	Factor: TEF-3:ER81; motif: ACCGGAAATRCC	TF:M08423	0.000102489	3.98932	3845	764	210	19722	SND1,HK1,NASP,ACTN1,PTBP2,DDX3X,EIF4G1,AGRN,MTHFD1,EIF3C,TNPO3,RACK1,NCBP1,IGF2BP3,PHGDH,MSH2,USP11,SYMPK,EEF1D,ZMYM3,MAGED2,RRM1,SMARCC1,YBX1,DDX21,ABCF1,CACNB1,PREPL,PCDH9,MCM4,SERPINH1,EIF3M,ACAA1,LIMCH1,EIF3I,TRIM46,PCM1,SEPHS1,RPA1,SEC24A,KDM3B,MCM5,EIF2S1,SMARCD1,RPL6,PCDH7,AQR,EIF3F,CLPTM1,CLINT1,SMARCAD1,AP3B1,RAB1B,METAP2,UFL1,EIF3H,SHOC2,ELAC2,HARS2,ANK1,TMED9,BTF3,EIF2A,CACYBP,FLAD1,SN…
TF	Factor: Sp1; motif: GGNDGGRGGCGGGG	TF:M04953	0.000111882	3.95124	8688	764	410	19722	FLNA,MYO5A,KIF21B,HNRNPU,CTNNA1,UPF1,VIM,DICER1,JUP,NASP,ACTN1,VCL,DDX3X,SEC16A,EIF4G1,HNRNPA2B1,EPHB2,AGRN,EIF3C,EPB41L3,ACSL4,ANXA6,PTBP1,DDX6,CYFIP1,TNPO3,XPO5,NUP210,ATP6V0A1,ATL1,GLDC,GMPS,IGF2BP3,CLCN6,TOP2A,MSN,NUP93,PHGDH,USP11,RBBP4,MSH6,SLC3A2,PACS1,PAICS,EEF1D,ZMYM3,GSTP1,RCC2,MCM7,MAGED2,SMARCC1,YBX1,ABCF1,NCAM2,SNAP25,ATP9A,CACNB1,FARSB,NAP1L1,PREPL,ELAVL3,PCDH9,SLC12A2,TJP1,SIN3A,PE…
TF	Factor: E2F; motif: TTTSGCGSG; match class: 1	TF:M00939_1	0.000117007	3.93179	1667	764	109	19722	FLNA,CTNNA1,UPF1,VIM,NASP,HNRNPA2B1,MTHFD1,EPB41L3,IPO7,NUP210,CLCN6,RBBP4,EEF1D,MCM7,SERBP1,ATP9A,NAP1L1,ATP6V1C1,MCM3,SIN3A,IQSEC1,MCM6,KPNA2,PCM1,SEPHS1,MCM5,MAT2A,MCM2,ABHD12,PSAT1,PHF6,CNN3,MSI1,ARFGAP1,IPO11,CLUH,BTF3,RTF1,CACYBP,SLC1A4,TXLNA,PCDH10,SNW1,MB21D2,IDH3A,ARMT1,TIMM9,EXOSC2,RPS15,HOXB5,FKBP10,CDK1,EIF3K,TMX1,NEK9,COLGALT1,MRPL53,RPL14,HAT1,ARIH2,FAM131B,ZC3H7A,ALKBH5,ANKRD13D,CD…
TF	Factor: BTEB2; motif: RGGGNGKGGN; match class: 1	TF:M07277_1	0.000119091	3.92412	4149	764	223	19722	FLNA,MYO5A,PARP1,KIF21B,HNRNPU,CTNNA1,ACTN1,VCL,SEC16A,HNRNPA2B1,EPHB2,AGRN,MTHFD1,EPB41L3,PTBP1,DDX6,CYFIP1,ATP6V0A1,CLCN6,NUP93,USP11,RBBP4,MSH6,PACS1,EEF1D,GSTP1,MAGED2,SMARCC1,ANXA2,SNAP25,ATP9A,CACNB1,NAP1L1,ELAVL3,TJP1,PEPD,IQSEC1,GIGYF2,SOD1,ACAA1,LIMCH1,SHROOM2,RSF1,PHIP,EPB41L2,ZMYM2,SMARCD1,MAT2A,FLNB,PDP1,ABHD12,ADSL,CLPTM1,STX1A,TBCC,CNN3,RPS2,UFL1,FLNC,WDFY3,SHOC2,ARFGAP1,GFPT1,VAMP2…
TF	Factor: ZNF501; motif: NNNCSACGCGAACAC	TF:M12085	0.000127638	3.89402	8467	764	401	19722	FLNA,CLASP2,NES,KIF21B,SND1,HNRNPU,HK1,CTNNA1,UPF1,VIM,JUP,PTBP2,GOT2,HNRNPA2B1,EPHB2,AGRN,MTHFD1,EIF3C,EPB41L3,IPO7,ACSL4,PTBP1,DDX6,VGF,NUP210,ATL1,GMPS,NCBP1,IGF2BP3,CLCN6,NUP93,VDAC1,MSH2,MSH6,SLC3A2,PAICS,TLN1,RCN1,EEF1D,RCC2,MCM7,CNTNAP2,MAGED2,SMARCC1,SERBP1,YBX1,DDX21,ANXA2,ALDH5A1,SNAP25,ATP9A,CACNB1,FARSB,NAP1L1,PCDH17,ELAVL3,ATP6V1C1,PRDX1,SLC12A2,TJP1,SIN3A,IQSEC1,EIF3M,MCM6,GIGYF2,SO…
TF	Factor: AP-2beta; motif: GCNNNGGSCNGVGGGN	TF:M01858	0.000143241	3.84393	7418	764	359	19722	MYO5A,CLASP2,NES,GCN1,KIF21B,SND1,HK1,CTNNA1,UPF1,JUP,NASP,ACTN1,VCL,PTBP2,SEC16A,EIF4G1,HNRNPA2B1,EPHB2,AGRN,ANXA6,PTBP1,DDX6,VGF,CYFIP1,XPO5,NUP210,GLDC,GMPS,H2AFY2,IGF2BP3,MSN,NUP93,VAC14,VDAC1,USP11,SYMPK,MSH6,PACS1,TLN1,EEF1D,GSTP1,MCM7,SMARCC1,YBX1,ANXA2,ABCF1,NCAM2,PLD3,ATP9A,ELAVL3,PCDH9,TJP1,PEPD,SERPINH1,IQSEC1,IRF2BPL,MCM6,SOD1,ACAA1,LIMCH1,KPNA2,CACNA2D1,TRIM46,PCM1,PHIP,ATP2B2,SEPHS1…
TF	Factor: Foxn2; motif: NNGCGTCNNNNNGACGCNN; match class: 1	TF:M11541_1	0.000143672	3.84263	5493	764	280	19722	FLNA,CLASP2,NES,PARP1,KIF21B,HK1,UPF1,EIF3A,NASP,ACTN1,PTBP2,CAD,SEC16A,ANXA6,PTBP1,DDX6,NUP210,ATL1,GLDC,NCBP1,NUP93,VAC14,VDAC1,MSH2,RBBP4,MSH6,EEF1D,RCC2,SERBP1,YBX1,PLD3,PCDH17,PREPL,PCDH9,ATP6V1C1,SLC12A2,TJP1,SIN3A,MCM4,EIF3M,MCM6,SOD1,LIMCH1,SHROOM2,CACNA2D1,RSF1,PHIP,EPB41L2,MCM5,EIF2S1,ZMYM2,SMARCD1,RPL9,TUBG1,TRIM33,FTH1,PCDH7,PDP1,CHN1,AQR,USP48,APPL1,CLINT1,SMARCAD1,EXOSC10,PPP1R8,RAB…
TF	Factor: nerf; motif: NNNCCGGAAGTGN	TF:M09901	0.000148436	3.82846	5352	764	274	19722	PARP1,GCN1,SND1,UPF1,DICER1,NASP,SEC16A,HNRNPA2B1,AGRN,EIF3C,PTBP1,TF,TNPO3,XPO5,GMPS,NCBP1,CLCN6,VAC14,VDAC1,USP11,RBBP4,EEF1D,MCM7,CNTNAP2,MAGED2,SMARCC1,SERBP1,DDX21,ABCF1,PLD3,SLC12A2,TJP1,NUDC,SERPINH1,EIF3M,ACAA1,LIMCH1,EIF3I,TRIM46,PCM1,SEC24A,EPB41L2,DIAPH1,MCM5,EIF2S1,SMARCD1,MAT2A,RPL6,FTH1,PDP1,AQR,ADSL,EIF3F,CLPTM1,CLINT1,SMARCAD1,EXOSC10,AK2,RPS3A,AP3B1,RAB1B,METAP2,UFL1,EIF3H,SHOC2,…
TF	Factor: TEF-3:Elk-1; motif: RMATWCCGGAWGT	TF:M08418	0.000152905	3.81558	11758	764	526	19722	CLASP2,PARP1,GCN1,KIF21B,SND1,HNRNPU,HK1,CTNNA1,VIM,NASP,ACTN1,VCL,PTBP2,CAD,DDX3X,EIF4G1,HNRNPA2B1,MTHFD1,EIF3C,EPB41L3,ACSL4,VGF,CYFIP1,TNPO3,RACK1,GMPS,NCBP1,IGF2BP3,TOP2A,MSN,NUP93,PHGDH,MSH2,USP11,SYMPK,RBBP4,SLC3A2,PACS1,PAICS,TLN1,RPL4,RCN1,EEF1D,ZMYM3,GSTP1,MCM7,MAGED2,SERBP1,YBX1,DDX21,ANXA2,ALDH5A1,SNAP25,FARSB,NAP1L1,PCDH17,PREPL,MYT1,PCDH9,ATP6V1C1,MCM3,PRDX1,TJP1,SIN3A,NUDC,PEPD,MCM4…
TF	Factor: Egr-1; motif: NGCGTGCGY; match class: 1	TF:M04950_1	0.000173031	3.76188	5551	764	282	19722	NES,HK1,CTNNA1,UPF1,EIF3A,ACTN1,VCL,PTBP2,GOT2,HNRNPA2B1,AGRN,MTHFD1,ACSL4,ANXA6,PTBP1,XPO5,NUP210,RACK1,ATP6V0A1,NCBP1,H2AFY2,IGF2BP3,TOP2A,VDAC1,MSH2,SYMPK,PAICS,EEF1D,MCM7,CNTNAP2,SMARCC1,SERBP1,YBX1,DDX21,ANXA2,ABCF1,ALDH5A1,SNAP25,ATP9A,MYT1,SLC12A2,TJP1,SIN3A,NUDC,MCM4,SERPINH1,SSB,IRF2BPL,SOD1,LIMCH1,SHROOM2,CACNA2D1,PCM1,PHIP,SEPHS1,EPB41L2,ZMYM2,RPL9,TUBG1,EPHB1,TRIM33,PCDH7,PDP1,ABHD12,…
TF	Factor: KLF15; motif: RCCMCRCCCMCN; match class: 1	TF:M12160_1	0.000174568	3.75804	8031	764	383	19722	FLNA,NES,KIF21B,HNRNPU,CTNNA1,VIM,JUP,EIF3A,NASP,ACTN1,VCL,PTBP2,DDX3X,SEC16A,EIF4G1,HNRNPA2B1,EPHB2,AGRN,EPB41L3,ACSL4,PTBP1,DDX6,VGF,CYFIP1,XPO5,NUP210,GLDC,GMPS,H2AFY2,IGF2BP3,CLCN6,MSN,NUP93,VAC14,PHGDH,USP11,MSH6,SLC3A2,PACS1,PAICS,RPL4,EEF1D,ZMYM3,RCC2,MCM7,MAGED2,SMARCC1,SERBP1,YBX1,ABCF1,NCAM2,SNAP25,ATP9A,CACNB1,FARSB,NAP1L1,PREPL,ELAVL3,PCDH9,ATP6V1C1,TJP1,SIN3A,MCM4,SERPINH1,IQSEC1,IRF…
TF	Factor: Elf-1; motif: NANGCGGAAGTR	TF:M11452	0.000180291	3.74402	6276	764	312	19722	GCN1,SND1,HNRNPU,DICER1,NASP,ACTN1,SEC16A,EIF4G1,HNRNPA2B1,AGRN,EIF3C,IPO7,TF,TNPO3,XPO5,RACK1,GMPS,NCBP1,CLCN6,TOP2A,VAC14,VDAC1,USP11,SYMPK,RBBP4,TLN1,RPL4,EEF1D,RCC2,MCM7,MAGED2,SMARCC1,SERBP1,YBX1,DDX21,ABCF1,NCAM2,PCDH17,PREPL,PCDH9,MCM3,SLC12A2,MCM4,SERPINH1,EIF3M,MCM6,ACAA1,SHROOM2,EIF3I,TRIM46,PCM1,ATP2B2,SEPHS1,SEC24A,DIAPH1,KDM3B,MCM5,EIF2S1,SMARCD1,RPL9,MAT2A,RPL6,TRIM33,PCDH7,SMARCE1,…
TF	Factor: MAZ; motif: GGGGGAGGGGGNGRGRRRGNRG; match class: 1	TF:M09984_1	0.000185932	3.73065	5555	764	282	19722	FLNA,MYO5A,KIF21B,HK1,CTNNA1,VIM,ACTN1,VCL,PTBP2,DDX3X,SEC16A,EIF4G1,HNRNPA2B1,EPHB2,AGRN,ANXA6,PTBP1,DDX6,VGF,GLDC,GMPS,H2AFY2,IGF2BP3,NUP93,PHGDH,USP11,RBBP4,MSH6,SLC3A2,PACS1,RCN1,ZMYM3,GSTP1,RCC2,MCM7,CNTNAP2,MAGED2,YBX1,ANXA2,NCAM2,SNAP25,ATP9A,CACNB1,FARSB,NAP1L1,ELAVL3,TJP1,IQSEC1,IRF2BPL,GIGYF2,SOD1,SHROOM2,CACNA2D1,TRIM46,RSF1,PHIP,ATP2B2,SEPHS1,RPA1,NRP1,KDM3B,PBX1,ZMYM2,MAT2A,PCDH7,PDP…
TF	Factor: PEA3; motif: NACCGGAAGTN; match class: 1	TF:M11425_1	0.000198085	3.70315	2330	764	140	19722	PARP1,GCN1,NASP,SEC16A,PTBP1,TNPO3,RACK1,NCBP1,CLCN6,VDAC1,RBBP4,EEF1D,MCM7,SMARCC1,SERBP1,YBX1,PLD3,SERPINH1,EIF3M,ACAA1,LIMCH1,EIF3I,TRIM46,PCM1,SEC24A,RPL5,EIF2S1,SMARCD1,RPL6,RPS3A,UFL1,EIF3H,SHOC2,ARFGAP1,GFPT1,ELAC2,HARS2,EIF2A,RPS14,RAB9B,TSNAX,ADO,ZRANB2,PYCR2,ZFPL1,BTF3L4,NIFK,ARMT1,RPS17,DDI2,RPS21,TMEM87A,RPS18,SNAP29,RFC2,HSBP1,DGUOK,DHX8,ATAD2B,MRPL53,MAP3K7,MAPK7,RPS9,RPS19,UBLCP1,H…
TF	Factor: Foxn2; motif: NNGCGTCNNNNNGACGCNN	TF:M11541	0.000201179	3.69642	5751	764	290	19722	FLNA,CLASP2,NES,PARP1,KIF21B,HK1,UPF1,EIF3A,NASP,ACTN1,PTBP2,CAD,DDX3X,SEC16A,ANXA6,PTBP1,DDX6,TNPO3,NUP210,ATL1,GLDC,NCBP1,NUP93,VAC14,VDAC1,MSH2,RBBP4,MSH6,EEF1D,RCC2,SERBP1,YBX1,PLD3,PCDH17,PREPL,PCDH9,ATP6V1C1,SLC12A2,TJP1,SIN3A,PEPD,MCM4,EIF3M,MCM6,SOD1,LIMCH1,SHROOM2,CACNA2D1,RSF1,PHIP,EPB41L2,MCM5,EIF2S1,ZMYM2,SMARCD1,RPL9,TUBG1,TRIM33,FTH1,PCDH7,PDP1,CHN1,AQR,USP48,APPL1,CLINT1,SMARCAD1,E…
TF	Factor: E2F; motif: NCSCGCSAAAN; match class: 1	TF:M00919_1	0.000208283	3.68135	1524	764	101	19722	CTNNA1,UPF1,VIM,NASP,HNRNPA2B1,MTHFD1,EPB41L3,IPO7,CLCN6,RBBP4,EEF1D,MCM7,SERBP1,ATP9A,NAP1L1,ATP6V1C1,MCM3,SIN3A,IQSEC1,MCM6,PCM1,SEPHS1,MCM5,MAT2A,MCM2,ABHD12,PSAT1,PHF6,MSI1,ARFGAP1,IPO11,CLUH,BTF3,RTF1,CACYBP,SLC1A4,TXLNA,PCDH10,SNW1,MB21D2,IDH3A,ARMT1,TIMM9,EXOSC2,RPS15,HOXB5,FKBP10,CDK1,EIF3K,TMX1,NEK9,COLGALT1,MRPL53,HAT1,ARIH2,FAM131B,ZC3H7A,ALKBH5,ANKRD13D,CDK16,RPS20,DNAJC9,MDK,RAVER1,M…
TF	Factor: RUNX2; motif: WRACCGCANWAACCGCAN	TF:M04107	0.000209368	3.67909	12351	764	547	19722	FLNA,MYO5A,CLASP2,NES,PARP1,KIF21B,SND1,HNRNPU,UPF1,DICER1,JUP,EIF3A,NASP,ACTN1,VCL,PTBP2,DDX3X,SEC16A,EIF4G1,HNRNPA2B1,EPHB2,AGRN,MTHFD1,EIF3C,EPB41L3,IPO7,ACSL4,ANXA6,PTBP1,TF,DDX6,VGF,CYFIP1,TNPO3,NUP210,RACK1,ATP6V0A1,ATL1,GMPS,NCBP1,CLCN6,TOP2A,MSN,VAC14,VDAC1,PHGDH,MSH2,USP11,SYMPK,RBBP4,MSH6,SLC3A2,PACS1,PAICS,TLN1,RCN1,EEF1D,ZMYM3,RCC2,MCM7,RRM1,SMARCC1,SERBP1,YBX1,DDX21,ANXA2,NCAM2,SNAP2…
TF	Factor: ELK1; motif: ACCGGAAGTN	TF:M03970	0.000214564	3.66844	4782	764	249	19722	PARP1,GCN1,SND1,HK1,UPF1,NASP,SEC16A,EIF4G1,AGRN,EIF3C,ANXA6,PTBP1,TNPO3,RACK1,ATP6V0A1,NCBP1,CLCN6,MSH2,USP11,RBBP4,SLC3A2,EEF1D,MCM7,MAGED2,SMARCC1,SERBP1,YBX1,DDX21,ABCF1,PLD3,CACNB1,PREPL,SLC12A2,NUDC,SERPINH1,EIF3M,ACAA1,LIMCH1,EIF3I,TRIM46,PCM1,SEC24A,RPL5,EIF2S1,SMARCD1,RPL6,FTH1,AQR,SIRT2,CLPTM1,CLINT1,SMARCAD1,EXOSC10,RAB3C,AP3B1,METAP2,EIF3H,SHOC2,ARFGAP1,ELAC2,HARS2,BTF3,STX8,EIF2A,MAT…
TF	Factor: KLF16; motif: GMCACGCCCCC	TF:M03914	0.000224795	3.64821	3363	764	187	19722	HNRNPU,CTNNA1,NASP,PTBP2,SEC16A,EPHB2,AGRN,NUP210,GMPS,H2AFY2,CLCN6,NUP93,VAC14,USP11,MSH6,PAICS,EEF1D,ZMYM3,MAGED2,SMARCC1,ABCF1,SNAP25,NAP1L1,ELAVL3,PCDH9,TJP1,PEPD,IQSEC1,MCM6,GIGYF2,SOD1,SHROOM2,RSF1,EPB41L2,ZMYM2,SMARCD1,FLNB,TRIM33,FTH1,SIRT2,RPS3A,CNN3,RAB1A,FLNC,ACOT9,ARFGAP1,GFPT1,VAMP2,BTF3,HMGB2,RTF1,SNX30,RCOR2,ZSCAN18,RAB9B,BSDC1,LRRC4B,PCNA,SYNE1,SORT1,DNAJB1,IDH3A,PLIN3,ZFPL1,NIFK,…
TF	Factor: GABP-ALPHA; motif: RCCGGAARTNN	TF:M08917	0.000230728	3.6369	2702	764	157	19722	SND1,NASP,SEC16A,EIF4G1,AGRN,EIF3C,TNPO3,RACK1,NCBP1,CLCN6,MSH2,USP11,SYMPK,RBBP4,EEF1D,MCM7,MAGED2,SERBP1,DDX21,PREPL,MCM4,SERPINH1,EIF3M,ACAA1,EIF3I,TRIM46,SEC24A,EIF2S1,RPL6,AQR,CLPTM1,SMARCAD1,RAB3C,AP3B1,EIF3H,SHOC2,ELAC2,HARS2,BTF3,EIF2A,CACYBP,FLAD1,RPL12,RPS14,TXLNA,RBM8A,TSNAX,DNAJC5,ZRANB2,MB21D2,DCPS,EIF3G,PTGES3,PYCR2,COG1,VWA5A,LRRFIP2,BCAT2,ZFPL1,ADGRG1,DDI2,MRPL38,SMC4,TFIP11,PCNP,…
TF	Factor: AP-2; motif: GSCCSCRGGCNRNRNN	TF:M00800	0.000234726	3.62944	9119	764	425	19722	FLNA,CLASP2,GCN1,KIF21B,SND1,HNRNPU,HK1,CTNNA1,UPF1,VIM,DICER1,EIF3A,NASP,ACTN1,VCL,PTBP2,DDX3X,SEC16A,GOT2,EIF4G1,HNRNPA2B1,EPHB2,AGRN,EPB41L3,ACSL4,PTBP1,TF,DDX6,CYFIP1,XPO5,NUP210,GLDC,GMPS,NCBP1,H2AFY2,IGF2BP3,VAC14,VDAC1,USP11,SYMPK,MSH6,PACS1,PAICS,TLN1,RCN1,EEF1D,ZMYM3,RCC2,MCM7,CNTNAP2,RRM1,SMARCC1,YBX1,DDX21,ANXA2,ABCF1,PLD3,ATP9A,NAP1L1,PCDH17,ELAVL3,PCDH9,PRDX1,SLC12A2,TJP1,SIN3A,MCM4,…
TF	Factor: ZNF148; motif: NNNNNNCCNNCCCCTCCCCCACCCN	TF:M09834	0.000236914	3.62541	6953	764	339	19722	FLNA,PARP1,KIF21B,HNRNPU,CTNNA1,VIM,NASP,ACTN1,VCL,DDX3X,SEC16A,EIF4G1,HNRNPA2B1,EPHB2,AGRN,EPB41L3,ACSL4,ANXA6,PTBP1,DDX6,VGF,CYFIP1,TNPO3,NUP210,ATP6V0A1,ATL1,GLDC,GMPS,IGF2BP3,CLCN6,MSN,NUP93,PHGDH,USP11,RBBP4,MSH6,SLC3A2,PACS1,RCN1,ZMYM3,GSTP1,RCC2,MCM7,MAGED2,SMARCC1,SERBP1,YBX1,ABCF1,NCAM2,SNAP25,ATP9A,CACNB1,FARSB,NAP1L1,PREPL,ELAVL3,PCDH9,MCM3,TJP1,PEPD,IQSEC1,IRF2BPL,MCM6,SOD1,LIMCH1,SHR…
TF	Factor: CTCF; motif: NCCRSTAGGGGGCGC	TF:M08911	0.000237395	3.62453	9094	764	424	19722	FLNA,MYO5A,CLASP2,NES,PARP1,KIF21B,HNRNPU,CTNNA1,UPF1,JUP,NASP,ACTN1,VCL,PTBP2,DDX3X,SEC16A,EIF4G1,HNRNPA2B1,EPHB2,AGRN,EIF3C,EPB41L3,IPO7,ACSL4,PTBP1,DDX6,VGF,TNPO3,NUP210,ATL1,GLDC,NCBP1,H2AFY2,IGF2BP3,CLCN6,MSH2,USP11,SYMPK,MSH6,SLC3A2,PACS1,PAICS,TLN1,RPL4,RCN1,EEF1D,ZMYM3,RCC2,MCM7,CNTNAP2,MAGED2,SMARCC1,SERBP1,YBX1,PLD3,ATP9A,CACNB1,NAP1L1,ELAVL3,MCM3,SLC12A2,TJP1,SIN3A,PEPD,MCM4,IQSEC1,SSB…
TF	Factor: ER71; motif: ACCGGAARYN	TF:M02067	0.000242207	3.61581	5930	764	297	19722	MYO5A,PARP1,GCN1,SND1,HK1,UPF1,NASP,SEC16A,GOT2,EIF4G1,HNRNPA2B1,AGRN,EIF3C,PTBP1,TNPO3,RACK1,NCBP1,CLCN6,MSH2,USP11,SYMPK,RBBP4,MSH6,EEF1D,MCM7,MAGED2,SMARCC1,SERBP1,DDX21,ABCF1,PLD3,PREPL,PCDH9,SLC12A2,SIN3A,NUDC,MCM4,SERPINH1,EIF3M,ACAA1,LIMCH1,SHROOM2,EIF3I,TRIM46,PCM1,SEC24A,RPL5,MCM5,EIF2S1,SMARCD1,RPL6,FTH1,AQR,ADSL,CLPTM1,CLINT1,SMARCAD1,EXOSC10,RAB3C,AP3B1,CNN3,METAP2,RPS12,EIF3H,SHOC2,A…
TF	Factor: Erm; motif: NNSCGGAWGYN; match class: 1	TF:M11424_1	0.000242566	3.61517	2835	764	163	19722	PARP1,GCN1,HK1,UPF1,NASP,SEC16A,PTBP1,TNPO3,XPO5,RACK1,GMPS,NCBP1,CLCN6,VAC14,VDAC1,USP11,RBBP4,EEF1D,MCM7,SERBP1,PLD3,SLC12A2,SERPINH1,EIF3M,ACAA1,LIMCH1,EIF3I,TRIM46,PCM1,SEC24A,EPB41L2,DIAPH1,EIF2S1,TUBG1,RPL6,ADSL,RPS3A,RAB1B,UFL1,EIF3H,SHOC2,ARFGAP1,ELAC2,HARS2,EIF2A,MAT2B,RPS14,TSNAX,ADO,ZRANB2,LRRC4B,EIF3G,NMD3,PYCR2,COG1,DNAJB1,ZFPL1,NIFK,ARMT1,RPS17,DDI2,RPS21,TMEM87A,RPS18,SNAP29,RFC2,H…
TF	Factor: E2F-1; motif: NKTSSCGC; match class: 1	TF:M00428_1	0.000248192	3.60521	3615	764	198	19722	FLNA,NES,KIF21B,HNRNPU,JUP,NASP,ACTN1,HNRNPA2B1,MTHFD1,EPB41L3,IPO7,DDX6,CYFIP1,NUP210,GMPS,CLCN6,NUP93,MSH2,SYMPK,RBBP4,PAICS,EEF1D,MCM7,SMARCC1,SERBP1,DDX21,ANXA2,CACNB1,ATP6V1C1,MCM4,IQSEC1,SSB,MCM6,KPNA2,PCM1,RPA1,MCM5,MAT2A,FLNB,EPHB1,MCM2,ABHD12,CLIC1,PSAT1,AQR,PHF6,EXOSC10,STX1A,RPS3A,RAB1A,FAM171A1,MSI1,RPS12,FLNC,GFPT1,IPO11,TMED9,HMGB2,EIF2A,SLC1A4,RPA2,SH3GLB1,RPS14,PCDH10,ANP32E,PCNA,…
TF	Factor: KLF15; motif: NCCMCGCCCMCN; match class: 1	TF:M12158_1	0.000248998	3.6038	6004	764	300	19722	FLNA,NES,KIF21B,HNRNPU,HK1,CTNNA1,VIM,JUP,EIF3A,NASP,ACTN1,PTBP2,DDX3X,SEC16A,EIF4G1,EPHB2,AGRN,EPB41L3,DDX6,VGF,CYFIP1,XPO5,NUP210,GLDC,H2AFY2,IGF2BP3,CLCN6,MSN,NUP93,VAC14,PHGDH,USP11,MSH6,SLC3A2,PACS1,PAICS,EEF1D,ZMYM3,MAGED2,ABCF1,SNAP25,ATP9A,CACNB1,FARSB,NAP1L1,PREPL,PCDH9,TJP1,SIN3A,MCM4,IQSEC1,MCM6,GIGYF2,SOD1,LIMCH1,SHROOM2,CACNA2D1,TRIM46,RSF1,PHIP,ATP2B2,SEPHS1,RPA1,EPB41L2,KDM3B,PBX1,…
TF	Factor: Egr-1; motif: NNNNNGYGKGGGNGGGNN	TF:M09603	0.000252884	3.59708	4627	764	242	19722	MYO5A,KIF21B,HNRNPU,VIM,DICER1,ACTN1,VCL,PTBP2,DDX3X,EIF4G1,AGRN,EPB41L3,ACSL4,ANXA6,DDX6,CYFIP1,XPO5,NUP210,ATP6V0A1,GLDC,VDAC1,USP11,MSH6,SLC3A2,ZMYM3,MCM7,CNTNAP2,MAGED2,YBX1,NCAM2,ALDH5A1,SNAP25,ATP9A,CACNB1,NAP1L1,SLC12A2,TJP1,IQSEC1,IRF2BPL,MCM6,GIGYF2,SOD1,KPNA2,SHROOM2,CACNA2D1,TRIM46,RSF1,PHIP,RPA1,NRP1,PBX1,ZMYM2,PDP1,ABHD12,PRPH,RPL7A,CLPTM1,SMARCAD1,AK2,TBCC,NSD2,RAB1A,MSI1,FLNC,GFPT1…
TF	Factor: ESE-1; motif: SATKGCGGATGCN; match class: 1	TF:M11381_1	0.000253047	3.5968	9745	764	449	19722	MYO5A,CLASP2,NES,PARP1,KIF21B,SND1,HNRNPU,HK1,UPF1,DICER1,ACTN1,VCL,PTBP2,SEC16A,EIF4G1,HNRNPA2B1,AGRN,MTHFD1,EPB41L3,ACSL4,PTBP1,TF,DDX6,VGF,CYFIP1,NUP210,RACK1,ATP6V0A1,GLDC,NCBP1,TOP2A,MSN,VAC14,PHGDH,MSH2,SYMPK,RBBP4,SLC3A2,PACS1,PAICS,RPL4,EEF1D,ZMYM3,RCC2,MCM7,MAGED2,RRM1,SMARCC1,ABCF1,NCAM2,ALDH5A1,SNAP25,FARSB,NAP1L1,PCDH17,PREPL,MYT1,PCDH9,MCM3,PRDX1,SLC12A2,SIN3A,NUDC,MCM4,SERPINH1,IQSE…
TF	Factor: PEA3; motif: NACCGGAAGTN	TF:M11425	0.000253884	3.59536	7428	764	358	19722	PARP1,GCN1,SND1,HK1,UPF1,DICER1,NASP,SEC16A,EIF4G1,HNRNPA2B1,AGRN,EIF3C,EPB41L3,IPO7,PTBP1,TF,TNPO3,NUP210,RACK1,GMPS,NCBP1,CLCN6,NUP93,VAC14,VDAC1,PHGDH,MSH2,USP11,RBBP4,SLC3A2,TLN1,RPL4,EEF1D,MCM7,CNTNAP2,MAGED2,SMARCC1,SERBP1,YBX1,DDX21,ABCF1,PLD3,CACNB1,PREPL,SLC12A2,TJP1,NUDC,SERPINH1,EIF3M,ACAA1,LIMCH1,EIF3I,TRIM46,PCM1,ATP2B2,SEC24A,EPB41L2,DIAPH1,RPL5,MCM5,EIF2S1,SMARCD1,RPL9,RPL6,FTH1,PD…
TF	Factor: KLF15; motif: RCCACGCCCCCC	TF:M12157	0.000270024	3.5686	3619	764	198	19722	NES,HNRNPU,HK1,CTNNA1,JUP,NASP,PTBP2,SEC16A,AGRN,NUP210,GMPS,CLCN6,NUP93,VAC14,MSH6,EEF1D,SMARCC1,ABCF1,SNAP25,NAP1L1,ELAVL3,PCDH9,TJP1,PEPD,MCM4,IQSEC1,MCM6,GIGYF2,SOD1,SHROOM2,RSF1,EPB41L2,SMARCD1,FLNB,EPHB1,PDP1,CLIC1,SIRT2,CLPTM1,RPS3A,CNN3,FLNC,ACOT9,ARFGAP1,GFPT1,VAMP2,HMGB2,RTF1,SNX30,RCOR2,ZSCAN18,RAB9B,MB21D2,BSDC1,LRRC4B,PCNA,TLE4,COG1,DNAJB1,IDH3A,BCAT2,PLIN3,ZFPL1,NIFK,SIN3B,PUS7,FIP1…
TF	Factor: GABP-alpha; motif: CACTTCCGG	TF:M04698	0.000289846	3.53783	3196	764	179	19722	SND1,DICER1,NASP,SEC16A,AGRN,EIF3C,TNPO3,XPO5,NCBP1,VAC14,VDAC1,USP11,RBBP4,TLN1,EEF1D,MCM7,MAGED2,SERBP1,DDX21,SERPINH1,EIF3M,ACAA1,EIF3I,TRIM46,PCM1,SEC24A,DIAPH1,EIF2S1,RPL9,MAT2A,RPL6,TRIM33,PCDH7,AQR,CLPTM1,CLINT1,SMARCAD1,RPS3A,UFL1,FLNC,EIF3H,SHOC2,ARFGAP1,ELAC2,HARS2,CDC73,BTF3,EIF2A,RPS14,RBM8A,TSNAX,ADO,ZRANB2,EIF3G,SORT1,SYT11,PYCR2,COG1,BCAT2,ZFPL1,BTF3L4,NIFK,DDI2,MRPL38,RPS21,PCNP,T…
TF	Factor: Elf-1; motif: NANCCGGAAGTN; match class: 1	TF:M11451_1	0.000294608	3.53075	2112	764	129	19722	PARP1,GCN1,HNRNPA2B1,PTBP1,TNPO3,RACK1,NCBP1,CLCN6,VDAC1,RBBP4,MCM7,SERBP1,PLD3,SLC12A2,SERPINH1,EIF3M,ACAA1,EIF3I,TRIM46,PCM1,SEC24A,MCM5,EIF2S1,SMARCD1,RPL6,EIF3F,RPS3A,UFL1,EIF3H,SHOC2,ARFGAP1,ELAC2,HARS2,EIF2A,SH3GLB1,RPS14,TSNAX,DNAJC5,ZRANB2,NOP2,SYT11,PYCR2,ZFPL1,NIFK,ARMT1,RPS17,DDI2,RPS21,TMEM87A,RPS18,RFC2,HSBP1,DGUOK,ATAD2B,MRPL53,MAP3K7,MAPK7,RPS9,RPS19,UBLCP1,LIG1,HAT1,ARIH2,ASIC4,PD…
TF	Factor: c-Ets-2; motif: NCCGGAAGTG	TF:M08759	0.000306668	3.51333	8319	764	393	19722	PARP1,GCN1,SND1,HK1,UPF1,DICER1,EIF3A,NASP,SEC16A,EIF4G1,HNRNPA2B1,AGRN,EIF3C,PTBP1,TF,TNPO3,XPO5,NUP210,RACK1,GMPS,NCBP1,CLCN6,MSN,VAC14,VDAC1,PHGDH,MSH2,USP11,SYMPK,RBBP4,TLN1,RPL4,RCN1,EEF1D,MCM7,CNTNAP2,MAGED2,SMARCC1,SERBP1,DDX21,ABCF1,PLD3,PREPL,MCM3,PRDX1,SLC12A2,TJP1,NUDC,MCM4,SERPINH1,EIF3M,ACAA1,LIMCH1,EIF3I,TRIM46,PCM1,ATP2B2,RPA1,SEC24A,EPB41L2,DIAPH1,RPL5,MCM5,EIF2S1,SMARCD1,RPL9,MAT…
TF	Factor: E2F-2; motif: NTTTTGGCGCCAWWWN; match class: 1	TF:M11528_1	0.000309084	3.50992	4778	764	248	19722	FLNA,CLASP2,SND1,HNRNPU,UPF1,VIM,DICER1,JUP,NASP,HNRNPA2B1,MTHFD1,EIF3C,EPB41L3,IPO7,ACSL4,ANXA6,PTBP1,TF,TNPO3,XPO5,NUP210,ATL1,GMPS,NCBP1,CLCN6,MSN,NUP93,VAC14,USP11,RBBP4,SLC3A2,MCM7,CNTNAP2,SMARCC1,SERBP1,DDX21,ABCF1,NCAM2,ATP9A,CACNB1,ATP6V1C1,MCM3,SIN3A,PEPD,IQSEC1,MCM6,SOD1,ACAA1,KPNA2,SHROOM2,SEPHS1,SEC24A,NRP1,MCM5,TUBG1,EPHB1,MCM2,FTH1,PCDH7,ABHD12,PSAT1,PHF6,APPL1,EXOSC10,PPP1R8,RPS3A,…
TF	Factor: ETV4; motif: ACCGGAAGTN; match class: 1	TF:M03982_1	0.000310728	3.50762	2009	764	124	19722	PARP1,GCN1,HK1,NASP,SEC16A,EIF4G1,PTBP1,TNPO3,RACK1,NCBP1,CLCN6,MSH2,EEF1D,MCM7,SMARCC1,SERBP1,PLD3,SERPINH1,EIF3M,ACAA1,LIMCH1,EIF3I,TRIM46,PCM1,SEC24A,MCM5,EIF2S1,SMARCD1,RPL6,AP3B1,EIF3H,SHOC2,ELAC2,HARS2,EIF2A,RPS14,TXLNA,TSNAX,DNAJC5,ZRANB2,PYCR2,VWA5A,LRRFIP2,ZFPL1,ARMT1,TFIP11,RPS21,RNF220,TMEM87A,RPS18,SNAP29,RFC2,HSBP1,ATAD2B,MRPL53,MAP3K7,MAPK7,RPS9,UBLCP1,HAT1,ARIH2,ASIC4,AVL9,NOC2L,RP…
TF	Factor: ZIC4; motif: NNCCNCCCRYNGYGN; match class: 1	TF:M12227_1	0.000320859	3.49369	5898	764	295	19722	MYO5A,CLASP2,PARP1,GCN1,KIF21B,HNRNPU,CTNNA1,VIM,JUP,ACTN1,VCL,PTBP2,DDX3X,SEC16A,HNRNPA2B1,EPHB2,AGRN,EPB41L3,DDX6,VGF,CYFIP1,XPO5,GMPS,IGF2BP3,CLCN6,VDAC1,SYMPK,RBBP4,MSH6,PACS1,RCN1,EEF1D,GSTP1,RCC2,YBX1,NCAM2,ATP9A,CACNB1,ELAVL3,MCM3,SLC12A2,TJP1,IQSEC1,IRF2BPL,EIF3M,SHROOM2,CACNA2D1,TRIM46,RSF1,PHIP,SEPHS1,RPA1,EPB41L2,KDM3B,ZMYM2,MAT2A,EPHB1,TRIM33,PCDH7,PDP1,ABHD12,CLIC1,PRPH,CHN1,SIRT2,RP…
TF	Factor: ER71; motif: ACCGGAARYN; match class: 1	TF:M02067_1	0.000326863	3.48563	1619	764	105	19722	GCN1,HK1,NASP,EIF4G1,PTBP1,TNPO3,RACK1,NCBP1,CLCN6,MSH2,USP11,EEF1D,MCM7,ABCF1,PLD3,NUDC,SERPINH1,EIF3M,ACAA1,EIF3I,TRIM46,SEC24A,EIF2S1,RPL6,AP3B1,CNN3,RPS12,EIF3H,SHOC2,ELAC2,HARS2,STAT3,EIF2A,MAT2B,CACYBP,RPS14,TXLNA,RBM8A,TSNAX,ZRANB2,PRKCB,EIF3G,PYCR2,VWA5A,LRRFIP2,NIFK,TFIP11,RPS21,RNF220,TMEM87A,RPS18,NEK9,RFC2,HSBP1,MAP3K7,SEC61A1,MAPK7,RPS9,UBLCP1,HAT1,ARIH2,ASIC4,NOC2L,ALKBH5,ARHGAP12,P…
TF	Factor: Elf-1; motif: AWCCCGGAAGTN	TF:M07415	0.000373997	3.42713	7978	764	379	19722	CLASP2,PARP1,GCN1,SND1,HK1,UPF1,NASP,ACTN1,SEC16A,EIF4G1,HNRNPA2B1,AGRN,MTHFD1,EIF3C,EPB41L3,ACSL4,PTBP1,TF,TNPO3,RACK1,GMPS,NCBP1,CLCN6,VDAC1,PHGDH,MSH2,USP11,SYMPK,SLC3A2,PACS1,RCN1,EEF1D,RCC2,MCM7,CNTNAP2,MAGED2,SMARCC1,SERBP1,YBX1,DDX21,ABCF1,PLD3,ALDH5A1,CACNB1,PREPL,PCDH9,MCM3,PRDX1,SLC12A2,TJP1,NUDC,MCM4,SERPINH1,SSB,EIF3M,ACAA1,LIMCH1,KPNA2,EIF3I,TRIM46,PCM1,ATP2B2,RPA1,SEC24A,EPB41L2,RPL…
TF	Factor: E2F-3:FOXI1; motif: NGACACCGCGCCCAC	TF:M08208	0.000417312	3.37954	12560	764	553	19722	FLNA,CLASP2,NES,PARP1,GCN1,SND1,HNRNPU,HK1,CTNNA1,UPF1,VIM,DICER1,JUP,NASP,ACTN1,VCL,PTBP2,CAD,DDX3X,SEC16A,GOT2,EIF4G1,HNRNPA2B1,EPHB2,AGRN,MTHFD1,EIF3C,EPB41L3,IPO7,ACSL4,ANXA6,PTBP1,DDX6,VGF,CYFIP1,TNPO3,XPO5,NUP210,RACK1,ATP6V0A1,ATL1,NCBP1,H2AFY2,IGF2BP3,CLCN6,MSN,VAC14,PHGDH,MSH2,USP11,SYMPK,RBBP4,MSH6,SLC3A2,PACS1,PAICS,TLN1,RCN1,EEF1D,ZMYM3,GSTP1,RCC2,MCM7,MAGED2,SERBP1,YBX1,DDX21,ANXA2,N…
TF	Factor: AhR,; motif: NRCGTGNGN	TF:M00976	0.000418802	3.37799	4351	764	229	19722	PARP1,CTNNA1,UPF1,EIF3A,NASP,ACTN1,PTBP2,DDX3X,GOT2,AGRN,IPO7,PTBP1,XPO5,RACK1,GMPS,NCBP1,H2AFY2,VDAC1,MSH2,SYMPK,PACS1,PAICS,EEF1D,MCM7,CNTNAP2,SMARCC1,SERBP1,YBX1,DDX21,CACNB1,PCDH17,PREPL,MYT1,PRDX1,SLC12A2,TJP1,SIN3A,NUDC,MCM4,SERPINH1,IQSEC1,IRF2BPL,SOD1,LIMCH1,CACNA2D1,PHIP,SEPHS1,EPB41L2,EIF2S1,ZMYM2,RPL9,TUBG1,EPHB1,MCM2,TRIM33,PDP1,ABHD12,CLIC1,PRPH,PSAT1,CHN1,PHF6,EXOSC10,PPP1R8,STX1A,A…
TF	Factor: GCMa:PEA3; motif: ATRCGGGCGGAAGTR	TF:M08313	0.000437197	3.35932	15419	764	653	19722	MYO5A,CLASP2,NES,GCN1,KIF21B,SND1,HNRNPU,HK1,CTNNA1,UPF1,DICER1,NASP,ACTN1,VCL,PTBP2,CAD,DDX3X,SEC16A,GOT2,EIF4G1,HNRNPA2B1,EPHB2,AGRN,MTHFD1,EIF3C,EPB41L3,IPO7,EIF4G3,ACSL4,ANXA6,PTBP1,TF,DDX6,VGF,CYFIP1,TNPO3,XPO5,RACK1,ATP6V0A1,ATL1,GLDC,GMPS,NCBP1,H2AFY2,IGF2BP3,CLCN6,TOP2A,MSN,VAC14,VDAC1,PHGDH,MSH2,USP11,SYMPK,RBBP4,MSH6,SLC3A2,PAICS,TLN1,RPL4,MCM7,MAGED2,RRM1,SMARCC1,SERBP1,YBX1,DDX21,ANXA…
TF	Factor: CPBP; motif: GNNRGGGHGGGGNNGGGRN; match class: 1	TF:M09973_1	0.000516394	3.28702	6607	764	323	19722	FLNA,MYO5A,NES,PARP1,KIF21B,HK1,CTNNA1,DICER1,NASP,ACTN1,VCL,CAD,DDX3X,SEC16A,EIF4G1,HNRNPA2B1,EPHB2,AGRN,MTHFD1,EPB41L3,ANXA6,PTBP1,DDX6,VGF,CYFIP1,NUP210,GLDC,GMPS,IGF2BP3,CLCN6,MSN,NUP93,VDAC1,PHGDH,USP11,RBBP4,MSH6,SLC3A2,PACS1,PAICS,TLN1,RCN1,ZMYM3,GSTP1,RCC2,MCM7,CNTNAP2,MAGED2,SMARCC1,ANXA2,NCAM2,SNAP25,CACNB1,NAP1L1,ELAVL3,PCDH9,TJP1,SIN3A,PEPD,SERPINH1,IQSEC1,IRF2BPL,GIGYF2,SOD1,ACAA1,LI…
TF	Factor: GABPA; motif: ACCGGAAGTN	TF:M03990	0.000545639	3.26309	5258	764	267	19722	GCN1,SND1,UPF1,EIF3A,NASP,SEC16A,EIF4G1,AGRN,EIF3C,ANXA6,PTBP1,TNPO3,RACK1,ATP6V0A1,GMPS,NCBP1,CLCN6,MSN,MSH2,USP11,SYMPK,SLC3A2,EEF1D,MCM7,MAGED2,SERBP1,YBX1,DDX21,ABCF1,PLD3,CACNB1,PREPL,PCDH9,MCM3,SLC12A2,TJP1,NUDC,MCM4,SERPINH1,EIF3M,ACAA1,LIMCH1,EIF3I,TRIM46,PCM1,SEC24A,RPL5,MCM5,EIF2S1,SMARCD1,TUBG1,MCM2,RPL6,FTH1,AQR,CLPTM1,SMARCAD1,EXOSC10,RAB3C,RPS3A,AP3B1,RAB1B,METAP2,EIF3H,SHOC2,ARFGAP…
TF	Factor: Sp1; motif: NGGGGGCGGGGCCNGGGGGGGG; match class: 1	TF:M10071_1	0.000563979	3.24874	4623	764	240	19722	FLNA,MYO5A,NES,PARP1,KIF21B,HNRNPU,CTNNA1,NASP,ACTN1,VCL,CAD,SEC16A,EIF4G1,HNRNPA2B1,EPHB2,AGRN,MTHFD1,DDX6,NUP210,ATP6V0A1,H2AFY2,IGF2BP3,MSN,NUP93,VAC14,VDAC1,USP11,MSH6,SLC3A2,PACS1,EEF1D,ZMYM3,GSTP1,CNTNAP2,SMARCC1,ANXA2,NCAM2,SNAP25,ATP9A,CACNB1,NAP1L1,TJP1,PEPD,MCM4,IQSEC1,GIGYF2,SOD1,SHROOM2,RSF1,PHIP,ATP2B2,EPB41L2,ZMYM2,SMARCD1,MAT2A,FLNB,PDP1,CLPTM1,STX1A,TBCC,NSD2,RAB1B,FAM171A1,RPS2,M…
TF	Factor: pax-2; motif: NCGTCACGCNYSRNYGCNYN	TF:M11877	0.000606955	3.21684	11523	764	514	19722	FLNA,CLASP2,NES,PARP1,GCN1,SND1,HK1,CTNNA1,UPF1,DICER1,JUP,EIF3A,NASP,VCL,GOT2,HNRNPA2B1,EPHB2,AGRN,MTHFD1,EIF3C,IPO7,ACSL4,PTBP1,TF,TNPO3,XPO5,NUP210,RACK1,ATP6V0A1,GMPS,NCBP1,H2AFY2,IGF2BP3,TOP2A,NUP93,VAC14,VDAC1,SYMPK,RBBP4,MSH6,PACS1,PAICS,TLN1,RPL4,RCN1,EEF1D,GSTP1,MCM7,CNTNAP2,RRM1,SMARCC1,SERBP1,YBX1,DDX21,ANXA2,ABCF1,PLD3,ALDH5A1,ATP9A,NAP1L1,ELAVL3,PCDH9,MCM3,PRDX1,SLC12A2,TJP1,NUDC,PEP…
TF	Factor: ELF1; motif: NCCGGAARTN	TF:M02053	0.000615968	3.21044	6033	764	299	19722	MYO5A,GCN1,SND1,HK1,EIF3A,NASP,ACTN1,SEC16A,GOT2,EIF4G1,HNRNPA2B1,AGRN,MTHFD1,EIF3C,PTBP1,TNPO3,XPO5,RACK1,NCBP1,PHGDH,MSH2,USP11,SYMPK,RBBP4,RCN1,EEF1D,MCM7,MAGED2,RRM1,SERBP1,YBX1,DDX21,ABCF1,PLD3,ALDH5A1,CACNB1,PREPL,PCDH9,MCM3,SLC12A2,NUDC,MCM4,SERPINH1,EIF3M,ACAA1,LIMCH1,EIF3I,TRIM46,SEPHS1,RPA1,SEC24A,RPL5,MCM5,EIF2S1,SMARCD1,TUBG1,MCM2,RPL6,TRIM33,AQR,ADSL,EIF3F,CLPTM1,PCDHA6,CLINT1,SMARCA…
TF	Factor: TR4; motif: ACCCCGS	TF:M04934	0.000654385	3.18417	18103	764	736	19722	FLNA,MYO5A,CLASP2,NES,PARP1,GCN1,KIF21B,SND1,HNRNPU,HK1,CTNNA1,UPF1,VIM,DICER1,JUP,EIF3A,NASP,ACTN1,VCL,PTBP2,CAD,DDX3X,SEC16A,GOT2,EIF4G1,HNRNPA2B1,EPHB2,AGRN,MTHFD1,EIF3C,EPB41L3,IPO7,EIF4G3,ACSL4,ANXA6,PTBP1,TF,DDX6,VGF,CYFIP1,TNPO3,XPO5,NUP210,RACK1,ATP6V0A1,ATL1,GLDC,GMPS,NCBP1,H2AFY2,IGF2BP3,CLCN6,TOP2A,MSN,NUP93,VAC14,VDAC1,PHGDH,MSH2,USP11,SYMPK,RBBP4,MSH6,SLC3A2,PACS1,PAICS,TLN1,RPL4,RCN…
TF	Factor: AP-2; motif: MKCCCSCNGGCG	TF:M00189	0.00065492	3.18381	10621	764	480	19722	FLNA,MYO5A,CLASP2,NES,PARP1,GCN1,KIF21B,SND1,HNRNPU,HK1,CTNNA1,UPF1,VIM,DICER1,JUP,EIF3A,NASP,ACTN1,VCL,PTBP2,SEC16A,GOT2,EIF4G1,HNRNPA2B1,EPHB2,AGRN,EPB41L3,EIF4G3,ACSL4,PTBP1,TF,DDX6,VGF,CYFIP1,NUP210,RACK1,GMPS,NCBP1,H2AFY2,VDAC1,USP11,SYMPK,RBBP4,MSH6,PACS1,PAICS,TLN1,RCN1,EEF1D,GSTP1,RCC2,MCM7,CNTNAP2,RRM1,SMARCC1,SERBP1,YBX1,ANXA2,ABCF1,NCAM2,PLD3,ALDH5A1,ATP9A,CACNB1,NAP1L1,PREPL,ELAVL3,PC…
TF	Factor: Sp2; motif: NTWAGTCCCGCCCMCTT	TF:M12155	0.000740763	3.13032	4591	764	238	19722	CLASP2,NES,KIF21B,SND1,HK1,UPF1,EIF3A,NASP,ACTN1,VCL,PTBP2,SEC16A,HNRNPA2B1,EPHB2,AGRN,EIF3C,ACSL4,PTBP1,XPO5,GMPS,CLCN6,TOP2A,NUP93,PHGDH,USP11,PAICS,RCN1,EEF1D,ZMYM3,CNTNAP2,MAGED2,ANXA2,FARSB,NAP1L1,PREPL,ELAVL3,ATP6V1C1,TJP1,PEPD,IQSEC1,SSB,EIF3M,MCM6,SOD1,SHROOM2,TRIM46,RSF1,EPB41L2,DIAPH1,KDM3B,SMARCD1,MAT2A,FLNB,FTH1,PDP1,RPL7A,ADSL,APPL1,STX1A,RPS3A,TBCC,NSD2,RAB1B,MSI1,UFL1,FLNC,ARFGAP1,…
TF	Factor: SP1; motif: GGGGYGGGGNS	TF:M01303	0.000763982	3.11692	7898	764	374	19722	FLNA,MYO5A,NES,PARP1,KIF21B,HNRNPU,CTNNA1,VIM,DICER1,JUP,NASP,ACTN1,VCL,CAD,DDX3X,SEC16A,EIF4G1,EPHB2,AGRN,MTHFD1,EIF3C,EPB41L3,ANXA6,PTBP1,TF,DDX6,VGF,CYFIP1,TNPO3,NUP210,ATP6V0A1,GLDC,GMPS,IGF2BP3,NUP93,PHGDH,USP11,RBBP4,MSH6,PACS1,PAICS,TLN1,RPL4,EEF1D,GSTP1,RCC2,MCM7,CNTNAP2,SMARCC1,ANXA2,NCAM2,ALDH5A1,SNAP25,ATP9A,CACNB1,NAP1L1,PREPL,ELAVL3,PCDH9,SLC12A2,TJP1,SIN3A,NUDC,IQSEC1,IRF2BPL,EIF3M,…
TF	Factor: SP1; motif: CCCCKCCCCC; match class: 1	TF:M02281_1	0.000794676	3.09981	2558	764	148	19722	FLNA,HNRNPU,CTNNA1,VIM,ACTN1,VCL,DDX3X,EIF4G1,HNRNPA2B1,EPHB2,AGRN,EPB41L3,PTBP1,VGF,CYFIP1,GLDC,GMPS,IGF2BP3,PHGDH,USP11,MSH6,EEF1D,ZMYM3,SNAP25,CACNB1,NAP1L1,ELAVL3,PCDH9,TJP1,IQSEC1,IRF2BPL,SHROOM2,RSF1,PHIP,SEPHS1,EPB41L2,PBX1,ZMYM2,SMARCD1,FTH1,PDP1,ABHD12,PHF6,CLINT1,STX1A,TBCC,RAB1A,MSI1,FLNC,SHOC2,GFPT1,VAMP2,ANK1,HMGB2,RAB3A,RTF1,SNX30,RCOR2,DNAJC5,MB21D2,LRRC4B,PYCR2,COG1,LRRFIP2,LIN28A…
TF	Factor: E2F; motif: NKCGCGCSAAAN; match class: 1	TF:M00920_1	0.000797718	3.09815	1306	764	88	19722	FLNA,CTNNA1,UPF1,VIM,NASP,HNRNPA2B1,MTHFD1,EPB41L3,IPO7,NUP210,CLCN6,RBBP4,EEF1D,MCM7,SERBP1,NAP1L1,MCM3,SIN3A,IQSEC1,MCM6,SEPHS1,MCM5,MAT2A,MCM2,ABHD12,PSAT1,PHF6,RPL7A,CNN3,MSI1,ARFGAP1,IPO11,CLUH,RTF1,CACYBP,SLC1A4,PCDH10,SNW1,MB21D2,IDH3A,ARMT1,TIMM9,EXOSC2,RPS15,FKBP10,CDK1,EIF3K,TMX1,NEK9,COLGALT1,MRPL53,HAT1,ARIH2,ALKBH5,ANKRD13D,ARHGAP12,DNAJC9,MDK,MLH1,RABGAP1L,DHFR,RBM34,TMED1,TXLNG,RFC…
TF	Factor: CNOT3; motif: GGCCGCGSSS	TF:M01253	0.000846216	3.07252	3926	764	209	19722	MYO5A,SND1,HNRNPU,DICER1,NASP,DDX3X,EIF4G1,HNRNPA2B1,EPHB2,AGRN,PTBP1,CYFIP1,NUP210,GLDC,H2AFY2,TOP2A,VAC14,MSH2,USP11,RBBP4,PACS1,RCN1,EEF1D,GSTP1,RCC2,SERBP1,YBX1,ANXA2,PLD3,ATP9A,NAP1L1,ELAVL3,SLC12A2,TJP1,IRF2BPL,LIMCH1,SHROOM2,PCM1,PHIP,SEPHS1,SEC24A,EPB41L2,MCM5,ZMYM2,MAT2A,TRIM33,CHN1,SIRT2,APPL1,STX1A,RPS3A,TBCC,NSD2,CNN3,RAB1A,MSI1,UFL1,FLNC,ACOT9,WDFY3,ANK1,CLUH,BTF3,RAB3A,SNX30,SLC1A4,…
TF	Factor: FLI1; motif: ACCGGAAATCCGGT; match class: 1	TF:M03989_1	0.000862745	3.06412	5595	764	280	19722	GCN1,KIF21B,SND1,HNRNPU,UPF1,JUP,ACTN1,VCL,PTBP2,DDX3X,SEC16A,GOT2,EIF4G1,HNRNPA2B1,AGRN,MTHFD1,EIF3C,ACSL4,DDX6,VGF,ATL1,GMPS,NCBP1,H2AFY2,IGF2BP3,TOP2A,VDAC1,MSH2,SYMPK,RBBP4,MSH6,PACS1,PAICS,TLN1,MCM7,RRM1,DDX21,NCAM2,PCDH17,PREPL,ELAVL3,PCDH9,SLC12A2,SIN3A,IQSEC1,IRF2BPL,GIGYF2,TRIM46,PCM1,RPA1,EPB41L2,NRP1,KDM3B,PBX1,MCM5,SMARCD1,MAT2A,TUBG1,EPHB1,FTH1,PCDH7,PDP1,SMARCE1,ABHD12,AQR,RPL7A,ADS…
TF	Factor: ERG; motif: ACCGGAWATCCGGT; match class: 1	TF:M03976_1	0.000872237	3.05937	7781	764	369	19722	PARP1,KIF21B,SND1,HNRNPU,UPF1,JUP,ACTN1,VCL,PTBP2,DDX3X,SEC16A,GOT2,EIF4G1,HNRNPA2B1,AGRN,MTHFD1,EIF3C,EIF4G3,ACSL4,ANXA6,PTBP1,DDX6,VGF,XPO5,RACK1,ATP6V0A1,ATL1,GMPS,NCBP1,H2AFY2,IGF2BP3,CLCN6,TOP2A,VDAC1,MSH2,SYMPK,RBBP4,MSH6,PACS1,PAICS,TLN1,MCM7,RRM1,SERBP1,DDX21,NCAM2,CACNB1,NAP1L1,PCDH17,PREPL,ELAVL3,PCDH9,MCM3,SLC12A2,TJP1,SIN3A,IRF2BPL,GIGYF2,TRIM46,RSF1,PCM1,RPA1,SEC24A,EPB41L2,NRP1,KDM3…
TF	Factor: Erg; motif: NNACCGGAARTSN; match class: 1	TF:M09608_1	0.000878343	3.05634	2389	764	140	19722	HK1,EIF3A,NASP,EIF4G1,TNPO3,RACK1,ATP6V0A1,NCBP1,RBBP4,EEF1D,MCM7,DDX21,PCDH9,SIN3A,MCM4,SERPINH1,EIF3M,ACAA1,EIF3I,SEC24A,KDM3B,EIF2S1,SMARCD1,EPHB1,RPL6,EIF3F,CLPTM1,CLINT1,AP3B1,RAB1B,UFL1,RPS12,EIF3H,DPF2,SHOC2,ELAC2,HARS2,EIF2A,RPL12,RPS14,PIK3C2B,TXLNA,TSNAX,RPS7,NOP2,PTGES3,LRRFIP2,CHCHD4,ZFPL1,BTF3L4,EXOSC2,LIN28A,ADGRG1,DDI2,SMC4,RPS21,SMC2,RNF114,RNF220,TMEM87A,RPS18,RPS15A,RFC2,HSBP1,D…
TF	Factor: MAZ; motif: NKGGGAGGGGRGGR	TF:M02023	0.000891904	3.04968	7134	764	343	19722	MYO5A,NES,PARP1,KIF21B,HNRNPU,CTNNA1,VIM,DICER1,NASP,ACTN1,VCL,DDX3X,SEC16A,EIF4G1,HNRNPA2B1,EPHB2,AGRN,EPB41L3,ANXA6,PTBP1,VGF,CYFIP1,TNPO3,XPO5,GLDC,IGF2BP3,NUP93,PHGDH,MSH2,USP11,SYMPK,RBBP4,MSH6,PACS1,ZMYM3,GSTP1,RCC2,SMARCC1,YBX1,ANXA2,NCAM2,PLD3,ALDH5A1,SNAP25,ATP9A,CACNB1,NAP1L1,PCDH17,MYT1,ELAVL3,PCDH9,MCM3,TJP1,IQSEC1,IRF2BPL,MCM6,SOD1,ACAA1,LIMCH1,KPNA2,SHROOM2,CACNA2D1,EIF3I,TRIM46,RSF…
TF	Factor: Pet-1; motif: GCNGGAAGYG; match class: 1	TF:M09918_1	0.000894834	3.04826	7159	764	344	19722	NES,GCN1,KIF21B,HNRNPU,CTNNA1,UPF1,VIM,NASP,ACTN1,DDX3X,EIF4G1,EPHB2,AGRN,MTHFD1,EIF3C,PTBP1,TF,VGF,TNPO3,NUP210,ATL1,GLDC,GMPS,IGF2BP3,CLCN6,NUP93,VDAC1,SYMPK,RBBP4,MSH6,PAICS,TLN1,ZMYM3,RCC2,CNTNAP2,RRM1,SMARCC1,SERBP1,DDX21,ABCF1,SNAP25,ATP9A,ELAVL3,MCM3,SLC12A2,TJP1,PEPD,SERPINH1,IRF2BPL,MCM6,GIGYF2,LIMCH1,CACNA2D1,EIF3I,TRIM46,RSF1,PCM1,ATP2B2,SEC24A,EPB41L2,DIAPH1,NRP1,PBX1,MCM5,EIF2S1,ZMYM…
TF	Factor: Elf-1; motif: NANGCGGAAGTR; match class: 1	TF:M11452_1	0.000958018	3.01863	1696	764	107	19722	SND1,HNRNPA2B1,TNPO3,XPO5,RACK1,VAC14,USP11,RBBP4,MCM7,SMARCC1,EIF3M,ACAA1,EIF3I,PCM1,SEC24A,EIF2S1,MAT2A,RPL6,TRIM33,SIRT2,ADSL,EIF3F,CLINT1,UFL1,EIF3H,SHOC2,ARFGAP1,HARS2,EIF2A,RPS14,RBM8A,SNW1,TSNAX,ADO,ZRANB2,SYNE1,EIF3G,SORT1,PYCR2,COG1,ZFPL1,BTF3L4,NIFK,DDI2,RPS21,TMEM87A,RPS18,HSBP1,DGUOK,DHX8,ATAD2B,MRPL53,MAP3K7,CHMP4B,RPS19,UBLCP1,LIG1,ARIH2,PDCD6,CDC16,RPL13A,NOC2L,SYVN1,PRKAB1,ZFAND6,…
TF	Factor: Elf-1; motif: NNANCCGGAAGTGS; match class: 1	TF:M09900_1	0.00109249	2.96158	1158	764	80	19722	GCN1,NASP,PTBP1,TNPO3,NCBP1,VDAC1,MCM7,SERBP1,EIF3M,ACAA1,EIF3I,PCM1,SEC24A,EIF2S1,UFL1,EIF3H,SHOC2,ARFGAP1,HARS2,EIF2A,RPS14,RAB9B,TSNAX,ZRANB2,NMD3,PYCR2,ZFPL1,NIFK,DDI2,RPS21,TMEM87A,RPS18,HSBP1,BORCS6,DGUOK,DHX8,ATAD2B,MRPL53,MPG,UBLCP1,HAT1,ARIH2,ASIC4,AVL9,RPL13A,NOC2L,ANKRD13D,PRKAB1,ZFAND6,ERGIC3,PIGU,NME7,MTIF3,SUPT7L,RBM34,PMM2,TOMM6,ZNF687,FBXO7,PANK2,ITIH4,MAD2L1,IKBKG,LRRC49,CRIPT,CH…
TF	Factor: ETS1; motif: GCCGGAWGTACTTCCGGN	TF:M03978	0.00119121	2.92401	12082	764	533	19722	FLNA,MYO5A,CLASP2,NES,PARP1,GCN1,KIF21B,SND1,HK1,CTNNA1,VIM,DICER1,JUP,EIF3A,NASP,ACTN1,VCL,CAD,DDX3X,SEC16A,GOT2,EIF4G1,HNRNPA2B1,EPHB2,AGRN,MTHFD1,EPB41L3,IPO7,ACSL4,ANXA6,PTBP1,TF,DDX6,VGF,CYFIP1,TNPO3,ATL1,GLDC,NCBP1,IGF2BP3,CLCN6,TOP2A,VAC14,VDAC1,PHGDH,MSH2,USP11,SYMPK,MSH6,SLC3A2,PACS1,PAICS,TLN1,RCN1,EEF1D,ZMYM3,GSTP1,RCC2,MCM7,MAGED2,SERBP1,YBX1,ANXA2,ABCF1,NCAM2,ATP9A,FARSB,PCDH17,PREPL…
TF	Factor: E2F-1; motif: TWSGCGCGAAAAYKR	TF:M00024	0.00121843	2.9142	8919	764	413	19722	NES,KIF21B,HNRNPU,HK1,CTNNA1,UPF1,DICER1,JUP,EIF3A,NASP,ACTN1,PTBP2,CAD,GOT2,HNRNPA2B1,MTHFD1,EIF3C,IPO7,ACSL4,ANXA6,PTBP1,TF,DDX6,VGF,RACK1,GMPS,NCBP1,H2AFY2,TOP2A,NUP93,PHGDH,USP11,RBBP4,MSH6,PAICS,RCN1,EEF1D,RCC2,MCM7,SERBP1,DDX21,ANXA2,ABCF1,NCAM2,PLD3,ALDH5A1,ATP9A,FARSB,NAP1L1,MYT1,PCDH9,ATP6V1C1,MCM3,TJP1,MCM4,SERPINH1,IQSEC1,SSB,IRF2BPL,EIF3M,MCM6,SOD1,LIMCH1,KPNA2,SHROOM2,TRIM46,RSF1,PHI…
TF	Factor: SP2; motif: GNNGGGGGCGGGGSN; match class: 1	TF:M03807_1	0.00122367	2.91234	4199	764	220	19722	FLNA,MYO5A,NES,KIF21B,HNRNPU,CTNNA1,NASP,ACTN1,VCL,CAD,SEC16A,EIF4G1,EPHB2,AGRN,EPB41L3,DDX6,TNPO3,ATP6V0A1,NUP93,VDAC1,USP11,RBBP4,MSH6,EEF1D,CNTNAP2,SMARCC1,ANXA2,SNAP25,ATP9A,CACNB1,NAP1L1,TJP1,PEPD,IQSEC1,MCM6,GIGYF2,SOD1,LIMCH1,SHROOM2,RSF1,PHIP,ATP2B2,EPB41L2,ZMYM2,SMARCD1,MAT2A,FLNB,PDP1,CLPTM1,SV2A,STX1A,TBCC,NSD2,CNN3,RAB1B,RPS2,UFL1,FLNC,WDFY3,SHOC2,ARFGAP1,GFPT1,VAMP2,ANK1,HMGB2,RAB3A,…
TF	Factor: ctcf; motif: CCRSCAGGGGGCGCN	TF:M10426	0.00122371	2.91232	9305	764	428	19722	FLNA,MYO5A,NES,PARP1,KIF21B,HNRNPU,CTNNA1,UPF1,JUP,EIF3A,NASP,ACTN1,VCL,DDX3X,SEC16A,GOT2,EIF4G1,EPHB2,AGRN,EIF3C,EPB41L3,IPO7,PTBP1,DDX6,VGF,TNPO3,NUP210,ATL1,GLDC,NCBP1,H2AFY2,IGF2BP3,CLCN6,TOP2A,VDAC1,USP11,SYMPK,MSH6,SLC3A2,PACS1,PAICS,TLN1,RCN1,EEF1D,ZMYM3,RCC2,MCM7,CNTNAP2,SERBP1,YBX1,ANXA2,PLD3,ALDH5A1,ATP9A,CACNB1,NAP1L1,ELAVL3,SLC12A2,TJP1,SIN3A,PEPD,MCM4,IQSEC1,SSB,IRF2BPL,GIGYF2,SOD1,L…
TF	Factor: ER71:E2A; motif: CASSTGNACCGGAWRYN; match class: 1	TF:M08568_1	0.00142096	2.84742	15133	764	641	19722	FLNA,MYO5A,CLASP2,NES,PARP1,GCN1,SND1,HK1,CTNNA1,UPF1,DICER1,JUP,EIF3A,NASP,ACTN1,VCL,PTBP2,CAD,DDX3X,SEC16A,GOT2,EIF4G1,HNRNPA2B1,EPHB2,AGRN,MTHFD1,EPB41L3,IPO7,ACSL4,ANXA6,PTBP1,TF,DDX6,VGF,CYFIP1,TNPO3,XPO5,NUP210,RACK1,ATP6V0A1,ATL1,GLDC,GMPS,NCBP1,H2AFY2,IGF2BP3,TOP2A,MSN,VAC14,VDAC1,PHGDH,MSH2,USP11,RBBP4,MSH6,PACS1,PAICS,TLN1,RPL4,RCN1,EEF1D,GSTP1,RCC2,MCM7,CNTNAP2,MAGED2,SMARCC1,SERBP1,YB…
TF	Factor: A-Myb:Elf-1; motif: NMCCGGAACCGTTA	TF:M08390	0.00142896	2.84498	11072	764	495	19722	MYO5A,CLASP2,GCN1,KIF21B,HNRNPU,HK1,UPF1,VIM,EIF3A,ACTN1,VCL,PTBP2,CAD,DDX3X,GOT2,HNRNPA2B1,MTHFD1,EIF3C,EPB41L3,EIF4G3,ACSL4,PTBP1,VGF,CYFIP1,TNPO3,XPO5,RACK1,ATL1,GLDC,GMPS,NCBP1,H2AFY2,IGF2BP3,CLCN6,TOP2A,MSN,VAC14,VDAC1,USP11,MSH6,SLC3A2,PAICS,RPL4,RCN1,ZMYM3,GSTP1,RCC2,MCM7,RRM1,SERBP1,YBX1,DDX21,ANXA2,NCAM2,PLD3,ALDH5A1,SNAP25,FARSB,NAP1L1,PCDH17,MYT1,PCDH9,ATP6V1C1,MCM3,SLC12A2,TJP1,SIN3A,…
TF	Factor: Elk-1:HOXA1; motif: ACCGGAAGTAATTA	TF:M08451	0.0014605	2.8355	8421	764	393	19722	PARP1,GCN1,SND1,CTNNA1,VIM,DICER1,JUP,NASP,ACTN1,VCL,SEC16A,HNRNPA2B1,AGRN,MTHFD1,EIF3C,ACSL4,CYFIP1,TNPO3,NUP210,RACK1,ATP6V0A1,ATL1,NCBP1,CLCN6,MSN,VAC14,PHGDH,MSH2,USP11,SYMPK,RBBP4,EEF1D,ZMYM3,MCM7,CNTNAP2,MAGED2,SMARCC1,SERBP1,DDX21,NCAM2,PLD3,MYT1,PCDH9,MCM3,PRDX1,SLC12A2,TJP1,SERPINH1,EIF3M,ACAA1,LIMCH1,SHROOM2,EIF3I,TRIM46,PCM1,SEC24A,EPB41L2,RPL5,NRP1,KDM3B,MCM5,EIF2S1,SMARCD1,RPL9,EPHB1…
TF	Factor: c-Ets-2; motif: NACCGGAAGYRCTTCCGGTN; match class: 1	TF:M11417_1	0.00151924	2.81837	14041	764	603	19722	FLNA,MYO5A,PARP1,GCN1,KIF21B,SND1,UPF1,DICER1,JUP,EIF3A,NASP,ACTN1,VCL,PTBP2,CAD,DDX3X,SEC16A,GOT2,EIF4G1,HNRNPA2B1,EPHB2,AGRN,MTHFD1,EPB41L3,IPO7,ACSL4,ANXA6,PTBP1,CYFIP1,TNPO3,ATP6V0A1,ATL1,GLDC,GMPS,NCBP1,H2AFY2,IGF2BP3,CLCN6,TOP2A,MSN,NUP93,VAC14,VDAC1,PHGDH,MSH2,USP11,SYMPK,RBBP4,SLC3A2,PACS1,PAICS,TLN1,EEF1D,ZMYM3,GSTP1,RCC2,MCM7,CNTNAP2,MAGED2,RRM1,SERBP1,YBX1,DDX21,ANXA2,ABCF1,NCAM2,ALDH5…
TF	Factor: WT1; motif: GNGGGGGCGGGG; match class: 1	TF:M03893_1	0.00153595	2.81362	3980	764	210	19722	FLNA,KIF21B,HNRNPU,CTNNA1,DICER1,NASP,ACTN1,VCL,PTBP2,DDX3X,SEC16A,EIF4G1,EPHB2,AGRN,EIF3C,EPB41L3,PTBP1,DDX6,GLDC,H2AFY2,IGF2BP3,CLCN6,USP11,MSH6,PACS1,EEF1D,ZMYM3,MCM7,CNTNAP2,YBX1,NCAM2,SNAP25,ATP9A,CACNB1,NAP1L1,ELAVL3,PCDH9,TJP1,SIN3A,IQSEC1,MCM6,SOD1,LIMCH1,SHROOM2,CACNA2D1,EIF3I,RSF1,PHIP,SEPHS1,EPB41L2,DIAPH1,ZMYM2,SMARCD1,FLNB,TRIM33,PDP1,CHN1,APPL1,TBCC,NSD2,CNN3,RAB1A,FAM171A1,MSI1,UFL…
TF	Factor: Elk-1; motif: RCCGGAAGTGN; match class: 1	TF:M09904_1	0.00165328	2.78165	2743	764	155	19722	PARP1,GCN1,SND1,NASP,EIF4G1,HNRNPA2B1,PTBP1,TNPO3,RACK1,NCBP1,CLCN6,VDAC1,RBBP4,EEF1D,MCM7,SMARCC1,SERBP1,DDX21,PLD3,SERPINH1,EIF3M,ACAA1,LIMCH1,EIF3I,TRIM46,PCM1,SEC24A,RPL5,EIF2S1,RPL6,TRIM33,CLINT1,RPS3A,AP3B1,RAB1B,UFL1,EIF3H,SHOC2,ARFGAP1,ELAC2,HARS2,EIF2A,RPS14,RAB9B,TSNAX,DNAJC5,ADO,ZRANB2,SYT11,PYCR2,ZFPL1,BTF3L4,NIFK,ARMT1,DDI2,TFIP11,RPS21,TMEM87A,RPS18,MACO1,RFC2,HSBP1,DGUOK,DHX8,ATAD2…
TF	Factor: EKLF; motif: NGGGYGKGGCNNGG	TF:M09969	0.00166827	2.77773	4589	764	236	19722	MYO5A,NES,PARP1,KIF21B,HNRNPU,CTNNA1,JUP,NASP,ACTN1,CAD,SEC16A,EIF4G1,HNRNPA2B1,EPHB2,AGRN,TNPO3,NUP210,GMPS,NCBP1,CLCN6,MSN,NUP93,VDAC1,MSH6,SLC3A2,PACS1,TLN1,RPL4,EEF1D,RCC2,MAGED2,SMARCC1,ANXA2,ABCF1,SNAP25,CACNB1,ELAVL3,PCDH9,PRDX1,TJP1,PEPD,MCM4,IQSEC1,EIF3M,GIGYF2,SOD1,SHROOM2,EIF3I,RSF1,ATP2B2,EPB41L2,SMARCD1,FLNB,PDP1,SMARCE1,ABHD12,CLPTM1,STX1A,RAB1B,RPS2,ACOT9,SHOC2,GFPT1,VAMP2,CLUH,STA…
TF	Factor: KLF17; motif: NGGGCGG	TF:M05386	0.00169145	2.77174	7900	764	372	19722	MYO5A,CLASP2,KIF21B,SND1,HNRNPU,HK1,CTNNA1,VIM,EIF3A,NASP,ACTN1,SEC16A,GOT2,EIF4G1,HNRNPA2B1,EPHB2,AGRN,MTHFD1,IPO7,ANXA6,PTBP1,TF,CYFIP1,XPO5,NUP210,NCBP1,IGF2BP3,CLCN6,TOP2A,MSN,VDAC1,MSH2,USP11,SYMPK,RBBP4,MSH6,SLC3A2,PACS1,PAICS,EEF1D,ZMYM3,MCM7,CNTNAP2,SMARCC1,SERBP1,YBX1,ANXA2,NCAM2,PLD3,ALDH5A1,SNAP25,ATP9A,FARSB,NAP1L1,PREPL,ELAVL3,PRDX1,SLC12A2,TJP1,SIN3A,NUDC,PEPD,MCM4,IQSEC1,EIF3M,MCM6…
TF	Factor: LKLF; motif: NGGGCGG	TF:M05499	0.00169145	2.77174	7900	764	372	19722	MYO5A,CLASP2,KIF21B,SND1,HNRNPU,HK1,CTNNA1,VIM,EIF3A,NASP,ACTN1,SEC16A,GOT2,EIF4G1,HNRNPA2B1,EPHB2,AGRN,MTHFD1,IPO7,ANXA6,PTBP1,TF,CYFIP1,XPO5,NUP210,NCBP1,IGF2BP3,CLCN6,TOP2A,MSN,VDAC1,MSH2,USP11,SYMPK,RBBP4,MSH6,SLC3A2,PACS1,PAICS,EEF1D,ZMYM3,MCM7,CNTNAP2,SMARCC1,SERBP1,YBX1,ANXA2,NCAM2,PLD3,ALDH5A1,SNAP25,ATP9A,FARSB,NAP1L1,PREPL,ELAVL3,PRDX1,SLC12A2,TJP1,SIN3A,NUDC,PEPD,MCM4,IQSEC1,EIF3M,MCM6…
TF	Factor: Hey1; motif: NGCRCGYGYN; match class: 1	TF:M11058_1	0.00171593	2.7655	10925	764	489	19722	MYO5A,CLASP2,NES,PARP1,KIF21B,SND1,HK1,CTNNA1,UPF1,VIM,DICER1,EIF3A,NASP,ACTN1,CAD,DDX3X,SEC16A,GOT2,EIF4G1,HNRNPA2B1,EPHB2,AGRN,MTHFD1,EPB41L3,IPO7,ACSL4,ANXA6,PTBP1,VGF,CYFIP1,XPO5,NUP210,RACK1,ATL1,GMPS,NCBP1,H2AFY2,IGF2BP3,CLCN6,MSN,VAC14,VDAC1,MSH2,SYMPK,RBBP4,MSH6,PACS1,PAICS,RPL4,RCN1,EEF1D,ZMYM3,RCC2,MCM7,CNTNAP2,SMARCC1,SERBP1,YBX1,DDX21,ANXA2,ABCF1,PLD3,ALDH5A1,ATP9A,FARSB,NAP1L1,PCDH17…
TF	Factor: Elk-1; motif: RCCGGAAGTGN	TF:M09904	0.00201543	2.69563	8164	764	382	19722	PARP1,GCN1,SND1,HK1,UPF1,DICER1,NASP,DDX3X,SEC16A,EIF4G1,HNRNPA2B1,AGRN,EIF3C,PTBP1,TF,TNPO3,XPO5,NUP210,RACK1,GMPS,NCBP1,CLCN6,VAC14,VDAC1,PHGDH,MSH2,USP11,SYMPK,RBBP4,TLN1,RPL4,RCN1,EEF1D,MCM7,CNTNAP2,MAGED2,SMARCC1,SERBP1,YBX1,DDX21,ABCF1,PLD3,PREPL,SLC12A2,TJP1,NUDC,MCM4,SERPINH1,SSB,EIF3M,ACAA1,LIMCH1,EIF3I,TRIM46,PCM1,ATP2B2,RPA1,SEC24A,EPB41L2,DIAPH1,RPL5,MCM5,EIF2S1,SMARCD1,RPL9,MAT2A,RPL…
TF	Factor: YY1; motif: NNCGCCATTNN; match class: 1	TF:M03924_1	0.00218524	2.6605	3700	764	197	19722	MYO5A,PARP1,EIF3A,PTBP2,CAD,EIF4G1,HNRNPA2B1,EIF3C,PTBP1,DDX6,NUP210,RACK1,ATP6V0A1,H2AFY2,NUP93,USP11,RBBP4,PAICS,GSTP1,RRM1,YBX1,DDX21,ABCF1,PLD3,PREPL,NUDC,MCM4,IRF2BPL,SOD1,EIF3I,RPL5,MCM5,ZMYM2,SMARCD1,FLNB,MCM2,RPL6,TRIM33,FTH1,AQR,ADSL,SV2A,PPP1R8,RPS3A,APOOL,METAP2,RPS12,DPF2,SHOC2,ARFGAP1,VAMP2,HARS2,ANK1,EIF2A,SNX30,SLC1A4,PIK3C2B,RBM8A,DNAJC5,DCPS,ANP32E,BSDC1,IDH3G,RHOB,RPS7,UBXN4,PTG…
TF	Factor: Elk-1:Pax-5; motif: ACCGGAACYACGCWTSANYG; match class: 1	TF:M08225_1	0.00219296	2.65897	7993	764	375	19722	MYO5A,CLASP2,PARP1,UPF1,VIM,DICER1,JUP,VCL,CAD,DDX3X,SEC16A,GOT2,HNRNPA2B1,EPHB2,AGRN,MTHFD1,ACSL4,PTBP1,VGF,CYFIP1,TNPO3,NUP210,RACK1,ATP6V0A1,GLDC,NCBP1,H2AFY2,IGF2BP3,VDAC1,MSH2,SYMPK,SLC3A2,PACS1,PAICS,TLN1,RPL4,EEF1D,RCC2,MCM7,MAGED2,SERBP1,YBX1,DDX21,NAP1L1,PREPL,MYT1,PCDH9,ATP6V1C1,MCM3,PRDX1,SLC12A2,TJP1,SIN3A,NUDC,PEPD,MCM4,SSB,IRF2BPL,EIF3M,MCM6,ACAA1,EIF3I,TRIM46,RSF1,PCM1,SEPHS1,RPA1,…
TF	Factor: NRF-1; motif: YGCGCMTGCGC	TF:M02102	0.0022322	2.65127	2020	764	121	19722	UPF1,EIF3A,SEC16A,EIF4G1,MTHFD1,PTBP1,VGF,NCBP1,PAICS,EEF1D,SMARCC1,ABCF1,PLD3,FARSB,MCM4,IRF2BPL,MCM6,TRIM46,RPL5,EIF2S1,TUBG1,FLNB,MCM2,USP48,AP3B1,RAB1B,DPF2,IPO11,BTF3,RAB3A,RTF1,EIF2A,TXLNA,RAB9B,DNAJC5,ADO,DCPS,PCNA,IDH3G,NOP2,PTGES3,COG1,DNAJB1,CHCHD4,EXOSC2,SIN3B,RPS15,FIP1L1,SUMF2,LYAR,SMC4,RUNDC3B,TMX1,DHX8,MAPK7,FNBP1,NTPCR,RPS9,BYSL,UBLCP1,ARMC8,MAP2K7,ZNF445,GGPS1,LAMTOR3,RPL13A,ALKB…
TF	Factor: FLI1; motif: ACCGGAAATCCGGT	TF:M03989	0.00226568	2.6448	10442	764	470	19722	MYO5A,PARP1,GCN1,KIF21B,SND1,HNRNPU,HK1,UPF1,VIM,DICER1,JUP,EIF3A,ACTN1,VCL,PTBP2,DDX3X,SEC16A,GOT2,EIF4G1,HNRNPA2B1,EPHB2,AGRN,MTHFD1,EIF3C,IPO7,ACSL4,ANXA6,PTBP1,DDX6,VGF,TNPO3,RACK1,ATP6V0A1,ATL1,GMPS,NCBP1,H2AFY2,IGF2BP3,CLCN6,TOP2A,VDAC1,MSH2,SYMPK,RBBP4,MSH6,PACS1,PAICS,TLN1,RPL4,EEF1D,MCM7,RRM1,SERBP1,DDX21,ABCF1,NCAM2,PLD3,CACNB1,FARSB,NAP1L1,PCDH17,PREPL,ELAVL3,PCDH9,MCM3,SLC12A2,TJP1,SI…
TF	Factor: E2F-3:FOXO6; motif: NAATGACACGCGCCCMC	TF:M08209	0.00231273	2.63587	13673	764	589	19722	FLNA,MYO5A,CLASP2,NES,PARP1,GCN1,KIF21B,SND1,HNRNPU,HK1,CTNNA1,UPF1,DICER1,JUP,EIF3A,NASP,ACTN1,VCL,PTBP2,CAD,DDX3X,GOT2,EIF4G1,HNRNPA2B1,EPHB2,AGRN,MTHFD1,EPB41L3,IPO7,ACSL4,ANXA6,PTBP1,TF,DDX6,VGF,CYFIP1,TNPO3,XPO5,NUP210,RACK1,ATP6V0A1,ATL1,GLDC,GMPS,H2AFY2,IGF2BP3,CLCN6,TOP2A,NUP93,VAC14,VDAC1,MSH2,RBBP4,MSH6,SLC3A2,PACS1,PAICS,TLN1,RCN1,EEF1D,ZMYM3,MCM7,CNTNAP2,MAGED2,RRM1,SMARCC1,SERBP1,YBX…
TF	Factor: PAX5; motif: RNGCGTGACCNN	TF:M09817	0.00238425	2.62265	12511	764	547	19722	FLNA,MYO5A,CLASP2,NES,PARP1,GCN1,KIF21B,SND1,HK1,CTNNA1,UPF1,VIM,DICER1,JUP,EIF3A,NASP,ACTN1,VCL,DDX3X,SEC16A,EIF4G1,HNRNPA2B1,EPHB2,AGRN,MTHFD1,EIF3C,IPO7,ACSL4,ANXA6,PTBP1,VGF,CYFIP1,XPO5,NUP210,ATP6V0A1,GMPS,NCBP1,CLCN6,TOP2A,NUP93,VAC14,VDAC1,MSH2,SYMPK,RBBP4,MSH6,PACS1,PAICS,TLN1,RCN1,EEF1D,ZMYM3,GSTP1,MCM7,CNTNAP2,MAGED2,RRM1,SERBP1,YBX1,DDX21,ANXA2,ABCF1,PLD3,ALDH5A1,SNAP25,ATP9A,NAP1L1,PR…
TF	Factor: Sp2; motif: NYSGCCCCGCCCCCY; match class: 1	TF:M03567_1	0.00242491	2.6153	3614	764	193	19722	FLNA,MYO5A,NES,PARP1,KIF21B,HNRNPU,CTNNA1,NASP,ACTN1,SEC16A,EIF4G1,EPHB2,AGRN,DDX6,GMPS,NUP93,MSH6,EEF1D,RCC2,SMARCC1,ANXA2,SNAP25,ATP9A,CACNB1,NAP1L1,TJP1,PEPD,IQSEC1,GIGYF2,SOD1,LIMCH1,SHROOM2,RSF1,PHIP,ATP2B2,SEPHS1,EPB41L2,ZMYM2,SMARCD1,MAT2A,FLNB,PDP1,STX1A,TBCC,NSD2,RAB1B,UFL1,FLNC,SHOC2,ARFGAP1,GFPT1,VAMP2,ANK1,HMGB2,RAB3A,RTF1,SNX30,TXLNA,ZSCAN18,DNAJC5,MB21D2,LRRC4B,PCNA,PRKCB,COG1,DNAJB…
TF	Factor: Erg; motif: NACCGGATATCCGGTN	TF:M11391	0.00251316	2.59978	10082	764	456	19722	MYO5A,GCN1,KIF21B,SND1,HNRNPU,HK1,UPF1,DICER1,EIF3A,NASP,VCL,PTBP2,DDX3X,SEC16A,GOT2,EIF4G1,HNRNPA2B1,AGRN,MTHFD1,EIF3C,ACSL4,ANXA6,PTBP1,DDX6,VGF,CYFIP1,RACK1,ATP6V0A1,ATL1,GMPS,NCBP1,H2AFY2,IGF2BP3,CLCN6,TOP2A,VDAC1,SYMPK,RBBP4,MSH6,PACS1,TLN1,RPL4,EEF1D,MCM7,RRM1,DDX21,ANXA2,NCAM2,PLD3,ATP9A,CACNB1,PCDH17,PREPL,ELAVL3,PCDH9,ATP6V1C1,SLC12A2,SIN3A,PEPD,IQSEC1,IRF2BPL,EIF3M,GIGYF2,ACAA1,LIMCH1,T…
TF	Factor: c-Ets-2; motif: NACCGGAAGYRCTTCCGGTN	TF:M11417	0.0026876	2.57064	14334	764	612	19722	FLNA,MYO5A,CLASP2,PARP1,GCN1,KIF21B,SND1,UPF1,DICER1,JUP,EIF3A,NASP,ACTN1,VCL,PTBP2,CAD,DDX3X,SEC16A,GOT2,EIF4G1,HNRNPA2B1,EPHB2,AGRN,MTHFD1,EPB41L3,IPO7,ACSL4,ANXA6,PTBP1,CYFIP1,TNPO3,ATP6V0A1,ATL1,GLDC,GMPS,NCBP1,H2AFY2,IGF2BP3,CLCN6,TOP2A,MSN,NUP93,VAC14,VDAC1,PHGDH,MSH2,USP11,SYMPK,RBBP4,SLC3A2,PACS1,PAICS,TLN1,EEF1D,ZMYM3,GSTP1,RCC2,MCM7,CNTNAP2,MAGED2,RRM1,SERBP1,YBX1,DDX21,ANXA2,ABCF1,NCAM…
TF	Factor: Egr-1; motif: WTGCGTGGGCGK	TF:M00243	0.00290098	2.53745	5356	764	267	19722	FLNA,MYO5A,PARP1,KIF21B,CTNNA1,VIM,VCL,PTBP2,SEC16A,HNRNPA2B1,EPHB2,AGRN,MTHFD1,EIF3C,EPB41L3,ACSL4,DDX6,VGF,CYFIP1,XPO5,ATP6V0A1,ATL1,GMPS,H2AFY2,IGF2BP3,VDAC1,PHGDH,MSH2,USP11,RBBP4,MSH6,PACS1,PAICS,TLN1,ZMYM3,MCM7,SMARCC1,SERBP1,YBX1,NCAM2,PLD3,ALDH5A1,ATP9A,CACNB1,PREPL,ELAVL3,PCDH9,ATP6V1C1,SLC12A2,SERPINH1,IQSEC1,IRF2BPL,SOD1,SHROOM2,CACNA2D1,RSF1,RPA1,EPB41L2,DIAPH1,RPL5,MAT2A,EPHB1,RPL6,F…
TF	Factor: Elf-1; motif: AWCCCGGAAGTN; match class: 1	TF:M07415_1	0.00297865	2.52598	2397	764	138	19722	PARP1,GCN1,NASP,EIF4G1,PTBP1,TNPO3,RACK1,NCBP1,CLCN6,PHGDH,PACS1,EEF1D,SERBP1,PLD3,SERPINH1,EIF3M,ACAA1,LIMCH1,EIF3I,TRIM46,PCM1,SEC24A,MCM5,EIF2S1,SMARCD1,RPL6,RPS3A,RAB1B,SHOC2,ELAC2,HARS2,RPL12,RPS14,RAB9B,TSNAX,DNAJC5,NOP2,NMD3,PYCR2,LRRFIP2,PLIN3,ARMT1,TAGLN2,LIN28A,TMEM126A,DDI2,RPS21,TMEM87A,RPS18,MACO1,HSBP1,BORCS6,DHX8,ATAD2B,MRPL53,MAPK7,RPL7L1,NTPCR,MPG,RPS9,UBLCP1,LIG1,HAT1,ARIH2,ASIC…
TF	Factor: E2F-4:DP-2; motif: TTTCSCGC	TF:M00739	0.00309064	2.50995	5624	764	278	19722	FLNA,CLASP2,PARP1,CTNNA1,NASP,ACTN1,PTBP2,CAD,SEC16A,HNRNPA2B1,AGRN,MTHFD1,EPB41L3,IPO7,ANXA6,PTBP1,CYFIP1,TNPO3,XPO5,NUP210,ATP6V0A1,ATL1,GLDC,GMPS,NCBP1,H2AFY2,CLCN6,MSN,VAC14,MSH2,USP11,SYMPK,MSH6,PACS1,RCN1,ZMYM3,MCM7,MAGED2,RRM1,SMARCC1,SERBP1,ANXA2,ALDH5A1,SNAP25,NAP1L1,MCM3,PRDX1,TJP1,PEPD,MCM4,IQSEC1,IRF2BPL,MCM6,LIMCH1,PHIP,ATP2B2,SEC24A,EPB41L2,DIAPH1,KDM3B,MCM5,EIF2S1,RPL9,MAT2A,TUBG1,…
TF	Factor: Zbtb37; motif: NYACCGCRNTCACCGCR	TF:M12345	0.00315451	2.50107	5505	764	273	19722	FLNA,MYO5A,PARP1,SND1,HNRNPU,UPF1,NASP,ACTN1,SEC16A,EIF4G1,HNRNPA2B1,EPHB2,EPB41L3,IPO7,PTBP1,TF,DDX6,VGF,CYFIP1,TNPO3,XPO5,ATL1,GLDC,GMPS,TOP2A,NUP93,USP11,MSH6,PACS1,RCN1,EEF1D,GSTP1,MCM7,SMARCC1,SERBP1,YBX1,ANXA2,ATP9A,NAP1L1,PREPL,ELAVL3,PCDH9,SLC12A2,TJP1,IQSEC1,SOD1,LIMCH1,CACNA2D1,TRIM46,PCM1,PHIP,SEPHS1,DIAPH1,KDM3B,MCM5,TRIM33,FTH1,SMARCE1,CLIC1,PSAT1,CHN1,ADSL,USP48,CLINT1,EXOSC10,STX1A…
TF	Factor: ZBP89; motif: CCCCKCCCCCNN; match class: 1	TF:M07397_1	0.00321325	2.49306	2951	764	163	19722	FLNA,KIF21B,HNRNPU,CTNNA1,VIM,ACTN1,VCL,DDX3X,EIF4G1,HNRNPA2B1,EPHB2,AGRN,EPB41L3,PTBP1,VGF,CYFIP1,GLDC,GMPS,IGF2BP3,PHGDH,USP11,MSH6,EEF1D,ZMYM3,SNAP25,CACNB1,NAP1L1,ELAVL3,PCDH9,TJP1,IQSEC1,IRF2BPL,SHROOM2,CACNA2D1,TRIM46,RSF1,PHIP,SEPHS1,RPA1,EPB41L2,PBX1,ZMYM2,SMARCD1,PDP1,ABHD12,PHF6,CLINT1,TBCC,RAB1A,MSI1,FLNC,SHOC2,GFPT1,VAMP2,ANK1,HMGB2,RAB3A,RTF1,SNX30,RCOR2,DNAJC5,MB21D2,LRRC4B,HOXB6,PY…
TF	Factor: Elf-1; motif: NANSCGGAAGTR; match class: 1	TF:M11450_1	0.00384021	2.41564	1315	764	86	19722	SND1,TNPO3,XPO5,VAC14,RBBP4,MCM7,EIF3M,ACAA1,EIF3I,PCM1,SEC24A,KDM3B,EIF2S1,MAT2A,RPL6,TRIM33,EIF3F,CLINT1,UFL1,SHOC2,ARFGAP1,HARS2,EIF2A,RPS14,TSNAX,ADO,ZRANB2,LRRFIP2,ZFPL1,BTF3L4,NIFK,RPS17,DDI2,RPS21,TMEM87A,RPS18,DGUOK,DHX8,ATAD2B,MRPL53,MAP3K7,CWF19L1,CHMP4B,RPL7L1,RPS19,UBLCP1,LIG1,ARIH2,PDCD6,NOC2L,RPL23A,SYVN1,ZFAND6,PIGU,NME7,RPS27,RBM34,CXXC1,PMM2,CSRP1,TOMM6,MAD2L1,IKBKG,LRRC49,SLC35B…
TF	Factor: ETV6; motif: NSCGGAAGTR	TF:M03985	0.00384899	2.41465	1136	764	77	19722	DICER1,TNPO3,XPO5,VAC14,VDAC1,RBBP4,MCM7,PCM1,DIAPH1,EIF2S1,MAT2A,TRIM33,CLINT1,RPS3A,UFL1,EIF3H,EIF2A,RBM8A,ZRANB2,PYCR2,ZFPL1,BTF3L4,NIFK,DDI2,RPS21,PCNP,TMEM87A,RPS18,TMX1,TOX4,RFC2,DGUOK,MRPL53,MAP3K7,TIGAR,UBLCP1,LIG1,METTL26,RPL13A,NOC2L,RPL15,PRKAB1,CC2D1A,AP3S1,PIGU,RPS27,RBM34,CXXC1,RPL27A,RB1,CSRP1,ITIH4,MAD2L1,IKBKG,AGA,NAA40,RFC4,LRRC49,SLC35B2,NKIRAS2,SNAP47,CRTC3,ZBTB8OS,TMBIM6,CKS1…
TF	Factor: E2F-7; motif: GRGGCGGGAANNN; match class: 1	TF:M09896_1	0.00425449	2.37115	4525	764	231	19722	CLASP2,NES,KIF21B,SND1,HNRNPU,UPF1,DICER1,NASP,VCL,PTBP2,SEC16A,HNRNPA2B1,EPHB2,AGRN,PTBP1,XPO5,NUP210,GLDC,GMPS,NCBP1,CLCN6,TOP2A,MSH2,MSH6,PACS1,PAICS,ZMYM3,GSTP1,MCM7,MAGED2,RRM1,SERBP1,YBX1,SNAP25,CACNB1,NAP1L1,PCDH17,ELAVL3,MCM3,TJP1,LIMCH1,CACNA2D1,RSF1,PCM1,ATP2B2,SEPHS1,RPA1,EPB41L2,DIAPH1,NRP1,KDM3B,PBX1,ZMYM2,MAT2A,TUBG1,MCM2,FTH1,PCDH7,PDP1,ABHD12,CLIC1,PSAT1,RPL7A,STX1A,NSD2,CNN3,RAB1…
TF	Factor: Elf-1; motif: NANSCGGAAGTR	TF:M11450	0.00462574	2.33482	5601	764	276	19722	GCN1,SND1,HNRNPU,DICER1,JUP,NASP,SEC16A,HNRNPA2B1,AGRN,EIF3C,IPO7,ACSL4,ANXA6,TNPO3,XPO5,RACK1,NCBP1,CLCN6,TOP2A,VAC14,VDAC1,USP11,RBBP4,TLN1,RPL4,EEF1D,MCM7,MAGED2,SMARCC1,SERBP1,YBX1,DDX21,PCDH17,ATP6V1C1,MCM3,SLC12A2,PEPD,SERPINH1,EIF3M,ACAA1,EIF3I,TRIM46,PCM1,PHIP,ATP2B2,SEC24A,DIAPH1,KDM3B,MCM5,EIF2S1,SMARCD1,RPL9,MAT2A,RPL6,TRIM33,PCDH7,AQR,EIF3F,CLPTM1,PCDHA6,CLINT1,SMARCAD1,RAB3C,RPS3A,TB…
TF	Factor: WT1; motif: CGCCCCCNCN; match class: 1	TF:M02036_1	0.00471495	2.32652	5290	764	263	19722	FLNA,MYO5A,CLASP2,PARP1,KIF21B,HNRNPU,CTNNA1,UPF1,VIM,DICER1,NASP,ACTN1,VCL,PTBP2,DDX3X,SEC16A,EIF4G1,EPHB2,AGRN,EPB41L3,ACSL4,PTBP1,DDX6,CYFIP1,NUP210,ATP6V0A1,GLDC,GMPS,H2AFY2,IGF2BP3,NUP93,USP11,MSH6,PACS1,EEF1D,ZMYM3,RCC2,MCM7,SERBP1,YBX1,ABCF1,NCAM2,SNAP25,ATP9A,CACNB1,ELAVL3,PCDH9,TJP1,SIN3A,IQSEC1,IRF2BPL,GIGYF2,SOD1,LIMCH1,SHROOM2,CACNA2D1,TRIM46,RSF1,PCM1,PHIP,RPA1,EPB41L2,DIAPH1,RPL5,KD…
TF	Factor: E2F-4; motif: TTTTGGCGCCAWWN; match class: 1	TF:M11535_1	0.00510905	2.29166	6532	764	314	19722	FLNA,CLASP2,HNRNPU,UPF1,VIM,NASP,PTBP2,HNRNPA2B1,EPHB2,MTHFD1,EIF3C,EPB41L3,IPO7,ANXA6,PTBP1,TNPO3,NUP210,RACK1,GMPS,CLCN6,NUP93,VDAC1,USP11,SYMPK,RBBP4,SLC3A2,PAICS,EEF1D,MCM7,SMARCC1,SERBP1,DDX21,ABCF1,NCAM2,ATP9A,CACNB1,NAP1L1,ATP6V1C1,MCM4,SERPINH1,IQSEC1,EIF3M,MCM6,GIGYF2,SOD1,ACAA1,LIMCH1,KPNA2,SHROOM2,SEPHS1,SEC24A,NRP1,MCM5,EIF2S1,RPL9,MAT2A,TUBG1,FLNB,EPHB1,MCM2,FTH1,ABHD12,PRPH,PSAT1,CH…
TF	Factor: GABP-alpha; motif: NNNRCCGGAAGTGN; match class: 1	TF:M09935_1	0.00522251	2.28212	1047	764	72	19722	GCN1,PTBP1,TNPO3,NCBP1,CLCN6,RBBP4,MCM7,SMARCC1,SERBP1,EIF3I,PCM1,SEC24A,EIF2S1,CLINT1,EIF3H,ARFGAP1,HARS2,EIF2A,RPS14,TSNAX,ZRANB2,EIF3G,ZFPL1,BTF3L4,NIFK,ARMT1,DDI2,RPS21,TMEM87A,RPS18,RFC2,HSBP1,DGUOK,ATAD2B,MRPL53,MAP3K7,RPS19,UBLCP1,HAT1,ARIH2,NOC2L,SYVN1,PRKAB1,RAVER1,ERGIC3,PIGU,HGH1,NME7,MYCBP,SUPT7L,RBM34,PMM2,CSRP1,TOMM6,PANK2,MAD2L1,IKBKG,LRRC49,CRIPT,CHCHD2,SNAP47,ZBTB8OS,PARN,CKS1B,C…
TF	Factor: WT1; motif: RGGNGGGGGAGGRGGNGGRG	TF:M10108	0.00538996	2.26841	6511	764	313	19722	MYO5A,PARP1,KIF21B,HK1,CTNNA1,VIM,ACTN1,VCL,DDX3X,SEC16A,EIF4G1,HNRNPA2B1,AGRN,EPB41L3,ANXA6,PTBP1,TF,DDX6,VGF,CYFIP1,XPO5,NUP210,ATL1,GLDC,GMPS,H2AFY2,IGF2BP3,VDAC1,PHGDH,USP11,SLC3A2,PACS1,PAICS,RCN1,ZMYM3,GSTP1,RCC2,CNTNAP2,MAGED2,SMARCC1,YBX1,ANXA2,SNAP25,ATP9A,CACNB1,FARSB,NAP1L1,PCDH17,MYT1,ELAVL3,PCDH9,MCM3,SLC12A2,TJP1,NUDC,SERPINH1,IQSEC1,IRF2BPL,GIGYF2,SOD1,SHROOM2,CACNA2D1,TRIM46,RSF1,…
TF	Factor: TF3C-beta; motif: CCNGGAGGGCTTCCTGGAGGAG	TF:M04863	0.00540276	2.26738	13618	764	585	19722	FLNA,MYO5A,CLASP2,NES,PARP1,KIF21B,SND1,HNRNPU,HK1,CTNNA1,UPF1,DICER1,EIF3A,NASP,ACTN1,VCL,PTBP2,CAD,DDX3X,SEC16A,GOT2,EIF4G1,HNRNPA2B1,EPHB2,AGRN,MTHFD1,EIF3C,EPB41L3,IPO7,ACSL4,ANXA6,PTBP1,TF,DDX6,VGF,CYFIP1,TNPO3,XPO5,NUP210,ATL1,GLDC,GMPS,NCBP1,H2AFY2,IGF2BP3,MSN,NUP93,VDAC1,PHGDH,MSH2,USP11,SYMPK,MSH6,SLC3A2,PACS1,PAICS,TLN1,RCN1,EEF1D,ZMYM3,GSTP1,RCC2,MCM7,CNTNAP2,SERBP1,YBX1,DDX21,ANXA2,PL…
TF	Factor: WT1; motif: SMCNCCNSC	TF:M01118	0.00551509	2.25845	6808	764	325	19722	FLNA,PARP1,SND1,CTNNA1,VIM,DICER1,VCL,PTBP2,DDX3X,SEC16A,EIF4G1,HNRNPA2B1,EPHB2,AGRN,MTHFD1,EPB41L3,ACSL4,ANXA6,PTBP1,VGF,CYFIP1,GLDC,GMPS,IGF2BP3,TOP2A,PHGDH,USP11,RBBP4,PACS1,RCN1,EEF1D,ZMYM3,RCC2,MCM7,CNTNAP2,MAGED2,SMARCC1,SERBP1,YBX1,NCAM2,ALDH5A1,CACNB1,PCDH17,ELAVL3,PCDH9,ATP6V1C1,MCM3,SLC12A2,TJP1,SIN3A,IRF2BPL,KPNA2,SHROOM2,CACNA2D1,TRIM46,RSF1,PHIP,ATP2B2,SEPHS1,RPA1,SEC24A,EPB41L2,DIAP…
TF	Factor: MECP2; motif: CCGGNNTTWA	TF:M01299	0.00552233	2.25788	5228	764	260	19722	FLNA,CLASP2,PARP1,GCN1,KIF21B,DICER1,NASP,ACTN1,VCL,CAD,EPB41L3,ANXA6,CYFIP1,TNPO3,NUP210,ATP6V0A1,GLDC,NCBP1,IGF2BP3,TOP2A,VAC14,VDAC1,PHGDH,RBBP4,MSH6,PACS1,TLN1,EEF1D,SMARCC1,SERBP1,ANXA2,PLD3,ALDH5A1,SNAP25,FARSB,PCDH9,ATP6V1C1,SLC12A2,TJP1,PEPD,SSB,EIF3M,GIGYF2,SOD1,EIF3I,TRIM46,SEPHS1,EPB41L2,NRP1,EIF2S1,ZMYM2,MAT2A,TUBG1,MCM2,FTH1,PHF6,ADSL,USP48,CLPTM1,PCDHA6,EXOSC10,PPP1R8,RAB3C,RPS3A,AP…
TF	Factor: SP1:SP3; motif: CCSCCCCCYCC	TF:M01219	0.00585179	2.23271	6812	764	325	19722	FLNA,MYO5A,KIF21B,HNRNPU,CTNNA1,VIM,DICER1,EIF3A,NASP,ACTN1,VCL,DDX3X,SEC16A,EIF4G1,HNRNPA2B1,EPHB2,AGRN,EPB41L3,PTBP1,DDX6,CYFIP1,TNPO3,GLDC,GMPS,NCBP1,IGF2BP3,CLCN6,NUP93,PHGDH,MSH6,PACS1,RCN1,EEF1D,ZMYM3,CNTNAP2,SERBP1,YBX1,ANXA2,NCAM2,SNAP25,ATP9A,CACNB1,NAP1L1,ELAVL3,TJP1,SIN3A,PEPD,IQSEC1,SSB,MCM6,GIGYF2,SOD1,LIMCH1,SHROOM2,CACNA2D1,RSF1,PCM1,PHIP,ATP2B2,SEPHS1,RPA1,EPB41L2,RPL5,NRP1,KDM3B,…
TF	Factor: YY2; motif: NCCGCCATNTY; match class: 1	TF:M03925_1	0.00610509	2.21431	765	764	57	19722	PARP1,PTBP2,CAD,EIF4G1,HNRNPA2B1,EIF3C,PTBP1,DDX6,RACK1,H2AFY2,RBBP4,GSTP1,YBX1,MCM5,ZMYM2,FTH1,CLIC1,ADSL,RAB1B,SHOC2,VAMP2,DCPS,IDH3G,RPS17,MRPL38,WIZ,HOXB5,RPS15A,TTC19,SEC61A1,MAP2K7,ZC3H7A,RPL13A,ALG2,TRMT1,TRMT61A,RAVER1,PHF8,TRMT1L,LSM7,SNX5,RPS27,CXXC1,APIP,MRPL48,MZT2B,RRP7A,NKIRAS2,ZBTB8OS,EARS2,HACD2,PNMA2,SSR3,VKORC1,RPAIN,EAPP,SELENOO
TF	Factor: ELFR; motif: NANGMGGAAGTN	TF:M11454	0.00628956	2.20138	1072	764	73	19722	NASP,TNPO3,VAC14,USP11,RPL4,ATP6V1C1,EIF3I,PCM1,PHIP,SEC24A,KDM3B,EIF2S1,RPL9,AQR,CLPTM1,EIF3H,ARFGAP1,HARS2,EIF2A,RPS14,ZRANB2,THNSL1,ZFPL1,NIFK,RPS17,RPS21,PCNP,HSBP1,DHX8,MRPL53,MAP3K7,UBLCP1,LIG1,ARIH2,RPL13A,ARHGAP12,PRKAB1,CC2D1A,DPCD,TRMT61A,RAVER1,ERGIC3,PIGU,NME7,GDE1,RPS27,FBXO22,DHFR,RBM34,CXXC1,PMM2,FAM219A,CSRP1,TOMM6,IKBKG,LRRC49,CRIPT,KAT8,EIF2AK4,CHCHD2,NKIRAS2,SSR3,SNUPN,EAPP,TIM…
TF	Factor: Erg; motif: NACCGGATATCCGGTN; match class: 1	TF:M11391_1	0.006313	2.19976	9085	764	415	19722	MYO5A,GCN1,KIF21B,SND1,HNRNPU,HK1,UPF1,DICER1,NASP,VCL,PTBP2,DDX3X,SEC16A,GOT2,EIF4G1,HNRNPA2B1,AGRN,MTHFD1,EIF3C,ACSL4,ANXA6,PTBP1,DDX6,VGF,CYFIP1,ATP6V0A1,ATL1,GMPS,NCBP1,H2AFY2,IGF2BP3,CLCN6,TOP2A,VDAC1,SYMPK,RBBP4,MSH6,PACS1,TLN1,MCM7,RRM1,DDX21,NCAM2,ATP9A,CACNB1,PCDH17,PREPL,ELAVL3,PCDH9,ATP6V1C1,SLC12A2,SIN3A,IQSEC1,IRF2BPL,EIF3M,GIGYF2,LIMCH1,TRIM46,RSF1,PCM1,ATP2B2,RPA1,SEC24A,EPB41L2,NR…
TF	Factor: sp4; motif: NNNGCYCCGCCCCCY; match class: 1	TF:M10530_1	0.00637777	2.19533	3780	764	198	19722	FLNA,MYO5A,PARP1,KIF21B,HNRNPU,CTNNA1,JUP,NASP,ACTN1,VCL,SEC16A,EIF4G1,HNRNPA2B1,EPHB2,AGRN,EPB41L3,PTBP1,ATP6V0A1,GMPS,CLCN6,NUP93,USP11,RBBP4,MSH6,EEF1D,ZMYM3,GSTP1,SMARCC1,YBX1,ANXA2,SNAP25,FARSB,NAP1L1,ELAVL3,TJP1,PEPD,IQSEC1,MCM6,LIMCH1,SHROOM2,RSF1,PHIP,EPB41L2,ZMYM2,SMARCD1,MAT2A,FLNB,PDP1,ABHD12,CLPTM1,SV2A,STX1A,TBCC,UFL1,FLNC,SHOC2,GFPT1,VAMP2,CLUH,HMGB2,RAB3A,RTF1,SNX30,RCOR2,ZSCAN18,D…
TF	Factor: Elk-1:Pax-9; motif: ACCGGAACYACGCWYSANTG	TF:M08226	0.00664581	2.17745	12039	764	527	19722	FLNA,MYO5A,CLASP2,PARP1,SND1,HK1,UPF1,DICER1,ACTN1,VCL,PTBP2,CAD,DDX3X,SEC16A,GOT2,HNRNPA2B1,EPHB2,AGRN,MTHFD1,EIF3C,EPB41L3,IPO7,ACSL4,ANXA6,PTBP1,VGF,CYFIP1,TNPO3,XPO5,NUP210,RACK1,ATP6V0A1,GLDC,NCBP1,H2AFY2,NUP93,VAC14,VDAC1,PHGDH,MSH2,SYMPK,MSH6,SLC3A2,PACS1,PAICS,RPL4,EEF1D,RCC2,MCM7,CNTNAP2,MAGED2,SMARCC1,SERBP1,YBX1,DDX21,ANXA2,PLD3,CACNB1,NAP1L1,PREPL,MYT1,PCDH9,MCM3,PRDX1,SLC12A2,TJP1,SI…
TF	Factor: ELF1; motif: NCCGGAARTN; match class: 1	TF:M02053_1	0.00681655	2.16644	1559	764	97	19722	GCN1,SEC16A,EIF4G1,TNPO3,RACK1,NCBP1,MSH2,USP11,RBBP4,MCM7,SERBP1,PCDH9,SERPINH1,EIF3M,ACAA1,EIF3I,SEC24A,EIF2S1,SMARCD1,AQR,EIF3F,AP3B1,RAB1B,RPS12,EIF3H,ELAC2,HARS2,STAT3,EIF2A,RPS14,TXLNA,TSNAX,PRKCB,NOP2,PTGES3,PYCR2,LRRFIP2,ZFPL1,NIFK,DDI2,TFIP11,RPS21,RNF220,RPS18,MACO1,NEK9,MRPL53,RPL7L1,RPS9,UBLCP1,HAT1,ARIH2,NOC2L,RPL23A,ALKBH5,SYVN1,ANKRD13D,ARHGAP12,PRKAB1,RPS20,AP3S1,RAVER1,NME7,RPS27…
TF	Factor: Elk-1; motif: NRCCGGAAGTN; match class: 1	TF:M11433_1	0.00711677	2.14772	2261	764	130	19722	GCN1,EIF3A,NASP,SEC16A,PTBP1,TNPO3,RACK1,NCBP1,CLCN6,EEF1D,MCM7,SMARCC1,SERBP1,DDX21,PLD3,NUDC,SERPINH1,EIF3M,ACAA1,EIF3I,TRIM46,PCM1,SEC24A,RPL5,EIF2S1,SMARCD1,RPL6,CLINT1,SMARCAD1,EXOSC10,RAB1B,UFL1,EIF3H,SHOC2,ELAC2,HARS2,BTF3,EIF2A,RPS14,PIK3C2B,TSNAX,ZRANB2,NOP2,UBXN4,PYCR2,ARMT1,HOXC8,DDI2,RPS21,PCNP,RNF114,TMEM87A,RPS18,SNAP29,RFC2,HSBP1,DHX8,MRPL53,MAP3K7,MAPK7,RPS9,UBLCP1,HAT1,ARIH2,ASIC…
TF	Factor: Sp1; motif: GGNDGGRGGCGGGG; match class: 1	TF:M04953_1	0.00726846	2.13856	4065	764	210	19722	FLNA,KIF21B,HNRNPU,CTNNA1,VIM,NASP,ACTN1,VCL,DDX3X,SEC16A,EIF4G1,HNRNPA2B1,EPHB2,AGRN,EPB41L3,PTBP1,NUP210,ATL1,GMPS,IGF2BP3,PHGDH,MSH6,SLC3A2,PAICS,EEF1D,ZMYM3,RCC2,MAGED2,YBX1,NCAM2,SNAP25,CACNB1,NAP1L1,PREPL,ELAVL3,PCDH9,TJP1,SERPINH1,IQSEC1,IRF2BPL,SHROOM2,CACNA2D1,RSF1,PHIP,RPA1,EPB41L2,PBX1,ZMYM2,SMARCD1,PDP1,ABHD12,PRPH,CLPTM1,CLINT1,SV2A,TBCC,NSD2,CNN3,RAB1A,MSI1,FLNC,WDFY3,ARFGAP1,GFPT1,…
TF	Factor: ETV7; motif: NNSCGGAAGTR	TF:M08760	0.0072817	2.13777	2349	764	134	19722	DICER1,NASP,AGRN,EIF3C,TNPO3,XPO5,VAC14,VDAC1,USP11,RBBP4,TLN1,MCM7,MAGED2,DDX21,SERPINH1,EIF3I,PCM1,SEC24A,DIAPH1,EIF2S1,RPL9,MAT2A,PCDH7,CLPTM1,CLINT1,RPS3A,UFL1,EIF3H,SHOC2,HARS2,CDC73,BTF3,EIF2A,RPS14,RBM8A,TSNAX,ADO,ZRANB2,PYCR2,LRRFIP2,BCAT2,ZFPL1,BTF3L4,NIFK,DDI2,MRPL38,RPS21,PCNP,TMEM87A,RPS18,TMX1,TOX4,EXD2,HSBP1,DGUOK,DHX8,ATAD2B,COLGALT1,MRPL53,MAP3K7,TIGAR,RPL7L1,RPS19,UBLCP1,LIG1,MET…
TF	Factor: ATF-3; motif: GGCGCSSNSNGRTSACGTSA; match class: 1	TF:M04744_1	0.0074515	2.12776	4889	764	245	19722	FLNA,CLASP2,SND1,UPF1,EIF3A,PTBP2,CAD,GOT2,EIF4G1,AGRN,EIF3C,EPB41L3,ACSL4,PTBP1,VGF,ATP6V0A1,ATL1,NCBP1,IGF2BP3,CLCN6,TOP2A,NUP93,VDAC1,MSH2,USP11,RBBP4,MSH6,RPL4,MCM7,RRM1,YBX1,DDX21,ABCF1,NCAM2,PLD3,SNAP25,PREPL,MYT1,PCDH9,SIN3A,IQSEC1,SSB,IRF2BPL,GIGYF2,ACAA1,CACNA2D1,EIF3I,TRIM46,RSF1,SEC24A,RPL5,ZMYM2,RPL9,MAT2A,MCM2,PCDH7,PDP1,PHF6,USP48,PCDHA6,RPS3A,NSD2,CNN3,RPS2,UFL1,WDFY3,EIF3H,DPF2,IP…
TF	Factor: GABP-alpha; motif: NNNRCCGGAAGTGN	TF:M09935	0.00786618	2.10424	4420	764	225	19722	GCN1,SND1,UPF1,DICER1,NASP,SEC16A,AGRN,EIF3C,PTBP1,TNPO3,XPO5,GMPS,NCBP1,CLCN6,VAC14,VDAC1,USP11,RBBP4,TLN1,RPL4,EEF1D,MCM7,MAGED2,SMARCC1,SERBP1,DDX21,ABCF1,SLC12A2,TJP1,NUDC,SERPINH1,EIF3M,ACAA1,LIMCH1,EIF3I,TRIM46,PCM1,SEC24A,DIAPH1,EIF2S1,RPL9,MAT2A,RPL6,PCDH7,PDP1,AQR,EIF3F,CLPTM1,CLINT1,SMARCAD1,EXOSC10,RPS3A,AP3B1,METAP2,UFL1,FLNC,EIF3H,SHOC2,ARFGAP1,ELAC2,HARS2,BTF3,EIF2A,MAT2B,RPS14,TXLN…
TF	Factor: Elk-1; motif: NRCCGGAAGTN	TF:M11433	0.00788086	2.10343	7679	764	359	19722	FLNA,MYO5A,CLASP2,PARP1,GCN1,SND1,HK1,UPF1,EIF3A,NASP,DDX3X,SEC16A,EIF4G1,AGRN,EIF3C,IPO7,ANXA6,PTBP1,TNPO3,RACK1,ATP6V0A1,GMPS,NCBP1,CLCN6,MSN,NUP93,PHGDH,MSH2,USP11,RBBP4,SLC3A2,EEF1D,MCM7,MAGED2,SMARCC1,SERBP1,YBX1,DDX21,ABCF1,PLD3,CACNB1,PREPL,MCM3,PRDX1,SLC12A2,TJP1,NUDC,MCM4,SERPINH1,EIF3M,ACAA1,LIMCH1,EIF3I,TRIM46,RSF1,PCM1,SEC24A,RPL5,EIF2S1,SMARCD1,RPL9,FLNB,MCM2,RPL6,FTH1,PDP1,PRPH,AQR,…
TF	Factor: Zfx; motif: SNSCAGGCCKCGSCSS	TF:M01593	0.0079162	2.10148	4163	764	214	19722	FLNA,NES,KIF21B,HNRNPU,UPF1,VIM,JUP,EIF3A,GOT2,AGRN,IPO7,ANXA6,PTBP1,CYFIP1,NUP210,GLDC,IGF2BP3,CLCN6,MSN,VDAC1,USP11,SYMPK,RBBP4,MSH6,PACS1,TLN1,RCN1,EEF1D,GSTP1,RCC2,MCM7,RRM1,SERBP1,YBX1,ATP9A,NAP1L1,PCDH9,MCM4,IRF2BPL,SOD1,ACAA1,KPNA2,SHROOM2,RSF1,SEPHS1,EPB41L2,KDM3B,ZMYM2,MAT2A,TRIM33,SMARCE1,ABHD12,PRPH,PSAT1,AQR,SIRT2,PHF6,RPL7A,APPL1,RPS3A,TBCC,NSD2,RAB1A,FAM171A1,RPS2,FLNC,WDFY3,DPF2,EL…
TF	Factor: BEN; motif: CWGCGAYA	TF:M01241	0.00792321	2.1011	7479	764	351	19722	FLNA,MYO5A,CLASP2,PARP1,SND1,HNRNPU,HK1,CTNNA1,UPF1,NASP,ACTN1,PTBP2,DDX3X,EIF4G1,MTHFD1,EIF3C,EPB41L3,IPO7,ACSL4,ANXA6,DDX6,XPO5,NUP210,RACK1,GLDC,GMPS,NCBP1,H2AFY2,IGF2BP3,NUP93,VAC14,VDAC1,PHGDH,USP11,RBBP4,SLC3A2,PAICS,TLN1,RPL4,RCN1,EEF1D,GSTP1,RCC2,MCM7,CNTNAP2,RRM1,SERBP1,YBX1,DDX21,ABCF1,NCAM2,PLD3,ALDH5A1,SNAP25,NAP1L1,PREPL,MYT1,ELAVL3,PCDH9,SLC12A2,TJP1,SIN3A,MCM4,SERPINH1,SSB,IRF2BPL,…
TF	Factor: MAZ; motif: GGGGGAGGGGGNGRGRRRGNRG	TF:M09984	0.00837702	2.07691	9544	764	432	19722	FLNA,MYO5A,NES,PARP1,KIF21B,HK1,CTNNA1,VIM,DICER1,ACTN1,VCL,PTBP2,DDX3X,SEC16A,EIF4G1,HNRNPA2B1,EPHB2,AGRN,MTHFD1,EIF3C,EPB41L3,ACSL4,ANXA6,PTBP1,TF,DDX6,VGF,TNPO3,NUP210,ATL1,GLDC,GMPS,H2AFY2,IGF2BP3,CLCN6,TOP2A,MSN,NUP93,VDAC1,PHGDH,USP11,RBBP4,MSH6,SLC3A2,PACS1,PAICS,RCN1,ZMYM3,GSTP1,RCC2,MCM7,CNTNAP2,MAGED2,SERBP1,YBX1,ANXA2,NCAM2,ALDH5A1,SNAP25,ATP9A,CACNB1,FARSB,NAP1L1,PCDH17,ELAVL3,PCDH9,P…
TF	Factor: Cdx-2; motif: NRTCGTAANNNN; match class: 1	TF:M10849_1	0.00877643	2.05668	4497	764	228	19722	HNRNPU,CTNNA1,UPF1,DICER1,EIF3A,NASP,VCL,SEC16A,GOT2,HNRNPA2B1,MTHFD1,EPB41L3,DDX6,TNPO3,XPO5,RACK1,GMPS,NCBP1,IGF2BP3,TOP2A,VAC14,PHGDH,MSH2,RBBP4,RPL4,RCN1,MAGED2,RRM1,SMARCC1,SERBP1,DDX21,PLD3,FARSB,PREPL,ATP6V1C1,PRDX1,NUDC,IRF2BPL,ACAA1,SHROOM2,PHIP,SEPHS1,SEC24A,DIAPH1,KDM3B,EIF2S1,RPL9,TUBG1,PDP1,SIRT2,PHF6,CLPTM1,PCDHA6,SMARCAD1,PPP1R8,AKT3,TBCC,METAP2,UFL1,RPS12,DPF2,ARFGAP1,GFPT1,ELAC2,…
TF	Factor: E2F-1:DP-2; motif: TTTSSCGC; match class: 1	TF:M00737_1	0.00881725	2.05467	2933	764	160	19722	CLASP2,PARP1,CTNNA1,NASP,ACTN1,SEC16A,HNRNPA2B1,AGRN,IPO7,CYFIP1,XPO5,ATP6V0A1,NCBP1,H2AFY2,MSH2,SYMPK,MSH6,RCN1,ZMYM3,MCM7,RRM1,SMARCC1,SERBP1,NCAM2,NAP1L1,MCM3,PRDX1,MCM4,MCM6,EIF3I,PHIP,ATP2B2,SEPHS1,EPB41L2,MCM5,EIF2S1,ZMYM2,RPL9,MAT2A,MCM2,TRIM33,PCDH7,ABHD12,CHN1,SIRT2,USP48,APPL1,CLINT1,PPP1R8,RAB3C,AK2,NSD2,CNN3,RAB1B,MSI1,ELAC2,IPO11,ANK1,STAT3,RAB3A,RTF1,SLC1A4,RPA2,MB21D2,PCNA,TLE4,RPS…
TF	Factor: AP2; motif: GCCYGSGGSN; match class: 1	TF:M08867_1	0.00889596	2.05081	5186	764	257	19722	MYO5A,CLASP2,PARP1,GCN1,HNRNPU,HK1,CTNNA1,UPF1,DICER1,NASP,ACTN1,DDX3X,SEC16A,GOT2,EPHB2,AGRN,EPB41L3,ANXA6,PTBP1,DDX6,CYFIP1,NUP210,ATL1,GMPS,NCBP1,H2AFY2,IGF2BP3,CLCN6,VAC14,VDAC1,PACS1,TLN1,EEF1D,ZMYM3,RCC2,YBX1,ANXA2,ALDH5A1,SNAP25,ATP9A,CACNB1,NAP1L1,PCDH17,SLC12A2,TJP1,SIN3A,MCM4,SERPINH1,IQSEC1,MCM6,LIMCH1,PCM1,PHIP,SEPHS1,RPA1,SEC24A,EPB41L2,ZMYM2,SMARCD1,TUBG1,FLNB,TRIM33,PDP1,ABHD12,PRP…
TF	Factor: GABPalpha; motif: RCCGGAWRYN; match class: 1	TF:M02074_1	0.00922649	2.03496	1005	764	69	19722	EIF4G1,TNPO3,RACK1,CLCN6,USP11,DDX21,ABCF1,PCDH9,NUDC,EIF3M,EIF3I,SEC24A,EIF2S1,RPL6,METAP2,RPS12,HARS2,STAT3,EIF2A,RPS14,TXLNA,TSNAX,PTGES3,VWA5A,NIFK,SMC2,RNF220,RPS18,NEK9,MAPK7,UBLCP1,HAT1,ARIH2,RPL23A,RPL15,ALKBH5,SYVN1,ANKRD13D,ARHGAP12,PRKAB1,CHML,RAVER1,HGH1,NME7,PMM2,RPL27A,TOMM6,IKBKG,MRM3,TP53,RNF25,LRRC49,MKRN1,COX7C,COQ6,CHCHD2,PXMP2,EARS2,PARN,ZDHHC6,CKS1B,C17ORF62,PPAN,TSSC4,GNG5,M…
TF	Factor: ZNF148; motif: NNNNNNCCNNCCCCTCCCCCACCCN; match class: 1	TF:M09834_1	0.00939843	2.02694	2869	764	157	19722	FLNA,KIF21B,CTNNA1,VIM,ACTN1,VCL,DDX3X,EIF4G1,HNRNPA2B1,EPHB2,AGRN,EPB41L3,PTBP1,CYFIP1,NUP210,GLDC,GMPS,IGF2BP3,PHGDH,USP11,MSH6,SLC3A2,ZMYM3,SNAP25,CACNB1,NAP1L1,ELAVL3,PCDH9,TJP1,IQSEC1,IRF2BPL,SHROOM2,CACNA2D1,TRIM46,RSF1,PHIP,SEPHS1,RPA1,EPB41L2,PBX1,ZMYM2,PDP1,ABHD12,PHF6,CLINT1,TBCC,RAB1A,MSI1,FLNC,SHOC2,GFPT1,VAMP2,ANK1,RAB3A,RTF1,HOXB9,SNX30,RCOR2,DNAJC5,MB21D2,LRRC4B,HOXB6,PYCR2,LRRFIP2…
TF	Factor: EGR-1; motif: TGCGTGGGCGK	TF:M01972	0.00980976	2.00834	5360	764	264	19722	FLNA,PARP1,HNRNPU,CTNNA1,VIM,DICER1,ACTN1,PTBP2,DDX3X,HNRNPA2B1,EIF3C,EPB41L3,ACSL4,DDX6,VGF,CYFIP1,XPO5,NUP210,ATP6V0A1,GLDC,GMPS,H2AFY2,IGF2BP3,VDAC1,MSH2,USP11,RBBP4,MSH6,SLC3A2,PACS1,PAICS,ZMYM3,CNTNAP2,SMARCC1,SERBP1,YBX1,NCAM2,ALDH5A1,SNAP25,ATP9A,CACNB1,PREPL,PCDH9,ATP6V1C1,SLC12A2,TJP1,IQSEC1,MCM6,GIGYF2,SOD1,KPNA2,SHROOM2,CACNA2D1,RSF1,PHIP,EPB41L2,DIAPH1,NRP1,FLNB,EPHB1,RPL6,PDP1,ABHD12…
TF	Factor: GABPA; motif: ACCGGAAGTN; match class: 1	TF:M03990_1	0.0102224	1.99045	1206	764	79	19722	GCN1,NASP,SEC16A,EIF4G1,PTBP1,TNPO3,RACK1,NCBP1,CLCN6,MSH2,EEF1D,SERBP1,PLD3,SERPINH1,EIF3M,ACAA1,EIF3I,PCM1,SEC24A,EIF2S1,SMARCD1,RPL6,RAB1B,ELAC2,HARS2,BTF3,RPL12,RPS14,TSNAX,PYCR2,LRRFIP2,TFIP11,RPS21,RNF220,TMEM87A,RPS18,HSBP1,MRPL53,MAPK7,RPS9,UBLCP1,HAT1,ARIH2,ASIC4,NOC2L,RPL23A,SYVN1,ARHGAP12,PRKAB1,RPS20,RAVER1,HGH1,NME7,PMM2,FBXW11,TOMM6,PANK2,IKBKG,TP53,LRRC49,MKRN1,CHCHD2,NKIRAS2,PXMP2…
TF	Factor: Egr-2; motif: NTGCGTRGGCGK	TF:M00246	0.0103945	1.9832	6212	764	299	19722	FLNA,MYO5A,PARP1,HNRNPU,VIM,DICER1,JUP,EIF3A,NASP,ACTN1,PTBP2,SEC16A,HNRNPA2B1,AGRN,MTHFD1,EPB41L3,ACSL4,VGF,XPO5,NUP210,ATP6V0A1,GLDC,GMPS,NCBP1,H2AFY2,IGF2BP3,VDAC1,MSH2,USP11,RBBP4,MSH6,PACS1,PAICS,TLN1,EEF1D,ZMYM3,SMARCC1,SERBP1,YBX1,NCAM2,ALDH5A1,ATP9A,CACNB1,ELAVL3,PCDH9,ATP6V1C1,SLC12A2,SIN3A,IQSEC1,MCM6,LIMCH1,KPNA2,SHROOM2,EIF3I,RSF1,PHIP,ATP2B2,EPB41L2,DIAPH1,NRP1,PBX1,RPL9,TUBG1,EPHB1,…
TF	Factor: Sp1; motif: GGGGCGGGGT; match class: 1	TF:M00008_1	0.0110316	1.95736	4937	764	246	19722	MYO5A,NES,PARP1,KIF21B,HNRNPU,VIM,NASP,ACTN1,VCL,CAD,SEC16A,AGRN,MTHFD1,EIF3C,EPB41L3,PTBP1,VGF,CYFIP1,TNPO3,GMPS,CLCN6,NUP93,PHGDH,USP11,SYMPK,RBBP4,MSH6,SLC3A2,PACS1,PAICS,RPL4,EEF1D,GSTP1,MCM7,ANXA2,NCAM2,SNAP25,ATP9A,CACNB1,NAP1L1,MCM3,TJP1,PEPD,IQSEC1,MCM6,SOD1,ACAA1,LIMCH1,SHROOM2,EIF3I,RSF1,SEPHS1,EPB41L2,MAT2A,FLNB,PDP1,ABHD12,SIRT2,RPL7A,CLPTM1,APPL1,STX1A,TBCC,FLNC,WDFY3,SHOC2,ARFGAP1,G…
TF	Factor: pax-6; motif: NYACGCWTSANYGMNCN	TF:M11880	0.0112966	1.94705	13087	764	564	19722	FLNA,MYO5A,CLASP2,PARP1,KIF21B,SND1,HK1,UPF1,VIM,DICER1,JUP,EIF3A,NASP,ACTN1,VCL,PTBP2,CAD,DDX3X,SEC16A,EIF4G1,HNRNPA2B1,EPHB2,MTHFD1,EIF3C,EPB41L3,IPO7,ACSL4,PTBP1,TF,DDX6,VGF,CYFIP1,TNPO3,XPO5,NUP210,RACK1,ATP6V0A1,ATL1,GLDC,GMPS,NCBP1,IGF2BP3,CLCN6,TOP2A,NUP93,VDAC1,PHGDH,MSH2,USP11,SYMPK,RBBP4,MSH6,SLC3A2,PACS1,PAICS,RCN1,EEF1D,ZMYM3,GSTP1,RCC2,MCM7,CNTNAP2,RRM1,SMARCC1,SERBP1,YBX1,DDX21,ANXA…
TF	Factor: Fli-1; motif: NACCGGAWWTCCGGTY	TF:M11399	0.0113112	1.94649	12977	764	560	19722	MYO5A,PARP1,GCN1,KIF21B,SND1,HNRNPU,HK1,UPF1,DICER1,JUP,EIF3A,NASP,ACTN1,VCL,PTBP2,DDX3X,SEC16A,GOT2,EIF4G1,HNRNPA2B1,AGRN,MTHFD1,EIF3C,IPO7,ACSL4,ANXA6,PTBP1,DDX6,VGF,CYFIP1,TNPO3,XPO5,NUP210,RACK1,ATP6V0A1,ATL1,GMPS,NCBP1,H2AFY2,IGF2BP3,CLCN6,TOP2A,VDAC1,SYMPK,RBBP4,MSH6,PACS1,PAICS,TLN1,RPL4,EEF1D,MCM7,RRM1,SMARCC1,SERBP1,DDX21,ANXA2,NCAM2,PLD3,ATP9A,CACNB1,NAP1L1,PCDH17,PREPL,ELAVL3,PCDH9,ATP…
TF	Factor: ZNF501; motif: NNGCGACGCGAACAN	TF:M12086	0.0113952	1.94328	1830	764	109	19722	SND1,HNRNPU,CTNNA1,UPF1,ACTN1,VCL,AGRN,EIF3C,PTBP1,ATL1,GMPS,IGF2BP3,NUP93,MSH6,PAICS,EEF1D,SMARCC1,YBX1,DDX21,NAP1L1,PCDH17,IQSEC1,CACNA2D1,PCM1,NRP1,MAT2A,EPHB1,RPL6,TRIM33,RPL7A,RPS3A,TBCC,RAB1B,RAB1A,RPS2,SHOC2,IPO11,CLUH,RTF1,STX8,EIF2A,RCOR2,IDH3G,SORT1,ENDOD1,NOL6,PLIN3,KCTD12,SUMF2,HDAC1,TPM1,RNF220,RPS18,TMX1,CLVS2,COLGALT1,MIOS,FNBP1,METTL26,POFUT1,AVL9,NOC2L,THEM6,SRSF12,ARHGAP12,CC2D1…
TF	Factor: IRX2a; motif: ACRYGNNNNACRYGT; match class: 1	TF:M11022_1	0.0119694	1.92193	6246	764	300	19722	NES,PARP1,GCN1,KIF21B,SND1,HNRNPU,HK1,CTNNA1,UPF1,JUP,CAD,DDX3X,SEC16A,EIF4G1,AGRN,EPB41L3,PTBP1,CYFIP1,XPO5,NUP210,H2AFY2,IGF2BP3,NUP93,VAC14,VDAC1,PHGDH,MSH6,PACS1,PAICS,RCN1,EEF1D,GSTP1,RCC2,MCM7,SMARCC1,SERBP1,YBX1,DDX21,NCAM2,ALDH5A1,SNAP25,ATP9A,PCDH17,PCDH9,SLC12A2,SIN3A,PEPD,MCM4,SSB,EIF3M,GIGYF2,SOD1,SHROOM2,SEPHS1,RPA1,EPB41L2,RPL5,MCM5,EIF2S1,RPL9,MAT2A,MCM2,TRIM33,SMARCE1,AQR,RPL7A,US…
TF	Factor: E2F-1; motif: TWSGCGCGAAAAYKR; match class: 1	TF:M00024_1	0.0121726	1.91462	2681	764	148	19722	CTNNA1,NASP,ACTN1,PTBP2,MTHFD1,PTBP1,NCBP1,H2AFY2,RBBP4,MSH6,EEF1D,SERBP1,NAP1L1,ATP6V1C1,MCM3,MCM4,MCM6,RSF1,SEPHS1,RPL5,KDM3B,PBX1,MCM5,EIF2S1,MCM2,RPL7A,USP48,APPL1,AK2,RPS3A,NSD2,CNN3,METAP2,MSI1,ARFGAP1,VAMP2,CLUH,EIF2A,CACYBP,RPL12,SH3GLB1,RPS14,PCDH10,SNW1,TSNAX,DCPS,TLE4,SYT11,IDH3A,LRRFIP2,HOXC8,MFF,FIP1L1,TMEM126A,CADM2,HDAC1,SMC4,TFIP11,RPS21,FECH,TMEM2,SPATS2L,COLGALT1,MRPL53,CWF19L1,…
TF	Factor: YY1; motif: CAANATGGCGGC; match class: 1	TF:M10436_1	0.0122596	1.91152	2285	764	130	19722	MYO5A,CLASP2,PARP1,EIF3A,NASP,PTBP2,CAD,DDX3X,SEC16A,EIF4G1,HNRNPA2B1,EIF3C,PTBP1,DDX6,RACK1,ATP6V0A1,GLDC,H2AFY2,CLCN6,NUP93,USP11,RBBP4,PAICS,RPL4,SMARCC1,YBX1,SNAP25,NUDC,SSB,IRF2BPL,GIGYF2,CACNA2D1,EIF3I,RSF1,MCM5,ZMYM2,SMARCD1,MAT2A,TRIM33,FTH1,CHN1,AQR,ADSL,PCDHA6,SMARCAD1,APOOL,WDFY3,DPF2,SHOC2,VAMP2,RPA2,RBM8A,IDH3G,RHOB,HOXB6,ENDOD1,UBXN4,COG1,BCAT2,CHCHD4,ZFPL1,EXOSC2,RPS17,NACA,MRPL38,…
TF	Factor: KROX; motif: CCCGCCCCCRCCCC; match class: 1	TF:M00982_1	0.0124886	1.90349	3518	764	185	19722	MYO5A,KIF21B,HNRNPU,HK1,CTNNA1,VIM,DICER1,ACTN1,VCL,DDX3X,SEC16A,EIF4G1,EPHB2,AGRN,EPB41L3,ACSL4,DDX6,XPO5,ATP6V0A1,GLDC,NUP93,PACS1,EEF1D,ZMYM3,YBX1,NCAM2,SNAP25,ATP9A,CACNB1,ELAVL3,TJP1,IQSEC1,SSB,IRF2BPL,MCM6,SHROOM2,CACNA2D1,EIF3I,TRIM46,RSF1,PCM1,PHIP,ATP2B2,SEPHS1,EPB41L2,DIAPH1,PBX1,FLNB,PDP1,CHN1,STX1A,TBCC,NSD2,CNN3,RAB1A,FAM171A1,MSI1,UFL1,FLNC,WDFY3,VAMP2,ANK1,HMGB2,RTF1,MAT2B,SNX30,SL…
TF	Factor: E2F1; motif: NNNNNGCGSSAAAN; match class: 1	TF:M08874_1	0.0128449	1.89127	2135	764	123	19722	FLNA,UPF1,NASP,ACTN1,PTBP2,HNRNPA2B1,IPO7,CYFIP1,TNPO3,XPO5,NUP210,GMPS,NCBP1,H2AFY2,MSN,MSH2,ZMYM3,MCM7,RRM1,SERBP1,ATP9A,PCDH9,MCM3,TJP1,PEPD,IQSEC1,MCM6,PHIP,ATP2B2,EPB41L2,MCM5,EIF2S1,EPHB1,MCM2,PSAT1,SIRT2,RPL7A,CLPTM1,APPL1,AK2,RPS3A,NSD2,CNN3,MSI1,ARFGAP1,IPO11,SLC1A4,PCNA,HOXB6,PTGES3,IDH3A,PDE1C,CTTNBP2,ZFPL1,BTF3L4,HOXC8,FIP1L1,RPS21,CNBP,CDK1,TMX1,RPS15A,SNAP29,COLGALT1,MRPL53,ZCCHC17,…
TF	Factor: Pax-3; motif: NNNNNNCGTCACGSTYNNNNN	TF:M00327	0.0130028	1.88596	13318	764	572	19722	FLNA,MYO5A,CLASP2,GCN1,SND1,HNRNPU,HK1,CTNNA1,UPF1,VIM,DICER1,JUP,EIF3A,NASP,ACTN1,VCL,DDX3X,GOT2,EIF4G1,EPHB2,AGRN,MTHFD1,EIF3C,EPB41L3,IPO7,ACSL4,ANXA6,PTBP1,VGF,CYFIP1,XPO5,NUP210,ATP6V0A1,GLDC,NCBP1,CLCN6,TOP2A,NUP93,VDAC1,PHGDH,SYMPK,RBBP4,MSH6,SLC3A2,PAICS,TLN1,ZMYM3,GSTP1,MCM7,CNTNAP2,MAGED2,RRM1,SERBP1,YBX1,DDX21,ABCF1,NCAM2,PLD3,ALDH5A1,ATP9A,CACNB1,FARSB,PCDH17,PREPL,MYT1,ELAVL3,PCDH9,A…
TF	Factor: BTEB2; motif: WGGGTGKGGCNGGN	TF:M09972	0.013338	1.87491	9217	764	418	19722	MYO5A,NES,PARP1,KIF21B,HNRNPU,HK1,CTNNA1,UPF1,VIM,DICER1,JUP,ACTN1,VCL,PTBP2,CAD,SEC16A,EIF4G1,HNRNPA2B1,EPHB2,AGRN,EIF3C,IPO7,ANXA6,TF,DDX6,VGF,TNPO3,XPO5,NUP210,RACK1,ATP6V0A1,GMPS,NCBP1,IGF2BP3,CLCN6,MSN,NUP93,VDAC1,RBBP4,MSH6,SLC3A2,PACS1,PAICS,TLN1,RCN1,EEF1D,ZMYM3,RCC2,MCM7,MAGED2,SMARCC1,YBX1,ANXA2,SNAP25,CACNB1,FARSB,NAP1L1,PREPL,ELAVL3,TJP1,PEPD,SERPINH1,IQSEC1,IRF2BPL,GIGYF2,SOD1,ACAA1,…
TF	Factor: Sp2; motif: TGGGCGCGCCCA; match class: 1	TF:M06948_1	0.0134468	1.87138	6205	764	298	19722	MYO5A,CLASP2,PARP1,HNRNPU,HK1,CTNNA1,VIM,DICER1,JUP,EIF3A,ACTN1,VCL,DDX3X,SEC16A,HNRNPA2B1,EPHB2,AGRN,MTHFD1,EPB41L3,IPO7,ANXA6,PTBP1,DDX6,VGF,CYFIP1,XPO5,NUP210,GLDC,H2AFY2,CLCN6,NUP93,VAC14,PHGDH,USP11,RBBP4,MSH6,PACS1,TLN1,RCN1,EEF1D,RCC2,MCM7,MAGED2,DDX21,ANXA2,ABCF1,NCAM2,ATP9A,ELAVL3,PRDX1,SLC12A2,TJP1,SIN3A,MCM6,SOD1,LIMCH1,SHROOM2,PCM1,ATP2B2,SEPHS1,RPA1,KDM3B,ZMYM2,SMARCD1,MAT2A,TUBG1,FL…
TF	Factor: SP1; motif: NRGKGGGCGGGGCN; match class: 1	TF:M09765_1	0.0138747	1.85778	3318	764	176	19722	FLNA,MYO5A,KIF21B,HNRNPU,CTNNA1,NASP,ACTN1,SEC16A,EIF4G1,HNRNPA2B1,EPHB2,AGRN,EPB41L3,PTBP1,ATP6V0A1,NUP93,USP11,MSH6,PACS1,EEF1D,ZMYM3,SMARCC1,ANXA2,SNAP25,NAP1L1,ELAVL3,TJP1,SIN3A,PEPD,IQSEC1,GIGYF2,LIMCH1,SHROOM2,RSF1,PHIP,EPB41L2,ZMYM2,SMARCD1,MAT2A,FLNB,PDP1,CLPTM1,STX1A,TBCC,NSD2,RAB1B,RPS2,UFL1,FLNC,SHOC2,GFPT1,VAMP2,ANK1,HMGB2,RTF1,SNX30,RCOR2,ZSCAN18,DNAJC5,MB21D2,LRRC4B,PCNA,TLE4,PTGES3…
TF	Factor: Miz-1; motif: NNRGGWGGGGGAGGGGMRR	TF:M10112	0.0146079	1.83541	8711	764	398	19722	PARP1,KIF21B,SND1,HNRNPU,CTNNA1,VIM,JUP,EIF3A,NASP,ACTN1,VCL,PTBP2,CAD,DDX3X,SEC16A,EIF4G1,HNRNPA2B1,EPHB2,AGRN,MTHFD1,EPB41L3,ACSL4,ANXA6,PTBP1,TF,DDX6,VGF,CYFIP1,TNPO3,XPO5,NUP210,ATL1,GLDC,GMPS,IGF2BP3,MSN,NUP93,PHGDH,MSH2,USP11,RBBP4,MSH6,SLC3A2,PACS1,PAICS,RCN1,EEF1D,ZMYM3,RCC2,CNTNAP2,MAGED2,SMARCC1,SERBP1,YBX1,ABCF1,NCAM2,SNAP25,ATP9A,CACNB1,FARSB,NAP1L1,PREPL,MYT1,ELAVL3,PCDH9,MCM3,TJP1,P…
TF	Factor: Elk-1; motif: RACCGGAAGTR; match class: 1	TF:M01165_1	0.0149457	1.82548	2185	764	125	19722	GCN1,DICER1,EIF3A,NASP,ACSL4,PTBP1,TNPO3,RACK1,ATP6V0A1,NCBP1,CLCN6,USP11,MCM7,SMARCC1,DDX21,PREPL,NUDC,SERPINH1,EIF3M,LIMCH1,EIF3I,SEC24A,EIF2S1,SMARCD1,RPL6,CLINT1,RPS12,EIF3H,SHOC2,ELAC2,HARS2,EIF2A,RPS14,PIK3C2B,RBM8A,SNW1,TSNAX,MB21D2,EIF3G,NOP2,PTGES3,LRRFIP2,BTF3L4,TAGLN2,DDI2,RPS21,RNF114,TMEM87A,RPS18,NEK9,RFC2,HSBP1,DGUOK,DHX8,ATAD2B,MAP3K7,SEC61A1,UBLCP1,HAT1,ARIH2,PDCD6,C1ORF50,CDC16,…
TF	Factor: Elf-1; motif: RANSMGGAAGTR	TF:M11446	0.0150676	1.82196	2915	764	158	19722	DICER1,JUP,NASP,IPO7,ACSL4,ANXA6,TNPO3,VAC14,VDAC1,USP11,RBBP4,RPL4,MCM7,MAGED2,ATP6V1C1,EIF3I,PCM1,PHIP,SEC24A,DIAPH1,NRP1,KDM3B,EIF2S1,RPL9,MAT2A,RPL6,TRIM33,CLIC1,AQR,CLPTM1,CLINT1,RPS3A,RAB1B,UFL1,EIF3H,SHOC2,ARFGAP1,GFPT1,HARS2,TMED9,BTF3,EIF2A,RPS14,RBM8A,NUP35,GABRA3,ZRANB2,THNSL1,NOP2,NMD3,LRRFIP2,ZFPL1,BTF3L4,NIFK,RPS17,TAGLN2,TMEM126A,RPS21,PCNP,TPM1,RPS18,TMX1,TOX4,HSBP1,BORCS6,DGUOK,D…
TF	Factor: AP-2; motif: MKCCCSCNGGCG; match class: 1	TF:M00189_1	0.0156064	1.8067	6093	764	293	19722	FLNA,MYO5A,NES,PARP1,GCN1,KIF21B,SND1,HNRNPU,HK1,CTNNA1,UPF1,DICER1,JUP,EIF3A,ACTN1,VCL,PTBP2,HNRNPA2B1,EPHB2,AGRN,EPB41L3,PTBP1,DDX6,VGF,CYFIP1,NCBP1,H2AFY2,VDAC1,USP11,SYMPK,MSH6,PAICS,TLN1,EEF1D,GSTP1,MCM7,SMARCC1,ABCF1,PLD3,ATP9A,CACNB1,NAP1L1,ELAVL3,PCDH9,SLC12A2,TJP1,SIN3A,MCM4,SERPINH1,IQSEC1,MCM6,GIGYF2,ACAA1,LIMCH1,SHROOM2,CACNA2D1,TRIM46,PHIP,ATP2B2,SEPHS1,EPB41L2,DIAPH1,RPL5,NRP1,KDM3B…
TF	Factor: TEF-3:Elk-1; motif: RMATWCCGGAWGT; match class: 1	TF:M08418_1	0.015884	1.79904	5247	764	258	19722	PARP1,GCN1,KIF21B,SND1,HK1,CTNNA1,NASP,ACTN1,VCL,DDX3X,HNRNPA2B1,EPB41L3,ACSL4,CYFIP1,TNPO3,RACK1,GMPS,NCBP1,MSH2,USP11,SLC3A2,PACS1,RPL4,RCN1,EEF1D,ZMYM3,MAGED2,SERBP1,YBX1,DDX21,ALDH5A1,SNAP25,PCDH17,PREPL,MYT1,PCDH9,MCM3,PRDX1,TJP1,NUDC,MCM4,IRF2BPL,MCM6,SOD1,SHROOM2,EIF3I,TRIM46,NRP1,MAT2A,FLNB,MCM2,RPL6,PHF6,ADSL,EIF3F,USP48,PCDHA6,SV2A,EXOSC10,AKT3,RPS3A,TBCC,RAB1B,UFL1,RPS12,EIF3H,ARFGAP1,…
TF	Factor: SAP-1; motif: NRCCGGAWGYN	TF:M11437	0.0174895	1.75722	2788	764	152	19722	GCN1,SND1,UPF1,NASP,SEC16A,AGRN,EIF3C,PTBP1,TNPO3,NCBP1,CLCN6,USP11,EEF1D,MCM7,MAGED2,SERBP1,DDX21,ABCF1,PLD3,SLC12A2,NUDC,SERPINH1,EIF3M,ACAA1,EIF3I,TRIM46,PCM1,SEC24A,EIF2S1,RPL6,AQR,CLPTM1,SMARCAD1,EXOSC10,RAB3C,AP3B1,METAP2,EIF3H,SHOC2,ARFGAP1,ELAC2,HARS2,BTF3,EIF2A,MAT2B,RPS14,TXLNA,RBM8A,TSNAX,EIF3G,PYCR2,COG1,VWA5A,BCAT2,ARMT1,TMEM126A,DDI2,MRPL38,RPS21,RPS18,HSBP1,DHX8,ATAD2B,MRPL53,MAP3K…
TF	Factor: Pax-3; motif: NNNNNNCGTCACGSTYNNNNN; match class: 1	TF:M00327_1	0.0175164	1.75656	6888	764	325	19722	CLASP2,SND1,HNRNPU,CTNNA1,VIM,EIF3A,NASP,DDX3X,EIF4G1,AGRN,EPB41L3,IPO7,VGF,NUP210,ATP6V0A1,GLDC,CLCN6,TOP2A,NUP93,VDAC1,SYMPK,MSH6,PAICS,TLN1,GSTP1,MCM7,CNTNAP2,RRM1,SERBP1,DDX21,ABCF1,NCAM2,PLD3,ALDH5A1,ATP9A,FARSB,PCDH17,MYT1,ATP6V1C1,MCM3,NUDC,SERPINH1,SSB,EIF3M,MCM6,GIGYF2,SHROOM2,CACNA2D1,PCM1,PHIP,ATP2B2,SEC24A,EPB41L2,DIAPH1,SMARCD1,FLNB,MCM2,PCDH7,PDP1,ABHD12,CLIC1,PRPH,PSAT1,AQR,SIRT2,P…
TF	Factor: nerf; motif: NANSCGGAAGTN	TF:M11460	0.0179961	1.74482	736	764	54	19722	NASP,TNPO3,VAC14,USP11,EIF3I,PCM1,SEC24A,EIF2S1,AQR,CLPTM1,EIF3H,HARS2,EIF2A,ZRANB2,ZFPL1,NIFK,RPS21,PCNP,DHX8,MRPL53,MAP3K7,UBLCP1,LIG1,ARIH2,RPL13A,ARHGAP12,PRKAB1,CC2D1A,DPCD,TRMT61A,RAVER1,ERGIC3,PIGU,RPS27,FBXO22,RBM34,CXXC1,PMM2,FAM219A,CSRP1,TOMM6,IKBKG,CRIPT,KAT8,CHCHD2,NKIRAS2,SSR3,EAPP,TIMM17A,SLC25A15,DCAF1,SLC25A32,MED15,ZNF778
TF	Factor: Sp1; motif: NWRGCCACGCCCMCN; match class: 1	TF:M12152_1	0.0188495	1.7247	2859	764	155	19722	FLNA,HNRNPU,CTNNA1,NASP,ACTN1,VCL,SEC16A,AGRN,MSN,NUP93,VAC14,USP11,MSH6,RPL4,ANXA2,ABCF1,SNAP25,ATP9A,ELAVL3,TJP1,PEPD,IQSEC1,EIF3M,GIGYF2,SOD1,SHROOM2,EPB41L2,SMARCD1,FLNB,PDP1,CLIC1,CLPTM1,EXOSC10,NSD2,RAB1B,RPS2,GFPT1,ELAC2,VAMP2,HMGB2,RTF1,SNX30,ZSCAN18,BSDC1,LRRC4B,PCNA,PRKCB,TLE4,DNAJB1,IDH3A,PLIN3,NIFK,KCTD12,PUS7,FIP1L1,CADM2,DDI2,MRPL38,WIZ,RNF114,RUNDC3B,EIF3K,TOX4,ACBD5,SNAP29,MAP3K7,…
TF	Factor: Sp1; motif: GGGGCGGGGC; match class: 1	TF:M07063_1	0.0189148	1.7232	3495	764	183	19722	FLNA,MYO5A,NES,PARP1,KIF21B,HNRNPU,CTNNA1,ACTN1,VCL,CAD,SEC16A,EPHB2,AGRN,MTHFD1,EPB41L3,DDX6,CYFIP1,TNPO3,ATP6V0A1,CLCN6,NUP93,USP11,MSH6,PACS1,EEF1D,GSTP1,ANXA2,SNAP25,ATP9A,CACNB1,NAP1L1,TJP1,PEPD,IQSEC1,SOD1,LIMCH1,SHROOM2,RSF1,PHIP,EPB41L2,ZMYM2,SMARCD1,MAT2A,FLNB,PDP1,CLPTM1,STX1A,TBCC,CNN3,UFL1,FLNC,WDFY3,SHOC2,ARFGAP1,GFPT1,VAMP2,ANK1,TMED9,HMGB2,RTF1,SNX30,RCOR2,ZSCAN18,DNAJC5,MB21D2,LRR…
TF	Factor: Sp2; motif: GGGGCGGGG; match class: 1	TF:M10435_1	0.0189148	1.7232	3495	764	183	19722	FLNA,MYO5A,NES,PARP1,KIF21B,HNRNPU,CTNNA1,ACTN1,VCL,CAD,SEC16A,EPHB2,AGRN,MTHFD1,EPB41L3,DDX6,CYFIP1,TNPO3,ATP6V0A1,CLCN6,NUP93,USP11,MSH6,PACS1,EEF1D,GSTP1,ANXA2,SNAP25,ATP9A,CACNB1,NAP1L1,TJP1,PEPD,IQSEC1,SOD1,LIMCH1,SHROOM2,RSF1,PHIP,EPB41L2,ZMYM2,SMARCD1,MAT2A,FLNB,PDP1,CLPTM1,STX1A,TBCC,CNN3,UFL1,FLNC,WDFY3,SHOC2,ARFGAP1,GFPT1,VAMP2,ANK1,TMED9,HMGB2,RTF1,SNX30,RCOR2,ZSCAN18,DNAJC5,MB21D2,LRR…
TF	Factor: MAZ; motif: GGGGAGGG	TF:M00649	0.020587	1.68641	9327	764	421	19722	FLNA,MYO5A,PARP1,KIF21B,HK1,CTNNA1,VIM,DICER1,JUP,NASP,ACTN1,VCL,PTBP2,DDX3X,EIF4G1,HNRNPA2B1,EPHB2,AGRN,MTHFD1,EPB41L3,ANXA6,PTBP1,VGF,CYFIP1,RACK1,ATP6V0A1,ATL1,GLDC,GMPS,NCBP1,H2AFY2,IGF2BP3,CLCN6,VDAC1,PHGDH,MSH2,USP11,SYMPK,RBBP4,MSH6,SLC3A2,PACS1,PAICS,RCN1,EEF1D,ZMYM3,GSTP1,RCC2,MCM7,CNTNAP2,MAGED2,SMARCC1,SERBP1,YBX1,ANXA2,NCAM2,ALDH5A1,SNAP25,ATP9A,CACNB1,NAP1L1,PCDH17,ELAVL3,PCDH9,ATP6V…
TF	Factor: ER81; motif: NNCCGGAWGYN	TF:M11419	0.0207992	1.68195	5699	764	276	19722	PARP1,GCN1,SND1,HK1,UPF1,EIF3A,NASP,SEC16A,AGRN,EIF3C,PTBP1,TNPO3,RACK1,GMPS,NCBP1,CLCN6,VDAC1,MSH2,USP11,RBBP4,MSH6,EEF1D,MCM7,MAGED2,SMARCC1,SERBP1,YBX1,DDX21,ABCF1,PLD3,PCDH9,MCM3,SLC12A2,TJP1,NUDC,SERPINH1,EIF3M,ACAA1,LIMCH1,SHROOM2,EIF3I,TRIM46,PCM1,SEC24A,RPL5,EIF2S1,SMARCD1,TUBG1,MCM2,RPL6,FTH1,AQR,ADSL,USP48,CLPTM1,CLINT1,SMARCAD1,EXOSC10,RAB3C,AK2,AP3B1,CNN3,RAB1B,METAP2,EIF3H,SHOC2,ARFG…
TF	Factor: BTEB2; motif: GNAGGGGGNGGGSSNN	TF:M03814	0.0218845	1.65986	5124	764	252	19722	MYO5A,PARP1,KIF21B,HNRNPU,HK1,CTNNA1,UPF1,EIF3A,NASP,ACTN1,VCL,PTBP2,SEC16A,EIF4G1,HNRNPA2B1,EPHB2,AGRN,EIF3C,ANXA6,PTBP1,TNPO3,ATL1,GLDC,GMPS,IGF2BP3,TOP2A,VDAC1,MSH6,SLC3A2,PACS1,PAICS,RCN1,EEF1D,ZMYM3,GSTP1,MAGED2,YBX1,NCAM2,SNAP25,CACNB1,FARSB,NAP1L1,ELAVL3,PCDH9,TJP1,SIN3A,PEPD,SERPINH1,IQSEC1,IRF2BPL,MCM6,GIGYF2,SOD1,KPNA2,SHROOM2,TRIM46,RSF1,PHIP,SEPHS1,RPA1,SEC24A,EPB41L2,RPL5,NRP1,PBX1,M…
TF	Factor: WT1; motif: NGCGGGGGGGTSMMCYN	TF:M05327	0.0219289	1.65898	5509	764	268	19722	FLNA,MYO5A,CLASP2,KIF21B,HNRNPU,HK1,CTNNA1,JUP,ACTN1,VCL,DDX3X,SEC16A,EIF4G1,HNRNPA2B1,EPHB2,AGRN,EPB41L3,EIF4G3,ACSL4,DDX6,VGF,CYFIP1,RACK1,GLDC,GMPS,IGF2BP3,USP11,SYMPK,RBBP4,MSH6,PACS1,EEF1D,MCM7,SMARCC1,YBX1,ANXA2,ABCF1,NCAM2,SNAP25,ATP9A,CACNB1,FARSB,NAP1L1,PREPL,MYT1,SLC12A2,TJP1,IQSEC1,MCM6,LIMCH1,SHROOM2,TRIM46,RSF1,PCM1,PHIP,SEPHS1,EPB41L2,DIAPH1,KDM3B,ZMYM2,SMARCD1,RPL9,TRIM33,PDP1,SMAR…
TF	Factor: Pet-1; motif: GCNGGAAGYG	TF:M09918	0.0234024	1.63074	13610	764	581	19722	MYO5A,NES,PARP1,GCN1,KIF21B,SND1,HNRNPU,HK1,CTNNA1,UPF1,VIM,DICER1,JUP,NASP,ACTN1,CAD,DDX3X,SEC16A,GOT2,EIF4G1,HNRNPA2B1,EPHB2,AGRN,MTHFD1,EIF3C,IPO7,ACSL4,ANXA6,PTBP1,TF,DDX6,VGF,CYFIP1,TNPO3,XPO5,NUP210,ATL1,GLDC,GMPS,NCBP1,H2AFY2,IGF2BP3,CLCN6,TOP2A,MSN,NUP93,VAC14,VDAC1,PHGDH,MSH2,USP11,SYMPK,RBBP4,MSH6,SLC3A2,PAICS,TLN1,EEF1D,ZMYM3,GSTP1,RCC2,MCM7,CNTNAP2,MAGED2,RRM1,SMARCC1,SERBP1,YBX1,DDX2…
TF	Factor: ER81; motif: NNCCGGAAGYG	TF:M09913	0.0238358	1.62277	2871	764	155	19722	GCN1,NASP,SEC16A,AGRN,EIF3C,PTBP1,TNPO3,GMPS,NCBP1,CLCN6,VDAC1,MSH2,USP11,MAGED2,SMARCC1,SERBP1,DDX21,ABCF1,SLC12A2,TJP1,NUDC,SERPINH1,ACAA1,LIMCH1,EIF3I,TRIM46,PCM1,SEC24A,EIF2S1,RPL6,AQR,CLPTM1,SMARCAD1,RAB3C,AP3B1,EIF3H,SHOC2,HARS2,BTF3,EIF2A,MAT2B,RPS14,RBM8A,TSNAX,IDH3G,PRKCB,EIF3G,NOP2,PYCR2,COG1,VWA5A,BCAT2,ARMT1,TMEM126A,LYAR,DDI2,MRPL38,HOXB5,RPS21,RPS18,MACO1,RFC2,HSBP1,DHX8,ATAD2B,MRPL…
TF	Factor: ZNF777; motif: GTCCGYCCCGTCSAACAAT	TF:M08993	0.0245939	1.60917	10617	764	470	19722	FLNA,MYO5A,GCN1,SND1,HNRNPU,CTNNA1,UPF1,VIM,DICER1,JUP,NASP,ACTN1,VCL,PTBP2,CAD,SEC16A,GOT2,EIF4G1,HNRNPA2B1,EPHB2,MTHFD1,IPO7,EIF4G3,ANXA6,PTBP1,DDX6,VGF,XPO5,RACK1,GMPS,NCBP1,IGF2BP3,CLCN6,MSN,VAC14,VDAC1,PHGDH,MSH2,RBBP4,MSH6,SLC3A2,PACS1,PAICS,TLN1,RPL4,RCN1,EEF1D,GSTP1,MCM7,MAGED2,RRM1,SERBP1,YBX1,DDX21,ANXA2,PLD3,SNAP25,ATP9A,CACNB1,PCDH17,MYT1,ELAVL3,PCDH9,ATP6V1C1,PRDX1,TJP1,SIN3A,NUDC,MC…
TF	Factor: SAP-1; motif: ACCGGAAGTNN	TF:M09607	0.0249912	1.60221	4727	764	235	19722	SND1,DICER1,EIF3A,NASP,DDX3X,SEC16A,EIF4G1,HNRNPA2B1,AGRN,EIF3C,IPO7,TNPO3,XPO5,NUP210,RACK1,NCBP1,NUP93,VAC14,VDAC1,USP11,RBBP4,TLN1,RPL4,EEF1D,MCM7,MAGED2,SMARCC1,SERBP1,DDX21,PREPL,MCM3,SERPINH1,EIF3M,ACAA1,EIF3I,TRIM46,PCM1,ATP2B2,SEC24A,DIAPH1,RPL5,EIF2S1,RPL9,MAT2A,RPL6,TRIM33,PCDH7,AQR,SIRT2,CLPTM1,CLINT1,SMARCAD1,RAB3C,RPS3A,UFL1,FLNC,EIF3H,SHOC2,ARFGAP1,ELAC2,HARS2,CDC73,BTF3,EIF2A,CACYB…
TF	Factor: Elk-1; motif: NACMGGAAGTN; match class: 1	TF:M11432_1	0.0256986	1.59009	1525	764	93	19722	GCN1,DICER1,NASP,PTBP1,TNPO3,RACK1,NCBP1,CLCN6,EEF1D,MCM7,SMARCC1,SERBP1,PLD3,SERPINH1,EIF3M,EIF3I,TRIM46,PCM1,SEC24A,EIF2S1,RPL6,FTH1,EIF3H,SHOC2,GFPT1,ELAC2,HARS2,EIF2A,RPS14,TSNAX,ZRANB2,ARMT1,DDI2,RPS21,TMEM87A,RPS18,RFC2,HSBP1,DHX8,MAP3K7,MAPK7,UBLCP1,HAT1,ARIH2,ASIC4,PDCD6,RPL13A,RPL23A,ARHGAP12,PRKAB1,RPS20,RFK,RAVER1,ZFAND6,ERGIC3,HGH1,NME7,MYCBP,SUPT7L,DHFR,RBM34,RPL36,PMM2,UQCR10,NDRG1,…
TF	Factor: Elk-1; motif: RACCGGAAGTR	TF:M01165	0.0286962	1.54218	7773	764	359	19722	FLNA,MYO5A,CLASP2,GCN1,SND1,HK1,DICER1,EIF3A,NASP,ACTN1,DDX3X,SEC16A,EIF4G1,AGRN,MTHFD1,EIF3C,IPO7,ACSL4,ANXA6,PTBP1,CYFIP1,TNPO3,RACK1,ATP6V0A1,NCBP1,CLCN6,NUP93,MSH2,USP11,RBBP4,MSH6,SLC3A2,RPL4,EEF1D,GSTP1,MCM7,MAGED2,RRM1,SMARCC1,SERBP1,YBX1,DDX21,PLD3,CACNB1,FARSB,PREPL,MYT1,MCM3,PRDX1,SIN3A,NUDC,MCM4,SERPINH1,EIF3M,ACAA1,LIMCH1,SHROOM2,EIF3I,TRIM46,RPA1,SEC24A,RPL5,EIF2S1,ZMYM2,SMARCD1,RPL9…
TF	Factor: BTEB3; motif: BNRNGGGAGGNGT	TF:M01865	0.0296623	1.5278	9899	764	442	19722	MYO5A,NES,PARP1,KIF21B,HK1,CTNNA1,VIM,DICER1,JUP,NASP,ACTN1,VCL,PTBP2,DDX3X,SEC16A,GOT2,EIF4G1,HNRNPA2B1,AGRN,EPB41L3,ACSL4,PTBP1,DDX6,VGF,CYFIP1,XPO5,NUP210,ATP6V0A1,ATL1,GLDC,GMPS,NCBP1,H2AFY2,IGF2BP3,CLCN6,NUP93,VDAC1,PHGDH,MSH2,USP11,SYMPK,RBBP4,MSH6,PACS1,PAICS,RCN1,ZMYM3,RCC2,MCM7,CNTNAP2,MAGED2,SMARCC1,YBX1,ANXA2,NCAM2,PLD3,ALDH5A1,SNAP25,ATP9A,CACNB1,NAP1L1,PCDH17,MYT1,ELAVL3,MCM3,SLC12A2…
TF	Factor: AP-2alpha; motif: NGCCYSNNGSN	TF:M01857	0.0309365	1.50953	9178	764	414	19722	FLNA,MYO5A,CLASP2,NES,PARP1,GCN1,KIF21B,SND1,HNRNPU,HK1,CTNNA1,UPF1,JUP,NASP,ACTN1,VCL,CAD,DDX3X,SEC16A,GOT2,EIF4G1,HNRNPA2B1,EPHB2,AGRN,EPB41L3,IPO7,PTBP1,TF,DDX6,VGF,CYFIP1,NUP210,RACK1,ATL1,GLDC,GMPS,NCBP1,H2AFY2,IGF2BP3,CLCN6,NUP93,VAC14,VDAC1,USP11,RBBP4,MSH6,PACS1,TLN1,RCN1,EEF1D,ZMYM3,GSTP1,RCC2,MCM7,MAGED2,SMARCC1,YBX1,ANXA2,ABCF1,ATP9A,CACNB1,NAP1L1,ELAVL3,PCDH9,SLC12A2,TJP1,SIN3A,NUDC,P…
TF	Factor: Pax-5; motif: RRMSWGANWYCTNRAGCGKRACSRYNSM; match class: 1	TF:M00144_1	0.0309929	1.50874	7128	764	333	19722	MYO5A,CLASP2,NES,PARP1,SND1,HNRNPU,HK1,CTNNA1,UPF1,DICER1,VCL,CAD,SEC16A,HNRNPA2B1,EPHB2,AGRN,MTHFD1,EIF3C,IPO7,ACSL4,PTBP1,CYFIP1,NUP210,RACK1,ATP6V0A1,GLDC,TOP2A,VDAC1,SYMPK,RBBP4,MSH6,PAICS,RPL4,RCN1,EEF1D,ZMYM3,GSTP1,MCM7,CNTNAP2,SERBP1,DDX21,NCAM2,FARSB,NAP1L1,ELAVL3,PCDH9,MCM3,SLC12A2,TJP1,NUDC,IQSEC1,EIF3M,SOD1,SHROOM2,CACNA2D1,ATP2B2,SEPHS1,RPA1,EPB41L2,KDM3B,MCM5,ZMYM2,SMARCD1,RPL9,MAT2A…
TF	Factor: PAX5; motif: RNGCGTGACCNN; match class: 1	TF:M09817_1	0.0332197	1.4786	6170	764	294	19722	FLNA,CLASP2,GCN1,SND1,HK1,CTNNA1,UPF1,VIM,JUP,EIF3A,VCL,SEC16A,EIF4G1,HNRNPA2B1,MTHFD1,EIF3C,ANXA6,PTBP1,VGF,NUP210,ATP6V0A1,GMPS,CLCN6,TOP2A,VDAC1,MSH2,MSH6,PAICS,GSTP1,ANXA2,ABCF1,PLD3,ALDH5A1,ATP9A,PREPL,ELAVL3,ATP6V1C1,SLC12A2,TJP1,NUDC,MCM4,SERPINH1,IQSEC1,MCM6,SOD1,LIMCH1,SHROOM2,ATP2B2,RPA1,SEC24A,EPB41L2,RPL5,KDM3B,MAT2A,MCM2,TRIM33,PRPH,PSAT1,AQR,SIRT2,ADSL,EIF3F,USP48,CLPTM1,CLINT1,AKT3…
TF	Factor: CREB,; motif: NTGACGTNA	TF:M00981	0.0353868	1.45116	8345	764	381	19722	FLNA,CLASP2,PARP1,SND1,UPF1,EIF3A,NASP,ACTN1,DDX3X,SEC16A,GOT2,HNRNPA2B1,EIF3C,EPB41L3,ACSL4,TF,DDX6,VGF,CYFIP1,ATP6V0A1,ATL1,NCBP1,CLCN6,TOP2A,NUP93,VDAC1,USP11,SYMPK,MSH6,TLN1,RPL4,EEF1D,GSTP1,CNTNAP2,MAGED2,RRM1,SMARCC1,YBX1,DDX21,ANXA2,ABCF1,PLD3,SNAP25,FARSB,NAP1L1,PREPL,PCDH9,ATP6V1C1,MCM3,SLC12A2,SIN3A,PEPD,SSB,IRF2BPL,EIF3M,GIGYF2,ACAA1,EIF3I,TRIM46,PCM1,RPA1,SEC24A,EPB41L2,DIAPH1,RPL5,NR…
TF	Factor: USF2; motif: AAGTCACG	TF:M04810	0.0369219	1.43272	5496	764	266	19722	HK1,VIM,JUP,EIF3A,VCL,DDX3X,GOT2,HNRNPA2B1,MTHFD1,EIF3C,ANXA6,PTBP1,TF,NUP210,GLDC,NCBP1,CLCN6,TOP2A,NUP93,VDAC1,PHGDH,MSH2,USP11,SYMPK,TLN1,RCC2,SMARCC1,YBX1,DDX21,ABCF1,NCAM2,PLD3,SNAP25,PCDH9,ATP6V1C1,MCM3,TJP1,NUDC,PEPD,IRF2BPL,SHROOM2,TRIM46,ATP2B2,RPL5,MCM5,RPL9,PCDH7,ABHD12,ADSL,CLPTM1,PCDHA6,SMARCAD1,EXOSC10,PPP1R8,RAB3C,NSD2,APOOL,EIF3H,ARFGAP1,BTF3,HOXB9,SNX30,RPA2,RPL12,BCAT1,RPS14,TXL…
TF	Factor: ELF4; motif: NCCGGAARTN; match class: 1	TF:M02056_1	0.0379951	1.42027	1291	764	81	19722	EIF4G1,TNPO3,USP11,RBBP4,MCM7,PCDH9,EIF3I,PCM1,SEC24A,EIF2S1,EIF3F,RPS3A,RAB1B,RPS12,HARS2,STAT3,EIF2A,TSNAX,ZRANB2,PTGES3,ZFPL1,NIFK,DDI2,RPS21,RNF220,RPS18,NEK9,DGUOK,MRPL53,RPL7L1,RPS19,UBLCP1,HAT1,ARIH2,NOC2L,RPL23A,RPL15,ALKBH5,SYVN1,ANKRD13D,ARHGAP12,PRKAB1,AP3S1,RAVER1,PIGU,NME7,LRFN4,RPS27,GON7,RBM34,PMM2,RPL27A,RB1,TOMM6,MAD2L1,IKBKG,TP53,RNF25,LRRC49,MKRN1,COX7C,COQ6,CHCHD2,ZBTB8OS,PXMP…
TF	Factor: NRF-1; motif: CGCATGCGCR	TF:M00652	0.0407868	1.38948	1376	764	85	19722	UPF1,SEC16A,MTHFD1,PTBP1,XPO5,SYMPK,SMARCC1,ABCF1,IRF2BPL,TRIM46,EIF2S1,TUBG1,TRIM33,CLIC1,USP48,CLPTM1,EXOSC10,STX1A,AP3B1,ELAC2,IPO11,BTF3,RAB3A,RTF1,EIF2A,TXLNA,RAB9B,DNAJC5,ADO,PCNA,IDH3G,PTGES3,IDH3A,CHCHD4,TIMM9,SIN3B,FIP1L1,SUMF2,SMC4,RUNDC3B,EIF3K,MAPK7,FNBP1,RPL14,ARMC8,MAP2K7,ZNF445,RPL13A,ALKBH5,ANKRD13D,CDK16,RAVER1,PRPF39,LSM12,LSM7,RNF123,ASDURF,NAA40,SGF29,SPINT2,MZT2B,CNPY4,SNAP47…
TF	Factor: MECP2; motif: CCGGNNTTWA; match class: 1	TF:M01299_1	0.0428283	1.36827	1032	764	68	19722	DICER1,VCL,CYFIP1,TNPO3,ATP6V0A1,NCBP1,IGF2BP3,PACS1,SMARCC1,ANXA2,PCDH9,TJP1,SSB,GIGYF2,TRIM46,SEPHS1,EPB41L2,NRP1,ZMYM2,MCM2,ADSL,USP48,TBCC,NSD2,ACOT9,IDH3G,HOXB6,VWA5A,LRRFIP2,BTF3L4,TIMM9,MFF,DDI2,MRPL38,FKBP10,GSTO1,MAP3K7,PCDHA11,UBLCP1,DPF3,ARHGAP12,EPB41L5,RAVER1,TMTC2,GDE1,BAZ2A,CXXC1,PMM2,RB1,TOMM6,FER,MRPL48,UHRF2,MAX,COQ6,GABBR2,SNAP47,ESF1,SBK1,ARNT2,POLE3,KRTCAP2,SWAP70,SOX2,BORCS8…
TF	Factor: MAZ; motif: GGGMGGGGS	TF:M10432	0.0451269	1.34556	9259	764	416	19722	FLNA,MYO5A,KIF21B,HK1,CTNNA1,VIM,ACTN1,VCL,PTBP2,DDX3X,SEC16A,EIF4G1,HNRNPA2B1,EPHB2,AGRN,EPB41L3,ACSL4,PTBP1,TF,DDX6,VGF,CYFIP1,TNPO3,NUP210,ATP6V0A1,ATL1,GLDC,GMPS,NCBP1,CLCN6,PHGDH,USP11,RBBP4,MSH6,SLC3A2,PACS1,PAICS,TLN1,RCN1,ZMYM3,GSTP1,RCC2,MCM7,CNTNAP2,MAGED2,SMARCC1,SERBP1,YBX1,ANXA2,NCAM2,SNAP25,ATP9A,CACNB1,FARSB,NAP1L1,PCDH17,PREPL,ELAVL3,MCM3,SLC12A2,TJP1,SIN3A,MCM4,SERPINH1,IQSEC1,IR…
TF	Factor: AHR; motif: CACGCN	TF:M01855	0.0451616	1.34523	8491	764	386	19722	FLNA,MYO5A,NES,GCN1,SND1,HNRNPU,CTNNA1,EIF3A,NASP,ACTN1,PTBP2,DDX3X,SEC16A,GOT2,EIF4G1,EPB41L3,IPO7,ANXA6,VGF,CYFIP1,XPO5,NUP210,ATP6V0A1,ATL1,GLDC,GMPS,NCBP1,H2AFY2,MSN,VDAC1,SYMPK,PACS1,PAICS,TLN1,EEF1D,GSTP1,RCC2,MCM7,CNTNAP2,SERBP1,YBX1,ANXA2,ABCF1,PLD3,ALDH5A1,SNAP25,ATP9A,FARSB,PREPL,MYT1,PCDH9,PRDX1,SLC12A2,TJP1,NUDC,PEPD,MCM4,SERPINH1,IQSEC1,IRF2BPL,MCM6,GIGYF2,SOD1,LIMCH1,CACNA2D1,EIF3I,…
TF	Factor: Egr-1; motif: ACCGCCC	TF:M04918	0.0459412	1.3378	5608	764	270	19722	NES,SND1,HK1,UPF1,DICER1,NASP,ACTN1,SEC16A,EIF4G1,HNRNPA2B1,EPHB2,MTHFD1,EPB41L3,ANXA6,PTBP1,NUP210,RACK1,NCBP1,IGF2BP3,CLCN6,VDAC1,MSH2,SYMPK,MSH6,SLC3A2,PACS1,PAICS,RPL4,EEF1D,ZMYM3,MAGED2,RRM1,YBX1,DDX21,NCAM2,PLD3,CACNB1,SIN3A,PEPD,MCM4,IRF2BPL,ACAA1,LIMCH1,KPNA2,SHROOM2,CACNA2D1,TRIM46,RPA1,SEC24A,EPB41L2,DIAPH1,KDM3B,EIF2S1,RPL9,MAT2A,EPHB1,TRIM33,SMARCE1,CLIC1,PRPH,PSAT1,CLPTM1,APPL1,SV2A,…
TF	Factor: MAZ; motif: GGGMGGGGS; match class: 1	TF:M10432_1	0.0472676	1.32544	4365	764	218	19722	FLNA,KIF21B,HK1,CTNNA1,ACTN1,VCL,PTBP2,SEC16A,EIF4G1,HNRNPA2B1,EPHB2,AGRN,EPB41L3,PTBP1,DDX6,VGF,CYFIP1,GLDC,CLCN6,PHGDH,USP11,RBBP4,MSH6,SLC3A2,PACS1,PAICS,TLN1,RCN1,ZMYM3,GSTP1,RCC2,CNTNAP2,MAGED2,YBX1,NCAM2,SNAP25,ATP9A,CACNB1,NAP1L1,PREPL,ELAVL3,TJP1,SIN3A,SERPINH1,IQSEC1,IRF2BPL,SOD1,LIMCH1,SHROOM2,CACNA2D1,TRIM46,RSF1,PHIP,EPB41L2,PBX1,ZMYM2,MAT2A,FLNB,PCDH7,PDP1,ABHD12,PRPH,CHN1,PHF6,CLINT…
TF	Factor: SP4; motif: SCCCCGCCCCS	TF:M01273	0.0489039	1.31066	3296	764	172	19722	MYO5A,NES,PARP1,KIF21B,HNRNPU,NASP,SEC16A,AGRN,NUP210,GMPS,CLCN6,NUP93,MSH6,SLC3A2,RPL4,EEF1D,ANXA2,SNAP25,NAP1L1,ELAVL3,PCDH9,TJP1,PEPD,IQSEC1,MCM6,SOD1,SHROOM2,RSF1,EPB41L2,SMARCD1,FLNB,ABHD12,ADSL,CLPTM1,STX1A,RPS3A,CNN3,FLNC,SHOC2,ARFGAP1,GFPT1,VAMP2,CLUH,HMGB2,RTF1,SNX30,RCOR2,ZSCAN18,RAB9B,LRRC4B,PCNA,PYCR2,ILK,DNAJB1,IDH3A,ZFPL1,NIFK,SIN3B,KCTD12,PUS7,CADM2,HDAC1,DDI2,WIZ,SMC2,RNF114,MACO1…
MIRNA	hsa-miR-16-5p	MIRNA:hsa-miR-16-5p	1.07047e-11	10.9704	1556	705	141	14834	FLNA,MYO5A,SND1,VIM,DICER1,EIF3A,ACTN1,VCL,DDX3X,GOT2,EIF4G1,HNRNPA2B1,AGRN,EIF3C,IPO7,EIF4G3,DDX6,TNPO3,MSH2,SLC3A2,RPL4,SERBP1,YBX1,DDX21,ABCF1,PLD3,SLC12A2,EIF3M,KPNA2,CACNA2D1,PHIP,AIMP1,SEC24A,DIAPH1,RPL5,NRP1,RPL9,RPL6,FTH1,PSAT1,EIF3F,USP48,AKT3,AK2,RPS3A,CNN3,RAB1B,METAP2,RAB1A,RPS2,RPS12,EIF3H,SHOC2,GFPT1,ELAC2,HARS2,IPO11,CLUH,BTF3,EIF2A,RPL12,RAB9B,ZRANB2,TLE4,NMD3,SYT11,DNAJB1,IDH3A,L…
MIRNA	hsa-let-7b-5p	MIRNA:hsa-let-7b-5p	6.71453e-07	6.17298	1212	705	105	14834	FLNA,GCN1,HK1,DICER1,VCL,SEC16A,EIF3C,EPB41L3,IPO7,XPO5,ATP6V0A1,IGF2BP3,MSN,TLN1,MCM7,RRM1,SMARCC1,SERBP1,DDX21,ABCF1,PLD3,NAP1L1,TJP1,MCM4,DIAPH1,ZMYM2,SMARCD1,APPL1,CLINT1,SMARCAD1,MSI1,ACOT9,DPF2,IPO11,CLUH,MAT2B,FLAD1,SLC1A4,RPL12,SH3GLB1,BCAT1,TXLNA,NUP35,ANP32E,RHOB,SYNE1,NOL6,PSD3,TIMM9,KCTD12,LIN28A,ADGRG1,NACA,DNAJC8,NAA50,TMEM2,NEK9,RFC2,MIOS,SALL2,MPG,MAP2K7,GGPS1,THEM6,RPS24,TRMT1,TY…
MIRNA	hsa-miR-484	MIRNA:hsa-miR-484	7.77531e-07	6.10928	890	705	84	14834	FLNA,MYO5A,PARP1,GCN1,KIF21B,EIF3A,NASP,SEC16A,GOT2,ANXA6,DDX6,CYFIP1,MSH6,TLN1,RCC2,MCM7,YBX1,ABCF1,PLD3,PREPL,PRDX1,NUDC,SERPINH1,SEPHS1,RPL5,MCM5,MAT2A,FLNB,ABHD12,EXOSC10,ACOT9,ELAC2,HARS2,CLUH,TMED9,SLC1A4,RPS14,TXLNA,MB21D2,NMD3,COG1,BCAT2,EXOSC2,RPS15,DDI2,SMC4,RPS18,TMEM2,SALL2,RPS9,SLC16A1,MAP2K7,NOC2L,ALKBH5,RPS24,CBR1,TYMS,PSMG1,LSM12,COL18A1,KIAA1109,BAZ2A,RPL36,PMM2,RPL27A,IRS2,LYRM7…
MIRNA	hsa-miR-1-3p	MIRNA:hsa-miR-1-3p	1.32225e-06	5.87869	915	705	85	14834	FLNA,HNRNPU,JUP,ACTN1,PTBP2,CAD,SEC16A,EIF4G1,AGRN,PTBP1,DDX6,NUP210,ATP6V0A1,MSH2,SYMPK,MSH6,RCC2,MCM7,RRM1,SMARCC1,ANXA2,ATP6V1C1,MCM3,SIN3A,MCM4,IRF2BPL,MCM6,CACNA2D1,RSF1,EPB41L2,NRP1,MCM5,FLNB,MCM2,PCDH7,ABHD12,PSAT1,AP3B1,CNN3,FLNC,ANK1,RCOR2,ANP32E,SYNE1,DNAJB1,NIFK,EXOSC2,TAGLN2,SMC4,TPM1,GSTO1,TMEM87A,TMX1,TOX4,RFC2,RAB30,SEC61A1,CRELD2,SALL2,CDH4,RBBP5,NOC2L,ALG2,CHML,PSMG1,COX1,EIF1AX,…
MIRNA	hsa-miR-615-3p	MIRNA:hsa-miR-615-3p	1.84903e-06	5.73306	891	705	83	14834	FLNA,PARP1,HNRNPU,HK1,CTNNA1,VIM,JUP,ACTN1,SEC16A,EIF4G1,HNRNPA2B1,EIF3C,PTBP1,MSN,VDAC1,PHGDH,MSH6,RCC2,SERBP1,YBX1,ABCF1,TJP1,IRF2BPL,EIF3M,SEPHS1,RPA1,DIAPH1,RPL5,RPL9,MCM2,RPL7A,NSD2,RPS2,RPS12,ELAC2,SLC1A4,RBM8A,BSDC1,PCNA,NOP2,BCAT2,RPS17,TAGLN2,RPS15,NACA,HDAC1,MRPL38,NEK9,SEC61A1,RPL7L1,SALL2,FNBP1,LIG1,SLC16A1,NOC2L,RPL15,ALKBH5,SYVN1,DNAJC9,TYMS,LSM12,COX1,KIAA1109,GDE1,SVIL,RPL36,PRR12…
MIRNA	hsa-miR-186-5p	MIRNA:hsa-miR-186-5p	1.4756e-05	4.83103	749	705	71	14834	HNRNPU,UPF1,NASP,CAD,EIF3C,ACSL4,RACK1,IGF2BP3,TOP2A,TLN1,RPL4,EEF1D,DDX21,CACNB1,PHIP,AIMP1,SEC24A,RPL5,NRP1,KDM3B,RPL9,MAT2A,PSAT1,CLPTM1,RPS2,CDC73,BTF3,EIF2A,RBM8A,PCDH10,RHOB,TLE4,EIF3G,RPS7,PTGES3,PLIN3,BTF3L4,SIN3B,MFF,KCTD12,RPS21,PCNP,DNAJC8,CNBP,TMEM2,RPL7L1,RPL14,HAT1,GGPS1,UBE2E2,AVL9,CBR1,RFK,RPL18A,COX1,NENF,PON2,PODXL,RPL36,ZNF148,MZT2B,FNIP2,KIF11,RRM2,TMBIM6,ZDHHC6,NKAP,FUT11,ANT…
MIRNA	hsa-miR-92a-3p	MIRNA:hsa-miR-92a-3p	0.000408704	3.38859	1404	705	107	14834	FLNA,MYO5A,CAD,DDX3X,GOT2,HNRNPA2B1,EPHB2,EIF3C,EPB41L3,IPO7,PTBP1,DDX6,NUP210,SLC3A2,TLN1,GSTP1,RCC2,MCM7,RRM1,MCM3,SIN3A,IRF2BPL,ACAA1,KPNA2,EIF3I,SEC24A,DIAPH1,KDM3B,RPL9,FLNB,CLIC1,CHN1,RPL7A,APPL1,SV2A,AK2,RPS3A,NSD2,SHOC2,ELAC2,TMED9,BTF3,STAT3,RPA2,BCAT1,RPS14,TXLNA,ANP32E,EIF3G,UBXN4,NMD3,BCAT2,SIN3B,HOXC8,MFF,RPS15,HDAC1,DDI2,CDK1,EIF3K,RPS15A,SPATS2L,DHX8,MRPL9,NTPCR,MPG,QSOX2,RPL13A,NO…
MIRNA	hsa-miR-193b-3p	MIRNA:hsa-miR-193b-3p	0.000418153	3.37866	847	705	73	14834	FLNA,MYO5A,PARP1,ACTN1,MTHFD1,CYFIP1,TOP2A,SYMPK,MSH6,SLC3A2,TLN1,MCM7,DDX21,FARSB,MCM3,MCM4,IRF2BPL,EIF3M,MCM6,KPNA2,EIF3I,RSF1,SEPHS1,MCM5,RPL9,MAT2A,EXOSC10,NSD2,ACOT9,RPL12,TXLNA,RBM8A,DCPS,PCNA,TLE4,ENDOD1,NOL6,NMD3,PLIN3,DUT,RPS21,CDK1,RPS18,AAMP,TIGAR,SEC61A1,RPL7L1,RBBP5,RPL23A,ALKBH5,DNAJC9,RAVER1,TYMS,PHF8,COX1,GCA,QTRT2,BAZ2A,RPL27A,RFC5,NT5C3B,RFC4,SLC25A33,MAX,COX7C,KIF11,NME4,EZH2,R…
MIRNA	hsa-miR-877-3p	MIRNA:hsa-miR-877-3p	0.00919418	2.03649	602	705	53	14834	SND1,HNRNPA2B1,EIF3C,EPB41L3,ANXA6,DDX6,CLCN6,MSH6,MAGED2,RRM1,DDX21,ALDH5A1,NAP1L1,ATP6V1C1,ACAA1,LIMCH1,KDM3B,PBX1,APPL1,ELAC2,ANK1,STAT3,FLAD1,PIK3C2B,TXLNA,RBM8A,ZRANB2,ANP32E,PRKCB,FIP1L1,NACA,CNBP,NEK9,AAMP,RPL7L1,RPS9,RPL13A,FLYWCH2,COL18A1,BAZ2A,ZNF687,PANK2,MRM3,SDHC,DKK3,THEM4,SLC9A3R1,POU3F3,HMCES,FAXC,ECM2,PRDM1,TP53INP2
MIRNA	hsa-miR-30a-5p	MIRNA:hsa-miR-30a-5p	0.0101396	1.99398	730	705	61	14834	HK1,VIM,JUP,ACSL4,PTBP1,TNPO3,PAICS,NAP1L1,PREPL,ATP6V1C1,SLC12A2,LIMCH1,RPA1,SEC24A,MAT2A,EXOSC10,AK2,RPA2,PIK3C2B,PCDH10,ADO,PCNA,RHOB,UBXN4,PYCR2,DNAJB1,PLIN3,ZFPL1,NIFK,HINT3,TIMM9,RPS17,HDAC1,RNF220,TMEM87A,DHX8,AVL9,AP3S1,MLH1,TAB3,LSM12,DNAJC2,BDNF,RBM34,TMED1,SOX4,LARP4,TP53,THEM4,UHRF2,CNPY4,KIF11,LRRC8B,RRM2,MIB1,PNMA2,DDX10,GNG5,TIMM17A,PRDM1,IFRD2
MIRNA	hsa-miR-320a	MIRNA:hsa-miR-320a	0.0168377	1.77372	584	705	51	14834	VIM,VCL,EIF4G1,EIF3C,IGF2BP3,VDAC1,PACS1,PAICS,PLD3,MCM4,AIMP1,SEC24A,DIAPH1,NRP1,RPL9,ABHD12,RPL7A,EIF3F,SMARCAD1,AK2,RPS12,CLUH,EIF2A,FLAD1,IDH3G,RPS17,MRPL9,BYSL,SLC16A1,RPL13A,MDK,LSM12,COX1,NOC4L,RPS27,RPL36,ZNF148,PRR12,SDHC,MAX,EZH2,EARS2,CKS1B,SWAP70,METTL7A,VKORC1,CLN6,YIPF6,ASCC2,FHL3,ZNF451
MIRNA	hsa-miR-320c	MIRNA:hsa-miR-320c	0.0421109	1.37561	108	705	16	14834	EIF3C,VDAC1,SMARCC1,AIMP1,SEC24A,ABHD12,EIF2A,MDK,ZNF148,MAX,EZH2,CKS1B,SWAP70,YIPF6,ZNF451,PRDM1
HPA	cerebral cortex	HPA:0100000	9.48231e-19	18.0231	7943	566	506	10755	FLNA,MYO5A,NES,PARP1,GCN1,KIF21B,SND1,HNRNPU,HK1,CTNNA1,UPF1,VIM,DICER1,JUP,EIF3A,NASP,ACTN1,VCL,CAD,DDX3X,SEC16A,GOT2,EIF4G1,HNRNPA2B1,EPHB2,AGRN,MTHFD1,EIF3C,EPB41L3,IPO7,EIF4G3,ACSL4,ANXA6,PTBP1,DDX6,VGF,CYFIP1,TNPO3,XPO5,NUP210,ATP6V0A1,ATL1,GLDC,NCBP1,H2AFY2,CLCN6,MSN,VAC14,VDAC1,PHGDH,MSH2,USP11,SYMPK,RBBP4,MSH6,SLC3A2,PACS1,PAICS,TLN1,RCN1,EEF1D,ZMYM3,GSTP1,RCC2,CNTNAP2,MAGED2,RRM1,SMARCC1…
HPA	pancreas	HPA:0350000	2.62108e-15	14.5815	7242	566	469	10755	FLNA,MYO5A,PARP1,GCN1,KIF21B,SND1,HNRNPU,HK1,CTNNA1,UPF1,VIM,DICER1,JUP,EIF3A,NASP,ACTN1,VCL,CAD,DDX3X,SEC16A,GOT2,EIF4G1,HNRNPA2B1,EPHB2,MTHFD1,EIF3C,EPB41L3,IPO7,EIF4G3,ACSL4,ANXA6,PTBP1,DDX6,CYFIP1,TNPO3,XPO5,NUP210,ATP6V0A1,ATL1,NCBP1,H2AFY2,CLCN6,MSN,VAC14,VDAC1,PHGDH,MSH2,SYMPK,RBBP4,MSH6,SLC3A2,PACS1,PAICS,TLN1,RCN1,EEF1D,ZMYM3,GSTP1,RCC2,MAGED2,RRM1,SMARCC1,SERBP1,YBX1,DDX21,ANXA2,ABCF1,P…
HPA	adrenal gland	HPA:0020000	8.12119e-15	14.0904	7271	566	469	10755	PARP1,GCN1,KIF21B,SND1,HNRNPU,HK1,CTNNA1,UPF1,VIM,JUP,EIF3A,NASP,ACTN1,VCL,CAD,DDX3X,SEC16A,GOT2,EIF4G1,HNRNPA2B1,EPHB2,AGRN,MTHFD1,EIF3C,EPB41L3,IPO7,EIF4G3,ACSL4,ANXA6,PTBP1,DDX6,VGF,CYFIP1,TNPO3,XPO5,NUP210,ATP6V0A1,ATL1,NCBP1,H2AFY2,IGF2BP3,CLCN6,TOP2A,MSN,VAC14,VDAC1,PHGDH,MSH2,USP11,SYMPK,RBBP4,MSH6,PACS1,PAICS,TLN1,RCN1,EEF1D,ZMYM3,GSTP1,RCC2,MCM7,MAGED2,RRM1,SERBP1,YBX1,DDX21,ABCF1,PLD3,A…
HPA	colon	HPA:0130000	9.21305e-15	14.0356	7959	566	498	10755	FLNA,MYO5A,NES,PARP1,GCN1,KIF21B,SND1,HNRNPU,HK1,CTNNA1,UPF1,VIM,DICER1,JUP,EIF3A,NASP,ACTN1,VCL,CAD,DDX3X,SEC16A,GOT2,EIF4G1,HNRNPA2B1,EPHB2,AGRN,MTHFD1,EIF3C,EPB41L3,IPO7,EIF4G3,ACSL4,ANXA6,PTBP1,DDX6,CYFIP1,TNPO3,XPO5,NUP210,ATP6V0A1,ATL1,NCBP1,H2AFY2,IGF2BP3,CLCN6,TOP2A,MSN,VAC14,VDAC1,PHGDH,MSH2,USP11,SYMPK,RBBP4,MSH6,PACS1,PAICS,TLN1,RCN1,EEF1D,ZMYM3,GSTP1,RCC2,MCM7,MAGED2,RRM1,SMARCC1,SERB…
HPA	adrenal gland; glandular cells[鈮ow]	HPA:0020051	1.551e-14	13.8094	7265	566	468	10755	PARP1,GCN1,KIF21B,SND1,HNRNPU,HK1,CTNNA1,UPF1,VIM,JUP,EIF3A,NASP,ACTN1,VCL,CAD,DDX3X,SEC16A,GOT2,EIF4G1,HNRNPA2B1,EPHB2,AGRN,MTHFD1,EIF3C,EPB41L3,IPO7,EIF4G3,ACSL4,ANXA6,PTBP1,DDX6,VGF,CYFIP1,TNPO3,XPO5,NUP210,ATP6V0A1,ATL1,NCBP1,H2AFY2,IGF2BP3,CLCN6,TOP2A,MSN,VAC14,VDAC1,PHGDH,MSH2,USP11,SYMPK,RBBP4,MSH6,PACS1,PAICS,TLN1,RCN1,EEF1D,ZMYM3,GSTP1,RCC2,MCM7,MAGED2,RRM1,SERBP1,YBX1,DDX21,ABCF1,PLD3,A…
HPA	breast	HPA:0050000	2.12791e-14	13.672	7026	566	457	10755	FLNA,MYO5A,NES,PARP1,GCN1,KIF21B,SND1,HNRNPU,HK1,CTNNA1,UPF1,VIM,DICER1,JUP,EIF3A,NASP,ACTN1,VCL,CAD,DDX3X,SEC16A,GOT2,EIF4G1,HNRNPA2B1,EPHB2,AGRN,MTHFD1,EIF3C,IPO7,EIF4G3,ACSL4,ANXA6,PTBP1,DDX6,CYFIP1,TNPO3,XPO5,NUP210,ATL1,NCBP1,H2AFY2,CLCN6,TOP2A,MSN,VAC14,VDAC1,PHGDH,MSH2,SYMPK,RBBP4,MSH6,PACS1,PAICS,TLN1,RCN1,EEF1D,ZMYM3,GSTP1,RCC2,MCM7,MAGED2,SMARCC1,SERBP1,YBX1,DDX21,ANXA2,ABCF1,PLD3,ALDH5…
HPA	epididymis; glandular cells[鈮ow]	HPA:0180051	3.20943e-14	13.4936	7171	566	463	10755	FLNA,MYO5A,PARP1,GCN1,KIF21B,SND1,HNRNPU,HK1,CTNNA1,UPF1,VIM,DICER1,JUP,EIF3A,NASP,ACTN1,VCL,CAD,DDX3X,SEC16A,GOT2,EIF4G1,HNRNPA2B1,EPHB2,AGRN,MTHFD1,EIF3C,EPB41L3,IPO7,EIF4G3,ACSL4,ANXA6,PTBP1,DDX6,CYFIP1,TNPO3,XPO5,NUP210,ATP6V0A1,ATL1,NCBP1,H2AFY2,CLCN6,MSN,VAC14,VDAC1,PHGDH,MSH2,USP11,SYMPK,RBBP4,MSH6,SLC3A2,PACS1,PAICS,TLN1,RCN1,EEF1D,ZMYM3,GSTP1,RCC2,MCM7,MAGED2,RRM1,SMARCC1,SERBP1,YBX1,DDX…
HPA	epididymis	HPA:0180000	3.20943e-14	13.4936	7171	566	463	10755	FLNA,MYO5A,PARP1,GCN1,KIF21B,SND1,HNRNPU,HK1,CTNNA1,UPF1,VIM,DICER1,JUP,EIF3A,NASP,ACTN1,VCL,CAD,DDX3X,SEC16A,GOT2,EIF4G1,HNRNPA2B1,EPHB2,AGRN,MTHFD1,EIF3C,EPB41L3,IPO7,EIF4G3,ACSL4,ANXA6,PTBP1,DDX6,CYFIP1,TNPO3,XPO5,NUP210,ATP6V0A1,ATL1,NCBP1,H2AFY2,CLCN6,MSN,VAC14,VDAC1,PHGDH,MSH2,USP11,SYMPK,RBBP4,MSH6,SLC3A2,PACS1,PAICS,TLN1,RCN1,EEF1D,ZMYM3,GSTP1,RCC2,MCM7,MAGED2,RRM1,SMARCC1,SERBP1,YBX1,DDX…
HPA	endometrium 2; glandular cells[鈮edium]	HPA:0170052	4.09147e-14	13.3881	4758	566	345	10755	MYO5A,PARP1,GCN1,KIF21B,SND1,HNRNPU,HK1,CTNNA1,UPF1,VIM,DICER1,JUP,EIF3A,NASP,ACTN1,CAD,DDX3X,SEC16A,EIF4G1,HNRNPA2B1,EPHB2,MTHFD1,EIF3C,IPO7,ACSL4,PTBP1,DDX6,CYFIP1,TNPO3,XPO5,NUP210,ATP6V0A1,NCBP1,H2AFY2,CLCN6,TOP2A,MSN,VDAC1,PHGDH,MSH2,SYMPK,RBBP4,MSH6,PACS1,PAICS,RCN1,EEF1D,ZMYM3,GSTP1,RCC2,MAGED2,SMARCC1,SERBP1,YBX1,DDX21,ANXA2,ABCF1,ALDH5A1,NAP1L1,TJP1,SIN3A,NUDC,PEPD,MCM4,SSB,IRF2BPL,EIF3M…
HPA	endometrium 1; glandular cells[鈮ow]	HPA:0160051	6.66996e-14	13.1759	6663	566	439	10755	FLNA,MYO5A,PARP1,GCN1,KIF21B,SND1,HNRNPU,HK1,CTNNA1,UPF1,VIM,DICER1,JUP,EIF3A,NASP,ACTN1,VCL,CAD,DDX3X,SEC16A,GOT2,EIF4G1,HNRNPA2B1,EPHB2,MTHFD1,EIF3C,IPO7,EIF4G3,ACSL4,ANXA6,PTBP1,DDX6,CYFIP1,TNPO3,XPO5,NUP210,ATP6V0A1,ATL1,NCBP1,H2AFY2,CLCN6,TOP2A,MSN,VAC14,VDAC1,PHGDH,MSH2,SYMPK,RBBP4,MSH6,PACS1,PAICS,TLN1,RCN1,EEF1D,ZMYM3,GSTP1,RCC2,MCM7,MAGED2,RRM1,SMARCC1,SERBP1,YBX1,DDX21,ANXA2,ABCF1,PLD3,…
HPA	pancreas; exocrine glandular cells[鈮ow]	HPA:0350471	8.63248e-14	13.0639	6778	566	444	10755	FLNA,MYO5A,PARP1,GCN1,KIF21B,SND1,HNRNPU,HK1,CTNNA1,UPF1,VIM,DICER1,JUP,EIF3A,NASP,ACTN1,VCL,CAD,DDX3X,SEC16A,GOT2,EIF4G1,HNRNPA2B1,EPHB2,MTHFD1,EIF3C,IPO7,EIF4G3,ACSL4,ANXA6,PTBP1,DDX6,CYFIP1,TNPO3,XPO5,NUP210,ATP6V0A1,ATL1,NCBP1,H2AFY2,CLCN6,MSN,VAC14,VDAC1,PHGDH,MSH2,SYMPK,RBBP4,MSH6,PACS1,PAICS,TLN1,RCN1,EEF1D,ZMYM3,GSTP1,RCC2,MAGED2,RRM1,SMARCC1,SERBP1,YBX1,DDX21,ANXA2,ABCF1,PLD3,ALDH5A1,CAC…
HPA	breast; glandular cells[鈮edium]	HPA:0050052	1.94486e-13	12.7111	4971	566	354	10755	MYO5A,PARP1,GCN1,KIF21B,SND1,HNRNPU,HK1,CTNNA1,UPF1,DICER1,JUP,EIF3A,ACTN1,VCL,CAD,DDX3X,SEC16A,GOT2,EIF4G1,HNRNPA2B1,EPHB2,MTHFD1,EIF3C,IPO7,PTBP1,DDX6,CYFIP1,TNPO3,XPO5,ATL1,NCBP1,H2AFY2,CLCN6,VDAC1,PHGDH,MSH2,SYMPK,RBBP4,MSH6,PACS1,PAICS,TLN1,RCN1,EEF1D,ZMYM3,RCC2,MCM7,MAGED2,SMARCC1,SERBP1,YBX1,DDX21,ABCF1,ALDH5A1,NAP1L1,PRDX1,SLC12A2,NUDC,MCM4,SERPINH1,SSB,IRF2BPL,EIF3M,MCM6,SOD1,EIF3I,RSF1,…
HPA	breast; glandular cells[鈮ow]	HPA:0050051	2.7729e-13	12.5571	6659	566	437	10755	MYO5A,PARP1,GCN1,KIF21B,SND1,HNRNPU,HK1,CTNNA1,UPF1,DICER1,JUP,EIF3A,NASP,ACTN1,VCL,CAD,DDX3X,SEC16A,GOT2,EIF4G1,HNRNPA2B1,EPHB2,MTHFD1,EIF3C,IPO7,EIF4G3,ACSL4,ANXA6,PTBP1,DDX6,CYFIP1,TNPO3,XPO5,NUP210,ATL1,NCBP1,H2AFY2,CLCN6,TOP2A,MSN,VAC14,VDAC1,PHGDH,MSH2,SYMPK,RBBP4,MSH6,PACS1,PAICS,TLN1,RCN1,EEF1D,ZMYM3,GSTP1,RCC2,MCM7,MAGED2,SMARCC1,SERBP1,YBX1,DDX21,ANXA2,ABCF1,PLD3,ALDH5A1,ATP9A,FARSB,NAP…
HPA	skin 2	HPA:0470000	4.45142e-13	12.3515	6608	566	434	10755	FLNA,MYO5A,PARP1,GCN1,KIF21B,SND1,HNRNPU,HK1,CTNNA1,UPF1,DICER1,JUP,EIF3A,NASP,ACTN1,VCL,CAD,DDX3X,SEC16A,GOT2,EIF4G1,HNRNPA2B1,EPHB2,AGRN,MTHFD1,EIF3C,IPO7,EIF4G3,ACSL4,PTBP1,DDX6,CYFIP1,TNPO3,XPO5,NUP210,ATL1,NCBP1,H2AFY2,CLCN6,TOP2A,MSN,VDAC1,PHGDH,MSH2,SYMPK,RBBP4,MSH6,SLC3A2,PACS1,PAICS,TLN1,EEF1D,ZMYM3,GSTP1,RCC2,MCM7,MAGED2,RRM1,SMARCC1,SERBP1,YBX1,DDX21,ANXA2,ABCF1,PLD3,ALDH5A1,ATP9A,CACN…
HPA	skin 2; epidermal cells[鈮ow]	HPA:0470681	4.45142e-13	12.3515	6608	566	434	10755	FLNA,MYO5A,PARP1,GCN1,KIF21B,SND1,HNRNPU,HK1,CTNNA1,UPF1,DICER1,JUP,EIF3A,NASP,ACTN1,VCL,CAD,DDX3X,SEC16A,GOT2,EIF4G1,HNRNPA2B1,EPHB2,AGRN,MTHFD1,EIF3C,IPO7,EIF4G3,ACSL4,PTBP1,DDX6,CYFIP1,TNPO3,XPO5,NUP210,ATL1,NCBP1,H2AFY2,CLCN6,TOP2A,MSN,VDAC1,PHGDH,MSH2,SYMPK,RBBP4,MSH6,SLC3A2,PACS1,PAICS,TLN1,EEF1D,ZMYM3,GSTP1,RCC2,MCM7,MAGED2,RRM1,SMARCC1,SERBP1,YBX1,DDX21,ANXA2,ABCF1,PLD3,ALDH5A1,ATP9A,CACN…
HPA	skin 1	HPA:0460000	5.58769e-13	12.2528	6938	566	449	10755	FLNA,MYO5A,PARP1,GCN1,KIF21B,SND1,HNRNPU,HK1,CTNNA1,UPF1,VIM,JUP,EIF3A,NASP,ACTN1,VCL,CAD,DDX3X,SEC16A,GOT2,EIF4G1,HNRNPA2B1,EPHB2,AGRN,MTHFD1,EIF3C,IPO7,EIF4G3,ACSL4,ANXA6,PTBP1,DDX6,CYFIP1,TNPO3,XPO5,NUP210,ATP6V0A1,ATL1,NCBP1,H2AFY2,CLCN6,TOP2A,MSN,VAC14,VDAC1,PHGDH,MSH2,USP11,SYMPK,RBBP4,MSH6,SLC3A2,PACS1,PAICS,TLN1,RCN1,EEF1D,ZMYM3,GSTP1,RCC2,MCM7,MAGED2,SMARCC1,SERBP1,YBX1,DDX21,ANXA2,ABCF1…
HPA	endometrium 2; glandular cells[鈮ow]	HPA:0170051	1.04085e-12	11.9826	6568	566	431	10755	MYO5A,PARP1,GCN1,KIF21B,SND1,HNRNPU,HK1,CTNNA1,UPF1,VIM,DICER1,JUP,EIF3A,NASP,ACTN1,VCL,CAD,DDX3X,SEC16A,GOT2,EIF4G1,HNRNPA2B1,EPHB2,AGRN,MTHFD1,EIF3C,IPO7,ACSL4,ANXA6,PTBP1,DDX6,CYFIP1,TNPO3,XPO5,NUP210,ATP6V0A1,ATL1,NCBP1,H2AFY2,CLCN6,TOP2A,MSN,VAC14,VDAC1,PHGDH,MSH2,SYMPK,RBBP4,MSH6,PACS1,PAICS,TLN1,RCN1,EEF1D,ZMYM3,GSTP1,RCC2,MCM7,MAGED2,SMARCC1,SERBP1,YBX1,DDX21,ANXA2,ABCF1,PLD3,ALDH5A1,FARS…
HPA	thyroid gland; glandular cells[鈮ow]	HPA:0590051	1.37064e-12	11.8631	6963	566	449	10755	MYO5A,PARP1,GCN1,KIF21B,SND1,HNRNPU,HK1,CTNNA1,UPF1,VIM,DICER1,JUP,EIF3A,NASP,ACTN1,VCL,CAD,DDX3X,SEC16A,GOT2,EIF4G1,HNRNPA2B1,EPHB2,AGRN,MTHFD1,EIF3C,IPO7,EIF4G3,ACSL4,ANXA6,PTBP1,DDX6,CYFIP1,TNPO3,XPO5,NUP210,ATP6V0A1,ATL1,GLDC,NCBP1,H2AFY2,CLCN6,MSN,VAC14,VDAC1,PHGDH,MSH2,USP11,SYMPK,RBBP4,MSH6,PACS1,PAICS,TLN1,EEF1D,ZMYM3,GSTP1,MAGED2,RRM1,SMARCC1,SERBP1,YBX1,DDX21,ABCF1,PLD3,ALDH5A1,ATP9A,CA…
HPA	thyroid gland	HPA:0590000	1.37064e-12	11.8631	6963	566	449	10755	MYO5A,PARP1,GCN1,KIF21B,SND1,HNRNPU,HK1,CTNNA1,UPF1,VIM,DICER1,JUP,EIF3A,NASP,ACTN1,VCL,CAD,DDX3X,SEC16A,GOT2,EIF4G1,HNRNPA2B1,EPHB2,AGRN,MTHFD1,EIF3C,IPO7,EIF4G3,ACSL4,ANXA6,PTBP1,DDX6,CYFIP1,TNPO3,XPO5,NUP210,ATP6V0A1,ATL1,GLDC,NCBP1,H2AFY2,CLCN6,MSN,VAC14,VDAC1,PHGDH,MSH2,USP11,SYMPK,RBBP4,MSH6,PACS1,PAICS,TLN1,EEF1D,ZMYM3,GSTP1,MAGED2,RRM1,SMARCC1,SERBP1,YBX1,DDX21,ABCF1,PLD3,ALDH5A1,ATP9A,CA…
HPA	kidney	HPA:0270000	1.47024e-12	11.8326	7944	566	492	10755	FLNA,MYO5A,NES,PARP1,GCN1,KIF21B,SND1,HNRNPU,HK1,CTNNA1,UPF1,VIM,DICER1,JUP,EIF3A,NASP,ACTN1,VCL,CAD,DDX3X,SEC16A,GOT2,EIF4G1,HNRNPA2B1,EPHB2,AGRN,MTHFD1,EIF3C,EPB41L3,IPO7,EIF4G3,ACSL4,ANXA6,PTBP1,DDX6,CYFIP1,TNPO3,XPO5,NUP210,ATP6V0A1,ATL1,GLDC,NCBP1,H2AFY2,IGF2BP3,CLCN6,MSN,VAC14,VDAC1,PHGDH,MSH2,USP11,SYMPK,RBBP4,MSH6,SLC3A2,PACS1,PAICS,TLN1,RCN1,EEF1D,ZMYM3,GSTP1,RCC2,MCM7,MAGED2,RRM1,SMARCC…
HPA	urinary bladder	HPA:0610000	1.47939e-12	11.8299	7141	566	457	10755	FLNA,MYO5A,PARP1,GCN1,KIF21B,SND1,HNRNPU,HK1,CTNNA1,UPF1,DICER1,JUP,EIF3A,NASP,ACTN1,VCL,CAD,DDX3X,SEC16A,GOT2,EIF4G1,HNRNPA2B1,EPHB2,AGRN,MTHFD1,EIF3C,IPO7,EIF4G3,ACSL4,PTBP1,DDX6,CYFIP1,TNPO3,XPO5,NUP210,ATP6V0A1,ATL1,NCBP1,H2AFY2,IGF2BP3,CLCN6,TOP2A,MSN,VAC14,VDAC1,PHGDH,MSH2,USP11,SYMPK,RBBP4,MSH6,PACS1,PAICS,TLN1,RCN1,EEF1D,ZMYM3,GSTP1,RCC2,MCM7,MAGED2,SMARCC1,SERBP1,YBX1,DDX21,ANXA2,ABCF1,P…
HPA	urinary bladder; urothelial cells[鈮ow]	HPA:0610831	1.47939e-12	11.8299	7141	566	457	10755	FLNA,MYO5A,PARP1,GCN1,KIF21B,SND1,HNRNPU,HK1,CTNNA1,UPF1,DICER1,JUP,EIF3A,NASP,ACTN1,VCL,CAD,DDX3X,SEC16A,GOT2,EIF4G1,HNRNPA2B1,EPHB2,AGRN,MTHFD1,EIF3C,IPO7,EIF4G3,ACSL4,PTBP1,DDX6,CYFIP1,TNPO3,XPO5,NUP210,ATP6V0A1,ATL1,NCBP1,H2AFY2,IGF2BP3,CLCN6,TOP2A,MSN,VAC14,VDAC1,PHGDH,MSH2,USP11,SYMPK,RBBP4,MSH6,PACS1,PAICS,TLN1,RCN1,EEF1D,ZMYM3,GSTP1,RCC2,MCM7,MAGED2,SMARCC1,SERBP1,YBX1,DDX21,ANXA2,ABCF1,P…
HPA	endometrium 1	HPA:0160000	2.59511e-12	11.5858	6894	566	445	10755	FLNA,MYO5A,PARP1,GCN1,KIF21B,SND1,HNRNPU,HK1,CTNNA1,UPF1,VIM,DICER1,JUP,EIF3A,NASP,ACTN1,VCL,CAD,DDX3X,SEC16A,GOT2,EIF4G1,HNRNPA2B1,EPHB2,MTHFD1,EIF3C,IPO7,EIF4G3,ACSL4,ANXA6,PTBP1,DDX6,CYFIP1,TNPO3,XPO5,NUP210,ATP6V0A1,ATL1,NCBP1,H2AFY2,CLCN6,TOP2A,MSN,VAC14,VDAC1,PHGDH,MSH2,SYMPK,RBBP4,MSH6,PACS1,PAICS,TLN1,RCN1,EEF1D,ZMYM3,GSTP1,RCC2,MCM7,MAGED2,RRM1,SMARCC1,SERBP1,YBX1,DDX21,ANXA2,ABCF1,PLD3,…
HPA	placenta	HPA:0380000	3.503e-12	11.4556	7321	566	464	10755	FLNA,MYO5A,PARP1,GCN1,KIF21B,SND1,HNRNPU,HK1,CTNNA1,UPF1,VIM,DICER1,JUP,EIF3A,NASP,ACTN1,VCL,CAD,DDX3X,SEC16A,GOT2,EIF4G1,HNRNPA2B1,EPHB2,AGRN,MTHFD1,EIF3C,EPB41L3,IPO7,EIF4G3,ACSL4,ANXA6,PTBP1,TF,DDX6,CYFIP1,TNPO3,XPO5,NUP210,ATP6V0A1,ATL1,GLDC,NCBP1,H2AFY2,IGF2BP3,CLCN6,TOP2A,MSN,VAC14,VDAC1,PHGDH,MSH2,USP11,SYMPK,RBBP4,MSH6,SLC3A2,PACS1,PAICS,TLN1,RCN1,EEF1D,ZMYM3,GSTP1,RCC2,MCM7,MAGED2,RRM1,S…
HPA	endometrium 1; glandular cells[鈮edium]	HPA:0160052	7.14274e-12	11.1461	5014	566	351	10755	MYO5A,PARP1,GCN1,KIF21B,SND1,HNRNPU,HK1,CTNNA1,UPF1,VIM,DICER1,JUP,EIF3A,NASP,ACTN1,VCL,CAD,DDX3X,SEC16A,GOT2,EIF4G1,HNRNPA2B1,EPHB2,MTHFD1,EIF3C,IPO7,EIF4G3,PTBP1,DDX6,TNPO3,XPO5,ATP6V0A1,ATL1,NCBP1,H2AFY2,CLCN6,TOP2A,VAC14,VDAC1,PHGDH,MSH2,SYMPK,RBBP4,MSH6,PACS1,PAICS,TLN1,RCN1,EEF1D,ZMYM3,GSTP1,RCC2,MCM7,MAGED2,SMARCC1,SERBP1,YBX1,ANXA2,ABCF1,ALDH5A1,NAP1L1,ATP6V1C1,PRDX1,TJP1,SIN3A,NUDC,PEPD,…
HPA	tonsil; squamous epithelial cells[鈮ow]	HPA:0600221	7.25311e-12	11.1395	6518	566	426	10755	FLNA,MYO5A,PARP1,GCN1,KIF21B,SND1,HNRNPU,HK1,CTNNA1,UPF1,VIM,DICER1,JUP,EIF3A,NASP,ACTN1,VCL,CAD,DDX3X,SEC16A,GOT2,EIF4G1,HNRNPA2B1,MTHFD1,EIF3C,IPO7,EIF4G3,ACSL4,PTBP1,DDX6,CYFIP1,TNPO3,XPO5,NUP210,ATL1,NCBP1,H2AFY2,IGF2BP3,CLCN6,TOP2A,VAC14,VDAC1,PHGDH,SYMPK,RBBP4,MSH6,PACS1,PAICS,TLN1,ZMYM3,RCC2,MCM7,MAGED2,RRM1,SMARCC1,SERBP1,YBX1,DDX21,ANXA2,ABCF1,PLD3,ALDH5A1,FARSB,NAP1L1,ATP6V1C1,MCM3,PRDX…
HPA	endometrium 2	HPA:0170000	8.25164e-12	11.0835	6755	566	437	10755	FLNA,MYO5A,PARP1,GCN1,KIF21B,SND1,HNRNPU,HK1,CTNNA1,UPF1,VIM,DICER1,JUP,EIF3A,NASP,ACTN1,VCL,CAD,DDX3X,SEC16A,GOT2,EIF4G1,HNRNPA2B1,EPHB2,AGRN,MTHFD1,EIF3C,IPO7,ACSL4,ANXA6,PTBP1,DDX6,CYFIP1,TNPO3,XPO5,NUP210,ATP6V0A1,ATL1,NCBP1,H2AFY2,CLCN6,TOP2A,MSN,VAC14,VDAC1,PHGDH,MSH2,SYMPK,RBBP4,MSH6,PACS1,PAICS,TLN1,RCN1,EEF1D,ZMYM3,GSTP1,RCC2,MCM7,MAGED2,SMARCC1,SERBP1,YBX1,DDX21,ANXA2,ABCF1,PLD3,ALDH5A1…
HPA	fallopian tube	HPA:0210000	8.7025e-12	11.0604	7302	566	462	10755	FLNA,MYO5A,PARP1,GCN1,KIF21B,SND1,HNRNPU,HK1,CTNNA1,UPF1,VIM,DICER1,JUP,EIF3A,NASP,ACTN1,VCL,CAD,DDX3X,SEC16A,GOT2,EIF4G1,HNRNPA2B1,EPHB2,AGRN,MTHFD1,EIF3C,EPB41L3,IPO7,EIF4G3,ACSL4,ANXA6,PTBP1,DDX6,CYFIP1,TNPO3,XPO5,NUP210,ATP6V0A1,ATL1,NCBP1,H2AFY2,IGF2BP3,CLCN6,TOP2A,MSN,VAC14,VDAC1,PHGDH,MSH2,USP11,SYMPK,RBBP4,MSH6,PACS1,PAICS,TLN1,RCN1,EEF1D,ZMYM3,GSTP1,RCC2,MCM7,MAGED2,RRM1,SMARCC1,SERBP1,Y…
HPA	cerebral cortex; neuronal cells[鈮ow]	HPA:0100131	8.87262e-12	11.0519	6566	566	428	10755	MYO5A,PARP1,GCN1,KIF21B,SND1,HNRNPU,HK1,CTNNA1,UPF1,DICER1,EIF3A,NASP,ACTN1,CAD,DDX3X,SEC16A,GOT2,EIF4G1,HNRNPA2B1,EPHB2,AGRN,MTHFD1,EIF3C,EPB41L3,IPO7,EIF4G3,ACSL4,ANXA6,DDX6,VGF,CYFIP1,TNPO3,XPO5,NUP210,ATL1,GLDC,NCBP1,H2AFY2,CLCN6,VAC14,VDAC1,PHGDH,MSH2,USP11,SYMPK,RBBP4,MSH6,PACS1,RCN1,EEF1D,ZMYM3,CNTNAP2,MAGED2,RRM1,SMARCC1,SERBP1,DDX21,ABCF1,NCAM2,PLD3,ALDH5A1,SNAP25,ATP9A,CACNB1,FARSB,NAP1…
HPA	cervix, uterine; squamous epithelial cells[鈮ow]	HPA:0110221	1.47053e-11	10.8325	5325	566	366	10755	PARP1,GCN1,KIF21B,SND1,HNRNPU,HK1,CTNNA1,UPF1,VIM,DICER1,JUP,NASP,ACTN1,VCL,CAD,DDX3X,SEC16A,GOT2,EIF4G1,HNRNPA2B1,EPHB2,MTHFD1,EIF3C,IPO7,EIF4G3,PTBP1,DDX6,CYFIP1,TNPO3,XPO5,NUP210,NCBP1,H2AFY2,CLCN6,TOP2A,MSN,VDAC1,PHGDH,MSH2,SYMPK,RBBP4,MSH6,SLC3A2,PACS1,PAICS,TLN1,RCN1,EEF1D,ZMYM3,GSTP1,RCC2,MCM7,MAGED2,RRM1,SMARCC1,SERBP1,YBX1,DDX21,ANXA2,ABCF1,PLD3,ALDH5A1,CACNB1,NAP1L1,MCM3,PRDX1,SLC12A2,T…
HPA	skin 2; epidermal cells[鈮edium]	HPA:0470682	1.70886e-11	10.7673	4735	566	335	10755	FLNA,MYO5A,PARP1,GCN1,KIF21B,SND1,HNRNPU,HK1,CTNNA1,UPF1,DICER1,JUP,EIF3A,NASP,ACTN1,VCL,CAD,DDX3X,SEC16A,GOT2,EIF4G1,HNRNPA2B1,EPHB2,MTHFD1,EIF3C,IPO7,ACSL4,PTBP1,DDX6,TNPO3,XPO5,NUP210,NCBP1,H2AFY2,CLCN6,TOP2A,MSN,VDAC1,PHGDH,MSH2,SYMPK,RBBP4,MSH6,PACS1,PAICS,TLN1,EEF1D,ZMYM3,GSTP1,RCC2,MCM7,MAGED2,SMARCC1,SERBP1,YBX1,DDX21,ANXA2,ABCF1,ALDH5A1,CACNB1,NAP1L1,NUDC,MCM4,SERPINH1,SSB,EIF3M,MCM6,GIG…
HPA	tonsil; germinal center cells[High]	HPA:0600433	2.5983e-11	10.5853	1179	566	121	10755	PARP1,HNRNPU,VIM,NASP,CAD,GOT2,EIF4G1,EIF3C,PTBP1,DDX6,CLCN6,TOP2A,MSN,VDAC1,PHGDH,RBBP4,MSH6,PACS1,PAICS,TLN1,EEF1D,ZMYM3,MCM7,MAGED2,RRM1,SMARCC1,SERBP1,ABCF1,NAP1L1,MCM4,EIF3M,MCM6,KPNA2,EIF3I,RPA1,EPB41L2,KDM3B,MCM5,SMARCD1,SMARCE1,PHF6,ADSL,EIF3F,CLPTM1,APPL1,SMARCAD1,PPP1R8,NSD2,METAP2,RPS12,WDFY3,BTF3,HMGB2,RTF1,STX8,CACYBP,SLC1A4,RPA2,TXLNA,RBM8A,SNW1,DCPS,PCNA,SYNE1,EIF3G,RPS7,BCAT2,TIMM…
HPA	epididymis; glandular cells[鈮edium]	HPA:0180052	2.80062e-11	10.5527	5560	566	377	10755	PARP1,GCN1,KIF21B,SND1,HNRNPU,HK1,CTNNA1,UPF1,VIM,DICER1,JUP,EIF3A,ACTN1,VCL,CAD,DDX3X,SEC16A,GOT2,EIF4G1,HNRNPA2B1,EPHB2,MTHFD1,EIF3C,IPO7,ANXA6,PTBP1,DDX6,TNPO3,XPO5,NUP210,ATP6V0A1,ATL1,NCBP1,H2AFY2,CLCN6,MSN,VAC14,VDAC1,PHGDH,MSH2,SYMPK,RBBP4,MSH6,SLC3A2,PACS1,PAICS,TLN1,RCN1,EEF1D,ZMYM3,GSTP1,MCM7,MAGED2,RRM1,SMARCC1,SERBP1,YBX1,DDX21,PLD3,ATP9A,CACNB1,NAP1L1,PRDX1,TJP1,SIN3A,NUDC,MCM4,SSB,I…
HPA	seminal vesicle; glandular cells[鈮ow]	HPA:0430051	3.7637e-11	10.4244	6672	566	431	10755	MYO5A,PARP1,GCN1,KIF21B,SND1,HNRNPU,HK1,CTNNA1,UPF1,VIM,DICER1,JUP,EIF3A,NASP,ACTN1,VCL,CAD,DDX3X,SEC16A,GOT2,EIF4G1,HNRNPA2B1,EPHB2,AGRN,MTHFD1,EIF3C,IPO7,EIF4G3,ACSL4,ANXA6,PTBP1,DDX6,CYFIP1,TNPO3,ATP6V0A1,ATL1,NCBP1,H2AFY2,CLCN6,TOP2A,MSN,VAC14,VDAC1,PHGDH,MSH2,USP11,SYMPK,RBBP4,MSH6,SLC3A2,PACS1,PAICS,TLN1,RCN1,EEF1D,ZMYM3,GSTP1,MAGED2,SMARCC1,SERBP1,YBX1,DDX21,ANXA2,ABCF1,PLD3,ALDH5A1,ATP9A,…
HPA	seminal vesicle	HPA:0430000	3.7637e-11	10.4244	6672	566	431	10755	MYO5A,PARP1,GCN1,KIF21B,SND1,HNRNPU,HK1,CTNNA1,UPF1,VIM,DICER1,JUP,EIF3A,NASP,ACTN1,VCL,CAD,DDX3X,SEC16A,GOT2,EIF4G1,HNRNPA2B1,EPHB2,AGRN,MTHFD1,EIF3C,IPO7,EIF4G3,ACSL4,ANXA6,PTBP1,DDX6,CYFIP1,TNPO3,ATP6V0A1,ATL1,NCBP1,H2AFY2,CLCN6,TOP2A,MSN,VAC14,VDAC1,PHGDH,MSH2,USP11,SYMPK,RBBP4,MSH6,SLC3A2,PACS1,PAICS,TLN1,RCN1,EEF1D,ZMYM3,GSTP1,MAGED2,SMARCC1,SERBP1,YBX1,DDX21,ANXA2,ABCF1,PLD3,ALDH5A1,ATP9A,…
HPA	kidney; cells in tubules[鈮ow]	HPA:0270361	6.36467e-11	10.1962	7652	566	475	10755	FLNA,MYO5A,PARP1,GCN1,KIF21B,SND1,HNRNPU,HK1,CTNNA1,UPF1,DICER1,JUP,EIF3A,NASP,ACTN1,VCL,CAD,DDX3X,SEC16A,GOT2,EIF4G1,HNRNPA2B1,EPHB2,AGRN,MTHFD1,EIF3C,EPB41L3,IPO7,EIF4G3,ACSL4,ANXA6,PTBP1,DDX6,CYFIP1,TNPO3,XPO5,NUP210,ATP6V0A1,ATL1,GLDC,NCBP1,H2AFY2,IGF2BP3,CLCN6,MSN,VAC14,VDAC1,PHGDH,MSH2,USP11,SYMPK,RBBP4,MSH6,SLC3A2,PACS1,PAICS,TLN1,RCN1,EEF1D,ZMYM3,GSTP1,RCC2,MAGED2,RRM1,SMARCC1,SERBP1,YBX1…
HPA	cervix, uterine	HPA:0110000	1.53681e-10	9.81338	6778	566	434	10755	MYO5A,PARP1,GCN1,KIF21B,SND1,HNRNPU,HK1,CTNNA1,UPF1,VIM,DICER1,JUP,EIF3A,NASP,ACTN1,VCL,CAD,DDX3X,SEC16A,GOT2,EIF4G1,HNRNPA2B1,EPHB2,MTHFD1,EIF3C,IPO7,EIF4G3,ANXA6,PTBP1,DDX6,CYFIP1,TNPO3,XPO5,NUP210,ATL1,NCBP1,H2AFY2,CLCN6,TOP2A,MSN,VDAC1,PHGDH,MSH2,SYMPK,RBBP4,MSH6,SLC3A2,PACS1,PAICS,TLN1,RCN1,EEF1D,ZMYM3,GSTP1,RCC2,MCM7,MAGED2,RRM1,SMARCC1,SERBP1,YBX1,DDX21,ANXA2,ABCF1,PLD3,ALDH5A1,CACNB1,NAP1…
HPA	ovary	HPA:0340000	1.54014e-10	9.81244	5298	566	361	10755	FLNA,PARP1,GCN1,SND1,HNRNPU,HK1,CTNNA1,UPF1,VIM,DICER1,JUP,EIF3A,NASP,ACTN1,VCL,CAD,DDX3X,GOT2,EIF4G1,HNRNPA2B1,EPHB2,MTHFD1,EIF3C,EPB41L3,EIF4G3,ANXA6,PTBP1,DDX6,CYFIP1,TNPO3,XPO5,NUP210,NCBP1,H2AFY2,CLCN6,MSN,VAC14,VDAC1,PHGDH,MSH2,SYMPK,RBBP4,MSH6,PACS1,PAICS,TLN1,RCN1,EEF1D,ZMYM3,GSTP1,RCC2,MCM7,MAGED2,RRM1,SMARCC1,SERBP1,YBX1,ANXA2,ABCF1,NCAM2,PLD3,FARSB,NAP1L1,PREPL,ATP6V1C1,PRDX1,TJP1,SIN3…
HPA	tonsil	HPA:0600000	2.05027e-10	9.68819	7618	566	472	10755	FLNA,MYO5A,PARP1,GCN1,KIF21B,SND1,HNRNPU,HK1,CTNNA1,UPF1,VIM,DICER1,JUP,EIF3A,NASP,ACTN1,VCL,CAD,DDX3X,SEC16A,GOT2,EIF4G1,HNRNPA2B1,EPHB2,AGRN,MTHFD1,EIF3C,EPB41L3,IPO7,EIF4G3,ACSL4,ANXA6,PTBP1,DDX6,CYFIP1,TNPO3,XPO5,NUP210,ATP6V0A1,ATL1,NCBP1,H2AFY2,IGF2BP3,CLCN6,TOP2A,MSN,VAC14,VDAC1,PHGDH,MSH2,USP11,SYMPK,RBBP4,MSH6,SLC3A2,PACS1,PAICS,TLN1,EEF1D,ZMYM3,GSTP1,RCC2,MCM7,MAGED2,RRM1,SMARCC1,SERBP1…
HPA	rectum; glandular cells[鈮edium]	HPA:0400052	2.09065e-10	9.67972	6410	566	416	10755	MYO5A,PARP1,GCN1,KIF21B,SND1,HNRNPU,HK1,CTNNA1,UPF1,DICER1,JUP,EIF3A,NASP,ACTN1,VCL,CAD,DDX3X,SEC16A,GOT2,EIF4G1,HNRNPA2B1,EPHB2,AGRN,MTHFD1,EIF3C,IPO7,EIF4G3,PTBP1,DDX6,CYFIP1,TNPO3,XPO5,NUP210,ATP6V0A1,ATL1,NCBP1,H2AFY2,CLCN6,TOP2A,VDAC1,PHGDH,MSH2,SYMPK,RBBP4,MSH6,PACS1,PAICS,TLN1,RCN1,EEF1D,ZMYM3,RCC2,MCM7,MAGED2,RRM1,SMARCC1,SERBP1,YBX1,DDX21,ANXA2,ABCF1,ALDH5A1,CACNB1,NAP1L1,ATP6V1C1,MCM3,P…
HPA	tonsil; germinal center cells[鈮ow]	HPA:0600431	2.46496e-10	9.60819	5845	566	388	10755	MYO5A,PARP1,GCN1,KIF21B,SND1,HNRNPU,HK1,CTNNA1,UPF1,VIM,DICER1,JUP,EIF3A,NASP,ACTN1,VCL,CAD,DDX3X,SEC16A,GOT2,EIF4G1,HNRNPA2B1,EPHB2,MTHFD1,EIF3C,IPO7,EIF4G3,ACSL4,ANXA6,PTBP1,DDX6,TNPO3,XPO5,NUP210,ATL1,NCBP1,H2AFY2,IGF2BP3,CLCN6,TOP2A,MSN,VAC14,VDAC1,PHGDH,MSH2,USP11,SYMPK,RBBP4,MSH6,SLC3A2,PACS1,PAICS,TLN1,EEF1D,ZMYM3,GSTP1,RCC2,MCM7,MAGED2,RRM1,SMARCC1,SERBP1,YBX1,DDX21,ANXA2,ABCF1,PLD3,ALDH5…
HPA	lymph node	HPA:0310000	2.48748e-10	9.60424	6374	566	414	10755	FLNA,MYO5A,PARP1,GCN1,KIF21B,SND1,HNRNPU,HK1,CTNNA1,UPF1,VIM,DICER1,EIF3A,NASP,ACTN1,VCL,CAD,DDX3X,SEC16A,GOT2,EIF4G1,HNRNPA2B1,EPHB2,AGRN,MTHFD1,EIF3C,EPB41L3,IPO7,EIF4G3,ACSL4,ANXA6,PTBP1,DDX6,CYFIP1,TNPO3,XPO5,NUP210,ATP6V0A1,ATL1,GLDC,NCBP1,H2AFY2,IGF2BP3,CLCN6,TOP2A,MSN,VAC14,VDAC1,PHGDH,MSH2,SYMPK,RBBP4,MSH6,SLC3A2,PACS1,PAICS,TLN1,EEF1D,ZMYM3,GSTP1,RCC2,MCM7,MAGED2,RRM1,SMARCC1,SERBP1,YBX1…
HPA	vagina; squamous epithelial cells[鈮ow]	HPA:0620221	2.71152e-10	9.56679	5868	566	389	10755	PARP1,GCN1,KIF21B,SND1,HNRNPU,HK1,CTNNA1,UPF1,VIM,JUP,EIF3A,NASP,ACTN1,VCL,DDX3X,EIF4G1,HNRNPA2B1,EPHB2,AGRN,MTHFD1,EIF3C,IPO7,ACSL4,PTBP1,DDX6,CYFIP1,TNPO3,XPO5,NUP210,NCBP1,H2AFY2,CLCN6,TOP2A,VDAC1,PHGDH,MSH2,SYMPK,RBBP4,MSH6,SLC3A2,PACS1,PAICS,TLN1,EEF1D,ZMYM3,GSTP1,RCC2,MCM7,MAGED2,RRM1,SMARCC1,SERBP1,YBX1,DDX21,ANXA2,ABCF1,PLD3,ALDH5A1,CACNB1,NAP1L1,MCM3,SLC12A2,TJP1,SIN3A,NUDC,PEPD,MCM4,SER…
HPA	vagina	HPA:0620000	2.71152e-10	9.56679	5868	566	389	10755	PARP1,GCN1,KIF21B,SND1,HNRNPU,HK1,CTNNA1,UPF1,VIM,JUP,EIF3A,NASP,ACTN1,VCL,DDX3X,EIF4G1,HNRNPA2B1,EPHB2,AGRN,MTHFD1,EIF3C,IPO7,ACSL4,PTBP1,DDX6,CYFIP1,TNPO3,XPO5,NUP210,NCBP1,H2AFY2,CLCN6,TOP2A,VDAC1,PHGDH,MSH2,SYMPK,RBBP4,MSH6,SLC3A2,PACS1,PAICS,TLN1,EEF1D,ZMYM3,GSTP1,RCC2,MCM7,MAGED2,RRM1,SMARCC1,SERBP1,YBX1,DDX21,ANXA2,ABCF1,PLD3,ALDH5A1,CACNB1,NAP1L1,MCM3,SLC12A2,TJP1,SIN3A,NUDC,PEPD,MCM4,SER…
HPA	skin 1; melanocytes[鈮ow]	HPA:0460671	3.10601e-10	9.5078	5378	566	364	10755	MYO5A,PARP1,GCN1,KIF21B,SND1,HNRNPU,HK1,CTNNA1,UPF1,VIM,JUP,EIF3A,NASP,ACTN1,VCL,CAD,DDX3X,SEC16A,GOT2,EIF4G1,HNRNPA2B1,EPHB2,MTHFD1,EIF3C,IPO7,EIF4G3,ANXA6,PTBP1,DDX6,TNPO3,XPO5,NUP210,ATL1,NCBP1,H2AFY2,CLCN6,MSN,VDAC1,PHGDH,USP11,SYMPK,RBBP4,MSH6,PACS1,PAICS,TLN1,EEF1D,ZMYM3,GSTP1,RCC2,MCM7,MAGED2,SMARCC1,SERBP1,YBX1,DDX21,ANXA2,ABCF1,PLD3,CACNB1,NAP1L1,MCM3,PRDX1,SLC12A2,SIN3A,NUDC,PEPD,MCM4,S…
HPA	rectum; glandular cells[鈮ow]	HPA:0400051	3.15481e-10	9.50103	7496	566	466	10755	MYO5A,PARP1,GCN1,KIF21B,SND1,HNRNPU,HK1,CTNNA1,UPF1,DICER1,JUP,EIF3A,NASP,ACTN1,VCL,CAD,DDX3X,SEC16A,GOT2,EIF4G1,HNRNPA2B1,EPHB2,AGRN,MTHFD1,EIF3C,EPB41L3,IPO7,EIF4G3,ACSL4,PTBP1,DDX6,CYFIP1,TNPO3,XPO5,NUP210,ATP6V0A1,ATL1,NCBP1,H2AFY2,IGF2BP3,CLCN6,TOP2A,VDAC1,PHGDH,MSH2,SYMPK,RBBP4,MSH6,PACS1,PAICS,TLN1,RCN1,EEF1D,ZMYM3,GSTP1,RCC2,MCM7,MAGED2,RRM1,SMARCC1,SERBP1,YBX1,DDX21,ANXA2,ABCF1,NCAM2,PLD…
HPA	rectum	HPA:0400000	3.15481e-10	9.50103	7496	566	466	10755	MYO5A,PARP1,GCN1,KIF21B,SND1,HNRNPU,HK1,CTNNA1,UPF1,DICER1,JUP,EIF3A,NASP,ACTN1,VCL,CAD,DDX3X,SEC16A,GOT2,EIF4G1,HNRNPA2B1,EPHB2,AGRN,MTHFD1,EIF3C,EPB41L3,IPO7,EIF4G3,ACSL4,PTBP1,DDX6,CYFIP1,TNPO3,XPO5,NUP210,ATP6V0A1,ATL1,NCBP1,H2AFY2,IGF2BP3,CLCN6,TOP2A,VDAC1,PHGDH,MSH2,SYMPK,RBBP4,MSH6,PACS1,PAICS,TLN1,RCN1,EEF1D,ZMYM3,GSTP1,RCC2,MCM7,MAGED2,RRM1,SMARCC1,SERBP1,YBX1,DDX21,ANXA2,ABCF1,NCAM2,PLD…
HPA	cerebellum	HPA:0090000	3.26726e-10	9.48582	7058	566	446	10755	MYO5A,NES,PARP1,GCN1,KIF21B,SND1,HNRNPU,HK1,CTNNA1,UPF1,DICER1,JUP,EIF3A,NASP,ACTN1,DDX3X,SEC16A,GOT2,EIF4G1,HNRNPA2B1,EPHB2,AGRN,MTHFD1,EIF3C,EPB41L3,IPO7,EIF4G3,ACSL4,ANXA6,PTBP1,DDX6,CYFIP1,TNPO3,XPO5,NUP210,ATP6V0A1,ATL1,GLDC,NCBP1,H2AFY2,IGF2BP3,CLCN6,MSN,VAC14,VDAC1,PHGDH,MSH2,USP11,SYMPK,RBBP4,MSH6,PACS1,PAICS,TLN1,RCN1,EEF1D,ZMYM3,RCC2,CNTNAP2,MAGED2,SMARCC1,SERBP1,YBX1,DDX21,ABCF1,PLD3,A…
HPA	hippocampus	HPA:0250000	3.67575e-10	9.43465	6678	566	428	10755	MYO5A,PARP1,GCN1,KIF21B,SND1,HNRNPU,HK1,CTNNA1,UPF1,VIM,DICER1,JUP,EIF3A,NASP,ACTN1,CAD,DDX3X,SEC16A,GOT2,EIF4G1,HNRNPA2B1,EPHB2,AGRN,MTHFD1,EIF3C,IPO7,EIF4G3,ACSL4,ANXA6,PTBP1,DDX6,VGF,CYFIP1,TNPO3,NUP210,ATP6V0A1,ATL1,GLDC,NCBP1,H2AFY2,CLCN6,MSN,VDAC1,PHGDH,MSH2,USP11,SYMPK,RBBP4,MSH6,PACS1,PAICS,TLN1,RCN1,EEF1D,ZMYM3,GSTP1,RCC2,CNTNAP2,MAGED2,RRM1,SMARCC1,SERBP1,YBX1,DDX21,ABCF1,PLD3,ALDH5A1,S…
HPA	appendix; glandular cells[鈮edium]	HPA:0030052	4.95577e-10	9.30489	5767	566	383	10755	PARP1,GCN1,KIF21B,SND1,HNRNPU,CTNNA1,UPF1,DICER1,JUP,EIF3A,NASP,ACTN1,VCL,CAD,DDX3X,SEC16A,GOT2,EIF4G1,HNRNPA2B1,EPHB2,MTHFD1,EIF3C,IPO7,EIF4G3,PTBP1,DDX6,CYFIP1,TNPO3,XPO5,ATP6V0A1,ATL1,NCBP1,H2AFY2,TOP2A,VDAC1,PHGDH,MSH2,SYMPK,RBBP4,MSH6,PACS1,PAICS,RCN1,EEF1D,ZMYM3,RCC2,MCM7,MAGED2,RRM1,SMARCC1,SERBP1,YBX1,DDX21,ANXA2,ABCF1,ALDH5A1,FARSB,NAP1L1,ATP6V1C1,PRDX1,SLC12A2,NUDC,PEPD,MCM4,SSB,EIF3M,M…
HPA	caudate	HPA:0080000	5.45061e-10	9.26355	6817	566	434	10755	MYO5A,PARP1,GCN1,KIF21B,SND1,HNRNPU,HK1,CTNNA1,UPF1,VIM,DICER1,EIF3A,NASP,ACTN1,CAD,DDX3X,SEC16A,GOT2,EIF4G1,HNRNPA2B1,EPHB2,AGRN,MTHFD1,EIF3C,IPO7,EIF4G3,ACSL4,ANXA6,PTBP1,DDX6,VGF,CYFIP1,TNPO3,NUP210,ATP6V0A1,ATL1,NCBP1,H2AFY2,CLCN6,MSN,VAC14,VDAC1,PHGDH,MSH2,USP11,SYMPK,RBBP4,MSH6,PACS1,PAICS,TLN1,RCN1,EEF1D,ZMYM3,GSTP1,RCC2,CNTNAP2,MAGED2,RRM1,SMARCC1,SERBP1,YBX1,DDX21,ABCF1,PLD3,ALDH5A1,SNAP…
HPA	prostate; glandular cells[鈮ow]	HPA:0390051	6.41296e-10	9.19294	6528	566	420	10755	MYO5A,PARP1,GCN1,KIF21B,SND1,HNRNPU,HK1,CTNNA1,UPF1,JUP,EIF3A,NASP,ACTN1,VCL,CAD,DDX3X,SEC16A,GOT2,EIF4G1,HNRNPA2B1,EPHB2,MTHFD1,EIF3C,IPO7,EIF4G3,ACSL4,ANXA6,PTBP1,DDX6,CYFIP1,TNPO3,XPO5,NUP210,ATP6V0A1,ATL1,NCBP1,H2AFY2,CLCN6,TOP2A,MSN,VAC14,VDAC1,PHGDH,MSH2,SYMPK,RBBP4,MSH6,PACS1,PAICS,TLN1,RCN1,EEF1D,ZMYM3,GSTP1,RCC2,MCM7,MAGED2,SMARCC1,SERBP1,YBX1,DDX21,ANXA2,ABCF1,PLD3,ALDH5A1,ATP9A,CACNB1,…
HPA	prostate	HPA:0390000	6.41296e-10	9.19294	6528	566	420	10755	MYO5A,PARP1,GCN1,KIF21B,SND1,HNRNPU,HK1,CTNNA1,UPF1,JUP,EIF3A,NASP,ACTN1,VCL,CAD,DDX3X,SEC16A,GOT2,EIF4G1,HNRNPA2B1,EPHB2,MTHFD1,EIF3C,IPO7,EIF4G3,ACSL4,ANXA6,PTBP1,DDX6,CYFIP1,TNPO3,XPO5,NUP210,ATP6V0A1,ATL1,NCBP1,H2AFY2,CLCN6,TOP2A,MSN,VAC14,VDAC1,PHGDH,MSH2,SYMPK,RBBP4,MSH6,PACS1,PAICS,TLN1,RCN1,EEF1D,ZMYM3,GSTP1,RCC2,MCM7,MAGED2,SMARCC1,SERBP1,YBX1,DDX21,ANXA2,ABCF1,PLD3,ALDH5A1,ATP9A,CACNB1,…
HPA	pancreas; exocrine glandular cells[鈮edium]	HPA:0350472	8.3383e-10	9.07892	5157	566	351	10755	FLNA,PARP1,GCN1,KIF21B,SND1,HNRNPU,CTNNA1,UPF1,VIM,JUP,EIF3A,ACTN1,VCL,CAD,DDX3X,SEC16A,GOT2,EIF4G1,HNRNPA2B1,EPHB2,MTHFD1,EIF3C,IPO7,ACSL4,PTBP1,DDX6,CYFIP1,TNPO3,XPO5,NUP210,ATP6V0A1,ATL1,NCBP1,H2AFY2,CLCN6,VAC14,VDAC1,PHGDH,MSH2,SYMPK,RBBP4,MSH6,PACS1,PAICS,TLN1,EEF1D,ZMYM3,GSTP1,RCC2,MAGED2,RRM1,SMARCC1,SERBP1,YBX1,DDX21,ANXA2,ABCF1,PLD3,ALDH5A1,CACNB1,FARSB,NAP1L1,SLC12A2,TJP1,NUDC,PEPD,MCM4…
HPA	esophagus; squamous epithelial cells[鈮edium]	HPA:0190222	1.1327e-09	8.94589	4937	566	339	10755	FLNA,PARP1,GCN1,KIF21B,SND1,HNRNPU,HK1,CTNNA1,UPF1,DICER1,JUP,EIF3A,NASP,VCL,CAD,DDX3X,SEC16A,GOT2,EIF4G1,HNRNPA2B1,EPHB2,MTHFD1,EIF3C,IPO7,EIF4G3,PTBP1,DDX6,TNPO3,XPO5,NCBP1,H2AFY2,CLCN6,TOP2A,VDAC1,PHGDH,MSH2,SYMPK,RBBP4,MSH6,SLC3A2,PACS1,PAICS,TLN1,EEF1D,ZMYM3,GSTP1,RCC2,MCM7,MAGED2,RRM1,SMARCC1,SERBP1,YBX1,DDX21,ANXA2,ABCF1,ALDH5A1,NAP1L1,ATP6V1C1,PRDX1,SLC12A2,SIN3A,NUDC,MCM4,SERPINH1,SSB,IR…
HPA	esophagus; squamous epithelial cells[鈮ow]	HPA:0190221	2.08606e-09	8.68067	6524	566	418	10755	FLNA,PARP1,GCN1,KIF21B,SND1,HNRNPU,HK1,CTNNA1,UPF1,DICER1,JUP,EIF3A,NASP,ACTN1,VCL,CAD,DDX3X,SEC16A,GOT2,EIF4G1,HNRNPA2B1,EPHB2,AGRN,MTHFD1,EIF3C,IPO7,EIF4G3,ACSL4,PTBP1,DDX6,CYFIP1,TNPO3,XPO5,NUP210,ATP6V0A1,ATL1,NCBP1,H2AFY2,CLCN6,TOP2A,VAC14,VDAC1,PHGDH,MSH2,SYMPK,RBBP4,MSH6,SLC3A2,PACS1,PAICS,TLN1,RCN1,EEF1D,ZMYM3,GSTP1,RCC2,MCM7,MAGED2,RRM1,SMARCC1,SERBP1,YBX1,DDX21,ANXA2,ABCF1,PLD3,ALDH5A1,…
HPA	esophagus	HPA:0190000	2.08606e-09	8.68067	6524	566	418	10755	FLNA,PARP1,GCN1,KIF21B,SND1,HNRNPU,HK1,CTNNA1,UPF1,DICER1,JUP,EIF3A,NASP,ACTN1,VCL,CAD,DDX3X,SEC16A,GOT2,EIF4G1,HNRNPA2B1,EPHB2,AGRN,MTHFD1,EIF3C,IPO7,EIF4G3,ACSL4,PTBP1,DDX6,CYFIP1,TNPO3,XPO5,NUP210,ATP6V0A1,ATL1,NCBP1,H2AFY2,CLCN6,TOP2A,VAC14,VDAC1,PHGDH,MSH2,SYMPK,RBBP4,MSH6,SLC3A2,PACS1,PAICS,TLN1,RCN1,EEF1D,ZMYM3,GSTP1,RCC2,MCM7,MAGED2,RRM1,SMARCC1,SERBP1,YBX1,DDX21,ANXA2,ABCF1,PLD3,ALDH5A1,…
HPA	nasopharynx	HPA:0320000	2.46346e-09	8.60845	7035	566	442	10755	PARP1,GCN1,KIF21B,SND1,HNRNPU,HK1,CTNNA1,UPF1,VIM,DICER1,JUP,EIF3A,NASP,ACTN1,VCL,CAD,DDX3X,SEC16A,GOT2,EIF4G1,HNRNPA2B1,EPHB2,AGRN,MTHFD1,EIF3C,EPB41L3,IPO7,EIF4G3,ACSL4,ANXA6,PTBP1,DDX6,CYFIP1,TNPO3,XPO5,NUP210,ATP6V0A1,ATL1,NCBP1,H2AFY2,CLCN6,TOP2A,MSN,VDAC1,PHGDH,MSH2,SYMPK,RBBP4,MSH6,PACS1,PAICS,TLN1,RCN1,EEF1D,GSTP1,RCC2,MCM7,MAGED2,SMARCC1,SERBP1,YBX1,DDX21,ANXA2,ABCF1,PLD3,ALDH5A1,ATP9A,C…
HPA	stomach 1	HPA:0540000	2.54404e-09	8.59448	7493	566	463	10755	FLNA,MYO5A,PARP1,GCN1,KIF21B,SND1,HNRNPU,HK1,CTNNA1,UPF1,DICER1,JUP,EIF3A,NASP,ACTN1,VCL,CAD,DDX3X,SEC16A,GOT2,EIF4G1,HNRNPA2B1,EPHB2,AGRN,MTHFD1,EIF3C,IPO7,EIF4G3,ACSL4,PTBP1,DDX6,CYFIP1,TNPO3,XPO5,NUP210,ATP6V0A1,ATL1,NCBP1,H2AFY2,TOP2A,VAC14,VDAC1,PHGDH,MSH2,SYMPK,RBBP4,MSH6,PACS1,PAICS,TLN1,EEF1D,ZMYM3,GSTP1,RCC2,MCM7,MAGED2,RRM1,SMARCC1,SERBP1,YBX1,DDX21,ANXA2,ABCF1,PLD3,ALDH5A1,ATP9A,CACNB1…
HPA	stomach 1; glandular cells[鈮ow]	HPA:0540051	2.54404e-09	8.59448	7493	566	463	10755	FLNA,MYO5A,PARP1,GCN1,KIF21B,SND1,HNRNPU,HK1,CTNNA1,UPF1,DICER1,JUP,EIF3A,NASP,ACTN1,VCL,CAD,DDX3X,SEC16A,GOT2,EIF4G1,HNRNPA2B1,EPHB2,AGRN,MTHFD1,EIF3C,IPO7,EIF4G3,ACSL4,PTBP1,DDX6,CYFIP1,TNPO3,XPO5,NUP210,ATP6V0A1,ATL1,NCBP1,H2AFY2,TOP2A,VAC14,VDAC1,PHGDH,MSH2,SYMPK,RBBP4,MSH6,PACS1,PAICS,TLN1,EEF1D,ZMYM3,GSTP1,RCC2,MCM7,MAGED2,RRM1,SMARCC1,SERBP1,YBX1,DDX21,ANXA2,ABCF1,PLD3,ALDH5A1,ATP9A,CACNB1…
HPA	hippocampus; neuronal cells[鈮ow]	HPA:0250131	2.59642e-09	8.58563	6101	566	397	10755	MYO5A,PARP1,GCN1,KIF21B,SND1,HNRNPU,HK1,CTNNA1,UPF1,DICER1,JUP,EIF3A,NASP,ACTN1,CAD,DDX3X,SEC16A,GOT2,EIF4G1,HNRNPA2B1,EPHB2,AGRN,MTHFD1,EIF3C,IPO7,EIF4G3,ACSL4,ANXA6,DDX6,VGF,CYFIP1,TNPO3,NUP210,ATP6V0A1,ATL1,GLDC,NCBP1,H2AFY2,CLCN6,VDAC1,PHGDH,MSH2,USP11,SYMPK,RBBP4,MSH6,PACS1,PAICS,RCN1,EEF1D,ZMYM3,CNTNAP2,MAGED2,RRM1,SMARCC1,SERBP1,YBX1,DDX21,ABCF1,PLD3,ALDH5A1,SNAP25,ATP9A,CACNB1,FARSB,NAP1L…
HPA	duodenum	HPA:0150000	2.70233e-09	8.56826	7606	566	468	10755	MYO5A,PARP1,GCN1,KIF21B,SND1,HNRNPU,HK1,CTNNA1,UPF1,DICER1,JUP,EIF3A,NASP,ACTN1,VCL,CAD,DDX3X,SEC16A,GOT2,EIF4G1,HNRNPA2B1,EPHB2,AGRN,MTHFD1,EIF3C,EPB41L3,IPO7,EIF4G3,ACSL4,PTBP1,DDX6,CYFIP1,TNPO3,XPO5,NUP210,ATP6V0A1,ATL1,NCBP1,H2AFY2,CLCN6,TOP2A,VAC14,VDAC1,PHGDH,MSH2,SYMPK,RBBP4,MSH6,PACS1,PAICS,TLN1,RCN1,EEF1D,ZMYM3,RCC2,MCM7,MAGED2,RRM1,SMARCC1,SERBP1,YBX1,DDX21,ANXA2,ABCF1,NCAM2,PLD3,ALDH5A…
HPA	duodenum; glandular cells[鈮ow]	HPA:0150051	2.70233e-09	8.56826	7606	566	468	10755	MYO5A,PARP1,GCN1,KIF21B,SND1,HNRNPU,HK1,CTNNA1,UPF1,DICER1,JUP,EIF3A,NASP,ACTN1,VCL,CAD,DDX3X,SEC16A,GOT2,EIF4G1,HNRNPA2B1,EPHB2,AGRN,MTHFD1,EIF3C,EPB41L3,IPO7,EIF4G3,ACSL4,PTBP1,DDX6,CYFIP1,TNPO3,XPO5,NUP210,ATP6V0A1,ATL1,NCBP1,H2AFY2,CLCN6,TOP2A,VAC14,VDAC1,PHGDH,MSH2,SYMPK,RBBP4,MSH6,PACS1,PAICS,TLN1,RCN1,EEF1D,ZMYM3,RCC2,MCM7,MAGED2,RRM1,SMARCC1,SERBP1,YBX1,DDX21,ANXA2,ABCF1,NCAM2,PLD3,ALDH5A…
HPA	stomach 2; glandular cells[鈮ow]	HPA:0550051	2.90872e-09	8.5363	7453	566	461	10755	FLNA,MYO5A,PARP1,GCN1,KIF21B,SND1,HNRNPU,HK1,CTNNA1,UPF1,DICER1,JUP,EIF3A,NASP,ACTN1,VCL,CAD,DDX3X,SEC16A,GOT2,EIF4G1,HNRNPA2B1,EPHB2,AGRN,MTHFD1,EIF3C,IPO7,ACSL4,PTBP1,DDX6,CYFIP1,TNPO3,XPO5,NUP210,ATP6V0A1,ATL1,NCBP1,H2AFY2,TOP2A,VAC14,VDAC1,PHGDH,MSH2,SYMPK,RBBP4,MSH6,PACS1,PAICS,TLN1,EEF1D,ZMYM3,GSTP1,RCC2,MCM7,MAGED2,RRM1,SMARCC1,SERBP1,YBX1,DDX21,ANXA2,ABCF1,PLD3,ALDH5A1,ATP9A,CACNB1,FARSB,…
HPA	stomach 2	HPA:0550000	2.90872e-09	8.5363	7453	566	461	10755	FLNA,MYO5A,PARP1,GCN1,KIF21B,SND1,HNRNPU,HK1,CTNNA1,UPF1,DICER1,JUP,EIF3A,NASP,ACTN1,VCL,CAD,DDX3X,SEC16A,GOT2,EIF4G1,HNRNPA2B1,EPHB2,AGRN,MTHFD1,EIF3C,IPO7,ACSL4,PTBP1,DDX6,CYFIP1,TNPO3,XPO5,NUP210,ATP6V0A1,ATL1,NCBP1,H2AFY2,TOP2A,VAC14,VDAC1,PHGDH,MSH2,SYMPK,RBBP4,MSH6,PACS1,PAICS,TLN1,EEF1D,ZMYM3,GSTP1,RCC2,MCM7,MAGED2,RRM1,SMARCC1,SERBP1,YBX1,DDX21,ANXA2,ABCF1,PLD3,ALDH5A1,ATP9A,CACNB1,FARSB,…
HPA	colon; glandular cells[鈮edium]	HPA:0130052	4.03958e-09	8.39366	6278	566	405	10755	MYO5A,PARP1,GCN1,KIF21B,SND1,HNRNPU,HK1,CTNNA1,UPF1,DICER1,JUP,EIF3A,NASP,ACTN1,VCL,CAD,DDX3X,SEC16A,GOT2,EIF4G1,HNRNPA2B1,EPHB2,AGRN,MTHFD1,EIF3C,IPO7,EIF4G3,PTBP1,DDX6,TNPO3,XPO5,NUP210,ATP6V0A1,ATL1,NCBP1,CLCN6,TOP2A,MSN,VDAC1,PHGDH,MSH2,SYMPK,RBBP4,MSH6,PACS1,PAICS,TLN1,RCN1,EEF1D,ZMYM3,RCC2,MCM7,MAGED2,RRM1,SMARCC1,SERBP1,YBX1,DDX21,ANXA2,ABCF1,ALDH5A1,CACNB1,NAP1L1,ATP6V1C1,MCM3,PRDX1,SLC12…
HPA	appendix	HPA:0030000	5.56541e-09	8.2545	7584	566	466	10755	MYO5A,PARP1,GCN1,KIF21B,SND1,HNRNPU,HK1,CTNNA1,UPF1,VIM,DICER1,JUP,EIF3A,NASP,ACTN1,VCL,CAD,DDX3X,SEC16A,GOT2,EIF4G1,HNRNPA2B1,EPHB2,AGRN,MTHFD1,EIF3C,EPB41L3,IPO7,EIF4G3,ACSL4,ANXA6,PTBP1,DDX6,CYFIP1,TNPO3,XPO5,NUP210,ATP6V0A1,ATL1,NCBP1,H2AFY2,IGF2BP3,CLCN6,TOP2A,MSN,VAC14,VDAC1,PHGDH,MSH2,SYMPK,RBBP4,MSH6,PACS1,PAICS,TLN1,RCN1,EEF1D,ZMYM3,GSTP1,RCC2,MCM7,MAGED2,RRM1,SMARCC1,SERBP1,YBX1,DDX21,A…
HPA	appendix; lymphoid tissue[鈮ow]	HPA:0030071	6.91966e-09	8.15992	4976	566	338	10755	MYO5A,PARP1,GCN1,KIF21B,SND1,HNRNPU,HK1,CTNNA1,UPF1,VIM,DICER1,EIF3A,NASP,ACTN1,VCL,CAD,DDX3X,GOT2,EIF4G1,HNRNPA2B1,EPHB2,AGRN,MTHFD1,EIF3C,EIF4G3,ACSL4,ANXA6,PTBP1,DDX6,CYFIP1,TNPO3,XPO5,NUP210,ATP6V0A1,ATL1,NCBP1,H2AFY2,IGF2BP3,CLCN6,TOP2A,MSN,VAC14,VDAC1,PHGDH,MSH2,SYMPK,RBBP4,MSH6,PACS1,PAICS,TLN1,EEF1D,ZMYM3,GSTP1,RCC2,MCM7,MAGED2,RRM1,SMARCC1,SERBP1,YBX1,DDX21,ANXA2,ABCF1,PLD3,ALDH5A1,CACNB…
HPA	pancreas; pancreatic endocrine cells[鈮ow]	HPA:0351181	6.92583e-09	8.15953	5497	566	365	10755	MYO5A,PARP1,GCN1,KIF21B,SND1,HNRNPU,HK1,CTNNA1,UPF1,DICER1,JUP,EIF3A,ACTN1,VCL,CAD,DDX3X,SEC16A,GOT2,EIF4G1,HNRNPA2B1,EPHB2,MTHFD1,EIF3C,EPB41L3,IPO7,EIF4G3,ACSL4,ANXA6,PTBP1,DDX6,CYFIP1,TNPO3,XPO5,NUP210,ATP6V0A1,ATL1,NCBP1,H2AFY2,CLCN6,VAC14,VDAC1,MSH2,RBBP4,MSH6,SLC3A2,PACS1,TLN1,RCN1,EEF1D,ZMYM3,MAGED2,RRM1,SERBP1,ABCF1,PLD3,ALDH5A1,ATP9A,CACNB1,NAP1L1,ATP6V1C1,PRDX1,TJP1,SIN3A,NUDC,PEPD,MCM4…
HPA	oral mucosa	HPA:0330000	9.12131e-09	8.03994	6102	566	395	10755	FLNA,MYO5A,PARP1,GCN1,KIF21B,SND1,HNRNPU,HK1,CTNNA1,UPF1,DICER1,JUP,EIF3A,NASP,ACTN1,VCL,CAD,DDX3X,SEC16A,GOT2,EIF4G1,HNRNPA2B1,EPHB2,MTHFD1,EIF3C,IPO7,EIF4G3,ACSL4,PTBP1,DDX6,CYFIP1,TNPO3,XPO5,NUP210,ATP6V0A1,ATL1,NCBP1,H2AFY2,CLCN6,TOP2A,VAC14,VDAC1,PHGDH,MSH2,SYMPK,RBBP4,MSH6,SLC3A2,PACS1,PAICS,TLN1,EEF1D,ZMYM3,GSTP1,RCC2,MCM7,MAGED2,RRM1,SMARCC1,SERBP1,YBX1,DDX21,ANXA2,ABCF1,PLD3,ALDH5A1,CACN…
HPA	oral mucosa; squamous epithelial cells[鈮ow]	HPA:0330221	9.12131e-09	8.03994	6102	566	395	10755	FLNA,MYO5A,PARP1,GCN1,KIF21B,SND1,HNRNPU,HK1,CTNNA1,UPF1,DICER1,JUP,EIF3A,NASP,ACTN1,VCL,CAD,DDX3X,SEC16A,GOT2,EIF4G1,HNRNPA2B1,EPHB2,MTHFD1,EIF3C,IPO7,EIF4G3,ACSL4,PTBP1,DDX6,CYFIP1,TNPO3,XPO5,NUP210,ATP6V0A1,ATL1,NCBP1,H2AFY2,CLCN6,TOP2A,VAC14,VDAC1,PHGDH,MSH2,SYMPK,RBBP4,MSH6,SLC3A2,PACS1,PAICS,TLN1,EEF1D,ZMYM3,GSTP1,RCC2,MCM7,MAGED2,RRM1,SMARCC1,SERBP1,YBX1,DDX21,ANXA2,ABCF1,PLD3,ALDH5A1,CACN…
HPA	thyroid gland; glandular cells[鈮edium]	HPA:0590052	1.10629e-08	7.95613	5454	566	362	10755	MYO5A,PARP1,GCN1,KIF21B,SND1,HNRNPU,HK1,CTNNA1,UPF1,VIM,JUP,EIF3A,ACTN1,VCL,DDX3X,SEC16A,GOT2,EIF4G1,HNRNPA2B1,EPHB2,AGRN,MTHFD1,EIF3C,IPO7,ACSL4,ANXA6,PTBP1,DDX6,TNPO3,XPO5,NUP210,ATP6V0A1,ATL1,GLDC,NCBP1,H2AFY2,CLCN6,PHGDH,MSH2,SYMPK,RBBP4,MSH6,PACS1,PAICS,TLN1,EEF1D,ZMYM3,GSTP1,MAGED2,RRM1,SMARCC1,SERBP1,YBX1,ABCF1,PLD3,ALDH5A1,NAP1L1,ATP6V1C1,PRDX1,TJP1,SIN3A,NUDC,MCM4,SSB,IRF2BPL,GIGYF2,SOD1…
HPA	fallopian tube; glandular cells[鈮ow]	HPA:0210051	1.12993e-08	7.94695	6089	566	394	10755	MYO5A,PARP1,GCN1,KIF21B,SND1,HNRNPU,HK1,CTNNA1,UPF1,VIM,JUP,EIF3A,NASP,ACTN1,DDX3X,EIF4G1,HNRNPA2B1,EPHB2,AGRN,MTHFD1,EIF3C,IPO7,ACSL4,ANXA6,PTBP1,DDX6,CYFIP1,TNPO3,NUP210,ATP6V0A1,ATL1,NCBP1,H2AFY2,IGF2BP3,CLCN6,TOP2A,MSN,VAC14,VDAC1,PHGDH,MSH2,SYMPK,RBBP4,MSH6,PACS1,PAICS,TLN1,RCN1,EEF1D,ZMYM3,GSTP1,RCC2,MAGED2,SERBP1,ANXA2,ABCF1,PLD3,ALDH5A1,FARSB,NAP1L1,PREPL,PRDX1,TJP1,SIN3A,NUDC,PEPD,SSB,IR…
HPA	colon; glandular cells[鈮ow]	HPA:0130051	1.34829e-08	7.87022	7414	566	457	10755	MYO5A,PARP1,GCN1,KIF21B,SND1,HNRNPU,HK1,CTNNA1,UPF1,DICER1,JUP,EIF3A,NASP,ACTN1,VCL,CAD,DDX3X,SEC16A,GOT2,EIF4G1,HNRNPA2B1,EPHB2,AGRN,MTHFD1,EIF3C,EPB41L3,IPO7,EIF4G3,ACSL4,PTBP1,DDX6,CYFIP1,TNPO3,XPO5,NUP210,ATP6V0A1,ATL1,NCBP1,H2AFY2,CLCN6,TOP2A,MSN,VAC14,VDAC1,PHGDH,MSH2,SYMPK,RBBP4,MSH6,PACS1,PAICS,TLN1,RCN1,EEF1D,ZMYM3,RCC2,MCM7,MAGED2,RRM1,SMARCC1,SERBP1,YBX1,DDX21,ANXA2,ABCF1,ALDH5A1,ATP9A…
HPA	lymph node; non-germinal center cells[鈮ow]	HPA:0310441	1.37213e-08	7.8626	5915	566	385	10755	FLNA,MYO5A,PARP1,GCN1,KIF21B,SND1,HNRNPU,HK1,CTNNA1,UPF1,VIM,DICER1,EIF3A,NASP,ACTN1,VCL,CAD,DDX3X,SEC16A,GOT2,EIF4G1,HNRNPA2B1,EPHB2,MTHFD1,EIF3C,IPO7,EIF4G3,ACSL4,ANXA6,PTBP1,DDX6,CYFIP1,TNPO3,XPO5,NUP210,ATP6V0A1,ATL1,GLDC,NCBP1,H2AFY2,IGF2BP3,CLCN6,TOP2A,MSN,VAC14,VDAC1,PHGDH,MSH2,SYMPK,RBBP4,MSH6,SLC3A2,PACS1,PAICS,TLN1,EEF1D,ZMYM3,GSTP1,RCC2,MCM7,MAGED2,RRM1,SMARCC1,SERBP1,YBX1,DDX21,ANXA2,…
HPA	appendix; glandular cells[鈮ow]	HPA:0030051	1.78418e-08	7.74856	7142	566	444	10755	MYO5A,PARP1,GCN1,KIF21B,SND1,HNRNPU,HK1,CTNNA1,UPF1,DICER1,JUP,EIF3A,NASP,ACTN1,VCL,CAD,DDX3X,SEC16A,GOT2,EIF4G1,HNRNPA2B1,EPHB2,MTHFD1,EIF3C,EPB41L3,IPO7,EIF4G3,ACSL4,PTBP1,DDX6,CYFIP1,TNPO3,XPO5,NUP210,ATP6V0A1,ATL1,NCBP1,H2AFY2,TOP2A,VDAC1,PHGDH,MSH2,SYMPK,RBBP4,MSH6,PACS1,PAICS,TLN1,RCN1,EEF1D,ZMYM3,GSTP1,RCC2,MCM7,MAGED2,RRM1,SMARCC1,SERBP1,YBX1,DDX21,ANXA2,ABCF1,PLD3,ALDH5A1,ATP9A,CACNB1,FA…
HPA	tonsil; non-germinal center cells[鈮ow]	HPA:0600441	1.90106e-08	7.721	5966	566	387	10755	FLNA,PARP1,GCN1,KIF21B,SND1,HNRNPU,HK1,CTNNA1,UPF1,VIM,DICER1,EIF3A,NASP,ACTN1,VCL,CAD,DDX3X,SEC16A,GOT2,EIF4G1,HNRNPA2B1,EPHB2,AGRN,MTHFD1,EIF3C,EPB41L3,IPO7,EIF4G3,ANXA6,PTBP1,DDX6,CYFIP1,TNPO3,XPO5,NUP210,ATP6V0A1,ATL1,NCBP1,H2AFY2,IGF2BP3,CLCN6,TOP2A,MSN,VAC14,VDAC1,PHGDH,MSH2,USP11,SYMPK,RBBP4,MSH6,SLC3A2,PACS1,PAICS,TLN1,EEF1D,ZMYM3,GSTP1,RCC2,MCM7,MAGED2,RRM1,SMARCC1,SERBP1,YBX1,DDX21,ANXA…
HPA	lymph node; germinal center cells[鈮ow]	HPA:0310431	1.99794e-08	7.69942	4935	566	334	10755	PARP1,GCN1,KIF21B,SND1,HNRNPU,HK1,UPF1,VIM,DICER1,EIF3A,NASP,ACTN1,VCL,DDX3X,SEC16A,GOT2,EIF4G1,HNRNPA2B1,EPHB2,AGRN,MTHFD1,EIF3C,EPB41L3,EIF4G3,ACSL4,ANXA6,PTBP1,DDX6,CYFIP1,XPO5,NUP210,ATL1,NCBP1,H2AFY2,IGF2BP3,CLCN6,TOP2A,MSN,VAC14,VDAC1,PHGDH,MSH2,SYMPK,RBBP4,MSH6,PAICS,TLN1,EEF1D,ZMYM3,RCC2,MCM7,MAGED2,RRM1,SMARCC1,SERBP1,YBX1,DDX21,ANXA2,ABCF1,PLD3,ALDH5A1,CACNB1,MCM3,PRDX1,SIN3A,NUDC,PEPD,…
HPA	colon; peripheral nerve/ganglion[鈮ow]	HPA:0130241	2.44688e-08	7.61139	5037	566	339	10755	NES,PARP1,GCN1,KIF21B,HK1,CTNNA1,UPF1,VIM,EIF3A,ACTN1,VCL,DDX3X,SEC16A,GOT2,EIF4G1,HNRNPA2B1,EPHB2,AGRN,MTHFD1,EIF3C,EPB41L3,IPO7,EIF4G3,ACSL4,ANXA6,PTBP1,DDX6,XPO5,ATP6V0A1,ATL1,NCBP1,H2AFY2,IGF2BP3,CLCN6,VAC14,PHGDH,USP11,SYMPK,RBBP4,MSH6,PACS1,PAICS,TLN1,ZMYM3,MAGED2,RRM1,SERBP1,YBX1,DDX21,ANXA2,ABCF1,NCAM2,PLD3,ALDH5A1,SNAP25,ATP9A,CACNB1,FARSB,NAP1L1,PREPL,ATP6V1C1,SLC12A2,TJP1,SIN3A,NUDC,PE…
HPA	vagina; squamous epithelial cells[鈮edium]	HPA:0620222	2.76103e-08	7.55893	3945	566	280	10755	PARP1,GCN1,KIF21B,HNRNPU,HK1,CTNNA1,UPF1,JUP,EIF3A,NASP,ACTN1,DDX3X,EIF4G1,HNRNPA2B1,EPHB2,MTHFD1,EIF3C,IPO7,ACSL4,PTBP1,DDX6,TNPO3,XPO5,NCBP1,H2AFY2,CLCN6,TOP2A,PHGDH,SYMPK,RBBP4,MSH6,PACS1,PAICS,EEF1D,ZMYM3,RCC2,MCM7,MAGED2,SMARCC1,SERBP1,YBX1,DDX21,ANXA2,ABCF1,NAP1L1,NUDC,MCM4,SERPINH1,SSB,IRF2BPL,EIF3M,MCM6,GIGYF2,KPNA2,SHROOM2,EIF3I,RSF1,PCM1,PHIP,SEPHS1,RPA1,RPL5,KDM3B,PBX1,MCM5,EIF2S1,ZMYM…
HPA	placenta; trophoblastic cells[鈮ow]	HPA:0380521	3.18578e-08	7.49678	6388	566	407	10755	MYO5A,PARP1,GCN1,KIF21B,SND1,HNRNPU,CTNNA1,UPF1,DICER1,JUP,EIF3A,NASP,ACTN1,VCL,DDX3X,SEC16A,GOT2,EIF4G1,HNRNPA2B1,EPHB2,AGRN,MTHFD1,EIF3C,EPB41L3,IPO7,EIF4G3,ACSL4,ANXA6,PTBP1,DDX6,CYFIP1,TNPO3,XPO5,NUP210,ATP6V0A1,ATL1,NCBP1,H2AFY2,IGF2BP3,MSN,VAC14,PHGDH,MSH2,SYMPK,RBBP4,MSH6,SLC3A2,PACS1,PAICS,TLN1,RCN1,EEF1D,ZMYM3,GSTP1,RCC2,MAGED2,RRM1,SMARCC1,SERBP1,YBX1,DDX21,ANXA2,ABCF1,PLD3,ALDH5A1,CACN…
HPA	lung	HPA:0300000	3.35707e-08	7.47404	7163	566	444	10755	FLNA,MYO5A,PARP1,GCN1,KIF21B,SND1,HNRNPU,HK1,CTNNA1,UPF1,VIM,JUP,EIF3A,ACTN1,VCL,CAD,DDX3X,SEC16A,GOT2,EIF4G1,HNRNPA2B1,EPHB2,AGRN,MTHFD1,EIF3C,IPO7,ACSL4,ANXA6,PTBP1,DDX6,CYFIP1,TNPO3,XPO5,NUP210,ATP6V0A1,ATL1,NCBP1,H2AFY2,CLCN6,TOP2A,MSN,VAC14,VDAC1,PHGDH,MSH2,USP11,SYMPK,RBBP4,MSH6,PACS1,PAICS,TLN1,RCN1,EEF1D,ZMYM3,GSTP1,RCC2,MAGED2,RRM1,SMARCC1,SERBP1,YBX1,DDX21,ANXA2,ABCF1,PLD3,ALDH5A1,ATP9A…
HPA	spleen; cells in white pulp[鈮ow]	HPA:0530721	4.05636e-08	7.39186	4249	566	296	10755	PARP1,GCN1,KIF21B,SND1,HNRNPU,HK1,CTNNA1,VIM,DICER1,EIF3A,NASP,ACTN1,CAD,DDX3X,GOT2,EIF4G1,HNRNPA2B1,EPHB2,MTHFD1,EIF3C,ANXA6,PTBP1,DDX6,CYFIP1,NUP210,ATL1,NCBP1,H2AFY2,CLCN6,TOP2A,MSN,VDAC1,PHGDH,MSH2,USP11,SYMPK,RBBP4,MSH6,PACS1,PAICS,TLN1,EEF1D,ZMYM3,RCC2,MAGED2,SMARCC1,SERBP1,YBX1,DDX21,ABCF1,PLD3,ALDH5A1,NAP1L1,ATP6V1C1,PRDX1,SIN3A,PEPD,MCM4,SSB,IRF2BPL,EIF3M,MCM6,SOD1,KPNA2,SHROOM2,EIF3I,RS…
HPA	stomach 2; glandular cells[鈮edium]	HPA:0550052	4.23732e-08	7.37291	6134	566	394	10755	PARP1,GCN1,KIF21B,SND1,HNRNPU,HK1,CTNNA1,UPF1,DICER1,JUP,EIF3A,ACTN1,VCL,CAD,SEC16A,GOT2,EIF4G1,HNRNPA2B1,EPHB2,MTHFD1,EIF3C,IPO7,ACSL4,PTBP1,DDX6,CYFIP1,TNPO3,XPO5,NUP210,ATP6V0A1,ATL1,NCBP1,H2AFY2,TOP2A,VAC14,VDAC1,PHGDH,MSH2,SYMPK,RBBP4,MSH6,PACS1,PAICS,TLN1,EEF1D,ZMYM3,GSTP1,RCC2,MCM7,MAGED2,SMARCC1,SERBP1,YBX1,DDX21,ANXA2,ABCF1,ALDH5A1,ATP9A,CACNB1,NAP1L1,ATP6V1C1,MCM3,PRDX1,SLC12A2,TJP1,NUD…
HPA	small intestine; glandular cells[鈮edium]	HPA:0480052	4.46439e-08	7.35024	6461	566	410	10755	MYO5A,PARP1,GCN1,KIF21B,SND1,HNRNPU,CTNNA1,UPF1,DICER1,JUP,EIF3A,NASP,ACTN1,VCL,CAD,DDX3X,SEC16A,GOT2,EIF4G1,HNRNPA2B1,EPHB2,AGRN,MTHFD1,EIF3C,EPB41L3,IPO7,EIF4G3,ACSL4,PTBP1,DDX6,CYFIP1,TNPO3,XPO5,ATP6V0A1,ATL1,NCBP1,H2AFY2,TOP2A,VDAC1,MSH2,SYMPK,RBBP4,MSH6,PAICS,TLN1,RCN1,EEF1D,ZMYM3,RCC2,MCM7,MAGED2,RRM1,SMARCC1,SERBP1,YBX1,ANXA2,ABCF1,ALDH5A1,CACNB1,NAP1L1,ATP6V1C1,MCM3,PRDX1,SLC12A2,TJP1,SIN…
HPA	gallbladder; glandular cells[鈮edium]	HPA:0220052	4.46439e-08	7.35024	6461	566	410	10755	PARP1,GCN1,KIF21B,SND1,HNRNPU,CTNNA1,UPF1,DICER1,JUP,EIF3A,ACTN1,VCL,DDX3X,SEC16A,GOT2,EIF4G1,HNRNPA2B1,EPHB2,AGRN,MTHFD1,EIF3C,IPO7,EIF4G3,ACSL4,PTBP1,DDX6,CYFIP1,TNPO3,XPO5,ATP6V0A1,ATL1,NCBP1,H2AFY2,CLCN6,MSN,VAC14,VDAC1,PHGDH,MSH2,SYMPK,RBBP4,MSH6,PACS1,PAICS,TLN1,EEF1D,ZMYM3,GSTP1,RCC2,MCM7,MAGED2,RRM1,SMARCC1,SERBP1,YBX1,DDX21,ANXA2,ABCF1,PLD3,ALDH5A1,CACNB1,NAP1L1,ATP6V1C1,PRDX1,SLC12A2,TJ…
HPA	tonsil; squamous epithelial cells[鈮edium]	HPA:0600222	4.81732e-08	7.31719	4851	566	328	10755	FLNA,PARP1,GCN1,KIF21B,SND1,HNRNPU,HK1,CTNNA1,UPF1,VIM,DICER1,JUP,EIF3A,NASP,ACTN1,VCL,CAD,DDX3X,SEC16A,GOT2,EIF4G1,HNRNPA2B1,MTHFD1,EIF3C,IPO7,EIF4G3,ACSL4,PTBP1,DDX6,TNPO3,XPO5,NCBP1,H2AFY2,CLCN6,TOP2A,PHGDH,SYMPK,RBBP4,MSH6,PACS1,PAICS,TLN1,ZMYM3,RCC2,MCM7,MAGED2,RRM1,SMARCC1,SERBP1,YBX1,DDX21,ANXA2,ABCF1,PLD3,ALDH5A1,NAP1L1,PRDX1,SLC12A2,SIN3A,NUDC,PEPD,MCM4,SERPINH1,SSB,IRF2BPL,EIF3M,MCM6,KP…
HPA	parathyroid gland; glandular cells[鈮ow]	HPA:0360051	6.00855e-08	7.22123	5767	566	375	10755	MYO5A,PARP1,GCN1,KIF21B,SND1,HNRNPU,HK1,CTNNA1,UPF1,EIF3A,NASP,ACTN1,VCL,DDX3X,GOT2,EIF4G1,HNRNPA2B1,EPHB2,MTHFD1,EIF3C,EPB41L3,EIF4G3,ACSL4,ANXA6,PTBP1,DDX6,TNPO3,XPO5,NUP210,ATP6V0A1,ATL1,NCBP1,H2AFY2,CLCN6,TOP2A,MSN,VAC14,VDAC1,PHGDH,MSH2,SYMPK,RBBP4,MSH6,SLC3A2,PACS1,PAICS,TLN1,EEF1D,ZMYM3,GSTP1,MCM7,MAGED2,RRM1,SMARCC1,SERBP1,YBX1,DDX21,ABCF1,PLD3,ALDH5A1,CACNB1,NAP1L1,ATP6V1C1,PRDX1,SLC12A2…
HPA	parathyroid gland	HPA:0360000	6.00855e-08	7.22123	5767	566	375	10755	MYO5A,PARP1,GCN1,KIF21B,SND1,HNRNPU,HK1,CTNNA1,UPF1,EIF3A,NASP,ACTN1,VCL,DDX3X,GOT2,EIF4G1,HNRNPA2B1,EPHB2,MTHFD1,EIF3C,EPB41L3,EIF4G3,ACSL4,ANXA6,PTBP1,DDX6,TNPO3,XPO5,NUP210,ATP6V0A1,ATL1,NCBP1,H2AFY2,CLCN6,TOP2A,MSN,VAC14,VDAC1,PHGDH,MSH2,SYMPK,RBBP4,MSH6,SLC3A2,PACS1,PAICS,TLN1,EEF1D,ZMYM3,GSTP1,MCM7,MAGED2,RRM1,SMARCC1,SERBP1,YBX1,DDX21,ABCF1,PLD3,ALDH5A1,CACNB1,NAP1L1,ATP6V1C1,PRDX1,SLC12A2…
HPA	bone marrow; hematopoietic cells[鈮ow]	HPA:0040081	6.06562e-08	7.21712	6349	566	404	10755	FLNA,MYO5A,PARP1,GCN1,KIF21B,SND1,HNRNPU,HK1,CTNNA1,UPF1,VIM,DICER1,JUP,EIF3A,NASP,ACTN1,VCL,CAD,DDX3X,SEC16A,EIF4G1,HNRNPA2B1,EPHB2,AGRN,MTHFD1,EIF3C,IPO7,EIF4G3,ANXA6,PTBP1,DDX6,CYFIP1,TNPO3,XPO5,NUP210,NCBP1,H2AFY2,CLCN6,TOP2A,MSN,VDAC1,PHGDH,MSH2,USP11,SYMPK,RBBP4,MSH6,PACS1,PAICS,TLN1,EEF1D,ZMYM3,RCC2,MCM7,MAGED2,RRM1,SMARCC1,SERBP1,YBX1,DDX21,ANXA2,ABCF1,PLD3,ALDH5A1,NAP1L1,PREPL,MCM3,PRDX1…
HPA	bone marrow	HPA:0040000	6.06562e-08	7.21712	6349	566	404	10755	FLNA,MYO5A,PARP1,GCN1,KIF21B,SND1,HNRNPU,HK1,CTNNA1,UPF1,VIM,DICER1,JUP,EIF3A,NASP,ACTN1,VCL,CAD,DDX3X,SEC16A,EIF4G1,HNRNPA2B1,EPHB2,AGRN,MTHFD1,EIF3C,IPO7,EIF4G3,ANXA6,PTBP1,DDX6,CYFIP1,TNPO3,XPO5,NUP210,NCBP1,H2AFY2,CLCN6,TOP2A,MSN,VDAC1,PHGDH,MSH2,USP11,SYMPK,RBBP4,MSH6,PACS1,PAICS,TLN1,EEF1D,ZMYM3,RCC2,MCM7,MAGED2,RRM1,SMARCC1,SERBP1,YBX1,DDX21,ANXA2,ABCF1,PLD3,ALDH5A1,NAP1L1,PREPL,MCM3,PRDX1…
HPA	duodenum; glandular cells[鈮edium]	HPA:0150052	7.72486e-08	7.11211	6480	566	410	10755	PARP1,GCN1,KIF21B,SND1,HNRNPU,CTNNA1,UPF1,DICER1,JUP,EIF3A,NASP,ACTN1,VCL,CAD,DDX3X,SEC16A,GOT2,EIF4G1,HNRNPA2B1,EPHB2,MTHFD1,EIF3C,EPB41L3,IPO7,ACSL4,PTBP1,DDX6,CYFIP1,TNPO3,XPO5,NUP210,ATP6V0A1,ATL1,NCBP1,H2AFY2,CLCN6,TOP2A,VDAC1,PHGDH,MSH2,SYMPK,RBBP4,MSH6,PAICS,TLN1,RCN1,EEF1D,ZMYM3,RCC2,MCM7,MAGED2,RRM1,SMARCC1,SERBP1,YBX1,DDX21,ANXA2,ABCF1,ALDH5A1,ATP9A,CACNB1,NAP1L1,ATP6V1C1,MCM3,PRDX1,SLC…
HPA	endometrium 1; cells in endometrial stroma[鈮ow]	HPA:0160251	8.14607e-08	7.08905	3962	566	279	10755	FLNA,MYO5A,PARP1,GCN1,KIF21B,SND1,HNRNPU,HK1,CTNNA1,VIM,EIF3A,NASP,ACTN1,VCL,CAD,DDX3X,EIF4G1,HNRNPA2B1,EPHB2,MTHFD1,EIF3C,IPO7,EIF4G3,ANXA6,PTBP1,DDX6,TNPO3,XPO5,H2AFY2,CLCN6,TOP2A,MSN,VDAC1,PHGDH,MSH2,SYMPK,RBBP4,MSH6,PACS1,PAICS,TLN1,RCN1,EEF1D,ZMYM3,RCC2,MAGED2,SERBP1,YBX1,DDX21,ANXA2,ABCF1,NAP1L1,PRDX1,SLC12A2,SIN3A,PEPD,MCM4,SERPINH1,SSB,IRF2BPL,EIF3M,GIGYF2,SOD1,KPNA2,SHROOM2,EIF3I,RSF1,AI…
HPA	urinary bladder; urothelial cells[鈮edium]	HPA:0610832	8.57046e-08	7.067	5819	566	377	10755	FLNA,MYO5A,PARP1,GCN1,KIF21B,SND1,HNRNPU,HK1,CTNNA1,UPF1,DICER1,JUP,EIF3A,NASP,ACTN1,VCL,CAD,DDX3X,SEC16A,GOT2,EIF4G1,HNRNPA2B1,EPHB2,AGRN,MTHFD1,EIF3C,IPO7,EIF4G3,ACSL4,PTBP1,DDX6,CYFIP1,TNPO3,XPO5,NCBP1,H2AFY2,CLCN6,TOP2A,VAC14,VDAC1,PHGDH,MSH2,SYMPK,RBBP4,MSH6,PACS1,PAICS,TLN1,RCN1,EEF1D,ZMYM3,GSTP1,RCC2,MAGED2,SMARCC1,SERBP1,YBX1,DDX21,ANXA2,ABCF1,PLD3,ALDH5A1,NAP1L1,PRDX1,SLC12A2,SIN3A,NUDC,…
HPA	fallopian tube; glandular cells[鈮edium]	HPA:0210052	8.65456e-08	7.06276	5023	566	336	10755	MYO5A,PARP1,GCN1,KIF21B,SND1,HNRNPU,HK1,CTNNA1,UPF1,VIM,JUP,EIF3A,NASP,ACTN1,DDX3X,EIF4G1,HNRNPA2B1,EPHB2,MTHFD1,EIF3C,IPO7,ACSL4,PTBP1,DDX6,CYFIP1,TNPO3,ATL1,NCBP1,H2AFY2,CLCN6,VAC14,VDAC1,PHGDH,MSH2,SYMPK,RBBP4,MSH6,PACS1,PAICS,TLN1,RCN1,EEF1D,ZMYM3,GSTP1,MAGED2,SERBP1,ANXA2,ABCF1,ALDH5A1,NAP1L1,PRDX1,TJP1,SIN3A,NUDC,PEPD,SSB,IRF2BPL,EIF3M,GIGYF2,SHROOM2,EIF3I,RSF1,PHIP,AIMP1,SEPHS1,RPA1,RPL5,N…
HPA	caudate; neuronal cells[鈮ow]	HPA:0080131	9.59293e-08	7.01805	6042	566	388	10755	MYO5A,PARP1,GCN1,KIF21B,SND1,HNRNPU,HK1,CTNNA1,UPF1,DICER1,EIF3A,NASP,CAD,DDX3X,SEC16A,GOT2,EIF4G1,HNRNPA2B1,EPHB2,AGRN,MTHFD1,EIF3C,IPO7,EIF4G3,ACSL4,ANXA6,DDX6,VGF,CYFIP1,TNPO3,NUP210,ATP6V0A1,ATL1,NCBP1,H2AFY2,CLCN6,VAC14,VDAC1,PHGDH,USP11,SYMPK,RBBP4,MSH6,PACS1,PAICS,RCN1,EEF1D,ZMYM3,CNTNAP2,MAGED2,RRM1,SMARCC1,SERBP1,YBX1,DDX21,ABCF1,PLD3,ALDH5A1,SNAP25,ATP9A,CACNB1,FARSB,NAP1L1,PREPL,ELAVL3…
HPA	hippocampus; neuronal cells[鈮edium]	HPA:0250132	1.42112e-07	6.84737	4126	566	287	10755	MYO5A,PARP1,GCN1,SND1,HNRNPU,HK1,UPF1,DICER1,JUP,ACTN1,DDX3X,SEC16A,GOT2,HNRNPA2B1,EPHB2,AGRN,MTHFD1,EIF3C,IPO7,EIF4G3,ACSL4,ANXA6,CYFIP1,TNPO3,NUP210,ATP6V0A1,ATL1,GLDC,NCBP1,H2AFY2,CLCN6,VDAC1,USP11,SYMPK,RBBP4,MSH6,PACS1,PAICS,RCN1,EEF1D,ZMYM3,CNTNAP2,MAGED2,SMARCC1,SERBP1,YBX1,ABCF1,PLD3,ALDH5A1,ATP9A,CACNB1,FARSB,NAP1L1,ELAVL3,NUDC,MCM4,SSB,EIF3M,GIGYF2,SOD1,ACAA1,KPNA2,SHROOM2,CACNA2D1,EIF3…
HPA	appendix; lymphoid tissue[鈮edium]	HPA:0030072	1.51579e-07	6.81936	3131	566	231	10755	MYO5A,PARP1,GCN1,SND1,HNRNPU,HK1,CTNNA1,UPF1,VIM,DICER1,EIF3A,ACTN1,VCL,CAD,DDX3X,GOT2,EIF4G1,HNRNPA2B1,AGRN,MTHFD1,EIF3C,ANXA6,PTBP1,DDX6,NUP210,ATL1,NCBP1,H2AFY2,CLCN6,TOP2A,MSN,VDAC1,PHGDH,MSH2,SYMPK,RBBP4,MSH6,PACS1,PAICS,TLN1,EEF1D,ZMYM3,RCC2,MCM7,MAGED2,RRM1,SMARCC1,SERBP1,YBX1,DDX21,ABCF1,PLD3,NAP1L1,NUDC,PEPD,MCM4,SSB,EIF3M,MCM6,KPNA2,EIF3I,AIMP1,SEPHS1,RPA1,SEC24A,EPB41L2,RPL5,KDM3B,MCM5…
HPA	nasopharynx; respiratory epithelial cells[鈮edium]	HPA:0320102	1.77185e-07	6.75157	5010	566	334	10755	PARP1,GCN1,KIF21B,SND1,HNRNPU,HK1,CTNNA1,UPF1,JUP,EIF3A,ACTN1,EIF4G1,HNRNPA2B1,EPHB2,AGRN,MTHFD1,EIF3C,IPO7,ACSL4,PTBP1,DDX6,TNPO3,NUP210,ATL1,NCBP1,H2AFY2,CLCN6,MSN,VDAC1,PHGDH,MSH2,SYMPK,RBBP4,MSH6,PACS1,PAICS,TLN1,EEF1D,GSTP1,RCC2,MAGED2,SERBP1,ANXA2,ABCF1,ALDH5A1,ATP9A,CACNB1,NAP1L1,SLC12A2,TJP1,SIN3A,NUDC,PEPD,SSB,IRF2BPL,EIF3M,GIGYF2,SHROOM2,EIF3I,RSF1,PHIP,AIMP1,SEPHS1,RPA1,RPL5,NRP1,KDM3B…
HPA	gallbladder; glandular cells[鈮ow]	HPA:0220051	1.96095e-07	6.70753	7503	566	457	10755	MYO5A,PARP1,GCN1,KIF21B,SND1,HNRNPU,HK1,CTNNA1,UPF1,DICER1,JUP,EIF3A,NASP,ACTN1,VCL,CAD,DDX3X,SEC16A,GOT2,EIF4G1,HNRNPA2B1,EPHB2,AGRN,MTHFD1,EIF3C,EPB41L3,IPO7,EIF4G3,ACSL4,PTBP1,DDX6,CYFIP1,TNPO3,XPO5,NUP210,ATP6V0A1,ATL1,NCBP1,H2AFY2,CLCN6,TOP2A,MSN,VAC14,VDAC1,PHGDH,MSH2,SYMPK,RBBP4,MSH6,PACS1,PAICS,TLN1,EEF1D,ZMYM3,GSTP1,RCC2,MCM7,MAGED2,RRM1,SMARCC1,SERBP1,YBX1,DDX21,ANXA2,ABCF1,NCAM2,PLD3,A…
HPA	gallbladder	HPA:0220000	1.96095e-07	6.70753	7503	566	457	10755	MYO5A,PARP1,GCN1,KIF21B,SND1,HNRNPU,HK1,CTNNA1,UPF1,DICER1,JUP,EIF3A,NASP,ACTN1,VCL,CAD,DDX3X,SEC16A,GOT2,EIF4G1,HNRNPA2B1,EPHB2,AGRN,MTHFD1,EIF3C,EPB41L3,IPO7,EIF4G3,ACSL4,PTBP1,DDX6,CYFIP1,TNPO3,XPO5,NUP210,ATP6V0A1,ATL1,NCBP1,H2AFY2,CLCN6,TOP2A,MSN,VAC14,VDAC1,PHGDH,MSH2,SYMPK,RBBP4,MSH6,PACS1,PAICS,TLN1,EEF1D,ZMYM3,GSTP1,RCC2,MCM7,MAGED2,RRM1,SMARCC1,SERBP1,YBX1,DDX21,ANXA2,ABCF1,NCAM2,PLD3,A…
HPA	skin 1; keratinocytes[鈮ow]	HPA:0460661	2.16716e-07	6.66411	6051	566	387	10755	FLNA,PARP1,GCN1,KIF21B,SND1,HNRNPU,HK1,CTNNA1,UPF1,JUP,EIF3A,NASP,ACTN1,VCL,CAD,DDX3X,SEC16A,GOT2,EIF4G1,HNRNPA2B1,EPHB2,MTHFD1,EIF3C,IPO7,EIF4G3,ACSL4,ANXA6,PTBP1,DDX6,CYFIP1,TNPO3,XPO5,NUP210,ATP6V0A1,ATL1,NCBP1,H2AFY2,CLCN6,TOP2A,MSN,VAC14,VDAC1,PHGDH,MSH2,USP11,SYMPK,RBBP4,MSH6,SLC3A2,PACS1,PAICS,TLN1,EEF1D,ZMYM3,GSTP1,RCC2,MCM7,MAGED2,SMARCC1,SERBP1,YBX1,DDX21,ANXA2,ABCF1,PLD3,ALDH5A1,CACNB1…
HPA	bronchus	HPA:0060000	2.70056e-07	6.56855	7277	566	446	10755	MYO5A,PARP1,GCN1,KIF21B,SND1,HNRNPU,HK1,CTNNA1,UPF1,VIM,DICER1,JUP,EIF3A,NASP,ACTN1,VCL,CAD,DDX3X,SEC16A,GOT2,EIF4G1,HNRNPA2B1,EPHB2,AGRN,MTHFD1,EIF3C,IPO7,EIF4G3,ACSL4,ANXA6,PTBP1,DDX6,CYFIP1,TNPO3,XPO5,NUP210,ATP6V0A1,ATL1,NCBP1,H2AFY2,IGF2BP3,CLCN6,TOP2A,VDAC1,PHGDH,MSH2,USP11,SYMPK,RBBP4,MSH6,PAICS,TLN1,EEF1D,ZMYM3,GSTP1,RCC2,MCM7,MAGED2,SMARCC1,SERBP1,YBX1,DDX21,ANXA2,ABCF1,NCAM2,PLD3,ALDH5A…
HPA	cerebral cortex; glial cells[鈮ow]	HPA:0100121	3.2318e-07	6.49056	4804	566	322	10755	MYO5A,PARP1,GCN1,KIF21B,SND1,HNRNPU,HK1,UPF1,VIM,NASP,ACTN1,DDX3X,GOT2,EIF4G1,HNRNPA2B1,EPHB2,AGRN,MTHFD1,EIF3C,EPB41L3,IPO7,EIF4G3,PTBP1,DDX6,CYFIP1,TNPO3,NUP210,ATP6V0A1,ATL1,NCBP1,H2AFY2,CLCN6,MSN,VDAC1,PHGDH,MSH2,SYMPK,RBBP4,MSH6,PACS1,PAICS,TLN1,RCN1,EEF1D,ZMYM3,GSTP1,RCC2,MAGED2,RRM1,SERBP1,YBX1,ABCF1,PLD3,ALDH5A1,SNAP25,ATP9A,CACNB1,FARSB,NAP1L1,ELAVL3,PRDX1,SLC12A2,NUDC,MCM4,SSB,IRF2BPL,E…
HPA	colon; endothelial cells[鈮ow]	HPA:0130201	3.38492e-07	6.47045	5671	566	367	10755	FLNA,NES,PARP1,GCN1,KIF21B,HNRNPU,HK1,CTNNA1,UPF1,VIM,JUP,EIF3A,ACTN1,VCL,CAD,DDX3X,SEC16A,GOT2,EIF4G1,HNRNPA2B1,EPHB2,AGRN,MTHFD1,EIF3C,EPB41L3,IPO7,EIF4G3,ACSL4,ANXA6,PTBP1,DDX6,CYFIP1,TNPO3,ATP6V0A1,ATL1,NCBP1,H2AFY2,CLCN6,MSN,VAC14,PHGDH,MSH2,USP11,SYMPK,RBBP4,MSH6,PACS1,PAICS,TLN1,RCN1,EEF1D,ZMYM3,GSTP1,MAGED2,SERBP1,YBX1,ANXA2,ABCF1,PLD3,ALDH5A1,ATP9A,NAP1L1,PREPL,SLC12A2,TJP1,SIN3A,PEPD,MC…
HPA	salivary gland; glandular cells[鈮ow]	HPA:0420051	3.96898e-07	6.40132	6744	566	420	10755	MYO5A,PARP1,GCN1,KIF21B,SND1,HNRNPU,HK1,CTNNA1,UPF1,DICER1,JUP,EIF3A,NASP,ACTN1,VCL,CAD,DDX3X,SEC16A,GOT2,EIF4G1,HNRNPA2B1,EPHB2,AGRN,MTHFD1,EIF3C,IPO7,EIF4G3,ACSL4,PTBP1,DDX6,CYFIP1,TNPO3,XPO5,NUP210,ATP6V0A1,NCBP1,H2AFY2,IGF2BP3,CLCN6,MSN,VAC14,VDAC1,PHGDH,MSH2,SYMPK,RBBP4,MSH6,PACS1,PAICS,TLN1,RCN1,EEF1D,ZMYM3,RCC2,MCM7,MAGED2,SERBP1,YBX1,DDX21,ANXA2,ABCF1,PLD3,ALDH5A1,ATP9A,NAP1L1,PREPL,ATP6V…
HPA	salivary gland	HPA:0420000	3.96898e-07	6.40132	6744	566	420	10755	MYO5A,PARP1,GCN1,KIF21B,SND1,HNRNPU,HK1,CTNNA1,UPF1,DICER1,JUP,EIF3A,NASP,ACTN1,VCL,CAD,DDX3X,SEC16A,GOT2,EIF4G1,HNRNPA2B1,EPHB2,AGRN,MTHFD1,EIF3C,IPO7,EIF4G3,ACSL4,PTBP1,DDX6,CYFIP1,TNPO3,XPO5,NUP210,ATP6V0A1,NCBP1,H2AFY2,IGF2BP3,CLCN6,MSN,VAC14,VDAC1,PHGDH,MSH2,SYMPK,RBBP4,MSH6,PACS1,PAICS,TLN1,RCN1,EEF1D,ZMYM3,RCC2,MCM7,MAGED2,SERBP1,YBX1,DDX21,ANXA2,ABCF1,PLD3,ALDH5A1,ATP9A,NAP1L1,PREPL,ATP6V…
HPA	small intestine	HPA:0480000	4.02419e-07	6.39532	7593	566	460	10755	MYO5A,PARP1,GCN1,KIF21B,SND1,HNRNPU,HK1,CTNNA1,UPF1,DICER1,JUP,EIF3A,NASP,ACTN1,VCL,CAD,DDX3X,SEC16A,GOT2,EIF4G1,HNRNPA2B1,EPHB2,AGRN,MTHFD1,EIF3C,EPB41L3,IPO7,EIF4G3,ACSL4,PTBP1,DDX6,CYFIP1,TNPO3,XPO5,NUP210,ATP6V0A1,ATL1,NCBP1,H2AFY2,CLCN6,TOP2A,VAC14,VDAC1,PHGDH,MSH2,SYMPK,RBBP4,MSH6,PACS1,PAICS,TLN1,RCN1,EEF1D,ZMYM3,RCC2,MCM7,MAGED2,RRM1,SMARCC1,SERBP1,YBX1,DDX21,ANXA2,ABCF1,NCAM2,PLD3,ALDH5A…
[truncated: 141 more rows]
