# Supplementary material for: P97/VCP ATPase inhibitors can rescue p97 mutation-linked motor neuron degeneration
Source: Brain Commun. 2022 Jul 6;4(4):fcac176. doi: 10.1093/braincomms/fcac176 (PMC9294923; doi:10.1093/braincomms/fcac176)
Supplement: fcac176_Supplementary_Data [file fcac176_supplementary_data.zip › Supplementary Table 7.xlsx]

## Sheet: 21851_Deseq2_MutvsWT
Table s7. Diﬀerential expression analysis on RNAseq data by DEseq2.
log2FoldChange: log2 (mutant/isoWT)
ensembl_gene_id	external_gene_name	baseMean	log2FoldChange	lfcSE	stat	pvalue	padj
ENSG00000149948	HMGA2	1645.98	2.1	0.0923185	-23.0592	0	0
ENSG00000131914	LIN28A	377.323	3.6	0.160727	-22.4862	0	0
ENSG00000214548	MEG3	2490.18	10.7	0.48493	-22.0247	0	0
ENSG00000188803	SHISA6	221.067	4.7	0.24022	-19.6432	0	0
ENSG00000253305	PCDHGB6	4384.55	-1.2	0.064346	19.063	0	0
ENSG00000081842	PCDHA6	2004.06	-1.4	0.076461	18.9211	0	0
ENSG00000112118	MCM3	866.115	1.8	0.0974964	-18.5701	0	0
ENSG00000134690	CDCA8	297.249	2.7	0.14874	-18.1605	0	0
ENSG00000139219	COL2A1	266.232	3	0.163599	-18.0866	0	0
ENSG00000141837	CACNA1A	1599.14	-1.3	0.069611	17.9708	0	0
ENSG00000159217	IGF2BP1	4268.98	1	0.0558325	-17.8656	0	0
ENSG00000143401	ANP32E	1449.21	1.4	0.0774202	-17.6679	0	0
ENSG00000117318	ID3	395.43	2.3	0.133202	-17.4706	0	0
ENSG00000185736	ADARB2	804.985	-1.6	0.093098	17.3483	0	0
ENSG00000224597	SVIL-AS1	204.383	5.8	0.333997	-17.2427	0	0
ENSG00000073111	MCM2	714.011	2.1	0.120769	-17.0649	0	0
ENSG00000134250	NOTCH2	421.97	2.3	0.134503	-17.0579	0	0
ENSG00000143476	DTL	216.896	3.3	0.192631	-17.0309	0	0
ENSG00000204969	PCDHA2	377.67	2.1	0.126557	-16.7019	0	0
ENSG00000126878	AIF1L	348.173	2.6	0.158795	-16.6459	0	0
ENSG00000164109	MAD2L1	409.81	2.1	0.128351	-16.0923	0	0
ENSG00000076003	MCM6	779.797	1.5	0.0953236	-16.0666	0	0
ENSG00000121904	CSMD2	756.287	9.3	0.583491	-15.9777	0	0
ENSG00000145386	CCNA2	487.831	2.1	0.132415	-15.9669	0	0
ENSG00000140525	FANCI	401.633	2.1	0.134749	-15.9277	0	0
ENSG00000162493	PDPN	227.433	3	0.191332	-15.904	0	0
ENSG00000245680	ZNF585B	150.583	4.8	0.300224	-15.8262	0	0
ENSG00000101115	SALL4	369.429	2.5	0.158808	-15.7538	0	0
ENSG00000166508	MCM7	2557.18	1.3	0.0823124	-15.6891	0	0
ENSG00000144354	CDCA7	265.011	2.6	0.168302	-15.6121	0	0
ENSG00000163629	PTPN13	568.349	1.8	0.116046	-15.4115	0	0
ENSG00000122952	ZWINT	283.792	2.3	0.152218	-15.2727	0	0
ENSG00000196628	TCF4	465.656	1.8	0.121131	-15.1737	0	0
ENSG00000188227	ZNF793	1477.31	1	0.0664175	-15.1566	0	0
ENSG00000206557	TRIM71	516.25	1.9	0.127036	-15.1435	0	0
ENSG00000120094	HOXB1	186.259	2.8	0.184071	-15.1385	0	0
ENSG00000156970	BUB1B	316.213	2.2	0.148841	-15.1139	0	0
ENSG00000146670	CDCA5	290.596	2.4	0.16075	-15.1119	0	0
ENSG00000072571	HMMR	194.535	3	0.199839	-15.0285	0	0
ENSG00000092621	PHGDH	1954.77	1	0.0690935	-14.9249	0	0
ENSG00000198830	HMGN2	3482.51	0.9	0.0576304	-14.8618	0	0
ENSG00000013810	TACC3	665.548	1.8	0.119376	-14.8157	0	0
ENSG00000196411	EPHB4	184.129	3.1	0.208522	-14.8031	0	0
ENSG00000141314	RHBDL3	1630.03	1.4	0.0977246	-14.6801	0	0
ENSG00000166450	PRTG	590.716	1.5	0.100611	-14.6269	0	0
ENSG00000184216	IRAK1	458.367	1.6	0.109393	-14.6205	0	0
ENSG00000204967	PCDHA4	185.98	2.6	0.178086	-14.5598	0	0
ENSG00000074047	GLI2	398.543	1.9	0.130996	-14.5563	0	0
ENSG00000166851	PLK1	427.292	2	0.138395	-14.4303	0	0
ENSG00000010292	NCAPD2	1405.11	1.3	0.0893057	-14.3545	0	0
ENSG00000163808	KIF15	292.425	2.3	0.163595	-14.3063	0	0
ENSG00000173207	CKS1B	234.664	2.3	0.1637	-14.2313	0	0
ENSG00000143320	CRABP2	745.035	1.5	0.104425	-14.1901	0	0
ENSG00000078328	RBFOX1	543.812	-1.7	0.119687	14.1782	0	0
ENSG00000155380	SLC16A1	1105.47	1.1	0.0785561	-14.1335	0	0
ENSG00000011304	PTBP1	2837.62	1	0.0706824	-14.1163	0	0
ENSG00000076382	SPAG5	420.422	1.6	0.113532	-14.0385	0	0
ENSG00000112742	TTK	242.247	2.3	0.167734	-13.9125	0	0
ENSG00000123374	CDK2	193.004	2.4	0.171413	-13.8022	0	0
ENSG00000116990	MYCL	777.451	1.2	0.0846916	-13.7267	0	0
ENSG00000134602	STK26	169.415	2.5	0.184065	-13.7071	0	0
ENSG00000185432	METTL7A	256.957	2.5	0.180087	-13.6789	0	0
ENSG00000060138	YBX3	367.535	1.6	0.11995	-13.6346	0	0
ENSG00000143799	PARP1	6536.51	0.7	0.0489298	-13.6116	0	0
ENSG00000111602	TIMELESS	1090.7	1.2	0.0892875	-13.5836	0	0
ENSG00000152284	TCF7L1	195.547	2.7	0.199544	-13.5683	0	0
ENSG00000179051	RCC2	2974.56	0.7	0.0541186	-13.5598	0	0
ENSG00000012048	BRCA1	166.091	2.7	0.19765	-13.5572	0	0
ENSG00000253846	PCDHGA10	906.18	3.1	0.229106	-13.5331	0	0
ENSG00000196924	FLNA	6561.06	0.8	0.0607661	-13.4544	0	0
ENSG00000117519	CNN3	3300.32	0.8	0.0580369	-13.43	0	0
ENSG00000136960	ENPP2	527.201	1.8	0.133625	-13.3034	0	0
ENSG00000135069	PSAT1	1150.14	1.1	0.0853413	-13.279	0	0
ENSG00000132646	PCNA	1067.67	1.2	0.090815	-13.2583	0	0
ENSG00000171956	FOXB1	172.961	2.8	0.214852	-13.2003	0	0
ENSG00000090776	EFNB1	1562.1	1.1	0.0866128	-13.1784	0	0
ENSG00000188486	H2AFX	1155.4	1.3	0.0990217	-13.0856	0	0
ENSG00000148408	CACNA1B	3907.6	-0.8	0.0576503	13.0787	0	0
ENSG00000087586	AURKA	232.809	2	0.153292	-13.0569	0	0
ENSG00000132780	NASP	4383.8	0.7	0.0517255	-13.048	0	0
ENSG00000121152	NCAPH	219.885	2.2	0.168925	-13.0338	0	0
ENSG00000156395	SORCS3	166.049	6.9	0.532201	-13.0258	0	0
ENSG00000152977	ZIC1	350.1	1.6	0.121904	-12.8963	0	0
ENSG00000184661	CDCA2	154.236	2.8	0.219528	-12.8121	0	0
ENSG00000136108	CKAP2	1166.6	1.1	0.086576	-12.7766	0	0
ENSG00000104738	MCM4	1924.29	0.9	0.0717274	-12.7663	0	0
ENSG00000124795	DEK	2531.43	1	0.0777963	-12.7593	0	0
ENSG00000121454	LHX4	1473.7	-0.8	0.0669583	12.6762	0	0
ENSG00000169604	ANTXR1	765.255	1.2	0.0937788	-12.674	0	0
ENSG00000165891	E2F7	151.041	2.8	0.219181	-12.674	0	0
ENSG00000141510	TP53	803.268	1.3	0.0989814	-12.6669	0	0
ENSG00000137309	HMGA1	7963.73	0.7	0.0569251	-12.6638	0	0
ENSG00000103260	METRN	618.114	1.5	0.119463	-12.6491	0	0
ENSG00000145708	CRHBP	322.206	-1.8	0.141791	12.5697	0	0
ENSG00000157110	RBPMS	227.277	2.1	0.170251	-12.541	0	0
ENSG00000143321	HDGF	4132.01	0.7	0.052393	-12.5271	0	0
ENSG00000135540	NHSL1	611.742	1.5	0.117766	-12.4865	0	0
ENSG00000011426	ANLN	244.57	2.1	0.169459	-12.482	0	0
ENSG00000176890	TYMS	156.034	2.7	0.2126	-12.4814	0	0
ENSG00000164199	ADGRV1	593.658	1.5	0.120103	-12.4748	0	0
ENSG00000144554	FANCD2	236.449	2.3	0.185056	-12.4622	0	0
ENSG00000142627	EPHA2	133.794	2.7	0.216102	-12.4105	0	0
ENSG00000128602	SMO	563.121	1.5	0.120116	-12.4099	0	0
ENSG00000007968	E2F2	126.911	3	0.240871	-12.3479	0	0
ENSG00000182010	RTKN2	166.461	2.3	0.183742	-12.3285	0	0
ENSG00000151834	GABRA2	376.388	-1.7	0.141876	12.2903	0	0
ENSG00000134222	PSRC1	317.332	1.7	0.142143	-12.2645	0	0
ENSG00000165304	MELK	171.698	2.5	0.205943	-12.2499	0	0
ENSG00000128050	PAICS	3019.22	0.8	0.0642286	-12.2161	0	0
ENSG00000103449	SALL1	1037.82	1.2	0.100672	-12.1555	0	0
ENSG00000085840	ORC1	152.319	2.4	0.198321	-12.0938	0	0
ENSG00000174371	EXO1	100.474	3.1	0.253306	-12.062	0	0
ENSG00000114315	HES1	171.685	2.1	0.175861	-12.0305	0	0
ENSG00000165480	SKA3	108.711	2.9	0.24566	-11.9974	0	0
ENSG00000129534	MIS18BP1	211.694	2.2	0.179829	-11.9861	0	0
ENSG00000094804	CDC6	231.363	2.1	0.176688	-11.985	0	0
ENSG00000060982	BCAT1	2155.52	1	0.0838752	-11.9335	0	0
ENSG00000058804	NDC1	770.988	1	0.0804816	-11.922	0	0
ENSG00000154678	PDE1C	996.56	-1.1	0.0933495	11.8595	0	0
ENSG00000029534	ANK1	2297.61	-0.7	0.0591771	11.8463	0	0
ENSG00000188153	COL4A5	123.778	3	0.252019	-11.7968	0	0
ENSG00000079215	SLC1A3	112.835	2.7	0.228124	-11.773	0	0
ENSG00000179456	ZBTB18	773.634	1	0.0878901	-11.7526	0	0
ENSG00000162607	USP1	904.074	1	0.0891057	-11.7475	0	0
ENSG00000099954	CECR2	367.906	1.6	0.134362	-11.7426	0	0
ENSG00000063015	SEZ6	4701.76	-0.6	0.0543239	11.7113	0	0
ENSG00000113368	LMNB1	2591	0.8	0.0675493	-11.6962	0	0
ENSG00000075275	CELSR1	185.961	2	0.175115	-11.6875	0	0
ENSG00000184221	OLIG1	200.555	2.2	0.187456	-11.68	0	0
ENSG00000163507	CIP2A	223.503	1.8	0.151483	-11.6706	0	0
ENSG00000144824	PHLDB2	262.364	1.9	0.160698	-11.648	0	0
ENSG00000159164	SV2A	13682.3	-0.5	0.043332	11.6034	0	0
ENSG00000113916	BCL6	523.515	-1.2	0.104755	11.5781	0	0
ENSG00000144749	LRIG1	478.748	1.4	0.123457	-11.5685	0	0
ENSG00000110092	CCND1	1112.98	2.6	0.22172	-11.5151	0	0
ENSG00000166881	NEMP1	394.115	1.4	0.124816	-11.5085	0	0
ENSG00000130818	ZNF426	550.436	1.2	0.107096	-11.488	0	0
ENSG00000085999	RAD54L	105.594	2.7	0.236119	-11.4016	0	0
ENSG00000154856	APCDD1	290.502	1.7	0.152989	-11.3999	0	0
ENSG00000106341	PPP1R17	248.104	1.7	0.147426	-11.3912	0	0
ENSG00000176014	TUBB6	378.863	1.4	0.126616	-11.3304	0	0
ENSG00000066468	FGFR2	666.522	1.2	0.101774	-11.3108	0	0
ENSG00000163362	INAVA	208.453	1.8	0.158201	-11.2909	0	0
ENSG00000184445	KNTC1	547.952	1.3	0.111678	-11.2724	0	0
ENSG00000112029	FBXO5	262.806	1.6	0.142784	-11.2675	0	0
ENSG00000143842	SOX13	773.912	1	0.0925098	-11.2531	0	0
ENSG00000166483	WEE1	420.263	1.4	0.121833	-11.2308	0	0
ENSG00000116830	TTF2	285.893	1.5	0.130413	-11.1722	0	0
ENSG00000105143	SLC1A6	1819.37	-0.7	0.0595872	11.1635	0	0
ENSG00000156687	UNC5D	1340.32	-0.9	0.0830365	11.1484	0	0
ENSG00000123473	STIL	140.702	2.3	0.206271	-11.0864	0	0
ENSG00000072415	MPP5	632.715	1.2	0.10569	-11.0829	0	0
ENSG00000175928	LRRN1	3203.41	0.8	0.076677	-11.0627	0	0
ENSG00000167670	CHAF1A	477.542	1.4	0.123147	-11.0507	0	0
ENSG00000109255	NMU	833.765	1	0.088099	-11.0226	0	0
ENSG00000147536	GINS4	135.021	2.3	0.212506	-11.0231	0	0
ENSG00000148826	NKX6-2	360.458	-1.7	0.152759	10.9491	0	0
ENSG00000116729	WLS	653.287	1.1	0.1015	-10.9457	0	0
ENSG00000173894	CBX2	1030.48	0.9	0.0816529	-10.9249	0	0
ENSG00000039560	RAI14	1245.44	0.8	0.0695533	-10.9094	0	0
ENSG00000228716	DHFR	578.742	1	0.0957559	-10.872	0	0
ENSG00000132383	RPA1	1181.06	0.8	0.0727745	-10.8629	0	0
ENSG00000086475	SEPHS1	2299.19	0.7	0.0634837	-10.8463	0	0
ENSG00000092853	CLSPN	197.481	1.7	0.158395	-10.8067	0	0
ENSG00000128564	VGF	14135.8	-0.7	0.0617509	10.7517	0	0
ENSG00000197299	BLM	157.083	2.1	0.198805	-10.7241	0	0
ENSG00000100297	MCM5	475.026	2.5	0.237383	-10.724	0	0
ENSG00000137166	FOXP4	1538.09	1	0.0891756	-10.7163	0	0
ENSG00000088325	TPX2	798.878	2.3	0.217653	-10.7144	0	0
ENSG00000126453	BCL2L12	92.31	2.7	0.256437	-10.7117	0	0
ENSG00000173376	NDNF	463.853	1.2	0.112923	-10.7061	0	0
ENSG00000186522	SEPTIN10	353.252	1.3	0.118461	-10.6795	0	0
ENSG00000179546	HTR1D	101.846	2.9	0.270754	-10.6547	0	0
ENSG00000134057	CCNB1	751.677	2.4	0.221286	-10.6408	0	0
ENSG00000198467	TPM2	119.413	2.8	0.266832	-10.6279	0	0
ENSG00000121621	KIF18A	98.2758	2.7	0.255533	-10.6273	0	0
ENSG00000172380	GNG12	248.37	1.6	0.15037	-10.615	0	0
ENSG00000138182	KIF20B	262.163	1.6	0.146643	-10.596	0	0
ENSG00000198554	WDHD1	354.208	1.3	0.123801	-10.559	0	0
ENSG00000077943	ITGA8	531.263	-1.2	0.112665	10.537	0	0
ENSG00000038274	MAT2B	821.627	0.9	0.0878717	-10.5253	0	0
ENSG00000111087	GLI1	93.5586	2.9	0.276999	-10.5194	0	0
ENSG00000144366	GULP1	384.508	1.4	0.135653	-10.484	0	0
ENSG00000060718	COL11A1	222.442	1.8	0.171368	-10.4808	0	0
ENSG00000127418	FGFRL1	159.774	2.2	0.214747	-10.4153	0	0
ENSG00000177426	TGIF1	119.303	2.4	0.228239	-10.369	0	0
ENSG00000197106	SLC6A17	1110.43	-0.9	0.0880061	10.3639	0	0
ENSG00000145423	SFRP2	940.547	2.4	0.228329	-10.3562	0	0
ENSG00000196584	XRCC2	117.767	2.3	0.225351	-10.3349	0	0
ENSG00000136732	GYPC	137.462	2.3	0.22579	-10.3316	0	0
ENSG00000136824	SMC2	519.755	1.1	0.10471	-10.3212	0	0
ENSG00000116711	PLA2G4A	74.7227	3.4	0.327617	-10.2995	0	0
ENSG00000148737	TCF7L2	238.982	1.6	0.156696	-10.2996	0	0
ENSG00000051341	POLQ	81.172	3	0.293295	-10.2825	0	0
ENSG00000117394	SLC2A1	2248.35	0.7	0.0645237	-10.2639	0	0
ENSG00000230910	AL391807.1	1049.48	-0.8	0.0755329	10.2506	0	0
ENSG00000119614	VSX2	1925.78	-0.6	0.0636176	10.1869	0	0
ENSG00000100749	VRK1	349.097	1.2	0.119497	-10.1811	0	0
ENSG00000140451	PIF1	77.8591	3.1	0.305472	-10.1674	0	0
ENSG00000074181	NOTCH3	758.308	2.1	0.204911	-10.1185	0	0
ENSG00000171940	ZNF217	318.297	1.2	0.122276	-10.1023	0	0
ENSG00000163638	ADAMTS9	218.22	1.8	0.17992	-10.0941	0	0
ENSG00000035499	DEPDC1B	215.002	1.5	0.150133	-10.0382	0	0
ENSG00000114346	ECT2	395.995	2.5	0.247523	-10.0369	0	0
ENSG00000138771	SHROOM3	392.228	1.4	0.136563	-10.0335	0	0
ENSG00000113810	SMC4	594.562	2.6	0.260322	-10.0268	0	0
ENSG00000054356	PTPRN	4236.5	-0.5	0.0515957	10.0229	0	0
ENSG00000085276	MECOM	131.515	2	0.197412	-10.0225	0	0
ENSG00000111247	RAD51AP1	118.631	2.3	0.233816	-10.0143	0	0
ENSG00000105281	SLC1A5	296.001	1.3	0.13002	-9.97967	0	0
ENSG00000187772	LIN28B	419.546	1.1	0.112113	-9.97597	0	0
ENSG00000101447	FAM83D	377.286	1.1	0.11415	-9.96412	0	0
ENSG00000164111	ANXA5	991.225	0.8	0.0813251	-9.96175	0	0
ENSG00000081320	STK17B	103.512	2.3	0.23025	-9.96036	0	0
ENSG00000163297	ANTXR2	692.257	0.9	0.0882145	-9.9378	0	0
ENSG00000143815	LBR	2807.17	0.6	0.0584006	-9.92492	0	0
ENSG00000144857	BOC	305.5	2.8	0.278772	-9.9242	0	0
ENSG00000167315	ACAA2	372.675	1.2	0.1215	-9.90052	0	0
ENSG00000006468	ETV1	527.508	1	0.103428	-9.89781	0	0
ENSG00000155760	FZD7	659.33	2.5	0.249067	-9.89354	0	0
ENSG00000123975	CKS2	352.124	1.4	0.139272	-9.89203	0	0
ENSG00000125968	ID1	239.205	1.5	0.147534	-9.8889	0	0
ENSG00000136943	CTSV	70.3728	3.2	0.327892	-9.87857	0	0
ENSG00000248265	AC023794.1	1107.73	1	0.0963166	-9.86618	0	0
ENSG00000162631	NTNG1	2486.57	-0.7	0.074471	9.85479	0	0
ENSG00000175643	RMI2	95.5552	2.6	0.26562	-9.81327	0	0
ENSG00000071539	TRIP13	171.063	1.6	0.161407	-9.80711	0	0
ENSG00000101003	GINS1	388.012	1.3	0.132061	-9.79919	0	0
ENSG00000173548	SNX33	110.141	2.2	0.224266	-9.79614	0	0
ENSG00000142798	HSPG2	116.894	2	0.206521	-9.78934	0	0
ENSG00000168385	SEPTIN2	4814.14	0.7	0.0665448	-9.77952	0	0
ENSG00000092847	AGO1	3754.15	0.5	0.0555416	-9.73366	0	0
ENSG00000153046	CDYL	606.76	1.1	0.113258	-9.73269	0	0
ENSG00000213186	TRIM59	118.914	2.3	0.233382	-9.72935	0	0
ENSG00000112312	GMNN	271.745	1.4	0.140299	-9.72766	0	0
ENSG00000265972	TXNIP	1616.28	0.9	0.0888744	-9.72577	0	0
ENSG00000112531	QKI	6253.17	0.5	0.0473509	-9.71196	0	0
ENSG00000111206	FOXM1	304.786	2.9	0.295961	-9.7102	0	0
ENSG00000155363	MOV10	139.612	1.8	0.186372	-9.7059	0	0
ENSG00000158402	CDC25C	79.1096	2.7	0.275677	-9.65861	0	0
ENSG00000156802	ATAD2	387.421	2.6	0.26516	-9.65691	0	0
ENSG00000153044	CENPH	172.142	1.7	0.177748	-9.62482	0	0
ENSG00000159176	CSRP1	571.424	-1	0.107497	9.61343	0	0
ENSG00000261308	FIGNL2	371.469	1.1	0.113247	-9.5942	0	0
ENSG00000138778	CENPE	406.059	1.3	0.131735	-9.59058	0	0
ENSG00000164032	H2AFZ	2563.5	0.7	0.0721691	-9.57927	0	0
ENSG00000187135	VSTM2B	1189.65	-0.7	0.0731127	9.574	0	0
ENSG00000149554	CHEK1	337.459	1.2	0.121995	-9.56742	0	0
ENSG00000139618	BRCA2	80.5394	2.5	0.261265	-9.54646	0	0
ENSG00000139352	ASCL1	113.391	2.4	0.250067	-9.54234	0	0
ENSG00000124782	RREB1	86.0093	2.6	0.268264	-9.54011	0	0
ENSG00000183117	CSMD1	1237.85	-0.7	0.0704728	9.51639	0	0
ENSG00000135116	HRK	628.512	-0.9	0.0976546	9.503	0	0
ENSG00000084093	REST	225.528	1.4	0.14845	-9.49164	0	0
ENSG00000168036	CTNNB1	7666.19	0.6	0.0625665	-9.48513	0	0
ENSG00000120802	TMPO	3201.49	0.6	0.0683313	-9.48223	0	0
ENSG00000167513	CDT1	188.928	1.8	0.189068	-9.47905	0	0
ENSG00000115825	PRKD3	411.894	1	0.109965	-9.4783	0	0
ENSG00000173473	SMARCC1	4797.56	0.5	0.0508456	-9.46614	0	0
ENSG00000145703	IQGAP2	127.353	2	0.210545	-9.45191	0	0
ENSG00000139445	FOXN4	69.4842	2.9	0.310545	-9.41191	0	0
ENSG00000198604	BAZ1A	668.139	0.8	0.0862356	-9.39713	0	0
ENSG00000187122	SLIT1	8451.03	-0.4	0.0468641	9.3889	0	0
ENSG00000077782	FGFR1	3237.42	0.6	0.0625789	-9.38817	0	0
ENSG00000069275	NUCKS1	12345	0.4	0.0449623	-9.38151	0	0
ENSG00000197256	KANK2	112.363	1.9	0.205182	-9.3793	0	0
ENSG00000004455	AK2	1111.85	0.7	0.0707207	-9.37619	0	0
ENSG00000118298	CA14	417.005	1	0.106074	-9.37084	0	0
ENSG00000062822	POLD1	352.23	1.2	0.126417	-9.35867	0	0
ENSG00000141401	IMPA2	87.7685	2.4	0.254966	-9.33142	0	0
ENSG00000174021	GNG5	80.2534	2.4	0.259359	-9.3272	0	0
ENSG00000145604	SKP2	555.372	1	0.104072	-9.32703	0	0
ENSG00000164611	PTTG1	398.773	2.9	0.3059	-9.31898	0	0
ENSG00000181163	NPM1	9622.07	0.5	0.0515376	-9.31693	0	0
ENSG00000166949	SMAD3	321.722	1.3	0.139596	-9.31445	0	0
ENSG00000170419	VSTM2A	2352.11	-0.7	0.0707062	9.30884	0	0
ENSG00000019505	SYT13	11088.6	-0.5	0.0571579	9.3018	0	0
ENSG00000136938	ANP32B	1878.41	0.7	0.0757796	-9.29677	0	0
ENSG00000150893	FREM2	115.165	2.2	0.237134	-9.28157	0	0
ENSG00000163655	GMPS	1776.2	0.6	0.0638147	-9.27951	0	0
ENSG00000117154	IGSF21	908.745	-0.8	0.084469	9.26045	0	0
ENSG00000171320	ESCO2	58.1023	3.2	0.344944	-9.25846	0	0
ENSG00000189266	PNRC2	1407.25	0.6	0.0664799	-9.20943	0	0
ENSG00000142731	PLK4	208.962	1.4	0.155663	-9.20744	0	0
ENSG00000215218	UBE2QL1	3429.73	-0.5	0.0505528	9.18244	0	0
ENSG00000163535	SGO2	209.842	1.5	0.166199	-9.17106	0	0
ENSG00000099901	RANBP1	2557.03	0.5	0.0572983	-9.14444	0	0
ENSG00000136997	MYC	1384.39	-0.6	0.0659733	9.11688	0	0
ENSG00000186638	KIF24	108.624	2.1	0.231624	-9.11609	0	0
ENSG00000105855	ITGB8	525.839	1.1	0.116918	-9.11064	0	0
ENSG00000163346	PBXIP1	146.754	1.6	0.179927	-9.09617	0	0
ENSG00000117592	PRDX6	1719.18	0.6	0.0698767	-9.07696	0	0
ENSG00000124126	PREX1	473.277	2.2	0.238214	-9.0686	0	0
ENSG00000160447	PKN3	85.7858	2.4	0.26963	-9.06373	0	0
ENSG00000114353	GNAI2	2306.75	0.8	0.084769	-9.06279	0	0
ENSG00000064042	LIMCH1	4935.01	0.5	0.0598114	-9.04236	0	0
ENSG00000132688	NES	3918.42	2.3	0.258105	-9.03138	0	0
ENSG00000141756	FKBP10	432.711	2.3	0.257553	-9.01367	0	0
ENSG00000091651	ORC6	199.275	1.5	0.172125	-9.00461	0	0
ENSG00000169504	CLIC4	2624.52	0.5	0.0572532	-9.00328	0	0
ENSG00000122254	HS3ST2	858.942	-0.8	0.0885881	9.00288	0	0
ENSG00000106462	EZH2	1140.48	0.8	0.0839061	-8.99511	0	0
ENSG00000112559	MDFI	179.803	1.6	0.17695	-8.98956	0	0
ENSG00000185920	PTCH1	2450.35	0.7	0.0727894	-8.98076	0	0
ENSG00000160298	C21orf58	186.042	1.4	0.161234	-8.95625	0	0
ENSG00000119326	CTNNAL1	301.576	1.1	0.124691	-8.95505	0	0
ENSG00000140534	TICRR	166.003	1.7	0.187341	-8.93368	0	0
ENSG00000105722	ERF	353.818	1.2	0.136395	-8.92027	0	0
ENSG00000137807	KIF23	231.255	2.8	0.313313	-8.9091	0	0
ENSG00000102699	PARP4	332.127	1.1	0.122283	-8.90814	0	0
ENSG00000172340	SUCLG2	72.0236	2.4	0.272872	-8.89705	0	0
ENSG00000101384	JAG1	617.781	1.1	0.121063	-8.89496	0	0
ENSG00000069702	TGFBR3	85.3282	2.1	0.23989	-8.8922	0	0
ENSG00000091664	SLC17A6	135.068	-1.7	0.195338	8.89108	0	0
ENSG00000106624	AEBP1	184.587	1.5	0.174109	-8.88813	0	0
ENSG00000185591	SP1	1090.76	0.6	0.071186	-8.87827	0	0
ENSG00000147257	GPC3	342.485	2.7	0.302307	-8.86965	0	0
ENSG00000011677	GABRA3	4651.16	-0.7	0.0803657	8.86506	0	0
ENSG00000178343	SHISA3	90.6481	2.3	0.257122	-8.85718	0	0
ENSG00000138448	ITGAV	640.414	0.8	0.0941629	-8.8553	0	0
ENSG00000138829	FBN2	1474.08	2.2	0.250406	-8.8413	0	0
ENSG00000181790	ADGRB1	2567.84	-0.7	0.0841842	8.838	0	0
ENSG00000154188	ANGPT1	381.454	1.1	0.124488	-8.83261	0	0
ENSG00000110492	MDK	3562.99	1.8	0.203237	-8.82862	0	0
ENSG00000108424	KPNB1	6630.74	0.4	0.0473632	-8.81653	0	0
ENSG00000101542	CDH20	1115.3	-0.8	0.0870972	8.79592	0	0
ENSG00000151718	WWC2	329.951	1.1	0.123958	-8.78396	0	0
ENSG00000184261	KCNK12	940.475	-0.7	0.0784606	8.78362	0	0
ENSG00000118946	PCDH17	4280.34	-0.5	0.0578878	8.7816	0	0
ENSG00000105486	LIG1	735.369	0.7	0.0815693	-8.76949	0	0
ENSG00000046889	PREX2	300.707	1.2	0.142693	-8.75724	0	0
ENSG00000096060	FKBP5	255.769	1.2	0.140355	-8.75187	0	0
ENSG00000077942	FBLN1	962.065	0.8	0.0966047	-8.75146	0	0
ENSG00000153820	SPHKAP	320.773	-1.3	0.151521	8.73991	0	0
ENSG00000006634	DBF4	351.474	1	0.115561	-8.73303	0	0
ENSG00000178445	GLDC	818.507	0.8	0.0878065	-8.72713	0	0
ENSG00000066279	ASPM	654.093	2.7	0.30735	-8.71478	0	0
ENSG00000139921	TMX1	798.468	0.8	0.0957065	-8.70071	0	0
ENSG00000138376	BARD1	154.469	1.5	0.173002	-8.68845	0	0
ENSG00000213853	EMP2	72.3215	2.5	0.283786	-8.66696	0	0
ENSG00000128567	PODXL	1691.75	1.6	0.185334	-8.64432	0	0
ENSG00000129990	SYT5	2753.13	-0.5	0.0570591	8.63781	0	0
ENSG00000171316	CHD7	3484.61	0.5	0.0560543	-8.61324	0	0
ENSG00000121068	TBX2	88.7622	2.6	0.300818	-8.61296	0	0
ENSG00000177084	POLE	1357.62	0.7	0.0776193	-8.60958	0	0
ENSG00000148204	CRB2	622.083	2.7	0.318532	-8.60553	0	0
ENSG00000071564	TCF3	2500.84	0.6	0.0667175	-8.59654	0	0
ENSG00000166619	BLCAP	11673.2	-0.4	0.0455144	8.59278	0	0
ENSG00000173404	INSM1	376.967	1.3	0.156447	-8.5908	0	0
ENSG00000240184	PCDHGC3	187	1.4	0.162277	-8.5757	0	0
ENSG00000164099	PRSS12	418.992	-1.1	0.130073	8.56822	0	0
ENSG00000183580	FBXL7	359.874	1	0.12052	-8.56723	0	0
ENSG00000245526	LINC00461	394.776	1.3	0.148825	-8.56352	0	0
ENSG00000075702	WDR62	163.15	1.4	0.167054	-8.56286	0	0
ENSG00000125885	MCM8	397.734	1	0.112359	-8.55756	0	0
ENSG00000053438	NNAT	208.264	1.6	0.190412	-8.55409	0	0
ENSG00000105202	FBL	1085.69	0.7	0.0778292	-8.54381	0	0
ENSG00000163430	FSTL1	504.62	2	0.230808	-8.53832	0	0
ENSG00000170779	CDCA4	237.709	1.3	0.149851	-8.53277	0	0
ENSG00000135298	ADGRB3	2582.66	-0.6	0.0670652	8.51936	0	0
ENSG00000180198	RCC1	591.082	0.8	0.0918943	-8.51537	0	0
ENSG00000092470	WDR76	148.282	1.5	0.177205	-8.50617	0	0
ENSG00000103489	XYLT1	1606.14	-0.6	0.0707833	8.49383	0	0
ENSG00000136014	USP44	237.23	1.3	0.157398	-8.49045	0	0
ENSG00000143870	PDIA6	1780.31	0.5	0.0604137	-8.48645	0	0
ENSG00000076770	MBNL3	45.7811	3.2	0.374679	-8.48689	0	0
ENSG00000129195	PIMREG	255.568	2.9	0.340697	-8.48632	0	0
ENSG00000139364	TMEM132B	1294.06	0.8	0.0938204	-8.48008	0	0
ENSG00000134595	SOX3	470.951	2.8	0.329531	-8.47872	0	0
ENSG00000007372	PAX6	457.482	1.1	0.13576	-8.46731	0	0
ENSG00000136518	ACTL6A	922.517	0.7	0.0784833	-8.45689	0	0
ENSG00000162551	ALPL	153.468	1.6	0.187294	-8.44738	0	0
ENSG00000079616	KIF22	895.299	0.7	0.0864104	-8.44043	0	0
ENSG00000101327	PDYN	124.259	-2	0.233129	8.41214	0	0
ENSG00000169714	CNBP	2852.01	0.5	0.0623127	-8.40988	0	0
ENSG00000106538	RARRES2	58.0548	3	0.353289	-8.40913	0	0
ENSG00000175215	CTDSP2	1434.85	0.7	0.085458	-8.40271	0	0
ENSG00000145675	PIK3R1	3924.49	-0.5	0.0596965	8.39537	0	0
ENSG00000166451	CENPN	114.505	1.9	0.224685	-8.37491	0	0
ENSG00000152558	TMEM123	865.746	2.4	0.287961	-8.36852	0	0
ENSG00000116237	ICMT	1893.07	0.5	0.0653295	-8.3657	0	0
ENSG00000105699	LSR	165.642	1.7	0.206502	-8.36098	0	0
ENSG00000026025	VIM	2911.48	1.4	0.161876	-8.35869	0	0
ENSG00000152104	PTPN14	68.9584	2.4	0.284735	-8.34846	0	0
ENSG00000180787	ZFP3	70.6807	2.3	0.274938	-8.34759	0	0
ENSG00000092199	HNRNPC	12911.2	0.4	0.0470598	-8.34547	0	0
ENSG00000113328	CCNG1	2206.8	0.5	0.065248	-8.34359	0	0
ENSG00000116833	NR5A2	168.802	-1.7	0.205231	8.33739	0	0
ENSG00000221923	ZNF880	258.465	1.1	0.127046	-8.32024	0	0
ENSG00000049323	LTBP1	178.756	1.3	0.161287	-8.31853	0	0
ENSG00000102003	SYP	12096.4	-0.4	0.0442991	8.31593	0	0
ENSG00000197977	ELOVL2	627.138	0.8	0.0984495	-8.31271	0	0
ENSG00000135446	CDK4	692.241	0.8	0.0944866	-8.30955	0	0
ENSG00000137936	BCAR3	423.385	0.9	0.110381	-8.30565	0	0
ENSG00000106153	CHCHD2	3682.57	0.4	0.0541435	-8.2962	0	0
ENSG00000154146	NRGN	280.011	1.4	0.171452	-8.29184	0	0
ENSG00000123307	NEUROD4	170.832	1.6	0.19427	-8.29029	0	0
ENSG00000142864	SERBP1	7330.96	0.4	0.0451006	-8.28923	0	0
ENSG00000182240	BACE2	49.738	3	0.360502	-8.28697	0	0
ENSG00000166803	PCLAF	64.5748	2.4	0.289806	-8.28442	0	0
ENSG00000183662	TAFA1	295.959	-1.1	0.134804	8.27884	0	0
ENSG00000167747	C19orf48	475.499	0.9	0.10741	-8.27112	0	0
ENSG00000271474	AC106881.1	378.439	1	0.115842	-8.26423	0	0
ENSG00000183684	ALYREF	1250.44	0.7	0.0829483	-8.25187	0	0
ENSG00000187498	COL4A1	480.708	1	0.116072	-8.24675	0	0
ENSG00000128595	CALU	1971.42	0.5	0.0633985	-8.23361	0	0
ENSG00000087077	TRIP6	116.593	2	0.237341	-8.22855	0	0
ENSG00000125398	SOX9	780.049	1.9	0.2363	-8.22068	0	0
ENSG00000137831	UACA	97.0103	1.9	0.232432	-8.21374	0	0
ENSG00000112232	KHDRBS2	455.832	-0.8	0.0998221	8.19557	0	0
ENSG00000170091	NSG2	23509.6	-0.4	0.0463356	8.19032	0	0
ENSG00000149257	SERPINH1	645.211	2	0.250125	-8.16217	0	0
ENSG00000180447	GAS1	161.02	1.5	0.178804	-8.15911	0	0
ENSG00000143621	ILF2	5979.31	0.4	0.0474604	-8.15237	0	0
ENSG00000146918	NCAPG2	340.295	1	0.127762	-8.14769	0	0
ENSG00000168843	FSTL5	910.985	-0.8	0.094069	8.14327	0	0
ENSG00000172572	PDE3A	276.284	1	0.123054	-8.14233	0	0
ENSG00000140350	ANP32A	3734.17	0.4	0.0545909	-8.14201	0	0
ENSG00000178403	NEUROG2	163.286	1.5	0.179023	-8.12629	0	0
ENSG00000148180	GSN	299.454	1.2	0.147548	-8.12501	0	0
ENSG00000113448	PDE4D	1881.47	-0.5	0.0649677	8.11865	0	0
ENSG00000068078	FGFR3	398.152	2.6	0.32685	-8.09881	0	0
ENSG00000149503	INCENP	676.088	0.8	0.0940827	-8.09007	0	0
ENSG00000165490	DDIAS	70.9274	2.1	0.262044	-8.06663	0	0
ENSG00000154975	CA10	193.841	-3.2	0.403054	8.05957	0	0
ENSG00000018408	WWTR1	133.865	2	0.246661	-8.05096	0	0
ENSG00000179542	SLITRK4	780.352	-0.8	0.100124	8.04758	0	0
ENSG00000205279	CTXN3	292.962	1.2	0.154855	-8.03834	0	0
ENSG00000136982	DSCC1	86.7394	1.9	0.231914	-8.02806	0	0
ENSG00000091436	MAP3K20	115.328	1.7	0.210321	-8.02501	0	0
ENSG00000116852	KIF21B	22942	-0.3	0.042613	8.02443	0	0
ENSG00000158710	TAGLN2	211.315	1.1	0.141017	-8.02035	0	0
ENSG00000119969	HELLS	393.249	1	0.123102	-8.01893	0	0
ENSG00000114805	PLCH1	541.883	0.8	0.0985373	-8.01722	0	0
ENSG00000173848	NET1	525.508	0.8	0.103926	-8.01594	0	0
ENSG00000144579	CTDSP1	135.928	1.6	0.199956	-8.01332	0	0
ENSG00000169813	HNRNPF	1747.86	0.5	0.0646952	-8.01217	0	0
ENSG00000081479	LRP2	126.424	1.7	0.208979	-8.0053	0	0
ENSG00000136231	IGF2BP3	1110.97	0.6	0.0728144	-8.00432	0	0
ENSG00000185697	MYBL1	71.1451	2.2	0.273614	-7.99225	0	0
ENSG00000146592	CREB5	620.395	-0.7	0.0890225	7.98691	0	0
ENSG00000074800	ENO1	13479.5	0.4	0.046666	-7.98309	0	0
ENSG00000101868	POLA1	364.068	1	0.119048	-7.98325	0	0
ENSG00000186193	SAPCD2	207.328	1.3	0.158466	-7.9721	0	0
ENSG00000129810	SGO1	48.712	2.6	0.33158	-7.95611	0	0
ENSG00000109674	NEIL3	53.8242	2.7	0.337145	-7.95497	0	0
ENSG00000168496	FEN1	753.344	0.7	0.0888474	-7.94317	0	0
ENSG00000009694	TENM1	1640.87	-0.7	0.0853581	7.93626	0	0
ENSG00000164651	SP8	421.342	1	0.126457	-7.92665	0	0
ENSG00000072071	ADGRL1	10331.4	-0.4	0.0461911	7.91326	0	0
ENSG00000008311	AASS	268.579	1.1	0.146006	-7.8682	0	0
ENSG00000100526	CDKN3	88.4143	1.8	0.235272	-7.85732	0	0
ENSG00000169105	CHST14	106.413	1.8	0.227179	-7.85534	0	0
ENSG00000151388	ADAMTS12	137.24	1.7	0.213546	-7.85324	0	0
ENSG00000159228	CBR1	55.8605	6.8	0.863014	-7.85	0	0
ENSG00000187109	NAP1L1	8250.14	0.4	0.052995	-7.83917	0	0
ENSG00000068489	PRR11	421.025	0.9	0.115269	-7.83527	0	0
ENSG00000182168	UNC5C	2237.15	0.6	0.079312	-7.83212	0	0
ENSG00000181690	PLAG1	87.5504	1.8	0.234067	-7.82296	0	0
ENSG00000141682	PMAIP1	82.0295	2.1	0.263595	-7.81924	0	0
ENSG00000152818	UTRN	1100.85	0.8	0.0978288	-7.79173	0	0
ENSG00000143013	LMO4	1640.88	0.5	0.0683279	-7.79116	0	0
ENSG00000105939	ZC3HAV1	158.041	1.4	0.181744	-7.77575	0	0
ENSG00000139679	LPAR6	42.863	3	0.388157	-7.76855	0	0
ENSG00000117707	PROX1	410.502	0.8	0.109368	-7.76251	0	0
ENSG00000149782	PLCB3	241.78	1.2	0.151469	-7.76059	0	0
ENSG00000149131	SERPING1	272.143	1.1	0.140734	-7.74787	0	0
ENSG00000174498	IGDCC3	2036.25	0.6	0.0750926	-7.74723	0	0
ENSG00000173482	PTPRM	2050.14	-0.5	0.0594669	7.7399	0	0
ENSG00000239887	C1orf226	219.78	1.1	0.142447	-7.72393	0	0
ENSG00000115457	IGFBP2	2745.3	0.6	0.0750704	-7.71775	0	0
ENSG00000123219	CENPK	109.719	1.6	0.201929	-7.71574	0	0
ENSG00000177602	HASPIN	43.7409	2.8	0.360272	-7.7138	0	0
ENSG00000111328	CDK2AP1	1179.21	0.6	0.0778489	-7.70658	0	0
ENSG00000168077	SCARA3	173.282	1.2	0.159133	-7.70515	0	0
ENSG00000183765	CHEK2	94.6184	1.6	0.211804	-7.70294	0	0
ENSG00000134871	COL4A2	2638.2	0.5	0.0611183	-7.69136	0	0
ENSG00000136859	ANGPTL2	51.2906	2.7	0.349659	-7.68026	0	0
ENSG00000115738	ID2	727.547	0.6	0.0817196	-7.67631	0	0
ENSG00000103034	NDRG4	11007.3	-0.4	0.0458155	7.67462	0	0
ENSG00000139946	PELI2	502.117	0.9	0.119931	-7.66925	0	0
ENSG00000155052	CNTNAP5	404.261	-0.9	0.117365	7.6649	0	0
ENSG00000138160	KIF11	397.644	2.8	0.369133	-7.6617	0	0
ENSG00000092096	SLC22A17	5577.32	-0.4	0.0573523	7.6575	0	0
ENSG00000182957	SPATA13	427.288	0.9	0.117157	-7.64611	0	0
ENSG00000106003	LFNG	57.1449	2.5	0.322387	-7.64481	0	0
ENSG00000107731	UNC5B	324.395	0.9	0.116282	-7.63997	0	0
ENSG00000070882	OSBPL3	155.82	1.4	0.178246	-7.63594	0	0
ENSG00000116062	MSH6	2184.51	0.5	0.061055	-7.63418	0	0
ENSG00000183853	KIRREL1	1865.17	0.6	0.0798178	-7.62935	0	0
ENSG00000163661	PTX3	132.523	1.5	0.202023	-7.62954	0	0
ENSG00000135862	LAMC1	1034.97	0.6	0.0785908	-7.62809	0	0
ENSG00000163041	H3F3A	6432.21	0.4	0.0460543	-7.61533	0	0
ENSG00000131724	IL13RA1	119.679	1.6	0.209097	-7.60984	0	0
ENSG00000139734	DIAPH3	41.1621	2.9	0.380176	-7.60608	0	0
ENSG00000204965	PCDHA5	46.9642	2.7	0.356249	-7.60216	0	0
ENSG00000122786	CALD1	502.56	0.8	0.105878	-7.60072	0	0
ENSG00000183166	CALN1	829.858	-0.7	0.0899364	7.60021	0	0
ENSG00000182481	KPNA2	7650.22	0.4	0.0504445	-7.58722	0	0
ENSG00000137713	PPP2R1B	664.904	0.7	0.0861301	-7.58285	0	0
ENSG00000166897	ELFN2	2491.41	-0.5	0.0618189	7.58065	0	0
ENSG00000182912	TSPEAR-AS2	78.1013	-1.8	0.237188	7.57542	0	0
ENSG00000143514	TP53BP2	973.442	0.6	0.0771522	-7.57277	0	0
ENSG00000102158	MAGT1	305.227	0.9	0.124909	-7.56609	0	0
ENSG00000148229	POLE3	1237.37	0.5	0.0683816	-7.55187	0	0
ENSG00000276043	UHRF1	363.121	2.8	0.371802	-7.55013	0	0
ENSG00000187079	TEAD1	1210.61	0.6	0.0827299	-7.54448	0	0
ENSG00000105137	SYDE1	56.6019	2.3	0.30355	-7.54296	0	0
ENSG00000117399	CDC20	509.998	3.1	0.405548	-7.52924	0	0
ENSG00000112852	PCDHB2	2594.19	-0.4	0.0547544	7.499	0	0
ENSG00000180592	SKIDA1	511.842	0.8	0.11148	-7.49234	0	0
ENSG00000198794	SCAMP5	7508.34	-0.4	0.0469069	7.47204	0	0
ENSG00000117450	PRDX1	2236.29	0.4	0.0582011	-7.4688	0	0
ENSG00000100503	NIN	1638.38	0.5	0.0722418	-7.46829	0	0
ENSG00000140090	SLC24A4	319.264	-0.9	0.126465	7.4652	0	0
ENSG00000169330	MINAR1	1590.22	-0.6	0.0844963	7.45887	0	0
ENSG00000166831	RBPMS2	108.777	1.5	0.202217	-7.45839	0	0
ENSG00000114126	TFDP2	1360.15	0.7	0.0877287	-7.44979	0	0
ENSG00000169871	TRIM56	48.2797	2.5	0.34115	-7.4448	0	0
ENSG00000016082	ISL1	1603.86	0.6	0.0858778	-7.44	0	0
ENSG00000144229	THSD7B	319.45	-0.9	0.12473	7.43258	0	0
ENSG00000145555	MYO10	778.561	2.3	0.302989	-7.4322	0	0
ENSG00000141433	ADCYAP1	109.137	-1.6	0.221183	7.42586	0	0
ENSG00000115363	EVA1A	62.7531	2.4	0.324938	-7.41076	0	0
ENSG00000007062	PROM1	487.591	2.3	0.314622	-7.4105	0	0
ENSG00000135486	HNRNPA1	16935.5	0.4	0.0547041	-7.40199	0	0
ENSG00000129680	MAP7D3	88.1571	1.7	0.225985	-7.39624	0	0
ENSG00000091317	CMTM6	392.691	0.8	0.111756	-7.39554	0	0
ENSG00000184486	POU3F2	1937.57	0.5	0.066423	-7.37848	0	0
ENSG00000145864	GABRB2	646.498	0.7	0.0960419	-7.3752	0	0
ENSG00000175040	CHST2	1275.16	0.6	0.0868126	-7.37237	0	0
ENSG00000253729	PRKDC	6478.02	0.5	0.0620864	-7.36899	0	0
ENSG00000134363	FST	122.927	1.5	0.198999	-7.36496	0	0
ENSG00000104327	CALB1	288.597	-1.3	0.170186	7.36036	0	0
ENSG00000139263	LRIG3	37.092	3.1	0.421429	-7.35611	0	0
ENSG00000105655	ISYNA1	2378.2	0.5	0.0650044	-7.35363	0	0
ENSG00000137573	SULF1	681.606	1.7	0.231669	-7.35271	0	0
ENSG00000064651	SLC12A2	1613.14	0.6	0.0804991	-7.35162	0	0
ENSG00000215612	HMX1	153.437	1.5	0.198876	-7.34592	0	0
ENSG00000143228	NUF2	181.812	3	0.406592	-7.33905	0	0
ENSG00000188848	BEND4	282.049	0.9	0.128948	-7.33789	0	0
ENSG00000167555	ZNF528	415.276	0.9	0.118334	-7.32701	0	0
ENSG00000137693	YAP1	448.986	2.9	0.39422	-7.32319	0	0
ENSG00000140262	TCF12	1615.28	0.5	0.069081	-7.31165	0	0
ENSG00000033627	ATP6V0A1	11549.8	-0.4	0.0484564	7.30906	0	0
ENSG00000176105	YES1	437.599	0.8	0.112867	-7.30871	0	0
ENSG00000070214	SLC44A1	669.542	0.7	0.091264	-7.3051	0	0
ENSG00000119333	WDR34	671.521	0.7	0.101321	-7.29942	0	0
ENSG00000130520	LSM4	1837.39	0.4	0.0614059	-7.29761	0	0
ENSG00000114439	BBX	764.919	0.7	0.0916517	-7.29642	0	0
ENSG00000149972	CNTN5	1269.26	-0.5	0.0660153	7.2934	0	0
ENSG00000184905	TCEAL2	1563.76	-0.6	0.0755558	7.29111	0	0
ENSG00000049247	UTS2	549.155	-1.8	0.241736	7.27445	0	0
ENSG00000176485	PLAAT3	129.509	1.6	0.215405	-7.26697	0	0
ENSG00000118160	SLC8A2	4272.16	-0.4	0.05907	7.24577	0	0
ENSG00000145741	BTF3	5361.03	0.4	0.0488143	-7.24545	0	0
ENSG00000108406	DHX40	1380.15	0.5	0.0665989	-7.23783	0	0
ENSG00000111665	CDCA3	230.45	1	0.13905	-7.22045	0	0
ENSG00000090889	KIF4A	363.6	2.8	0.385239	-7.21236	0	0
ENSG00000130477	UNC13A	6678.81	-0.4	0.0536121	7.21141	0	0
ENSG00000157240	FZD1	238.913	1.1	0.151908	-7.20476	0	0
ENSG00000168875	SOX14	961.119	-0.6	0.08505	7.19846	0	0
ENSG00000153404	PLEKHG4B	243.848	1.2	0.16576	-7.19837	0	0
ENSG00000165804	ZNF219	1111.02	0.6	0.0772148	-7.19516	0	0
ENSG00000138668	HNRNPD	7561.82	0.4	0.0581659	-7.19383	0	0
ENSG00000166265	CYYR1	171.494	1.2	0.162123	-7.18694	0	0
ENSG00000180616	SSTR2	579.662	-0.8	0.106064	7.1824	0	0
ENSG00000137804	NUSAP1	44.2576	2.8	0.390002	-7.17256	0	0
ENSG00000168476	REEP4	99.3785	1.5	0.209209	-7.17061	0	0
ENSG00000171848	RRM2	253.379	3.1	0.436494	-7.16747	0	0
ENSG00000169515	CCDC8	141.595	1.5	0.209078	-7.15738	0	0
ENSG00000121570	DPPA4	820.317	2.9	0.400277	-7.14808	0	0
ENSG00000185052	SLC24A3	5374.53	-0.4	0.0527354	7.145	0	0
ENSG00000007174	DNAH9	28.8901	4.8	0.669811	-7.1433	0	0
ENSG00000177674	AGTRAP	104.687	1.5	0.203753	-7.14219	0	0
ENSG00000149636	DSN1	86.595	1.6	0.224899	-7.14148	0	0
ENSG00000128708	HAT1	508.595	0.7	0.0999083	-7.13593	0	0
ENSG00000164330	EBF1	584.851	0.9	0.127788	-7.13223	0	0
ENSG00000175063	UBE2C	325.336	2.9	0.410165	-7.12009	0	0
ENSG00000122584	NXPH1	1094.97	-0.7	0.0956644	7.11915	0	0
ENSG00000124785	NRN1	429.726	-0.9	0.130351	7.11722	0	0
ENSG00000133119	RFC3	430.393	0.8	0.115156	-7.10733	0	0
ENSG00000169554	ZEB2	627.026	1.6	0.229079	-7.10495	0	0
ENSG00000138722	MMRN1	32.6139	3.2	0.450593	-7.10459	0	0
ENSG00000144476	ACKR3	397.329	2.4	0.343982	-7.10209	0	0
ENSG00000021826	CPS1	264.895	1.3	0.180571	-7.09771	0	0
ENSG00000157456	CCNB2	279.923	3	0.419537	-7.09447	0	0
ENSG00000105696	TMEM59L	5695.31	-0.4	0.0525623	7.0926	0	0
ENSG00000065243	PKN2	1068.82	0.5	0.0735168	-7.08792	0	0
ENSG00000170312	CDK1	301.707	3	0.421763	-7.08785	0	0
ENSG00000024526	DEPDC1	121.872	3.3	0.467634	-7.08333	0	0
ENSG00000115758	ODC1	10404.7	0.4	0.0503616	-7.08017	0	0
ENSG00000082781	ITGB5	238.957	2.5	0.349353	-7.08	0	0
ENSG00000167971	CASKIN1	2585.15	-0.4	0.0588642	7.07507	0	0
ENSG00000172845	SP3	1969.72	0.5	0.0652705	-7.074	0	0
ENSG00000115183	TANC1	574.709	2.4	0.338733	-7.07282	0	0
ENSG00000023697	DERA	116.821	1.4	0.203021	-7.0717	0	0
ENSG00000175183	CSRP2	2643.48	-0.5	0.0677835	7.06931	0	0
ENSG00000162496	DHRS3	402.722	0.8	0.119733	-7.05176	0	0
ENSG00000125285	SOX21	260.678	1.1	0.15548	-7.05105	0	0
ENSG00000197586	ENTPD6	3229.83	-0.4	0.0516392	7.04629	0	0
ENSG00000141668	CBLN2	2787.79	-1.6	0.2203	7.04175	0	0
ENSG00000205336	ADGRG1	5202.26	-0.4	0.0522321	7.04037	0	0
ENSG00000158195	WASF2	1026.89	0.6	0.0828068	-7.03944	0	0
ENSG00000176619	LMNB2	4430.71	0.4	0.054323	-7.038	0	0
ENSG00000146263	MMS22L	231.784	1	0.137092	-7.03613	0	0
ENSG00000125871	MGME1	218.815	1	0.139206	-7.03528	0	0
ENSG00000183431	SF3A3	2212.75	0.4	0.0570643	-7.02127	0	0
ENSG00000146276	GABRR1	207.572	-1	0.143883	7.02067	0	0
ENSG00000084207	GSTP1	4958.06	0.4	0.0580347	-7.00567	0	0
ENSG00000119203	CPSF3	959.081	0.5	0.0741346	-7.00484	0	0
ENSG00000261678	SCRT1	3511.68	-0.4	0.0623677	7.00418	0	0
ENSG00000121644	DESI2	1206.46	0.5	0.0710983	-6.9997	0	0
ENSG00000065150	IPO5	5616.63	0.3	0.0480121	-6.99851	0	0
ENSG00000132182	NUP210	1415.47	0.5	0.0671344	-6.99826	0	0
ENSG00000204970	PCDHA1	324.53	-0.8	0.11941	6.97152	0	0
ENSG00000131153	GINS2	240.573	2.1	0.300495	-6.96989	0	0
ENSG00000116478	HDAC1	1136.38	0.5	0.0747746	-6.96798	0	0
ENSG00000165806	CASP7	55.6544	2.2	0.320063	-6.96544	0	0
ENSG00000275713	HIST1H2BH	43.1219	2.3	0.337413	-6.96113	0	0
ENSG00000156531	PHF6	2554.72	0.4	0.0576901	-6.95763	0	0
ENSG00000203760	CENPW	58.5596	2	0.282158	-6.95266	0	0
ENSG00000153187	HNRNPU	16402.8	0.3	0.0427385	-6.95048	0	0
ENSG00000118816	CCNI	25304	-0.3	0.044532	6.95021	0	0
ENSG00000151725	CENPU	195.949	2.4	0.351686	-6.9303	0	0
ENSG00000099365	STX1B	5127.68	-0.3	0.0504024	6.92996	0	0
ENSG00000133110	POSTN	84.086	2.1	0.307178	-6.92528	0	0
ENSG00000104147	OIP5	46.9625	2.2	0.32182	-6.92524	0	0
ENSG00000136122	BORA	64.9162	1.8	0.263002	-6.91666	0	0
ENSG00000157214	STEAP2	384.97	0.8	0.114816	-6.91425	0	0
ENSG00000164104	HMGB2	1089.59	2.4	0.342743	-6.91293	0	0
ENSG00000144395	CCDC150	65.2362	1.8	0.258654	-6.91152	0	0
ENSG00000106976	DNM1	9353.25	-0.4	0.051942	6.90819	0	0
ENSG00000186871	ERCC6L	71.2964	1.7	0.245023	-6.90659	0	0
ENSG00000204624	DISP3	1022.64	-0.5	0.0707953	6.90567	0	0
ENSG00000181026	AEN	379.587	0.8	0.112554	-6.89667	0	0
ENSG00000167508	MVD	4094.4	-0.4	0.0522082	6.8958	0	0
ENSG00000174469	CNTNAP2	901.172	-0.6	0.0806641	6.89503	0	0
ENSG00000150760	DOCK1	318.897	2	0.284965	-6.88778	0	0
ENSG00000088280	ASAP3	1237.61	0.5	0.0742439	-6.88735	0	0
ENSG00000175970	UNC119B	1455.97	0.5	0.0742804	-6.88471	0	0
ENSG00000110090	CPT1A	120.479	1.4	0.208348	-6.88214	0	0
ENSG00000165655	ZNF503	4225.51	-0.3	0.0491536	6.88029	0	0
ENSG00000167680	SEMA6B	3049.53	-0.4	0.0535834	6.87979	0	0
ENSG00000186487	MYT1L	4217.99	-0.3	0.0502861	6.87461	0	0
ENSG00000148498	PARD3	1004.77	0.6	0.0843076	-6.87385	0	0
ENSG00000135048	CEMIP2	2016.43	0.6	0.0805613	-6.8717	0	0
ENSG00000122644	ARL4A	309.555	0.8	0.122712	-6.86889	0	0
ENSG00000114923	SLC4A3	2851.26	-0.4	0.0589194	6.86446	0	0
ENSG00000152518	ZFP36L2	131.409	2.8	0.40742	-6.86176	0	0
ENSG00000078725	BRINP1	1978.3	-0.4	0.0642454	6.85756	0	0
ENSG00000197608	ZNF841	548.598	0.6	0.0916755	-6.85614	0	0
ENSG00000171004	HS6ST2	2728.34	-0.4	0.0589554	6.84305	0	0
ENSG00000151414	NEK7	398.288	0.8	0.115575	-6.83287	0	0
ENSG00000187741	FANCA	260.154	1	0.143168	-6.83165	0	0
ENSG00000074201	CLNS1A	1257.37	0.5	0.0687472	-6.82834	0	0
ENSG00000224578	HNRNPA1P48	896.416	0.5	0.0803961	-6.82452	0	0
ENSG00000005059	MCUB	70.2788	1.9	0.278833	-6.82096	0	0
ENSG00000117114	ADGRL2	4234.65	0.4	0.0583601	-6.82026	0	0
ENSG00000109458	GAB1	667.676	0.7	0.0988063	-6.81975	0	0
ENSG00000100321	SYNGR1	4134.92	-0.4	0.0518566	6.81498	0	0
ENSG00000149136	SSRP1	4379.1	0.3	0.0512452	-6.80092	0	0
ENSG00000107443	CCNJ	1349.28	0.5	0.0706994	-6.80026	0	0
ENSG00000101412	E2F1	218.66	2.2	0.321287	-6.79647	0	0
ENSG00000100162	CENPM	64.2499	2.2	0.317011	-6.79552	0	0
ENSG00000177932	ZNF354C	1060.5	0.5	0.0733904	-6.79083	0	0
ENSG00000147140	NONO	12927.9	0.3	0.0470564	-6.78099	0	0
ENSG00000156298	TSPAN7	3653.66	-0.4	0.0540484	6.77853	0	0
ENSG00000154473	BUB3	2767.16	0.4	0.057886	-6.77645	0	0
ENSG00000038427	VCAN	3511.89	0.4	0.0661945	-6.77417	0	0
ENSG00000147274	RBMX	8520.82	0.3	0.0489668	-6.77347	0	0
ENSG00000223756	TSSC2	299.104	-1	0.147276	6.7659	0	0
ENSG00000183696	UPP1	1208.32	-0.5	0.0759238	6.76524	0	0
ENSG00000134569	LRP4	134.286	2.8	0.409366	-6.76276	0	0
ENSG00000169607	CKAP2L	138.776	3	0.442365	-6.75759	0	0
ENSG00000178467	P4HTM	1145.91	0.5	0.06877	-6.7556	0	0
ENSG00000147874	HAUS6	758.656	0.6	0.0850247	-6.75171	0	0
ENSG00000135083	CCNJL	200.435	1	0.153542	-6.75037	0	0
ENSG00000205927	OLIG2	302.462	2.6	0.381252	-6.74537	0	0
ENSG00000182732	RGS6	122.155	-1.2	0.1849	6.73754	0	0
ENSG00000137216	TMEM63B	4271.38	-0.4	0.05539	6.7307	0	0
ENSG00000113140	SPARC	443.638	2.8	0.417314	-6.72617	0	0
ENSG00000099783	HNRNPM	5407.18	0.4	0.0589387	-6.72304	0	0
ENSG00000122566	HNRNPA2B1	17693.1	0.3	0.0498105	-6.7182	0	0
ENSG00000067182	TNFRSF1A	90.2817	1.5	0.225692	-6.7066	0	0
ENSG00000117724	CENPF	1455.56	3.3	0.486261	-6.70174	0	0
ENSG00000168411	RFWD3	868.638	0.5	0.081006	-6.69568	0	0
ENSG00000171450	CDK5R2	3530.47	-0.4	0.0553916	6.69092	0	0
ENSG00000130055	GDPD2	54.8875	2	0.299456	-6.68766	0	0
ENSG00000198598	MMP17	863.73	-0.5	0.0767332	6.68405	0	0
ENSG00000136603	SKIL	2240.3	0.4	0.0643326	-6.68163	0	0
ENSG00000196482	ESRRG	4452.54	-0.5	0.0785098	6.67811	0	0
ENSG00000105011	ASF1B	137.48	3.3	0.491576	-6.67273	0	0
ENSG00000126003	PLAGL2	958.726	0.5	0.0791834	-6.66348	0	0
ENSG00000106263	EIF3B	2673.25	0.4	0.0576744	-6.66149	0	0
ENSG00000182963	GJC1	1335.07	0.5	0.0680378	-6.66022	0	0
ENSG00000137812	KNL1	216.224	2.7	0.411809	-6.65097	0	0
ENSG00000161681	SHANK1	4221.91	-0.4	0.0586059	6.64825	0	0
ENSG00000136450	SRSF1	1631.01	0.5	0.0761675	-6.64556	0	0
ENSG00000140545	MFGE8	335.338	3	0.453581	-6.6447	0	0
ENSG00000196187	TMEM63A	55.7953	2.1	0.310189	-6.64408	0	0
ENSG00000076826	CAMSAP3	3800.87	-0.3	0.0517326	6.63858	0	0
ENSG00000171444	MCC	408.409	0.7	0.10631	-6.63771	0	0
ENSG00000105088	OLFM2	6745.96	-0.3	0.0504961	6.63629	0	0
ENSG00000180340	FZD2	240.974	2.8	0.422602	-6.63587	0	0
ENSG00000177917	ARL6IP6	481.149	0.7	0.107527	-6.63179	0	0
ENSG00000139117	CPNE8	156.088	-1.1	0.173619	6.62176	0	0
ENSG00000185274	GALNT17	2383.29	-0.4	0.067079	6.61967	0	0
ENSG00000135821	GLUL	4625.49	0.3	0.0488505	-6.61444	0	0
ENSG00000121005	CRISPLD1	701.27	0.6	0.0928813	-6.60757	0	0
ENSG00000115109	EPB41L5	1308.12	0.5	0.0716342	-6.60333	0	0
ENSG00000114270	COL7A1	517.778	-0.8	0.124741	6.59593	0	0
ENSG00000129675	ARHGEF6	70.5155	1.8	0.273628	-6.59613	0	0
ENSG00000112081	SRSF3	6129.42	0.4	0.06184	-6.59427	0	0
ENSG00000102384	CENPI	88.8553	1.6	0.238059	-6.58008	0	0
ENSG00000110881	ASIC1	3137.78	-0.4	0.0551542	6.57396	0	0
ENSG00000177425	PAWR	345.933	0.8	0.117074	-6.5731	0	0
ENSG00000119403	PHF19	220.077	1	0.150757	-6.57193	0	0
ENSG00000108518	PFN1	3516.83	0.4	0.063157	-6.57183	0	0
ENSG00000120896	SORBS3	105.357	1.5	0.221555	-6.57131	0	0
ENSG00000089327	FXYD5	43.368	2.6	0.398675	-6.57022	0	0
ENSG00000166845	C18orf54	223.349	0.9	0.138121	-6.56513	0	0
ENSG00000159307	SCUBE1	2376.89	-0.4	0.0612925	6.56477	0	0
ENSG00000006042	TMEM98	1047.81	0.5	0.079929	-6.56388	0	0
ENSG00000150361	KLHL1	1062.71	-0.5	0.0794925	6.55415	0	0
ENSG00000197496	SLC2A10	26.6858	3.2	0.481293	-6.55197	0	0
ENSG00000100714	MTHFD1	808.609	0.6	0.0864732	-6.55087	0	0
ENSG00000183317	EPHA10	834.493	-0.5	0.0806578	6.54273	0	0
ENSG00000116266	STXBP3	459.205	0.7	0.0995169	-6.53986	0	0
ENSG00000176884	GRIN1	1850.4	-0.5	0.074784	6.53809	0	0
ENSG00000005020	SKAP2	2643.7	0.4	0.05856	-6.53697	0	0
ENSG00000084444	FAM234B	2732.77	-0.4	0.0642457	6.53175	0	0
ENSG00000122863	CHST3	110.513	1.4	0.207759	-6.53112	0	0
ENSG00000137843	PAK6	352.945	-0.9	0.137366	6.5264	0	0
ENSG00000233098	CCDC144NL-AS1	242.432	-2.1	0.328412	6.52628	0	0
ENSG00000142235	LMTK3	5285.96	-0.3	0.0529626	6.52476	0	0
ENSG00000067840	PDZD4	12538.2	-0.3	0.0431844	6.51864	0	0
ENSG00000169439	SDC2	504.783	0.7	0.10337	-6.51874	0	0
ENSG00000067560	RHOA	4741.62	0.3	0.0537229	-6.50985	0	0
ENSG00000168672	LRATD2	353.381	-0.8	0.115687	6.49885	0	0
ENSG00000182718	ANXA2	550.445	0.6	0.0953483	-6.49203	0	0
ENSG00000093009	CDC45	91.8254	3.2	0.490349	-6.48988	0	0
ENSG00000130669	PAK4	713.447	0.6	0.0866742	-6.48605	0	0
ENSG00000162992	NEUROD1	65.2494	1.8	0.275549	-6.48495	0	0
ENSG00000130287	NCAN	8378.24	-0.3	0.0524908	6.48039	0	0
ENSG00000189067	LITAF	511.303	1.9	0.299728	-6.47958	0	0
ENSG00000250420	AACSP1	64.1412	1.8	0.274186	-6.47921	0	0
ENSG00000182004	SNRPE	834.862	0.6	0.0875078	-6.47033	0	0
ENSG00000117155	SSX2IP	640.918	0.6	0.0937212	-6.46929	0	0
ENSG00000135127	BICDL1	1865.07	-0.4	0.0658499	6.46614	0	0
ENSG00000244405	ETV5	463.049	0.8	0.12483	-6.46092	0	0
ENSG00000060709	RIMBP2	1627.41	-0.5	0.0700517	6.46048	0	0
ENSG00000167554	ZNF610	245.461	0.9	0.13223	-6.46057	0	0
ENSG00000164125	GASK1B	214.134	0.9	0.144478	-6.45841	0	0
ENSG00000147509	RGS20	44.435	2.1	0.330281	-6.45736	0	0
ENSG00000100441	KHNYN	283.298	0.9	0.1418	-6.44411	0	0
ENSG00000164938	TP53INP1	1044.03	0.5	0.0817944	-6.44136	0	0
ENSG00000075223	SEMA3C	3412.53	-0.4	0.0662169	6.43714	0	0
ENSG00000140836	ZFHX3	6869.24	-0.4	0.0604105	6.43596	0	0
ENSG00000145321	GC	3327.51	-2.7	0.420616	6.43387	0	0
ENSG00000157103	SLC6A1	926.114	-0.6	0.0881233	6.43188	0	0
ENSG00000100479	POLE2	88.0752	1.4	0.217008	-6.42998	0	0
ENSG00000196781	TLE1	1326.87	0.5	0.0760377	-6.42754	0	0
ENSG00000167325	RRM1	2240.43	0.4	0.060199	-6.42712	0	0
ENSG00000164649	CDCA7L	166.892	2.4	0.368053	-6.41983	0	0
ENSG00000189184	PCDH18	530.614	0.7	0.110662	-6.41654	0	0
ENSG00000184226	PCDH9	7309.85	-0.4	0.0668362	6.4087	0	0
ENSG00000140873	ADAMTS18	197.799	-2.2	0.337264	6.40587	0	0
ENSG00000161547	SRSF2	3044.66	0.4	0.0648391	-6.40542	0	0
ENSG00000172795	DCP2	1192.48	0.5	0.0725814	-6.40205	0	0
ENSG00000153551	CMTM7	39.9795	2.5	0.387447	-6.40129	0	0
ENSG00000077150	NFKB2	55.7643	2	0.312835	-6.40142	0	0
ENSG00000134873	CLDN10	42.1616	2.2	0.342262	-6.39688	0	0
ENSG00000130158	DOCK6	91.8418	1.7	0.27069	-6.39564	0	0
ENSG00000176490	DIRAS1	3894.53	-0.4	0.0553098	6.39172	0	0
ENSG00000182568	SATB1	1238.74	0.4	0.0684444	-6.39046	0	0
ENSG00000107562	CXCL12	605.426	0.6	0.0913389	-6.38546	0	0
ENSG00000118707	TGIF2	230.289	2.6	0.413861	-6.37696	0	0
ENSG00000162385	MAGOH	379.685	0.7	0.110553	-6.37578	0	0
ENSG00000111799	COL12A1	161.21	-1.2	0.183854	6.37485	0	0
ENSG00000179832	MROH1	1420.05	-0.5	0.0719764	6.37418	0	0
ENSG00000155561	NUP205	2083.67	0.4	0.0681226	-6.37288	0	0
ENSG00000138738	PRDM5	132.003	1.2	0.186342	-6.37033	0	0
ENSG00000137571	SLCO5A1	2474.48	-0.4	0.0640935	6.3687	0	0
ENSG00000076356	PLXNA2	8552.62	-0.3	0.0533549	6.36645	0	0
ENSG00000078804	TP53INP2	6814.71	-0.4	0.058557	6.36524	0	0
ENSG00000109062	SLC9A3R1	79.696	1.6	0.249936	-6.35382	0	0
ENSG00000107331	ABCA2	3587.07	-0.4	0.0621959	6.3523	0	0
ENSG00000154920	EME1	51.9354	1.9	0.29976	-6.34765	0	0
ENSG00000140022	STON2	437.712	0.6	0.101706	-6.34496	0	0
ENSG00000122406	RPL5	14227.3	0.3	0.0435443	-6.33593	0	0
ENSG00000187955	COL14A1	70.6083	1.7	0.270312	-6.33536	0	0
ENSG00000090975	PITPNM2	1603.48	-0.5	0.0719806	6.3324	0	0
ENSG00000173706	HEG1	428.632	1.8	0.292128	-6.33179	0	0
ENSG00000129474	AJUBA	241.488	2.8	0.447985	-6.33045	0	0
ENSG00000007866	TEAD3	64.0453	1.8	0.283649	-6.32373	0	0
ENSG00000079246	XRCC5	12449.8	0.3	0.0475272	-6.32345	0	0
ENSG00000206053	JPT2	2689.25	0.4	0.058526	-6.32105	0	0
ENSG00000189403	HMGB1	8395.26	0.3	0.0524319	-6.31941	0	0
ENSG00000188706	ZDHHC9	3188.5	-0.3	0.0542645	6.3163	0	0
ENSG00000106829	TLE4	3133.87	0.4	0.0690892	-6.31094	0	0
ENSG00000162889	MAPKAPK2	2021.36	0.4	0.0687847	-6.30623	0	0
ENSG00000150625	GPM6A	8075.02	-0.4	0.0578349	6.30572	0	0
ENSG00000142549	IGLON5	6039.56	-0.3	0.0509131	6.30514	0	0
ENSG00000155657	TTN	577.22	-0.6	0.0963438	6.30363	0	0
ENSG00000071553	ATP6AP1	7481.73	-0.3	0.0490223	6.30257	0	0
ENSG00000101972	STAG2	1815.45	0.4	0.0610142	-6.29848	0	0
ENSG00000089057	SLC23A2	4621.8	-0.3	0.0479122	6.29669	0	0
ENSG00000171303	KCNK3	2406.03	-0.4	0.058448	6.29138	0	0
ENSG00000103257	SLC7A5	2643.52	-0.4	0.0669226	6.28722	0	0
ENSG00000136854	STXBP1	16475.5	-0.3	0.0497922	6.28543	0	0
ENSG00000178921	PFAS	1460.23	0.5	0.0723266	-6.28328	0	0
ENSG00000181544	FANCB	25.0818	3.2	0.502781	-6.28048	0	0
ENSG00000074855	ANO8	3285.03	-0.3	0.0544564	6.27854	0	0
ENSG00000117748	RPA2	1050.3	0.5	0.079458	-6.27485	0	0
ENSG00000127564	PKMYT1	148.474	1.1	0.176057	-6.27087	0	0
ENSG00000110108	TMEM109	279.703	0.8	0.12734	-6.27052	0	0
ENSG00000198435	NRARP	187.548	1	0.153195	-6.26601	0	0
ENSG00000103485	QPRT	1321.49	0.5	0.0846447	-6.26153	0	0
ENSG00000075188	NUP37	106.591	1.3	0.20174	-6.25758	0	0
ENSG00000110786	PTPN5	4834.35	-0.4	0.056595	6.25534	0	0
ENSG00000137154	RPS6	10529.4	0.3	0.0510866	-6.25388	0	0
ENSG00000091986	CCDC80	121.731	1.2	0.197837	-6.25189	0	0
ENSG00000185480	PARPBP	79.0191	1.6	0.259419	-6.25201	0	0
ENSG00000152785	BMP3	989.25	0.5	0.0773717	-6.25116	0	0
ENSG00000162627	SNX7	86.3073	1.4	0.223368	-6.25059	0	0
ENSG00000147642	SYBU	934.279	-0.5	0.0824846	6.25073	0	0
ENSG00000107719	PALD1	94.5396	1.3	0.208244	-6.24795	0	0
ENSG00000109084	TMEM97	1594.72	0.4	0.0686413	-6.24597	0	0
ENSG00000104763	ASAH1	2655.28	-0.3	0.0560382	6.24431	0	0
ENSG00000076716	GPC4	388.273	2.8	0.442518	-6.23765	0	0
ENSG00000129993	CBFA2T3	1231.37	-0.4	0.0671528	6.2347	0	0
ENSG00000181449	SOX2	1372.18	2.9	0.459167	-6.23326	0	0
ENSG00000118971	CCND2	1231.94	0.6	0.0909245	-6.22679	0	0
ENSG00000121579	NAA50	1986.84	0.4	0.0592409	-6.2253	0	0
ENSG00000185650	ZFP36L1	512.025	2.7	0.438112	-6.22434	0	0
ENSG00000089157	RPLP0	16112.3	0.3	0.0474526	-6.224	0	0
ENSG00000115935	WIPF1	146.013	1.1	0.183497	-6.2178	0	0
ENSG00000165244	ZNF367	95.5189	1.4	0.228562	-6.21414	0	0
ENSG00000165424	ZCCHC24	26.9669	3.2	0.51119	-6.19952	0	0
ENSG00000135451	TROAP	130.139	3	0.477443	-6.19356	0	0
ENSG00000176771	NCKAP5	310.357	0.8	0.121601	-6.18595	0	0
ENSG00000114978	MOB1A	1446.2	0.4	0.0671299	-6.18343	0	0
ENSG00000152154	TMEM178A	3374.04	-0.4	0.0598673	6.17082	0	0
ENSG00000269834	ZNF528-AS1	72.7563	1.7	0.283459	-6.16948	0	0
ENSG00000112280	COL9A1	51.0594	1.8	0.294503	-6.16466	0	0
ENSG00000108828	VAT1	9615.39	-0.3	0.0471166	6.16423	0	0
ENSG00000157890	MEGF11	898.715	-0.6	0.095756	6.16082	0	0
ENSG00000153936	HS2ST1	1140.69	0.4	0.0689749	-6.1586	0	0
ENSG00000132341	RAN	7414.19	0.3	0.0489805	-6.15623	0	0
ENSG00000221843	C2orf16	958.085	-0.5	0.0783403	6.15527	0	0
ENSG00000087494	PTHLH	238.535	-1.1	0.175427	6.15023	0	0
ENSG00000132199	ENOSF1	184.56	1	0.158937	-6.15027	0	0
ENSG00000101911	PRPS2	213.863	0.9	0.140568	-6.14893	0	0
ENSG00000103995	CEP152	104.347	1.2	0.196677	-6.14797	0	0
ENSG00000132274	TRIM22	166.788	2.3	0.36887	-6.1472	0	0
ENSG00000073792	IGF2BP2	2150.06	0.4	0.057016	-6.14433	0	0
ENSG00000183814	LIN9	169.21	1	0.159273	-6.14238	0	0
ENSG00000243156	MICAL3	3820.17	-0.3	0.0549761	6.13677	0	0
ENSG00000070756	PABPC1	14022.2	0.3	0.0434116	-6.12535	0	0
ENSG00000164818	DNAAF5	449.6	0.7	0.108098	-6.12423	0	0
ENSG00000165476	REEP3	517.114	0.6	0.0970957	-6.12036	0	0
ENSG00000141431	ASXL3	4331.57	-0.4	0.0647314	6.11556	0	0
ENSG00000171241	SHCBP1	41.9049	2.1	0.350561	-6.10623	0	0
ENSG00000102024	PLS3	197.222	2.5	0.408811	-6.1031	0	0
ENSG00000204262	COL5A2	485.393	1.7	0.281264	-6.0987	0	0
ENSG00000148082	SHC3	4735.69	-0.3	0.0538014	6.09205	0	0
ENSG00000171863	RPS7	3939.57	0.4	0.0641514	-6.09159	0	0
ENSG00000056998	GYG2	890.64	0.5	0.0818923	-6.08838	0	0
ENSG00000109805	NCAPG	289.231	2.8	0.455422	-6.08711	0	0
ENSG00000157978	LDLRAP1	24.7316	2.9	0.482106	-6.08331	0	0
ENSG00000164626	KCNK5	98.6274	1.2	0.203874	-6.08349	0	0
ENSG00000111961	SASH1	539.337	0.6	0.100085	-6.0833	0	0
ENSG00000092201	SUPT16H	5069.62	0.3	0.0513488	-6.08356	0	0
ENSG00000109861	CTSC	369.8	0.7	0.115198	-6.08304	0	0
ENSG00000157483	MYO1E	51.2067	2	0.327684	-6.08008	0	0
ENSG00000115875	SRSF7	3417.05	0.4	0.0586133	-6.07833	0	0
ENSG00000112139	MDGA1	3373.39	-0.4	0.0604231	6.07192	0	0
ENSG00000189060	H1F0	6583.07	0.4	0.0727138	-6.07029	0	0
ENSG00000064961	HMG20B	386.128	0.7	0.123249	-6.06944	0	0
ENSG00000265241	RBM8A	3268.51	0.3	0.0522277	-6.06622	0	0
ENSG00000111581	NUP107	834.141	0.5	0.0874221	-6.06352	0	0
ENSG00000075218	GTSE1	248.8	2.9	0.475516	-6.0636	0	0
ENSG00000267470	ZNF571-AS1	150.946	1.1	0.186447	-6.062	0	0
ENSG00000182871	COL18A1	816.787	0.5	0.0849693	-6.05394	0	0
ENSG00000105854	PON2	262.377	0.8	0.133571	-6.04406	0	0
ENSG00000169679	BUB1	337.108	3.1	0.515153	-6.04186	0	0
ENSG00000167543	TP53I13	147.718	1.2	0.192175	-6.04178	0	0
ENSG00000136492	BRIP1	111.549	3.2	0.529287	-6.03505	0	0
ENSG00000013293	SLC7A14	915.069	-0.5	0.0859991	6.02939	0	0
ENSG00000111445	RFC5	404.159	0.7	0.115853	-6.01627	0	0
ENSG00000152661	GJA1	86.7186	3	0.499197	-6.01601	0	0
ENSG00000008710	PKD1	7017.75	-0.3	0.0499481	6.01516	0	0
ENSG00000213347	MXD3	110.71	1.3	0.212559	-6.01134	0	0
ENSG00000119335	SET	13254.9	0.3	0.046451	-6.00838	0	0
ENSG00000135829	DHX9	8677.59	0.3	0.0488343	-6.00393	0	0
ENSG00000106571	GLI3	261.89	2.7	0.455371	-6.00015	0	0
ENSG00000148400	NOTCH1	607.509	2.9	0.490753	-5.99797	0	0
ENSG00000130827	PLXNA3	4776.19	-0.3	0.0512815	5.98119	0	0
ENSG00000143502	SUSD4	913.14	-0.5	0.0831094	5.98063	0	0
ENSG00000123643	SLC36A1	2435.33	-0.4	0.0727476	5.976	0	0
ENSG00000100504	PYGL	35.6894	2.2	0.367352	-5.9693	0	0
ENSG00000144369	FAM171B	5042.58	-0.3	0.0544242	5.96793	0	0
ENSG00000142945	KIF2C	368.381	3.2	0.539042	-5.96711	0	0
ENSG00000118418	HMGN3	626.214	0.5	0.0893101	-5.96662	0	0
ENSG00000064989	CALCRL	414.13	2.2	0.372142	-5.96578	0	0
ENSG00000100234	TIMP3	249.066	-0.8	0.141268	5.96154	0	0
ENSG00000112276	BVES	132.312	1.1	0.185696	-5.95262	0	0
ENSG00000082684	SEMA5B	1021.57	0.5	0.0789048	-5.94723	0	0
ENSG00000188322	SBK1	24621.6	-0.3	0.0424419	5.94275	0	0
ENSG00000164604	GPR85	1338.06	-0.4	0.0704528	5.93707	0	0
ENSG00000169083	AR	120.376	1.2	0.196576	-5.9344	0	0
ENSG00000139318	DUSP6	870.802	0.4	0.0755042	-5.9333	0	0
ENSG00000187123	LYPD6	143.602	1	0.171036	-5.93252	0	0
ENSG00000164742	ADCY1	7713.4	-0.4	0.0696049	5.92906	0	0
ENSG00000142089	IFITM3	87.6719	3.1	0.514799	-5.92856	0	0
ENSG00000077514	POLD3	466.209	0.6	0.100119	-5.92125	0	0
ENSG00000087903	RFX2	73.5989	1.4	0.242111	-5.92123	0	0
ENSG00000075711	DLG1	838.321	0.4	0.0760211	-5.91738	0	0
ENSG00000163918	RFC4	480.637	0.6	0.106294	-5.91682	0	0
ENSG00000162521	RBBP4	7094.09	0.3	0.0463185	-5.91521	0	0
ENSG00000145451	GLRA3	188.748	-1	0.165504	5.91503	0	0
ENSG00000110328	GALNT18	395.104	-0.7	0.111014	5.91436	0	0
ENSG00000143373	ZNF687	1224.97	0.4	0.0701565	-5.89959	0	0
ENSG00000220205	VAMP2	9909.53	-0.3	0.0435476	5.89438	0	0
ENSG00000148200	NR6A1	787.652	0.5	0.0897917	-5.89188	0	0
ENSG00000159399	HK2	200.693	2.4	0.409763	-5.88636	0	0
ENSG00000161082	CELF5	6328.59	-0.3	0.0468669	5.8863	0	0
ENSG00000171714	ANO5	1185.09	-0.5	0.0922708	5.88609	0	0
ENSG00000031691	CENPQ	77.8823	1.4	0.235482	-5.87863	0	0
ENSG00000152127	MGAT5	9384.23	-0.3	0.0495499	5.87674	0	0
ENSG00000163623	NKX6-1	2438.4	0.4	0.0667599	-5.87429	0	0
ENSG00000106278	PTPRZ1	1749.88	1.1	0.185799	-5.87261	0	0
ENSG00000140538	NTRK3	4559.95	-0.4	0.0735876	5.87271	0	0
ENSG00000105877	DNAH11	35.9606	2.3	0.39193	-5.87072	0	0
ENSG00000102109	PCSK1N	10622.2	-0.3	0.0504387	5.86995	0	0
ENSG00000004777	ARHGAP33	6683.55	-0.3	0.0478605	5.86673	0	0
ENSG00000142156	COL6A1	7897.47	-0.3	0.0510032	5.8617	0	0
ENSG00000136367	ZFHX2	3251.69	-0.4	0.0598554	5.86143	0	0
ENSG00000138696	BMPR1B	36.0727	2.2	0.369716	-5.86094	0	0
ENSG00000198785	GRIN3A	501.111	-0.7	0.124153	5.85887	0	0
ENSG00000169499	PLEKHA2	216.515	0.9	0.145422	-5.85715	0	0
ENSG00000151023	ENKUR	46.2119	1.8	0.30329	-5.85397	0	0
ENSG00000046604	DSG2	82.6872	1.3	0.228533	-5.85361	0	0
ENSG00000104375	STK3	41.5741	1.9	0.325539	-5.85304	0	0
ENSG00000067842	ATP2B3	753.915	-0.5	0.0899742	5.85235	0	0
ENSG00000170345	FOS	631.654	-0.6	0.0987156	5.85221	0	0
ENSG00000047410	TPR	3228.15	0.4	0.065523	-5.85098	0	0
ENSG00000180828	BHLHE22	851.994	-0.5	0.0877705	5.85106	0	0
ENSG00000103381	CPPED1	20.7701	5.3	0.911273	-5.8425	0	0
ENSG00000144381	HSPD1	7487.36	0.3	0.0464301	-5.84089	0	0
ENSG00000105613	MAST1	7943.71	-0.3	0.0510644	5.83374	0	0
ENSG00000183018	SPNS2	2222.86	-0.4	0.0632697	5.83287	0	0
ENSG00000146648	EGFR	285.197	0.8	0.143708	-5.827	0	0
ENSG00000133104	SPART	857.801	0.5	0.0875561	-5.82688	0	0
ENSG00000085491	SLC25A24	922.336	0.4	0.0754739	-5.81908	0	0
ENSG00000137802	MAPKBP1	1636.33	-0.4	0.0650513	5.8166	0	0
ENSG00000156959	LHFPL4	3324.45	-0.3	0.055043	5.81423	0	0
ENSG00000089685	BIRC5	461.536	3.2	0.549247	-5.80813	0	0
ENSG00000058335	RASGRF1	746.537	-0.5	0.0858366	5.80666	0	0
ENSG00000124207	CSE1L	4357.42	0.3	0.051359	-5.80644	0	0
ENSG00000157087	ATP2B2	1103.15	-0.6	0.0962157	5.80216	0	0
ENSG00000166164	BRD7	1367.62	0.4	0.0657658	-5.79446	0	0
ENSG00000136717	BIN1	6535.08	-0.3	0.0537063	5.79083	0	0
ENSG00000158966	CACHD1	1684.7	0.4	0.0757159	-5.78902	0	0
ENSG00000134323	MYCN	868.939	0.6	0.0981828	-5.78719	0	0
ENSG00000124767	GLO1	2318.2	0.4	0.0654799	-5.78719	0	0
ENSG00000231160	KLF3-AS1	300.515	-0.7	0.124546	5.78593	0	0
ENSG00000255571	MIR9-3HG	477.207	2.4	0.417633	-5.78582	0	0
ENSG00000064763	FAR2	544.554	-0.6	0.102802	5.77579	0	0
ENSG00000116212	LRRC42	483.568	0.6	0.0993959	-5.77337	0	0
ENSG00000129159	KCNC1	2798.08	-0.3	0.0558196	5.75645	0	0
ENSG00000100918	REC8	510.259	0.7	0.118649	-5.75344	0	0
ENSG00000180543	TSPYL5	502.964	1.3	0.226625	-5.75213	0	0
ENSG00000213281	NRAS	1787.28	0.4	0.0642155	-5.75194	0	0
ENSG00000167654	ATCAY	12120.8	-0.3	0.0494408	5.744	0	0
ENSG00000206077	ZDHHC11B	552.646	-0.5	0.0926324	5.74319	0	0
ENSG00000003249	DBNDD1	2371.73	-0.3	0.0569614	5.74332	0	0
ENSG00000118193	KIF14	126.247	2.9	0.506226	-5.73783	0	0
ENSG00000120539	MASTL	328.31	0.8	0.136361	-5.7374	0	0
ENSG00000165458	INPPL1	630.128	1.4	0.248379	-5.73597	0	0
ENSG00000053108	FSTL4	1626.95	-0.5	0.0789818	5.72938	0	0
ENSG00000131747	TOP2A	1892.97	3.2	0.553521	-5.72769	0	0
ENSG00000131899	LLGL1	1745.38	0.4	0.0729254	-5.72659	0	0
ENSG00000153012	LGI2	4614.08	-0.3	0.0576373	5.71769	0	0
ENSG00000020922	MRE11	238.869	0.7	0.130099	-5.71664	0	0
ENSG00000130822	PNCK	842.675	-0.5	0.0888002	5.71527	0	0
ENSG00000124942	AHNAK	63.5314	1.6	0.285228	-5.71397	0	0
ENSG00000159259	CHAF1B	280.893	0.7	0.12724	-5.70889	0	0
ENSG00000135476	ESPL1	233.397	3.1	0.549606	-5.7085	0	0
ENSG00000235602	POU5F1P3	423.351	0.8	0.136166	-5.70391	0	0
ENSG00000196247	ZNF107	284.046	0.7	0.125526	-5.70146	0	0
ENSG00000162735	PEX19	976.673	0.4	0.0737832	-5.69761	0	0
ENSG00000064687	ABCA7	1521.55	-0.4	0.0760807	5.69742	0	0
ENSG00000077312	SNRPA	1031.46	0.5	0.0793875	-5.6935	0	0
ENSG00000130826	DKC1	955.627	0.4	0.0738808	-5.69048	0	0
ENSG00000129951	PLPPR3	10485.2	-0.3	0.049152	5.68877	0	0
ENSG00000123416	TUBA1B	5536.34	0.4	0.0624352	-5.68785	0	0
ENSG00000164087	POC1A	94.1238	1.3	0.220271	-5.68733	0	0
ENSG00000134376	CRB1	179.145	0.9	0.155004	-5.68641	0	0
ENSG00000050165	DKK3	7277.35	-0.3	0.0535275	5.68509	0	0
ENSG00000167642	SPINT2	2177.27	-0.4	0.0619179	5.68182	0	0
ENSG00000146006	LRRTM2	1693.6	-0.5	0.0848404	5.67976	0	0
ENSG00000049130	KITLG	761.539	-0.6	0.0989693	5.67986	0	0
ENSG00000160460	SPTBN4	1569.18	-0.4	0.0634208	5.67884	0	0
ENSG00000132639	SNAP25	8754.19	-0.3	0.0460408	5.6786	0	0
ENSG00000100979	PLTP	572.334	0.6	0.108913	-5.67616	0	0
ENSG00000147027	TMEM47	1095.27	0.4	0.0729097	-5.67583	0	0
ENSG00000206579	XKR4	2962.67	-0.4	0.0698432	5.6737	0	0
ENSG00000120318	ARAP3	69.8347	1.5	0.268125	-5.67219	0	0
ENSG00000167619	TMEM145	1180.07	-0.4	0.0763525	5.67133	0	0
ENSG00000182968	SOX1	162.068	2.8	0.488195	-5.66943	0	0
ENSG00000172037	LAMB2	164.324	2.3	0.412307	-5.66792	0	0
ENSG00000184640	SEPTIN9	3971.69	0.3	0.0600562	-5.66762	0	0
ENSG00000105968	H2AFV	3562.16	0.4	0.0657216	-5.66323	0	0
ENSG00000143545	RAB13	21.5887	3	0.535194	-5.65593	0	0
ENSG00000080031	PTPRH	285.53	-0.7	0.119402	5.65493	0	0
ENSG00000080986	NDC80	188.473	3.1	0.550178	-5.65257	0	0
ENSG00000063127	SLC6A16	31.3007	2.6	0.452124	-5.65077	0	0
ENSG00000100028	SNRPD3	1484.68	0.4	0.0657482	-5.64526	0	0
ENSG00000142230	SAE1	3983.4	0.3	0.0526012	-5.64485	0	0
ENSG00000058404	CAMK2B	3232.28	-0.4	0.0652726	5.6441	0	0
ENSG00000127483	HP1BP3	5621.82	0.3	0.048502	-5.64201	0	0
ENSG00000196814	MVB12B	4864.68	-0.3	0.0510706	5.64198	0	0
ENSG00000213390	ARHGAP19	434.85	0.6	0.105598	-5.63449	0	0
ENSG00000121871	SLITRK3	1442.97	-0.4	0.0767166	5.63402	0	0
ENSG00000259663	AC010478.1	886.022	0.6	0.1028	-5.63343	0	0
ENSG00000074317	SNCB	894.611	-0.4	0.0782924	5.63274	0	0
ENSG00000196419	XRCC6	7640.89	0.3	0.0466489	-5.62619	0	0
ENSG00000178233	TMEM151B	5760.12	-0.3	0.0513166	5.62495	0	0
ENSG00000101057	MYBL2	489.017	3.2	0.562186	-5.62492	0	0
ENSG00000121957	GPSM2	397.885	0.6	0.111028	-5.62097	0	0
ENSG00000254122	PCDHGB7	2828.47	0.4	0.0739667	-5.62054	0	0
ENSG00000122877	EGR2	27.396	2.4	0.425783	-5.62049	0	0
ENSG00000146410	MTFR2	21.6541	2.9	0.519718	-5.61841	0	0
ENSG00000127561	SYNGR3	3498.7	-0.4	0.0630825	5.61597	0	0
ENSG00000080200	CRYBG3	77.0088	1.5	0.259462	-5.61493	0	0
ENSG00000130222	GADD45G	370.023	0.8	0.148301	-5.6147	0	0
ENSG00000171105	INSR	1826.05	-0.3	0.0601481	5.61365	0	0
ENSG00000162105	SHANK2	2252.72	-0.3	0.0609081	5.61244	0	0
ENSG00000157005	SST	861.289	-0.6	0.102538	5.612	0	0
ENSG00000187164	SHTN1	3878.07	-0.3	0.0559972	5.61162	0	0
ENSG00000073464	CLCN4	5265.23	-0.3	0.0613051	5.61024	0	0
ENSG00000122733	PHF24	741.442	-0.5	0.0821402	5.60808	0	0
ENSG00000124313	IQSEC2	758.275	-0.5	0.0844445	5.60713	0	0
ENSG00000146005	PSD2	2637.25	-0.3	0.0553273	5.60584	0	0
ENSG00000161800	RACGAP1	1047.98	0.4	0.0742684	-5.60581	0	0
ENSG00000142871	CCN1	41.1174	2.1	0.368884	-5.60208	0	0
ENSG00000196547	MAN2A2	2415.81	-0.4	0.0648008	5.59924	0	0
ENSG00000150687	PRSS23	455.385	-0.6	0.111111	5.5986	0	0
ENSG00000160360	GPSM1	5058.24	-0.3	0.05257	5.59484	0	0
ENSG00000235890	TSPEAR-AS1	59.9751	-1.5	0.264644	5.58986	0	0
ENSG00000227671	AL390728.4	149.049	1	0.172273	-5.58814	0	0
ENSG00000116983	HPCAL4	2043.82	-0.4	0.0662063	5.57906	0	0
ENSG00000154721	JAM2	479.392	0.6	0.101858	-5.57848	0	0
ENSG00000165029	ABCA1	236.899	0.8	0.144181	-5.57697	0	0
ENSG00000115053	NCL	13916.9	0.3	0.0470802	-5.57426	0	0
ENSG00000167778	SPRYD3	1758.46	-0.4	0.0637794	5.57147	0	0
ENSG00000182054	IDH2	2914.67	0.3	0.0555224	-5.57145	0	0
ENSG00000248329	APELA	203.522	2.4	0.43123	-5.56547	0	0
ENSG00000171094	ALK	2048.55	-0.4	0.070647	5.55817	0	0
ENSG00000165548	TMEM63C	1648.36	-0.4	0.0712271	5.55538	0	0
ENSG00000197329	PELI1	1209.54	0.4	0.0699643	-5.5464	0	0
ENSG00000119715	ESRRB	712.672	-1.3	0.227645	5.54053	0	0
ENSG00000117069	ST6GALNAC5	1495.08	0.4	0.0744171	-5.53816	0	0
ENSG00000123472	ATPAF1	2689.56	0.3	0.0554552	-5.52255	0	0
ENSG00000139182	CLSTN3	12636.9	-0.4	0.0714619	5.52223	0	0
ENSG00000123485	HJURP	212.066	2.9	0.520274	-5.51996	0	0
ENSG00000112977	DAP	1020.45	0.4	0.0768388	-5.51843	0	0
ENSG00000169862	CTNND2	6563.93	-0.3	0.0574431	5.51784	0	0
ENSG00000160957	RECQL4	466.228	0.6	0.100802	-5.51743	0	0
ENSG00000105767	CADM4	8250.68	-0.3	0.047221	5.51696	0	0
ENSG00000116254	CHD5	1751.03	-0.4	0.077664	5.51484	0	0
ENSG00000246922	UBAP1L	829.196	-0.5	0.0905248	5.51074	0	0
ENSG00000100823	APEX1	4418.32	0.3	0.0512207	-5.5091	0	0
ENSG00000167693	NXN	1490.59	0.4	0.0704746	-5.50761	0	0
ENSG00000172346	CSDC2	1521.11	-0.4	0.0712374	5.50008	0	0
ENSG00000177853	ZNF518A	1232.08	0.4	0.0777982	-5.49308	0	0
ENSG00000139350	NEDD1	222.159	0.7	0.13625	-5.4899	0	0
ENSG00000103202	NME4	988.114	0.5	0.0855973	-5.48881	0	0
ENSG00000258498	DIO3OS	47.4202	1.9	0.344006	-5.47981	0	0
ENSG00000106554	CHCHD3	869.118	0.4	0.0793998	-5.47762	0	0
ENSG00000196504	PRPF40A	3576.2	0.3	0.0538947	-5.47477	0	0
ENSG00000065328	MCM10	179.052	2.7	0.492338	-5.47072	0	0
ENSG00000089009	RPL6	10699.5	0.3	0.0457199	-5.47082	0	0
ENSG00000122966	CIT	886.373	0.5	0.087008	-5.469	0	0
ENSG00000105991	HOXA1	1173.51	0.4	0.0761405	-5.46374	0	0
ENSG00000099617	EFNA2	695.849	-0.5	0.0826657	5.46226	0	0
ENSG00000131409	LRRC4B	4195.86	-0.3	0.0579449	5.45276	0	0
ENSG00000179292	TMEM151A	1029.96	-0.5	0.0964067	5.45196	0	0
ENSG00000204131	NHSL2	190.438	0.8	0.153936	-5.45111	0	0
ENSG00000164930	FZD6	389.053	1.4	0.264329	-5.44561	0	0
ENSG00000125733	TRIP10	75.0203	1.3	0.240648	-5.44323	0	0
ENSG00000163531	NFASC	11692	-0.3	0.0503199	5.44243	0	0
ENSG00000164889	SLC4A2	591.287	0.5	0.0901879	-5.44181	0	0
ENSG00000044459	CNTLN	220.828	0.8	0.147477	-5.43344	0	0
ENSG00000142303	ADAMTS10	1958.53	-0.4	0.0681018	5.43299	0	0
ENSG00000132842	AP3B1	571.23	0.5	0.094254	-5.42746	0	0
ENSG00000122591	FAM126A	910.474	0.4	0.080672	-5.42699	0	0
ENSG00000163468	CCT3	7157.61	0.3	0.0473876	-5.42675	0	0
ENSG00000139354	GAS2L3	107.43	1.1	0.204028	-5.42632	0	0
ENSG00000015592	STMN4	10637.2	-0.3	0.0515895	5.41913	0	0
ENSG00000260027	HOXB7	1362.91	-0.4	0.0694596	5.4169	0	0
ENSG00000188529	SRSF10	3537.71	0.3	0.0571835	-5.41443	0	0
ENSG00000011028	MRC2	137.406	2.7	0.495022	-5.4097	0	0
ENSG00000050438	SLC4A8	8910.71	-0.3	0.0539639	5.40915	0	0
ENSG00000104408	EIF3E	4413	0.3	0.0487175	-5.40665	0	0
ENSG00000125966	MMP24	3953.43	-0.3	0.0558589	5.40327	0	0
ENSG00000152990	ADGRA3	1479.51	0.4	0.0694838	-5.39213	0	0
ENSG00000004399	PLXND1	75.935	1.3	0.238605	-5.39189	0	0
ENSG00000079819	EPB41L2	798.792	0.6	0.114018	-5.39139	0	0
ENSG00000113248	PCDHB15	214.704	-1	0.183397	5.39019	0	0
ENSG00000071575	TRIB2	12409.8	-0.2	0.0445409	5.38596	0	0
ENSG00000120742	SERP1	1740.83	0.3	0.0631139	-5.38112	0	0
ENSG00000165119	HNRNPK	16907.9	0.3	0.0471689	-5.37711	0	0
ENSG00000008282	SYPL1	201.596	0.8	0.141537	-5.37438	0	0
ENSG00000243364	EFNA4	58.1315	1.5	0.287233	-5.37326	0	0
ENSG00000231607	DLEU2	54.2199	1.5	0.279674	-5.37209	0	0
ENSG00000168743	NPNT	117.092	-1.1	0.202798	5.36978	0	0
ENSG00000111907	TPD52L1	234.116	-0.7	0.13918	5.36929	0	0
ENSG00000123384	LRP1	12286.2	-0.3	0.0528238	5.36817	0	0
ENSG00000074219	TEAD2	357.261	2.9	0.544228	-5.36733	0	0
ENSG00000129946	SHC2	3513.19	-0.3	0.0520514	5.36623	0	0
ENSG00000173064	HECTD4	11289.7	-0.3	0.0511782	5.36399	0	0
ENSG00000132164	SLC6A11	259.877	-0.7	0.135756	5.36335	0	0
ENSG00000205208	C4orf46	548.261	0.5	0.0916905	-5.36087	0	0
ENSG00000127804	METTL16	856.64	0.4	0.0794164	-5.36081	0	0
ENSG00000266916	ZNF793-AS1	92.3283	1.1	0.212445	-5.35971	0	0
ENSG00000111783	RFX4	258.688	2.9	0.549578	-5.35899	0	0
ENSG00000160233	LRRC3	1683.56	-0.4	0.0709915	5.35718	0	0
ENSG00000244486	SCARF2	377.462	0.6	0.10741	-5.35544	0	0
ENSG00000076248	UNG	1179.42	0.4	0.0705962	-5.35285	0	0
ENSG00000232931	LINC00342	600.75	-0.5	0.0879552	5.35225	0	0
ENSG00000256663	AC112777.1	23.1009	2.6	0.476917	-5.35005	0	0
ENSG00000175745	NR2F1	8127.11	0.3	0.0587315	-5.34959	0	0
ENSG00000196220	SRGAP3	9820.15	-0.3	0.0478443	5.34688	0	0
ENSG00000038382	TRIO	13532.7	-0.3	0.0484406	5.34638	0	0
ENSG00000143947	RPS27A	5428.41	0.3	0.0628469	-5.34218	0	0
ENSG00000101298	SNPH	2590.81	-0.3	0.0638658	5.3418	0	0
ENSG00000131351	HAUS8	85.7168	1.2	0.222851	-5.34012	0	0
ENSG00000187957	DNER	13824.6	-0.3	0.0577931	5.33894	0	0
ENSG00000204103	MAFB	4495.18	0.4	0.0661899	-5.33831	0	0
ENSG00000143742	SRP9	6659.02	0.2	0.0465429	-5.3353	0	0
ENSG00000122012	SV2C	10912.7	-0.4	0.0766934	5.33378	0	0
ENSG00000178295	GEN1	316.484	0.6	0.121253	-5.32882	0	0
ENSG00000214826	DDX12P	41.4892	1.8	0.331272	-5.32893	0	0
ENSG00000125107	CNOT1	4492.79	0.3	0.0559148	-5.32392	0	0
ENSG00000005379	TSPOAP1	2362.46	-0.3	0.0572882	5.32307	0	0
ENSG00000273079	GRIN2B	6614.03	-0.4	0.0752571	5.31334	0	0
ENSG00000035928	RFC1	1207.31	0.4	0.0679749	-5.31193	0	0
ENSG00000260903	XKR7	3417.35	-0.3	0.052031	5.31094	0	0
ENSG00000126950	TMEM35A	7470.62	-0.3	0.0518554	5.30783	0	0
ENSG00000270069	MIR222HG	41.2472	1.7	0.324407	-5.30598	0	0
ENSG00000109158	GABRA4	50.7734	-1.5	0.28838	5.30418	0	0
ENSG00000167191	GPRC5B	1479.6	0.5	0.0850086	-5.30169	0	0
ENSG00000197894	ADH5	4512.87	0.3	0.051598	-5.29707	0	0
ENSG00000168393	DTYMK	543.694	0.5	0.0928932	-5.29669	0	0
ENSG00000130643	CALY	1174.83	-0.5	0.095588	5.29431	0	0
ENSG00000275131	AC241952.1	711.516	-0.4	0.0849603	5.29355	0	0
ENSG00000178878	APOLD1	27.9546	2.2	0.412066	-5.29147	0	0
ENSG00000109113	RAB34	103.64	2.7	0.518196	-5.28781	0	0
ENSG00000205978	NYNRIN	2359.66	-0.3	0.0633568	5.28689	0	0
ENSG00000135709	KIAA0513	4864.13	-0.3	0.0495166	5.28493	0	0
ENSG00000113282	CLINT1	1483.22	0.4	0.069739	-5.28362	0	0
ENSG00000090932	DLL3	1018.02	0.5	0.092397	-5.28357	0	0
ENSG00000188229	TUBB4B	4333.13	0.3	0.065196	-5.28316	0	0
ENSG00000129219	PLD2	145.445	1	0.180401	-5.28318	0	0
ENSG00000077092	RARB	1186.36	0.4	0.0773224	-5.28115	0	0
ENSG00000181938	GINS3	82.046	1.2	0.228843	-5.281	0	0
ENSG00000198498	TMA16	212.545	0.8	0.142465	-5.27933	0	0
ENSG00000179364	PACS2	7918.66	-0.2	0.0459285	5.27489	0	0
ENSG00000111371	SLC38A1	15519.3	-0.3	0.0495142	5.27216	0	0
ENSG00000011021	CLCN6	4570.54	-0.3	0.0545423	5.27111	0	0
ENSG00000165802	NSMF	6963.11	-0.3	0.0612945	5.2662	0	0
ENSG00000101680	LAMA1	611.032	0.5	0.0911694	-5.26625	0	0
ENSG00000164796	CSMD3	2759.97	-0.4	0.0773145	5.2628	0	0
ENSG00000122483	CCDC18	120.832	1	0.19013	-5.26098	0	0
ENSG00000173210	ABLIM3	2437.11	-0.4	0.0675016	5.26045	0	0
ENSG00000242808	SOX2-OT	152.682	2.4	0.46594	-5.25609	0	0
ENSG00000140931	CMTM3	431.256	0.6	0.106504	-5.25334	0	0
ENSG00000103460	TOX3	468.345	0.6	0.106542	-5.25308	0	0
ENSG00000154277	UCHL1	23913.7	-0.2	0.0469979	5.25244	0	0
ENSG00000169375	SIN3A	1873.37	0.3	0.0660805	-5.25258	0	0
ENSG00000164061	BSN	8396.65	-0.3	0.055056	5.2522	0	0
ENSG00000168824	NSG1	21066.7	-0.2	0.043309	5.25127	0	0
ENSG00000198910	L1CAM	22686.9	-0.3	0.0549387	5.24912	0	0
ENSG00000140807	NKD1	301.999	0.7	0.137719	-5.2439	0	0
ENSG00000158555	GDPD5	1839.68	-0.3	0.0640789	5.24273	0	0
ENSG00000166801	FAM111A	33.4057	2.1	0.395847	-5.2415	0	0
ENSG00000153823	PID1	1501.81	-0.4	0.0743777	5.23574	0	0
ENSG00000147862	NFIB	64.8207	1.3	0.248577	-5.23475	0	0
ENSG00000011105	TSPAN9	1927.13	-0.3	0.0603286	5.23402	0	0
ENSG00000135547	HEY2	108.948	2.9	0.563512	-5.23131	0	0
ENSG00000073670	ADAM11	1149.06	-0.4	0.0758779	5.23048	0	0
ENSG00000083857	FAT1	3214.97	0.4	0.0712675	-5.22931	0	0
ENSG00000264515	AC011474.1	144.576	-0.9	0.17416	5.22301	0	0
ENSG00000139200	PIANP	3263.29	-0.3	0.0543752	5.22098	0	0
ENSG00000092036	HAUS4	36.1953	1.8	0.351431	-5.21871	0	0
ENSG00000166797	CIAO2A	409.337	0.6	0.109996	-5.20302	0	0
ENSG00000130758	MAP3K10	2633.75	-0.3	0.0580599	5.19829	0	0
ENSG00000054793	ATP9A	29868.6	-0.3	0.0540769	5.18889	0	0
ENSG00000198088	NUP62CL	40.2295	1.8	0.355442	-5.18832	0	0
ENSG00000125835	SNRPB	1219.36	0.4	0.081724	-5.18377	0	0
ENSG00000142856	ITGB3BP	252.763	0.7	0.129793	-5.1823	0	0
ENSG00000154640	BTG3	174.365	0.8	0.161965	-5.1737	0	0
ENSG00000154240	CEP112	51.8192	1.5	0.286603	-5.17221	0	0
ENSG00000125844	RRBP1	483.174	0.5	0.102378	-5.16735	0	0
ENSG00000139218	SCAF11	1342.69	0.4	0.0711532	-5.16609	0	0
ENSG00000105372	RPS19	7968.02	0.3	0.0576939	-5.16619	0	0
ENSG00000109881	CCDC34	275.019	0.7	0.126835	-5.16586	0	0
ENSG00000087116	ADAMTS2	351.286	-0.6	0.110746	5.1627	0	0
ENSG00000102265	TIMP1	92.2813	1.2	0.239831	-5.16249	0	0
ENSG00000151067	CACNA1C	2101.81	-0.3	0.0618151	5.16176	0	0
ENSG00000176454	LPCAT4	2460.58	-0.3	0.0649133	5.1591	0	0
ENSG00000158156	XKR8	42.5769	1.7	0.326288	-5.1553	0	0
ENSG00000166111	SVOP	4399.51	-0.3	0.0526477	5.15312	0	0
ENSG00000197381	ADARB1	1599.91	-0.3	0.0639689	5.15106	0	0
ENSG00000137486	ARRB1	1625.29	-0.3	0.0671064	5.14974	0	0
ENSG00000125944	HNRNPR	7791.34	0.3	0.0492396	-5.14818	0	0
ENSG00000143384	MCL1	6276.64	0.2	0.0453034	-5.14546	0	0
ENSG00000172469	MANEA	244.729	0.7	0.143911	-5.1454	0	0
ENSG00000169992	NLGN2	10074.5	-0.2	0.0445808	5.14517	0	0
ENSG00000253771	TPTE2P1	378.058	-0.6	0.11113	5.14078	0	0
ENSG00000117133	RPF1	604.277	0.5	0.0904671	-5.13937	0	0
ENSG00000187837	HIST1H1C	72.7859	1.3	0.252248	-5.13823	0	0
ENSG00000107581	EIF3A	5828.33	0.2	0.0462736	-5.13817	0	0
ENSG00000177822	TENM3-AS1	89.9012	1.1	0.211109	-5.13406	0	0
ENSG00000102054	RBBP7	2332.59	0.3	0.0569085	-5.13399	0	0
ENSG00000198720	ANKRD13B	2361.75	-0.3	0.0603916	5.13425	0	0
ENSG00000155660	PDIA4	2009.07	0.3	0.0582985	-5.13364	0	0
ENSG00000206190	ATP10A	93.4045	1.2	0.226638	-5.13287	0	0
ENSG00000138823	MTTP	53.2504	1.7	0.328362	-5.13234	0	0
ENSG00000148773	MKI67	1523.8	3	0.581193	-5.13121	0	0
ENSG00000108055	SMC3	3475.87	0.3	0.0505355	-5.12771	0	0
ENSG00000170893	TRH	557.245	-0.6	0.112318	5.1271	0	0
ENSG00000224189	HAGLR	961.205	0.4	0.0800082	-5.12604	0	0
ENSG00000277363	SRCIN1	49.8164	-2	0.383619	5.12494	0	0
ENSG00000152240	HAUS1	382.696	0.5	0.107272	-5.12445	0	0
ENSG00000171786	NHLH1	165.476	0.8	0.155283	-5.12392	0	0
ENSG00000081803	CADPS2	253.928	0.7	0.134908	-5.12338	0	0
ENSG00000147145	LPAR4	23.1454	2.5	0.482459	-5.12236	0	0
ENSG00000122515	ZMIZ2	4662.19	-0.3	0.0500036	5.12018	0	0
ENSG00000173227	SYT12	516.277	-0.5	0.105029	5.11605	0	0
ENSG00000062650	WAPL	1462.39	0.3	0.0644501	-5.11203	0	0
ENSG00000089006	SNX5	821.302	0.4	0.0808041	-5.11048	0	0
ENSG00000153207	AHCTF1	1234.58	0.4	0.0699545	-5.10948	0	0
ENSG00000107819	SFXN3	4127.37	-0.3	0.0528309	5.10947	0	0
ENSG00000120800	UTP20	558.448	0.5	0.0974868	-5.1091	0	0
ENSG00000177663	IL17RA	55.0314	1.5	0.294768	-5.10753	0	0
ENSG00000172201	ID4	3113.41	0.3	0.0646076	-5.1054	0	0
ENSG00000163013	FBXO41	2913.91	-0.3	0.0553826	5.10496	0	0
ENSG00000168874	ATOH8	61.5046	1.3	0.259977	-5.10165	0	0
ENSG00000163637	PRICKLE2	1303.72	-0.4	0.0703807	5.10082	0	0
ENSG00000139174	PRICKLE1	220.98	0.8	0.15062	-5.09638	0	0
ENSG00000165102	HGSNAT	3173.76	-0.3	0.053737	5.09462	0	0
ENSG00000159063	ALG8	532.758	0.5	0.0969786	-5.08514	0	0
ENSG00000108797	CNTNAP1	3699.71	-0.4	0.0696768	5.0849	0	0
ENSG00000155849	ELMO1	1818.17	-0.3	0.0650393	5.08472	0	0
ENSG00000105464	GRIN2D	1727.2	-0.5	0.0907771	5.08331	0	0
ENSG00000159055	MIS18A	190.475	0.8	0.160356	-5.08335	0	0
ENSG00000231007	CDC20P1	18.8655	2.7	0.53008	-5.07895	0	0
ENSG00000151929	BAG3	179.197	0.8	0.159732	-5.07763	0	0
ENSG00000153815	CMIP	11311.3	-0.3	0.0509605	5.07717	0	0
ENSG00000134343	ANO3	115.955	-1	0.196444	5.0719	0	0
ENSG00000113648	H2AFY	5198.51	0.3	0.05272	-5.07036	0	0
ENSG00000095539	SEMA4G	1189.62	-0.4	0.0703071	5.06972	0	0
ENSG00000169184	MN1	4227.26	-0.3	0.0578413	5.06896	0	0
ENSG00000165985	C1QL3	322.842	-0.7	0.134482	5.06738	0	0
ENSG00000177954	RPS27	5065.76	0.3	0.0574834	-5.06564	0	0
ENSG00000101333	PLCB4	1944.28	-0.4	0.0770989	5.06351	0	0
ENSG00000172350	ABCG4	794.248	-0.4	0.0854894	5.06185	0	0
ENSG00000198157	HMGN5	56.0394	1.4	0.274153	-5.06109	0	0
ENSG00000067955	CBFB	529.89	0.5	0.0947632	-5.05909	0	0
ENSG00000217236	SP9	146.718	1	0.207393	-5.05821	0	0
ENSG00000167861	HID1	2606.07	-0.3	0.0603347	5.05598	0	0
ENSG00000196123	KIAA0895L	7441.52	-0.2	0.0491113	5.05067	0	0
ENSG00000167900	TK1	84.0729	2.8	0.557421	-5.05012	0	0
ENSG00000182287	AP1S2	4038.25	-0.3	0.0602817	5.04957	0	0
ENSG00000178202	POGLUT3	154.599	0.9	0.171502	-5.04931	0	0
ENSG00000177283	FZD8	194.941	0.8	0.168523	-5.03986	0	0
ENSG00000242265	PEG10	43653.5	-0.3	0.0676197	5.03902	0	0
ENSG00000166257	SCN3B	13164.6	-0.3	0.0561735	5.03825	0	0
ENSG00000197451	HNRNPAB	5299.27	0.3	0.0516656	-5.03556	0	0
ENSG00000204381	LAYN	211.849	0.9	0.177331	-5.03359	0	0
ENSG00000075043	KCNQ2	13323.2	-0.3	0.060913	5.03171	0	0
ENSG00000166582	CENPV	1968.72	0.3	0.0654013	-5.03154	0	0
ENSG00000107742	SPOCK2	12718.6	-0.3	0.0627032	5.03028	0	0
ENSG00000133019	CHRM3	3640.04	-0.4	0.0753981	5.02699	0	0
ENSG00000112984	KIF20A	321.681	3	0.59252	-5.02312	0	0
ENSG00000112249	ASCC3	834.429	0.4	0.0838584	-5.02046	0	0
ENSG00000148841	ITPRIP	352.204	0.6	0.114348	-5.02058	0	0
ENSG00000150593	PDCD4	415.099	0.5	0.103216	-5.01581	0	0
ENSG00000107186	MPDZ	1257.17	0.4	0.0709545	-5.01264	0	0
ENSG00000087245	MMP2	624.445	0.5	0.105353	-5.01077	0	0
ENSG00000197043	ANXA6	1072.33	0.4	0.0767892	-5.00246	0	0
ENSG00000116962	NID1	227.709	0.7	0.148904	-5.00121	0	0
ENSG00000143891	GALM	21.3419	2.5	0.500555	-4.99977	0	0
ENSG00000131778	CHD1L	782.419	0.4	0.0833572	-4.99938	0	0
ENSG00000171435	KSR2	1189.5	-0.4	0.0704795	4.99901	0	0
ENSG00000260802	SERTM2	354.417	1.4	0.282205	-4.99598	0	0
ENSG00000100968	NFATC4	49.8755	1.6	0.317442	-4.99511	0	0
ENSG00000173898	SPTBN2	9856.48	-0.3	0.0537936	4.99255	0	0
ENSG00000099250	NRP1	3848.41	0.3	0.0572899	-4.99054	0	0
ENSG00000087266	SH3BP2	3739.49	-0.3	0.0532871	4.98242	0	0
ENSG00000260412	AL353746.1	444.106	-0.6	0.119571	4.9794	0	0
ENSG00000155886	SLC24A2	405.456	-0.6	0.12317	4.97882	0	0
ENSG00000204682	MIR1915HG	305.916	0.6	0.125163	-4.97712	0	0
ENSG00000128739	SNRPN	1357	-0.4	0.0711242	4.97403	0	0
ENSG00000167771	RCOR2	1900.34	0.3	0.0641388	-4.96576	0	0
ENSG00000241973	PI4KA	3699.83	-0.3	0.0548407	4.96438	0	0
ENSG00000107281	NPDC1	3158.17	-0.3	0.0551268	4.96391	0	0
ENSG00000164171	ITGA2	145.815	0.9	0.173719	-4.96341	0	0
ENSG00000161544	CYGB	925.866	-0.4	0.0884217	4.9621	0	0
ENSG00000120685	PROSER1	1545.87	0.3	0.0666654	-4.95474	0	0
ENSG00000114646	CSPG5	1337.76	-0.4	0.0768382	4.9522	0	0
ENSG00000129347	KRI1	393.547	0.5	0.104423	-4.95213	0	0
ENSG00000008300	CELSR3	7817.79	-0.2	0.0440412	4.95188	0	0
ENSG00000072110	ACTN1	904.362	0.4	0.0841396	-4.95041	0	0
ENSG00000110514	MADD	5953.03	-0.3	0.0532298	4.94879	0	0
ENSG00000177380	PPFIA3	3729.97	-0.3	0.0546128	4.94823	0	0
ENSG00000100629	CEP128	72.2563	1.2	0.23315	-4.9468	0	0
ENSG00000000460	C1orf112	152.207	0.8	0.166846	-4.94473	0	0
ENSG00000127922	SEM1	690.534	0.4	0.087747	-4.94449	0	0
ENSG00000138944	SHISAL1	1597.85	-0.5	0.0959161	4.94353	0	0
ENSG00000171368	TPPP	2051.89	-0.3	0.0602088	4.94099	0	0
ENSG00000160469	BRSK1	8979.62	-0.3	0.0542087	4.94019	0	0
ENSG00000006432	MAP3K9	5019.59	-0.3	0.0515822	4.93535	0	0
ENSG00000183763	TRAIP	119.228	0.9	0.185704	-4.93241	0	0
ENSG00000106089	STX1A	1327.33	-0.4	0.0762227	4.93221	0	0
ENSG00000013573	DDX11	508.577	0.5	0.0944379	-4.93058	0	0
ENSG00000157445	CACNA2D3	741.003	-0.6	0.115403	4.93033	0	0
ENSG00000166448	TMEM130	2787.46	-0.3	0.0637112	4.92987	0	0
ENSG00000138658	ZGRF1	207.417	0.8	0.154137	-4.92834	0	0
ENSG00000151136	BTBD11	659.318	-0.5	0.0995542	4.92645	0	0
ENSG00000105605	CACNG7	5912.29	-0.2	0.0456059	4.92522	0	0
ENSG00000060688	SNRNP40	1231.17	0.3	0.0692869	-4.92354	0	0
ENSG00000196557	CACNA1H	5696.33	-0.3	0.0560186	4.92206	0	0
ENSG00000213694	S1PR3	64.0013	1.3	0.263365	-4.92038	0	0
ENSG00000164045	CDC25A	1358.56	0.3	0.0675035	-4.9201	0	0
ENSG00000257151	#N/A	4312.73	-0.3	0.0704336	4.91953	0	0
ENSG00000131067	GGT7	2508.07	-0.3	0.0598179	4.91902	0	0
ENSG00000133107	TRPC4	181.236	0.7	0.150474	-4.91797	0	0
ENSG00000157542	KCNJ6	441.443	-0.5	0.105454	4.91618	0	0
ENSG00000135736	CCDC102A	27.4686	2	0.413713	-4.91486	0	0
ENSG00000026950	BTN3A1	458.294	-0.5	0.109262	4.91284	0	0
ENSG00000173905	GOLIM4	652.76	0.4	0.0845621	-4.90978	0	0
ENSG00000169618	PROKR1	151.646	-0.9	0.173476	4.90959	0	0
ENSG00000100941	PNN	4388.59	0.3	0.0597507	-4.90675	0	0
ENSG00000182742	HOXB4	1825.73	0.4	0.0804933	-4.9058	0	0
ENSG00000116183	PAPPA2	84.1271	-1.1	0.222909	4.90553	0	0
ENSG00000105323	HNRNPUL1	5828.27	0.3	0.0578967	-4.90501	0	0
ENSG00000174721	FGFBP3	1839.1	-0.3	0.0624803	4.90215	0	0
ENSG00000105223	PLD3	15005.1	-0.3	0.054752	4.90195	0	0
ENSG00000174521	TTC9B	1650.19	-0.3	0.062107	4.89899	0	0
ENSG00000171466	ZNF562	1472.76	0.3	0.0693169	-4.89521	0	0
ENSG00000171246	NPTX1	653.102	-0.4	0.0882706	4.89168	0	0
ENSG00000088538	DOCK3	4039.96	-0.3	0.0547707	4.89077	0	0
ENSG00000139767	SRRM4	7268.37	-0.2	0.0504064	4.88581	0	0
ENSG00000166402	TUB	3768.36	-0.3	0.0568062	4.88333	0	0
ENSG00000274750	HIST1H3E	239.244	0.7	0.133943	-4.88175	0	0
ENSG00000133740	E2F5	405.403	0.5	0.103386	-4.8795	0	0
ENSG00000223403	MEG9	25.4462	2.1	0.425029	-4.87645	0	0
ENSG00000182667	NTM	4153.1	-0.3	0.0570481	4.87577	0	0
ENSG00000165502	RPL36AL	998.737	0.4	0.0777312	-4.87389	0	0
ENSG00000174460	ZCCHC12	3780.24	-0.3	0.0595927	4.87269	0	0
ENSG00000130741	EIF2S3	3335.82	0.3	0.0541087	-4.87201	0	0
ENSG00000175161	CADM2	2032.11	-0.4	0.0803983	4.8702	0	0
ENSG00000127423	AUNIP	56.1654	1.4	0.285323	-4.86786	0	0
ENSG00000152784	PRDM8	5728.91	-0.3	0.0649432	4.85897	0	0
ENSG00000235608	NKX1-1	42.429	-1.6	0.320295	4.85879	0	0
ENSG00000186298	PPP1CC	3870.34	0.3	0.0532921	-4.85595	0	0
ENSG00000136531	SCN2A	4931.16	-0.4	0.0728074	4.85138	0	0
ENSG00000113658	SMAD5	1402.08	0.3	0.0665704	-4.85091	0	0
ENSG00000087085	ACHE	2936.29	-0.4	0.0796183	4.84959	0	0
ENSG00000068903	SIRT2	2558.64	-0.3	0.0665838	4.84343	0	0
ENSG00000066629	EML1	1182.67	0.3	0.0689631	-4.84319	0	0
ENSG00000144028	SNRNP200	9978.55	0.2	0.0478948	-4.84054	0	0
ENSG00000109814	UGDH	778.164	0.4	0.0797318	-4.83918	0	0
ENSG00000105520	PLPPR2	7571.65	-0.3	0.0543343	4.83863	0	0
ENSG00000162063	CCNF	769.05	0.4	0.0822039	-4.833	0	0
ENSG00000101204	CHRNA4	4523.79	-0.3	0.0625909	4.82566	0	0
ENSG00000115902	SLC1A4	3793.28	-0.3	0.059836	4.82235	0	0
ENSG00000130024	PHF10	1728.93	0.3	0.0614686	-4.82101	0	0
ENSG00000100316	RPL3	20891.3	0.2	0.0502799	-4.81995	0	0
ENSG00000138136	LBX1	208.664	0.9	0.177535	-4.81729	0	0
ENSG00000132024	CC2D1A	1311.25	-0.4	0.0728487	4.81385	0	0
ENSG00000207955	AL359091.1	101.227	1.1	0.22884	-4.81339	0	0
ENSG00000171649	ZIK1	598.577	0.5	0.0997192	-4.80997	0	0
ENSG00000088247	KHSRP	7049.54	0.3	0.05663	-4.80909	0	0
ENSG00000107949	BCCIP	1283.15	0.3	0.0673256	-4.80812	0	0
ENSG00000213420	GPC2	12482.3	-0.2	0.0491316	4.80392	0	0
ENSG00000215417	MIR17HG	80.3078	1.1	0.230797	-4.80316	0	0
ENSG00000196562	SULF2	5284.68	-0.3	0.059111	4.80262	0	0
ENSG00000176244	ACBD7	91.4598	1	0.217896	-4.80047	0	0
ENSG00000174938	SEZ6L2	16633.4	-0.3	0.0612029	4.7997	0	0
ENSG00000011201	ANOS1	2582.28	-0.4	0.0778471	4.79651	0	0
ENSG00000224223	VSTM2A-OT1	142.563	-0.8	0.168247	4.79453	0	0
ENSG00000137076	TLN1	1070.88	0.4	0.0820029	-4.79443	0	0
ENSG00000108106	UBE2S	2574.92	0.3	0.063777	-4.79348	0	0
ENSG00000055813	CCDC85A	303.021	-0.6	0.12771	4.78604	0	0
ENSG00000126261	UBA2	3195.98	0.3	0.0585155	-4.78133	0	0
ENSG00000101104	PABPC1L	157.751	0.9	0.182407	-4.78083	0	0
ENSG00000085117	CD82	23.9154	2.2	0.451704	-4.78023	0	0
ENSG00000184897	H1FX	3664.24	0.3	0.0594532	-4.77898	0	0
ENSG00000135763	URB2	629.215	0.4	0.0884861	-4.77184	0	0
ENSG00000112294	ALDH5A1	2280.11	-0.3	0.0634014	4.76557	0	0
ENSG00000061938	TNK2	2413.79	-0.3	0.0601314	4.76298	0	0
ENSG00000105173	CCNE1	222.147	0.7	0.13782	-4.76172	0	0
ENSG00000065320	NTN1	398.521	0.5	0.108483	-4.76152	0	0
ENSG00000049541	RFC2	549.446	0.4	0.0921307	-4.75994	0	0
ENSG00000183023	SLC8A1	4845.56	-0.3	0.0573958	4.75937	0	0
ENSG00000113580	NR3C1	178.722	0.8	0.165574	-4.7567	0	0
ENSG00000155256	ZFYVE27	2519.28	-0.3	0.0580662	4.75234	0	0
ENSG00000143549	TPM3	5803.26	0.2	0.0475552	-4.75017	0	0
ENSG00000155093	PTPRN2	5175.85	-0.3	0.0604402	4.74836	0	0
ENSG00000134186	PRPF38B	2233.55	0.3	0.0564162	-4.74466	0	0
ENSG00000123496	IL13RA2	76.1769	-1.3	0.27578	4.74447	0	0
ENSG00000105220	GPI	5829.61	-0.2	0.0474873	4.74256	0	0
ENSG00000131584	ACAP3	5503.51	-0.3	0.0547647	4.74147	0	0
ENSG00000122026	RPL21	4083.72	0.2	0.0512886	-4.73969	0	0
ENSG00000145730	PAM	1029.31	-0.4	0.0750541	4.7389	0	0
ENSG00000182263	FIGN	605.987	0.5	0.110865	-4.73683	0	0
ENSG00000119285	HEATR1	1110.4	0.3	0.0726686	-4.73663	0	0
ENSG00000165644	COMTD1	833.33	-0.4	0.0772218	4.73419	0	0
ENSG00000267041	ZNF850	101.397	1	0.221632	-4.73416	0	0
ENSG00000136861	CDK5RAP2	1719.17	0.3	0.0628582	-4.73176	0	0
ENSG00000134780	DAGLA	1364.18	-0.3	0.0693679	4.73009	0	0
ENSG00000152332	UHMK1	1625.9	0.3	0.0654623	-4.72907	0	0
ENSG00000224940	PRRT4	1565.11	-0.3	0.0671144	4.72672	0	0
ENSG00000231064	AC234582.1	29.2353	1.8	0.388488	-4.72099	0	0
ENSG00000059588	TARBP1	2138.03	-0.3	0.0659359	4.72068	0	0
ENSG00000155265	GOLGA7B	1938.91	-0.3	0.0699599	4.72066	0	0
ENSG00000172493	AFF1	497.742	0.5	0.109973	-4.71733	0	0
ENSG00000106536	POU6F2	605.246	0.6	0.117391	-4.71714	0	0
ENSG00000115266	APC2	22665.1	-0.2	0.0494616	4.71418	0	0
ENSG00000065923	SLC9A7	2889.57	-0.3	0.058783	4.70823	0	0
ENSG00000198208	RPS6KL1	2938.07	-0.3	0.0539249	4.70833	0	0
ENSG00000088367	EPB41L1	12687.6	-0.2	0.052874	4.70808	0	0
ENSG00000175792	RUVBL1	1328.95	0.3	0.0689988	-4.70726	0	0
ENSG00000110917	MLEC	3869.15	0.2	0.0529068	-4.70654	0	0
ENSG00000041982	TNC	593.943	-1.4	0.294104	4.70562	0	0
ENSG00000082014	SMARCD3	2892.2	-0.3	0.0583463	4.70504	0	0
ENSG00000140511	HAPLN3	15.6881	2.9	0.616745	-4.70207	0	0
ENSG00000133863	TEX15	52.0537	1.4	0.301728	-4.70145	0	0
ENSG00000172247	C1QTNF4	1543.51	-0.3	0.0686474	4.70016	0	0
ENSG00000093000	NUP50	1821.15	0.3	0.0635024	-4.70019	0	0
ENSG00000174720	LARP7	779.046	0.4	0.0849423	-4.69551	0	0
ENSG00000095002	MSH2	2189.92	0.3	0.0571242	-4.69456	0	0
ENSG00000171617	ENC1	13464.5	-0.3	0.0625007	4.69112	0	0
ENSG00000092969	TGFB2	1657.54	-0.3	0.0686617	4.68976	0	0
ENSG00000118402	ELOVL4	2400.22	-0.3	0.0598952	4.68989	0	0
ENSG00000189056	RELN	5762.99	-0.6	0.133658	4.68764	0	0
ENSG00000147044	CASK	4259.18	-0.3	0.0536752	4.68543	0	0
ENSG00000129422	MTUS1	2798.79	-0.3	0.0716926	4.6843	0	0
ENSG00000169045	HNRNPH1	9669.47	0.3	0.0552829	-4.68403	0	0
ENSG00000126215	XRCC3	155.026	0.8	0.1766	-4.68337	0	0
ENSG00000196405	EVL	14121.5	-0.2	0.0447218	4.68255	0	0
ENSG00000100095	SEZ6L	4193.47	-0.7	0.143924	4.67992	0	0
ENSG00000280294	AC011008.2	327.37	-0.5	0.116199	4.67969	0	0
ENSG00000069020	MAST4	932.301	-0.4	0.0888183	4.6686	0	0
ENSG00000132535	DLG4	5696.47	-0.2	0.0487133	4.66733	0	0
ENSG00000088808	PPP1R13B	2795.44	-0.3	0.0546742	4.66681	0	0
ENSG00000067606	PRKCZ	1711.55	-0.3	0.0656125	4.66592	0	0
ENSG00000137868	STRA6	51.7785	1.3	0.287627	-4.66031	0	0
ENSG00000163462	TRIM46	2146.52	-0.3	0.0627435	4.6595	0	0
ENSG00000163251	FZD5	185.585	1.7	0.357522	-4.65836	0	0
ENSG00000130714	POMT1	2140.59	-0.3	0.0585686	4.656	0	0
ENSG00000196205	EEF1A1P5	3307.1	0.3	0.0599431	-4.65496	0	0
ENSG00000139722	VPS37B	964.216	0.4	0.0933272	-4.65499	0	0
ENSG00000153944	MSI2	3969.6	0.3	0.0565973	-4.655	0	0
ENSG00000197771	MCMBP	1374.14	0.3	0.0644539	-4.65452	0	0
ENSG00000170004	CHD3	16448.2	-0.2	0.0433852	4.65395	0	0
ENSG00000131389	SLC6A6	2068.23	-0.3	0.0609371	4.65006	0	0
ENSG00000117410	ATP6V0B	5408.99	-0.2	0.0497898	4.64947	0	0
ENSG00000165934	CPSF2	1264.41	0.3	0.071469	-4.64564	0	0
ENSG00000148672	GLUD1	2089.92	0.3	0.0590752	-4.6443	0	0
ENSG00000184985	SORCS2	1304.94	-0.3	0.0692437	4.64362	0	0
ENSG00000078269	SYNJ2	59.7133	1.3	0.277059	-4.64294	0	0
ENSG00000108511	HOXB6	3158.98	-0.3	0.0659334	4.64035	0	0
ENSG00000168280	KIF5C	19937.7	-0.2	0.0486346	4.63818	0	0
ENSG00000072195	SPEG	3206.82	-0.2	0.0537908	4.63752	0	0
ENSG00000138794	CASP6	75.5877	1.1	0.245899	-4.63419	0	0
ENSG00000135439	AGAP2	3808.67	-0.3	0.0564829	4.63431	0	0
ENSG00000105290	APLP1	21985.8	-0.2	0.0517109	4.63187	0	0
ENSG00000115252	PDE1A	34.7433	1.6	0.355084	-4.62859	0	0
ENSG00000163605	PPP4R2	1830.9	0.3	0.0619608	-4.62784	0	0
ENSG00000177875	CCDC184	9322.65	-0.3	0.0565594	4.62393	0	0
ENSG00000138092	CENPO	476.322	0.5	0.0999812	-4.62076	0	0
ENSG00000181215	C4orf50	542.672	-0.5	0.098359	4.6196	0	0
ENSG00000144567	RETREG2	6885.72	-0.2	0.0500226	4.6179	0	0
ENSG00000128059	PPAT	735.794	0.4	0.0813648	-4.61768	0	0
ENSG00000197694	SPTAN1	45219.3	-0.2	0.0507904	4.61763	0	0
ENSG00000145907	G3BP1	5197.05	0.2	0.0506073	-4.61704	0	0
ENSG00000185088	RPS27L	435.327	0.5	0.109539	-4.61604	0	0
ENSG00000135312	HTR1B	126.492	-0.8	0.175819	4.6112	0	0
ENSG00000132359	RAP1GAP2	1670.58	-0.3	0.0652163	4.61053	0	0
ENSG00000198176	TFDP1	1635.76	0.3	0.0711657	-4.60836	0	0
ENSG00000178966	RMI1	557.005	0.4	0.0919437	-4.60658	0	0
ENSG00000100632	ERH	2711.84	0.3	0.0641832	-4.60495	0	0
ENSG00000167702	KIFC2	3181.44	-0.3	0.0652652	4.60266	0	0
ENSG00000167460	TPM4	4316.29	0.3	0.0627331	-4.6	0	0
ENSG00000165732	DDX21	2142.39	0.3	0.0597767	-4.5997	0	0
ENSG00000164398	ACSL6	859.237	-0.4	0.0844387	4.59898	0	0
ENSG00000153561	RMND5A	1740.68	0.3	0.0605533	-4.59722	0	0
ENSG00000028277	POU2F2	4946.02	-0.3	0.0578574	4.59688	0	0
ENSG00000162065	TBC1D24	1848.32	-0.3	0.0629649	4.59434	0	0
ENSG00000112697	TMEM30A	7573.9	-0.3	0.0586988	4.59364	0	0
ENSG00000225783	MIAT	19097.6	-0.3	0.0572875	4.59224	0	0
ENSG00000143977	SNRPG	806.74	0.4	0.0808808	-4.5905	0	0
ENSG00000103723	AP3B2	4260.57	-0.2	0.0531807	4.58962	0	0
ENSG00000147604	RPL7	7428.09	0.3	0.0546476	-4.58873	0	0
ENSG00000173157	ADAMTS20	32.3132	1.7	0.380391	-4.58865	0	0
ENSG00000171365	CLCN5	1503.78	-0.3	0.0705414	4.58744	0	0
ENSG00000172936	MYD88	238.878	0.6	0.139435	-4.58638	0	0
ENSG00000125520	SLC2A4RG	676.22	0.4	0.0875471	-4.58483	0	0
ENSG00000183077	AFMID	26.4251	2	0.427831	-4.57992	0	0
ENSG00000279675	AC080100.1	230.452	-0.7	0.153581	4.57791	0	0
ENSG00000101935	AMMECR1	136.032	0.8	0.173999	-4.57663	0	0
ENSG00000149571	KIRREL3	1034.34	-0.4	0.0941416	4.57663	0	0
ENSG00000135924	DNAJB2	3574.76	-0.2	0.0545553	4.57493	0	0
ENSG00000067167	TRAM1	1187.28	0.3	0.0700453	-4.57291	0	0
ENSG00000129682	FGF13	4373.06	-0.3	0.0636692	4.55927	0	0
ENSG00000130294	KIF1A	48934.1	-0.3	0.0708374	4.55814	0	0
ENSG00000087302	RTRAF	2208.75	0.3	0.0572273	-4.55812	0	0
ENSG00000114554	PLXNA1	9540.19	-0.2	0.0466776	4.55771	0	0
ENSG00000110400	NECTIN1	7613.72	-0.2	0.046105	4.55791	0	0
ENSG00000197774	EME2	849.849	-0.4	0.0822895	4.55765	0	0
ENSG00000128596	CCDC136	2411.91	-0.3	0.0562912	4.55597	0	0
ENSG00000229743	LINC01159	38.9045	1.5	0.338067	-4.55501	0	0
ENSG00000180776	ZDHHC20	1135.68	0.3	0.073977	-4.55162	0	0
ENSG00000197565	COL4A6	27.2875	1.9	0.420144	-4.55094	0	0
ENSG00000100842	EFS	267.689	2.6	0.56892	-4.54985	0	0
ENSG00000118292	C1orf54	20.9172	2.1	0.469466	-4.54805	0	0
ENSG00000170855	TRIAP1	424.582	0.5	0.103627	-4.54797	0	0
ENSG00000164934	DCAF13	785.876	0.4	0.0815844	-4.5476	0	0
ENSG00000125633	CCDC93	2019.79	-0.3	0.0589649	4.54663	0	0
ENSG00000128973	CLN6	214.365	0.7	0.150886	-4.54668	0	0
ENSG00000120053	GOT1	3126.6	-0.3	0.0592011	4.54307	0	0
ENSG00000141380	SS18	1340.3	0.3	0.0702877	-4.54149	0	0
ENSG00000162188	GNG3	627.533	-0.4	0.0881224	4.54005	0	0
ENSG00000156113	KCNMA1	2909.74	-0.3	0.0706632	4.5393	0	0
ENSG00000070950	RAD18	264.967	0.6	0.132044	-4.53736	0	0
ENSG00000133026	MYH10	9781.76	0.2	0.0504372	-4.53683	0	0
ENSG00000167635	ZNF146	2935.03	0.2	0.0544686	-4.53544	0	0
ENSG00000206535	LNP1	301.077	0.5	0.117103	-4.53176	0	0
ENSG00000125895	TMEM74B	1059.55	-0.4	0.0798987	4.53016	0	0
ENSG00000070961	ATP2B1	7849.31	-0.3	0.0602696	4.52984	0	0
ENSG00000158458	NRG2	287.542	-0.5	0.12117	4.52922	0	0
ENSG00000196531	NACA	5062.77	0.2	0.0520311	-4.52694	0	0
ENSG00000172932	ANKRD13D	2050.99	-0.3	0.0607338	4.52497	0	0
ENSG00000129187	DCTD	666.977	0.4	0.0943989	-4.52374	0	0
ENSG00000140323	DISP2	4150.62	-0.3	0.0650574	4.52259	0	0
ENSG00000160216	AGPAT3	1920.74	-0.3	0.0604044	4.52155	0	0
ENSG00000184007	PTP4A2	4214.47	0.2	0.0549442	-4.521	0	0
ENSG00000213553	RPLP0P6	1009.71	0.3	0.0743002	-4.51893	0	0
ENSG00000152953	STK32B	1766.89	-0.3	0.0748765	4.51901	0	0
ENSG00000165868	HSPA12A	8835.31	-0.2	0.0534472	4.5174	0	0
ENSG00000151503	NCAPD3	712.996	0.4	0.0810152	-4.51505	0	0
ENSG00000132563	REEP2	5273.37	-0.2	0.0541883	4.51406	0	0
ENSG00000110107	PRPF19	3045.15	0.3	0.0559884	-4.51288	0	0
ENSG00000138604	GLCE	1428.45	-0.3	0.0644631	4.51186	0	0
ENSG00000149582	TMEM25	1459.24	-0.3	0.0661574	4.5114	0	0
ENSG00000018236	CNTN1	4478.46	-0.3	0.0665715	4.51087	0	0
ENSG00000161682	FAM171A2	7789.66	-0.3	0.0579658	4.50945	0	0
ENSG00000171798	KNDC1	1359.69	-0.3	0.0744079	4.50909	0	0
ENSG00000137726	FXYD6	4775.08	-0.3	0.0603725	4.50563	0	0
ENSG00000139970	RTN1	27290.6	-0.2	0.049241	4.50531	0	0
ENSG00000196517	SLC6A9	953.567	-0.3	0.074132	4.50413	0	0
ENSG00000109991	P2RX3	5642.98	-0.2	0.0554542	4.5032	0	0
ENSG00000139636	LMBR1L	2690.19	-0.3	0.0577656	4.50175	0	0
ENSG00000130726	TRIM28	9391.92	0.2	0.0540318	-4.5017	0	0
ENSG00000179242	CDH4	602.937	0.4	0.0992504	-4.49956	0	0
ENSG00000153922	CHD1	2148.22	0.3	0.0578421	-4.49737	0	0
ENSG00000159592	GPBP1L1	1264.45	0.3	0.0663047	-4.49542	0	0
ENSG00000168005	SPINDOC	1578.67	0.3	0.0674229	-4.49442	0	0
ENSG00000183087	GAS6	863.617	-0.4	0.0789904	4.49247	0	0
ENSG00000134371	CDC73	619.55	0.4	0.0911616	-4.4912	0	0
ENSG00000186862	PDZD7	1285.68	-0.3	0.0711442	4.49032	0	0
ENSG00000149499	EML3	75.3732	1.2	0.262685	-4.49017	0	0
ENSG00000076555	ACACB	112.919	0.9	0.199789	-4.48894	0	0
ENSG00000118181	RPS25	4802.96	0.3	0.0641781	-4.48825	0	0
ENSG00000176749	CDK5R1	10299.9	-0.2	0.0438084	4.48573	0	0
ENSG00000184005	ST6GALNAC3	514.266	0.4	0.0929898	-4.48552	0	0
ENSG00000136527	TRA2B	4897.53	0.2	0.0500543	-4.48341	0	0
ENSG00000171680	PLEKHG5	1279.7	-0.3	0.0690706	4.48266	0	0
ENSG00000164294	GPX8	82.8488	3.2	0.72275	-4.48274	0	0
ENSG00000121653	MAPK8IP1	5774.83	-0.3	0.0569972	4.47857	0	0
ENSG00000128944	KNSTRN	705.847	0.4	0.0856394	-4.47849	0	0
ENSG00000232434	AJM1	1498.24	-0.4	0.0837274	4.47827	0	0
ENSG00000168028	RPSA	9933.15	0.2	0.0473207	-4.47781	0	0
ENSG00000170919	TPT1-AS1	1019.29	-0.3	0.0752837	4.47687	0	0
ENSG00000092068	SLC7A8	1154.62	-0.5	0.100862	4.47657	0	0
ENSG00000151726	ACSL1	1259.74	-0.3	0.0688285	4.47625	0	0
ENSG00000088930	XRN2	2877.69	0.3	0.0563128	-4.47545	0	0
ENSG00000198216	CACNA1E	5223.25	-0.3	0.068494	4.47394	0	0
ENSG00000151690	MFSD6	1009.1	-0.3	0.0722548	4.47381	0	0
ENSG00000123989	CHPF	2803.94	-0.3	0.0649383	4.46941	0	0
ENSG00000158292	GPR153	3619.77	-0.3	0.060052	4.46899	0	0
ENSG00000141569	TRIM65	301.71	0.5	0.116758	-4.46839	0	0
ENSG00000179403	VWA1	267.079	0.6	0.132112	-4.46624	0	0
ENSG00000173406	DAB1	1805.73	0.4	0.0817457	-4.46605	0	0
ENSG00000147488	ST18	549.236	0.5	0.108488	-4.46321	0	0
ENSG00000133704	IPO8	823.254	0.4	0.0810462	-4.46218	0	0
ENSG00000171867	PRNP	5074.03	-0.3	0.0634283	4.46114	0	0
ENSG00000184371	CSF1	45.0447	1.4	0.304815	-4.45803	0	0
ENSG00000177679	SRRM3	2491.26	-0.3	0.0681674	4.45729	0	0
ENSG00000163785	RYK	706.165	0.4	0.0838123	-4.45395	0	0
ENSG00000175662	TOM1L2	5357.89	-0.2	0.0535481	4.45311	0	0
ENSG00000138346	DNA2	338.515	0.5	0.114526	-4.44699	0	0
ENSG00000182272	B4GALNT4	6912.47	-0.3	0.0566469	4.44682	0	0
ENSG00000089639	GMIP	1749.09	-0.3	0.0633465	4.44632	0	0
ENSG00000079841	RIMS1	1747.64	-0.3	0.0784004	4.44529	0	0
ENSG00000180875	GREM2	248.339	-0.6	0.127741	4.44346	0	0
ENSG00000120885	CLU	1034.36	0.5	0.103087	-4.44173	0	0
ENSG00000181467	RAP2B	621.541	0.4	0.0920462	-4.44057	0	0
ENSG00000078549	ADCYAP1R1	1812.77	-0.3	0.0736815	4.44004	0	0
ENSG00000149639	SOGA1	11605.9	-0.2	0.0439686	4.44015	0	0
ENSG00000189077	TMEM120A	995.038	-0.3	0.0747548	4.43775	0	0
ENSG00000170759	KIF5B	5027.06	0.2	0.0520068	-4.43739	0	0
ENSG00000113300	CNOT6	1896.55	0.3	0.0594974	-4.43642	0	0
ENSG00000019144	PHLDB1	4232.83	-0.2	0.0544202	4.43614	0	0
ENSG00000121104	FAM117A	156.027	0.7	0.163673	-4.43605	0	0
ENSG00000111639	MRPL51	1003.98	0.3	0.0781796	-4.43507	0	0
ENSG00000132932	ATP8A2	5917.6	-0.3	0.0650374	4.43274	0	0
ENSG00000182636	NDN	3905.31	-0.2	0.05564	4.43253	0	0
ENSG00000160097	FNDC5	2411.07	0.3	0.0667594	-4.43129	0	0
ENSG00000079335	CDC14A	71.905	1.1	0.240417	-4.42961	0	0
ENSG00000167632	TRAPPC9	2840.29	-0.3	0.0607002	4.42766	0	0
ENSG00000119318	RAD23B	5370.88	0.2	0.0527402	-4.4233	0	0
ENSG00000146757	ZNF92	877.044	0.3	0.0768572	-4.42195	0	0
ENSG00000132334	PTPRE	1614.53	-0.3	0.0651046	4.41706	0	0
ENSG00000188647	PTAR1	1634.67	0.3	0.0668526	-4.41683	0	0
ENSG00000187134	AKR1C1	2124.08	-0.3	0.0616241	4.41677	0	0
ENSG00000089199	CHGB	6995.66	-0.3	0.0630439	4.41598	0	0
ENSG00000136205	TNS3	296.921	0.6	0.135054	-4.41204	0	0
ENSG00000110446	SLC15A3	24.739	2.1	0.47353	-4.40792	0	0
ENSG00000183722	LHFPL6	573.143	0.5	0.117465	-4.4076	0	0
ENSG00000064999	ANKS1A	9143.42	-0.2	0.0461525	4.40612	0	0
ENSG00000165061	ZMAT4	501.124	-0.5	0.108295	4.40559	0	0
ENSG00000223486	AC092198.1	14.8373	2.7	0.604436	-4.40543	0	0
ENSG00000198853	RUSC2	9184.31	-0.2	0.0508573	4.40366	0	0
ENSG00000185742	C11orf87	2434.01	-0.3	0.0577506	4.4024	0	0
ENSG00000163938	GNL3	1765.58	0.3	0.0602206	-4.40193	0	0
ENSG00000072736	NFATC3	267.53	0.6	0.130471	-4.40172	0	0
ENSG00000174444	RPL4	28845.9	0.2	0.0405567	-4.40131	0	0
ENSG00000139890	REM2	1361.18	-0.3	0.0676595	4.39828	0	0
ENSG00000167528	ZNF641	1756.9	-0.3	0.0612731	4.39578	0	0
ENSG00000198838	RYR3	832.012	-0.3	0.0786627	4.39477	0	0
ENSG00000130540	SULT4A1	3630.51	-0.3	0.0608375	4.39431	0	0
ENSG00000064666	CNN2	1950.68	0.3	0.0758555	-4.39197	0	0
ENSG00000064199	SPA17	144.894	0.7	0.166658	-4.39109	0	0
ENSG00000204347	BTBD17	37.2233	1.6	0.370613	-4.39109	0	0
ENSG00000143061	IGSF3	7944.27	-0.2	0.0535154	4.39061	0	0
ENSG00000143878	RHOB	4985.89	-0.2	0.0482484	4.3884	0	0
ENSG00000170801	HTRA3	15.5115	3	0.691346	-4.38753	0	0
ENSG00000050405	LIMA1	257.74	0.6	0.131175	-4.38719	0	0
ENSG00000121211	MND1	60.517	1.1	0.260323	-4.38694	0	0
ENSG00000138029	HADHB	607.79	0.4	0.0911444	-4.38458	0	0
ENSG00000147041	SYTL5	33.663	-1.6	0.372382	4.38412	0	0
ENSG00000183798	EMILIN3	68.2884	1	0.23947	-4.38356	0	0
ENSG00000120875	DUSP4	21520.9	-0.2	0.0488781	4.38267	0	0
ENSG00000169641	LUZP1	1276.37	0.3	0.0734376	-4.37975	0	0
ENSG00000137962	ARHGAP29	191.402	0.7	0.149541	-4.37959	0	0
ENSG00000236901	MIR600HG	1398.91	-0.3	0.0706697	4.37876	0	0
ENSG00000137770	CTDSPL2	1186.96	0.3	0.0713665	-4.37699	0	0
ENSG00000221818	EBF2	72.7966	1.2	0.274434	-4.37668	0	0
ENSG00000174606	ANGEL2	769.117	0.4	0.0806566	-4.37292	0	0
ENSG00000109906	ZBTB16	129.403	0.8	0.173992	-4.37276	0	0
ENSG00000182870	GALNT9	759.465	-0.4	0.0827036	4.37201	0	0
ENSG00000087074	PPP1R15A	2538.95	-0.2	0.0564467	4.37157	0	0
ENSG00000097046	CDC7	852.054	0.4	0.0844157	-4.37085	0	0
ENSG00000198743	SLC5A3	2316.83	-0.3	0.066091	4.37056	0	0
ENSG00000196277	GRM7	37.0679	1.5	0.346813	-4.36928	0	0
ENSG00000088812	ATRN	4961.8	-0.2	0.0523922	4.36901	0	0
ENSG00000188428	BLOC1S5	224.368	0.6	0.13439	-4.36684	0	0
ENSG00000134030	CTIF	9248.1	-0.2	0.0552435	4.3668	0	0
ENSG00000122824	NUDT10	837.969	0.3	0.0766134	-4.3651	0	0
ENSG00000250510	GPR162	1940.83	-0.3	0.0632465	4.3624	0	0
ENSG00000168883	USP39	1419.96	0.3	0.0650622	-4.35776	0	0
ENSG00000133226	SRRM1	2324.69	0.3	0.0621272	-4.35707	0	0
ENSG00000160584	SIK3	3434.74	-0.3	0.06494	4.35703	0	0
ENSG00000104081	BMF	263.673	0.6	0.13437	-4.35396	0	0
ENSG00000134697	GNL2	1415.12	0.3	0.0711172	-4.35142	0	0
ENSG00000181541	MAB21L2	236.725	-1.5	0.354181	4.3513	0	0
ENSG00000138336	TET1	873.983	0.4	0.0818075	-4.34796	0	0
ENSG00000171587	DSCAM	605.427	-0.4	0.0959138	4.34747	0	0
ENSG00000139645	ANKRD52	5430.46	-0.3	0.0589516	4.34714	0	0
ENSG00000176208	ATAD5	288.762	0.6	0.127702	-4.34718	0	0
ENSG00000279095	AC243964.4	435.209	-0.5	0.110954	4.34687	0	0
ENSG00000103042	SLC38A7	1337.88	-0.3	0.0667077	4.34518	0	0
ENSG00000008018	PSMB1	2083.95	0.3	0.0577987	-4.34412	0	0
ENSG00000263266	RPS7P1	459.481	0.5	0.111768	-4.34164	0	0
ENSG00000142676	RPL11	10579.8	0.2	0.0491139	-4.34136	0	0
ENSG00000100814	CCNB1IP1	1068.65	0.3	0.0763653	-4.34097	0	0
ENSG00000134769	DTNA	3120.43	-0.3	0.065866	4.34101	0	0
ENSG00000189319	FAM53B	1464.41	0.3	0.0721132	-4.34044	0	0
ENSG00000011332	DPF1	3435.61	-0.3	0.0618687	4.33809	0	0
ENSG00000119042	SATB2	219.803	0.6	0.135791	-4.33343	0	0
ENSG00000145016	RUBCN	3197.53	-0.3	0.0643238	4.33319	0	0
ENSG00000166130	IKBIP	134.604	0.7	0.172851	-4.33293	0	0
ENSG00000185513	L3MBTL1	1053.46	-0.3	0.0748149	4.33228	0	0
ENSG00000053328	METTL24	29.1184	1.7	0.389149	-4.33079	0	0
ENSG00000133639	BTG1	1497.95	0.4	0.0934005	-4.3305	0	0
ENSG00000116922	C1orf109	501.761	0.4	0.093745	-4.32992	0	0
ENSG00000104824	HNRNPL	4440.3	0.2	0.0556273	-4.32954	0	0
ENSG00000145416	43525	1116.12	-0.3	0.0799889	4.32915	0	0
ENSG00000003137	CYP26B1	7403.36	-0.3	0.0615166	4.32815	0	0
ENSG00000273032	DGCR9	444.256	-0.4	0.101396	4.3274	0	0
ENSG00000116030	SUMO1	2705.04	0.2	0.0538329	-4.32621	0	0
ENSG00000170500	LONRF2	7289.19	-0.3	0.0689925	4.3258	0	0
ENSG00000085365	SCAMP1	5966.54	-0.2	0.0569261	4.32585	0	0
ENSG00000188766	SPRED3	3373.88	-0.3	0.0581504	4.32539	0	0
ENSG00000142459	EVI5L	3789.13	-0.2	0.0516472	4.3237	0	0
ENSG00000107954	NEURL1	1185.03	-0.3	0.0765521	4.3229	0	0
ENSG00000127586	CHTF18	335.523	0.6	0.129725	-4.31896	0	0
ENSG00000215397	SCRT2	3749.46	-0.3	0.0619546	4.31837	0	0
ENSG00000196141	SPATS2L	1174.08	0.3	0.0757834	-4.31688	0	0
ENSG00000101846	STS	1317.38	-0.3	0.0797479	4.31633	0	0
ENSG00000113763	UNC5A	985.111	-0.3	0.0759906	4.31182	0	0
ENSG00000101849	TBL1X	759.112	0.4	0.0860203	-4.3119	0	0
ENSG00000197324	LRP10	229.61	0.6	0.146914	-4.3113	0	0
ENSG00000130787	HIP1R	5064.31	-0.2	0.0524112	4.31084	0	0
ENSG00000116560	SFPQ	15582.1	0.2	0.042151	-4.31014	0	0
ENSG00000136002	ARHGEF4	1785.07	-0.3	0.061742	4.30886	0	0
ENSG00000167110	GOLGA2	3138.6	-0.2	0.0522208	4.30738	0	0
ENSG00000154734	ADAMTS1	267.571	0.5	0.122844	-4.30729	0	0
ENSG00000156504	FAM122B	452.59	0.4	0.103566	-4.30676	0	0
ENSG00000159082	SYNJ1	2214.5	-0.3	0.0599496	4.30415	0	0
ENSG00000131507	NDFIP1	15234.7	-0.2	0.0468133	4.30395	0	0
ENSG00000249790	AC092490.1	138.642	-0.8	0.184818	4.30373	0	0
ENSG00000135503	ACVR1B	7323.26	-0.2	0.0445566	4.29881	0	0
ENSG00000100664	EIF5	8274.92	0.2	0.0504687	-4.29839	0	0
ENSG00000073910	FRY	6251.88	-0.3	0.0690006	4.29643	0	0
ENSG00000179195	ZNF664	6522.27	0.2	0.0483161	-4.29587	0	0
ENSG00000166341	DCHS1	6652.71	-0.2	0.0473873	4.29466	0	0
ENSG00000228526	MIR34AHG	30.6958	1.6	0.375171	-4.29373	0	0
ENSG00000181409	AATK	1199.9	-0.3	0.0690963	4.29288	0	0
ENSG00000165185	KIAA1958	1358.07	0.3	0.0725386	-4.29234	0	0
ENSG00000227640	SOX21-AS1	187.904	0.7	0.173336	-4.29234	0	0
ENSG00000175029	CTBP2	2420.31	0.3	0.0702943	-4.29187	0	0
ENSG00000186469	GNG2	16544	-0.2	0.0527043	4.29179	0	0
ENSG00000108298	RPL19	9437.88	0.2	0.0479115	-4.28958	0	0
ENSG00000143153	ATP1B1	13105.2	-0.3	0.0618661	4.28931	0	0
ENSG00000173852	DPY19L1	465.102	0.4	0.0972603	-4.28836	0	0
ENSG00000197406	DIO3	165.19	1.6	0.366396	-4.28683	0	0
ENSG00000092051	JPH4	5931.03	-0.2	0.0481342	4.28659	0	0
ENSG00000276550	HERC2P2	1202.33	-0.4	0.0832103	4.28647	0	0
ENSG00000009954	BAZ1B	5003.7	0.2	0.0480552	-4.28565	0	0
ENSG00000132879	FBXO44	2088.72	-0.3	0.0645283	4.28438	0	0
ENSG00000117500	TMED5	870.788	0.4	0.0854183	-4.28398	0	0
ENSG00000175414	ARL10	6440.91	-0.2	0.0533239	4.28369	0	0
ENSG00000132821	VSTM2L	6281.91	-0.2	0.0475778	4.28331	0	0
ENSG00000167972	ABCA3	7669.14	-0.3	0.0657443	4.28311	0	0
ENSG00000137267	TUBB2A	13910.5	-0.3	0.0610532	4.28154	0	0
ENSG00000261061	AC092718.4	33.2319	1.5	0.355338	-4.28105	0	0
ENSG00000090060	PAPOLA	4477.07	0.2	0.0522802	-4.27781	0	0
ENSG00000198417	MT1F	45.3452	1.5	0.35345	-4.27264	0	0
ENSG00000233452	STXBP5-AS1	336.746	-0.6	0.129703	4.27231	0	0
ENSG00000142686	C1orf216	997.38	0.3	0.0805847	-4.27134	0	0
ENSG00000255717	SNHG1	1541.38	0.3	0.0707359	-4.2705	0	0
ENSG00000133083	DCLK1	14494	-0.2	0.047274	4.27053	0	0
ENSG00000121064	SCPEP1	107.432	0.8	0.193027	-4.27071	0	0
ENSG00000145241	CENPC	462.137	0.4	0.0985272	-4.26966	0	0
ENSG00000149292	TTC12	65.8838	1.1	0.258718	-4.26858	0	0
ENSG00000153721	CNKSR3	177.33	0.7	0.165911	-4.26601	0	0
ENSG00000163644	PPM1K	4070.96	-0.2	0.0505671	4.26534	0	0
ENSG00000101888	NXT2	80.3892	1.1	0.260475	-4.26502	0	0
ENSG00000120645	IQSEC3	1182.95	-0.3	0.0716939	4.26442	0	0
ENSG00000105649	RAB3A	10325.7	-0.2	0.0501146	4.26402	0	0
ENSG00000101825	MXRA5	1067.27	0.3	0.0815787	-4.25894	0	0
ENSG00000139793	MBNL2	194.49	0.7	0.160204	-4.25875	0	0
ENSG00000123737	EXOSC9	676.494	0.4	0.0840399	-4.25638	0	0
ENSG00000135454	B4GALNT1	3438	-0.3	0.0635969	4.2544	0	0
ENSG00000173226	IQCB1	427.867	0.4	0.10376	-4.25317	0	0
ENSG00000153147	SMARCA5	7442.75	0.2	0.0519598	-4.25217	0	0
ENSG00000130054	FAM155B	1447.15	-0.3	0.0667999	4.25087	0	0
ENSG00000158669	GPAT4	3419.35	-0.2	0.0519154	4.249	0	0
ENSG00000100353	EIF3D	2083.1	0.2	0.0578185	-4.24888	0	0
ENSG00000176641	RNF152	4591.09	-0.3	0.0666444	4.24664	0	0
ENSG00000086827	ZW10	415.383	0.4	0.101821	-4.24645	0	0
ENSG00000177108	ZDHHC22	2435.57	-0.2	0.0570815	4.24471	0	0
ENSG00000183783	KCTD8	750.534	-0.4	0.0981407	4.24368	0	0
ENSG00000143340	FAM163A	602.855	-0.4	0.0893658	4.24171	0	0
ENSG00000198242	RPL23A	1543.01	0.3	0.0637548	-4.24052	0	0
ENSG00000056487	PHF21B	3266.54	0.3	0.0599841	-4.24062	0	0
ENSG00000136828	RALGPS1	3269.84	-0.2	0.0589103	4.24019	0	0
ENSG00000104626	ERI1	332.674	0.5	0.113387	-4.23891	0	0
ENSG00000198689	SLC9A6	5609.47	-0.2	0.0529982	4.23802	0	0
ENSG00000115414	FN1	1210.19	0.7	0.174791	-4.23737	0	0
ENSG00000105784	RUNDC3B	2141.2	-0.3	0.0621947	4.23708	0	0
ENSG00000198121	LPAR1	54.585	1.2	0.274248	-4.2362	0	0
ENSG00000100439	ABHD4	160.972	0.7	0.157925	-4.23568	0	0
ENSG00000177508	IRX3	1363.19	0.4	0.0879169	-4.23517	0	0
ENSG00000282164	PEG13	1396.92	-0.3	0.0732397	4.23479	0	0
ENSG00000021762	OSBPL5	1525.58	-0.3	0.0640395	4.23193	0	0
ENSG00000154803	FLCN	1085.51	-0.3	0.0702146	4.23117	0	0
ENSG00000187068	C3orf70	513.981	-0.4	0.0946058	4.23059	0	0
ENSG00000117751	PPP1R8	1883	0.3	0.0598602	-4.23043	0	0
ENSG00000089351	GRAMD1A	5012.73	-0.3	0.0647439	4.22906	0	0
ENSG00000156508	EEF1A1	99080.1	0.2	0.0431981	-4.22879	0	0
ENSG00000079931	MOXD1	453.216	1	0.244053	-4.2265	0	0
ENSG00000162104	ADCY9	1387.25	-0.3	0.0671321	4.22616	0	0
ENSG00000187676	B3GLCT	351.764	0.5	0.112632	-4.22516	0	0
ENSG00000125319	C17orf53	61.1204	1.1	0.266093	-4.22497	0	0
ENSG00000198105	ZNF248	2755.16	-0.2	0.0561264	4.22387	0	0
ENSG00000172137	CALB2	229.973	-0.7	0.15422	4.22384	0	0
ENSG00000175115	PACS1	5537.31	-0.3	0.059305	4.22359	0	0
ENSG00000198963	RORB	96.1771	0.9	0.205998	-4.22192	0	0
ENSG00000170035	UBE2E3	3633.1	0.2	0.0591374	-4.22032	0	0
ENSG00000089048	ESF1	636.34	0.4	0.0858863	-4.22019	0	0
ENSG00000174943	KCTD13	2223.85	-0.3	0.0606787	4.2184	0	0
ENSG00000177239	MAN1B1	1974.03	-0.2	0.058664	4.21709	0	0
ENSG00000055044	NOP58	1689.56	0.3	0.0665897	-4.21603	0	0
ENSG00000108592	FTSJ3	963.039	0.3	0.0733418	-4.21414	0	0
ENSG00000148798	INA	66160.9	-0.2	0.0430358	4.21254	0	0
ENSG00000115207	GTF3C2	1168.43	0.3	0.070421	-4.21167	0	0
ENSG00000179796	LRRC3B	646.369	-0.4	0.0963161	4.21019	0	0
ENSG00000144847	IGSF11	60.4308	1.1	0.270819	-4.20786	0	0
ENSG00000134909	ARHGAP32	3450.64	-0.2	0.0526881	4.2028	0	0
ENSG00000178904	DPY19L3	1405.59	0.3	0.0717699	-4.20216	0	0
ENSG00000166833	NAV2	2575.44	0.2	0.059476	-4.2003	0	0
ENSG00000082556	OPRK1	86.6266	0.9	0.217968	-4.19851	0	0
ENSG00000126259	KIRREL2	47.2683	1.3	0.304053	-4.198	0	0
ENSG00000102218	RP2	267.342	0.5	0.129924	-4.19768	0	0
ENSG00000156515	HK1	8699.78	-0.2	0.0530541	4.19534	0	0
ENSG00000129646	QRICH2	732.391	-0.4	0.0849774	4.19502	0	0
ENSG00000230590	FTX	1565.18	-0.3	0.0642066	4.19474	0	0
ENSG00000184916	JAG2	1479.82	-0.3	0.0658745	4.19447	0	0
ENSG00000049449	RCN1	654.058	0.4	0.0990557	-4.19337	0	0
ENSG00000230699	AL645608.2	297.55	-0.5	0.118907	4.19284	0	0
ENSG00000154265	ABCA5	1134.05	-0.3	0.0750546	4.19279	0	0
ENSG00000107625	DDX50	964.668	0.3	0.0753842	-4.19067	0	0
ENSG00000128011	LRFN1	1584.11	-0.3	0.0685825	4.1893	0	0
ENSG00000213024	NUP62	1635.49	0.3	0.0615011	-4.18823	0	0
ENSG00000125691	RPL23	6912.56	0.2	0.0575019	-4.18771	0	0
ENSG00000067334	DNTTIP2	1497.35	0.3	0.0649919	-4.18714	0	0
ENSG00000156261	CCT8	5627.59	0.2	0.0458756	-4.18587	0	0
ENSG00000073008	PVR	1341.6	-0.3	0.0705012	4.18439	0	0
ENSG00000171130	ATP6V0E2	7361.76	-0.2	0.0550847	4.18106	0	0
ENSG00000166086	JAM3	1754.59	0.3	0.0615525	-4.17863	0	0
ENSG00000175066	GK5	887.319	-0.3	0.0762488	4.17673	0	0
ENSG00000106399	RPA3	178.618	0.7	0.156615	-4.17534	0	0
ENSG00000116670	MAD2L2	1210.76	0.3	0.0745611	-4.17436	0	0
ENSG00000186472	PCLO	3470.58	-0.3	0.0762206	4.17146	0	0
ENSG00000198856	OSTC	983.475	0.3	0.0751399	-4.16807	0	0
ENSG00000187672	ERC2	2322.42	-0.2	0.0596576	4.16637	0	0
ENSG00000157388	CACNA1D	760.4	-0.3	0.0807542	4.16545	0	0
ENSG00000141543	EIF4A3	1922.26	0.2	0.0592738	-4.16534	0	0
ENSG00000183960	KCNH8	1790.51	-0.3	0.0607898	4.15988	0	0
ENSG00000174547	MRPL11	478.45	0.4	0.100566	-4.15986	0	0
ENSG00000198911	SREBF2	22343	-0.2	0.0471608	4.15896	0	0
ENSG00000101638	ST8SIA5	295.904	-0.5	0.128572	4.15869	0	0
ENSG00000153253	SCN3A	6931.44	-0.2	0.0577093	4.15709	0	0
ENSG00000113389	NPR3	127.268	-0.8	0.183255	4.15694	0	0
ENSG00000108309	RUNDC3A	3483.77	-0.2	0.0566864	4.15666	0	0
ENSG00000157693	TMEM268	1231	-0.3	0.0701063	4.15599	0	0
ENSG00000065665	SEC61A2	2625.23	-0.2	0.0560115	4.15513	0	0
ENSG00000103319	EEF2K	1472.24	-0.3	0.064464	4.15454	0	0
ENSG00000138385	SSB	2360.99	0.2	0.055603	-4.15406	0	0
ENSG00000121774	KHDRBS1	10443.2	0.2	0.0481194	-4.15164	0	0
ENSG00000172466	ZNF24	3673.4	0.2	0.0519423	-4.15072	0	0
ENSG00000104321	TRPA1	53.1445	-1.2	0.281468	4.14849	0	0
ENSG00000146834	MEPCE	1048.92	0.3	0.0715454	-4.14731	0	0
ENSG00000113209	PCDHB5	141.361	0.9	0.228119	-4.143	0	0
ENSG00000167281	RBFOX3	2582.98	-0.3	0.0644846	4.1416	0	0
ENSG00000261115	TMEM178B	7408.86	-0.2	0.0582506	4.13749	0	0
ENSG00000183578	TNFAIP8L3	26.9544	-1.6	0.396014	4.13707	0	0
ENSG00000145934	TENM2	1784.98	-0.3	0.0787145	4.13359	0	0
ENSG00000109103	UNC119	1852.23	-0.3	0.0641966	4.13059	0	0
ENSG00000169398	PTK2	3145.88	0.2	0.0569092	-4.12959	0	0
ENSG00000079432	CIC	4967.33	-0.2	0.0482601	4.12966	0	0
ENSG00000196535	MYO18A	5076.1	-0.2	0.0552672	4.12897	0	0
ENSG00000105737	GRIK5	2441.77	-0.3	0.0641731	4.12874	0	0
ENSG00000183850	ZNF730	108.93	0.8	0.200459	-4.12826	0	0
ENSG00000154040	CABYR	271.411	-0.5	0.131667	4.12761	0	0
ENSG00000167100	SAMD14	3054.53	-0.2	0.0528533	4.12719	0	0
ENSG00000188610	FAM72B	19.1855	2	0.48066	-4.12682	0	0
ENSG00000117016	RIMS3	9030.13	-0.2	0.0452239	4.12609	0	0
ENSG00000265179	AP000894.2	57.3536	-1.1	0.26574	4.12601	0	0
ENSG00000053371	AKR7A2	603.97	0.4	0.0863191	-4.12561	0	0
ENSG00000185022	MAFF	468.572	-0.4	0.0972408	4.12527	0	0
ENSG00000271533	Z83843.1	529.393	-0.4	0.108311	4.12425	0	0
ENSG00000140557	ST8SIA2	6908.71	-0.2	0.0544369	4.12263	0	0
ENSG00000115525	ST3GAL5	2528.1	-0.2	0.0580036	4.12248	0	0
ENSG00000143149	ALDH9A1	842.134	0.3	0.0789776	-4.12162	0	0
ENSG00000161813	LARP4	1012.61	0.3	0.0723933	-4.11954	0	0
ENSG00000168135	KCNJ4	40.1917	1.4	0.351512	-4.11773	0	0
ENSG00000112655	PTK7	934.134	0.3	0.0772063	-4.11677	0	0
ENSG00000107438	PDLIM1	2327.96	-0.4	0.0867194	4.11569	0	0
ENSG00000076864	RAP1GAP	1431.81	-0.3	0.0680491	4.11504	0	0
ENSG00000068366	ACSL4	7786.87	-0.3	0.0643798	4.11432	0	0
ENSG00000166181	API5	2857.72	0.2	0.0542145	-4.11399	0	0
ENSG00000070770	CSNK2A2	1515.81	0.3	0.0638325	-4.11392	0	0
ENSG00000183092	BEGAIN	630.211	-0.4	0.0876746	4.11329	0	0
ENSG00000185483	ROR1	81.6784	0.9	0.22222	-4.11281	0	0
ENSG00000237517	DGCR5	594.72	-0.4	0.092094	4.11264	0	0
ENSG00000127084	FGD3	608.408	-0.4	0.0909826	4.11246	0	0
ENSG00000101493	ZNF516	1612.06	0.3	0.0648934	-4.11038	0	0
ENSG00000174799	CEP135	248.947	0.5	0.133266	-4.10932	0	0
ENSG00000158856	DMTN	3137.98	-0.3	0.0618354	4.10896	0	0
ENSG00000183283	DAZAP2	1773.58	0.3	0.0633433	-4.10829	0	0
ENSG00000122482	ZNF644	2477.87	0.2	0.0581499	-4.1059	0	0
ENSG00000112242	E2F3	1196.54	0.3	0.073981	-4.10539	0	0
ENSG00000120334	CENPL	162.134	0.6	0.157788	-4.10481	0	0
ENSG00000163364	LINC01116	69.2689	1	0.243229	-4.10412	0	0
ENSG00000159023	EPB41	5314.79	0.2	0.0493367	-4.10142	0	0
ENSG00000170962	PDGFD	55.6741	1.1	0.273724	-4.1007	0	0
ENSG00000152455	SUV39H2	516.885	0.4	0.105548	-4.10023	0	0
ENSG00000111859	NEDD9	177.557	0.7	0.17523	-4.09809	0	0
ENSG00000221890	NPTXR	5077.75	-0.3	0.0734844	4.09599	0	0
ENSG00000144580	CNOT9	1748.04	0.3	0.0632717	-4.09208	0	0
ENSG00000111674	ENO2	20421	-0.2	0.0543913	4.09199	0	0
ENSG00000163536	SERPINI1	1610.22	-0.4	0.089635	4.09186	0	0
ENSG00000144736	SHQ1	165.565	0.7	0.159216	-4.09161	0	0
ENSG00000136928	GABBR2	2977.71	-0.3	0.0653862	4.08966	0	0
ENSG00000164985	PSIP1	5571.35	0.2	0.0552873	-4.0892	0	0
ENSG00000057608	GDI2	10432.3	0.2	0.0452583	-4.08672	0	0
ENSG00000187678	SPRY4	1559.35	-0.3	0.076382	4.08625	0	0
ENSG00000151233	GXYLT1	379.543	0.4	0.107066	-4.08562	0	0
ENSG00000077264	PAK3	4989.98	-0.3	0.0712166	4.08156	0	0
ENSG00000087842	PIR	56.3863	1.1	0.271833	-4.07549	0	0
ENSG00000188612	SUMO2	4146.43	0.2	0.0553279	-4.07564	0	0
ENSG00000088854	C20orf194	4443.74	-0.2	0.0511524	4.07558	0	0
ENSG00000084731	KIF3C	15001	-0.2	0.0541615	4.07529	0	0
ENSG00000055070	SZRD1	2480.42	0.2	0.0578587	-4.07441	0	0
ENSG00000178409	BEND3	511.557	0.4	0.10512	-4.07444	0	0
ENSG00000110888	CAPRIN2	2575.62	-0.2	0.0570164	4.07425	0	0
ENSG00000132819	RBM38	427.054	0.5	0.11177	-4.07377	0	0
ENSG00000160190	SLC37A1	2502.55	-0.3	0.0632151	4.07301	0	0
ENSG00000155897	ADCY8	514.801	-0.4	0.0989748	4.06809	0	0
ENSG00000187514	PTMA	26454.4	0.2	0.0477221	-4.06477	0	0
ENSG00000124574	ABCC10	1065.05	-0.3	0.0791685	4.06373	0	0
ENSG00000089847	ANKRD24	336.536	-0.5	0.128223	4.06298	0	0
ENSG00000156876	SASS6	268.457	0.5	0.123134	-4.0628	0	0
ENSG00000134419	RPS15A	2040.52	0.3	0.0681164	-4.06258	0	0
ENSG00000163820	FYCO1	66.1351	1	0.241733	-4.06148	0	0
ENSG00000106537	TSPAN13	8406.39	-0.2	0.0468311	4.05879	0	0
ENSG00000136758	YME1L1	3642.04	0.2	0.0507771	-4.05424	0	0
ENSG00000117480	FAAH	1109.72	-0.3	0.0736532	4.05329	0	0
ENSG00000100644	HIF1A	3175.39	0.2	0.0559146	-4.05295	0	0
ENSG00000188313	PLSCR1	27.7059	1.6	0.391808	-4.05231	0	0
ENSG00000243970	PPIEL	334.124	-0.5	0.122621	4.05209	0	0
ENSG00000212993	POU5F1B	112.361	0.8	0.195434	-4.05206	0	0
ENSG00000170382	LRRN2	1478.54	-0.4	0.0907779	4.0508	0	0
ENSG00000196305	IARS	4269.87	0.2	0.050701	-4.05089	0	0
ENSG00000175567	UCP2	404.764	0.5	0.124637	-4.05061	0	0
ENSG00000143147	GPR161	3225.58	-0.2	0.0529562	4.05047	0	0
ENSG00000104870	FCGRT	25.7835	1.8	0.432768	-4.04939	0	0
ENSG00000131018	SYNE1	2821.42	-0.3	0.0820115	4.04834	0	0
ENSG00000254602	AP000662.1	158.164	0.7	0.161175	-4.04767	0	0
ENSG00000147434	CHRNA6	52.3977	-1.1	0.282475	4.04242	0	0
ENSG00000106688	SLC1A1	2238.75	-0.3	0.0766599	4.04162	0	0
ENSG00000167088	SNRPD1	1523.86	0.3	0.0653462	-4.04106	0	0
ENSG00000114200	BCHE	128.339	-0.7	0.185199	4.04092	0	0
ENSG00000125746	EML2	707.313	-0.3	0.0850713	4.04007	0	0
ENSG00000137817	PARP6	4852.73	-0.2	0.0485453	4.03942	0	0
ENSG00000182158	CREB3L2	466.727	0.4	0.0983023	-4.03718	0	0
ENSG00000084764	MAPRE3	5377.9	-0.2	0.0502084	4.03608	0	0
ENSG00000183011	NAA38	691.32	0.4	0.0885962	-4.03301	0	0
ENSG00000188985	DHFRP1	60.0862	1	0.256203	-4.03286	0	0
ENSG00000040275	SPDL1	587.632	0.4	0.1006	-4.03208	0	0
ENSG00000170921	TANC2	6889.12	-0.2	0.0517866	4.0309	0	0
ENSG00000185842	DNAH14	650.128	-0.4	0.0870706	4.03021	0	0
ENSG00000197296	FITM2	868.592	-0.3	0.0792555	4.02858	0	0
ENSG00000159363	ATP13A2	7556.98	-0.3	0.0683463	4.02811	0	0
ENSG00000141068	KSR1	2189.56	-0.2	0.0613423	4.02561	0	0
ENSG00000203879	GDI1	29820.9	-0.2	0.0462291	4.02506	0	0
ENSG00000188211	NCR3LG1	1279.93	-0.4	0.102413	4.02376	0	0
ENSG00000102312	PORCN	674.748	-0.3	0.0835016	4.02357	0	0
ENSG00000065413	ANKRD44	1031.5	-0.3	0.0775345	4.02085	0	0
ENSG00000126456	IRF3	353.046	0.5	0.114436	-4.02074	0	0
ENSG00000165973	NELL1	6672.75	-0.3	0.0641805	4.02058	0	0
ENSG00000099625	CBARP	2287.28	-0.2	0.0612602	4.01865	0	0
ENSG00000120948	TARDBP	2662.84	0.2	0.0587903	-4.01792	0	0
ENSG00000198589	LRBA	576.485	0.4	0.100049	-4.0181	0	0
ENSG00000188185	LINC00265	452.669	-0.4	0.101017	4.01771	0	0
ENSG00000156482	RPL30	3276.37	0.2	0.054979	-4.01769	0	0
ENSG00000166557	TMED3	1272.26	-0.3	0.067826	4.01801	0	0
ENSG00000054118	THRAP3	4759.08	0.2	0.047952	-4.01635	0	0
ENSG00000185000	DGAT1	1116.04	-0.3	0.0725713	4.01273	0	0
ENSG00000146143	PRIM2	162.732	0.7	0.164984	-4.00708	0	0
ENSG00000260230	FRRS1L	4367.59	-0.3	0.0687804	4.00713	0	0
ENSG00000259683	AC243562.2	552.322	-0.4	0.0920269	4.00721	0	0
ENSG00000147883	CDKN2B	100.901	0.8	0.20387	-4.00553	0	0
ENSG00000120647	CCDC77	245.991	0.5	0.128663	-4.00535	0	0
ENSG00000114948	ADAM23	2446.63	-0.2	0.0613725	4.00411	0	0
ENSG00000114450	GNB4	1288.44	-0.4	0.100378	4.0037	0	0
ENSG00000110958	PTGES3	6902.71	0.2	0.0445132	-4.00294	0	0
ENSG00000178971	CTC1	1302.27	-0.3	0.0694241	4.0014	0	0
ENSG00000188981	MSANTD1	214.974	-0.6	0.139867	3.99882	0	0
ENSG00000099256	PRTFDC1	332.511	0.5	0.121425	-3.99804	0	0
ENSG00000105355	PLIN3	228.652	0.6	0.152449	-3.99777	0	0
ENSG00000048028	USP28	508.064	0.4	0.0958472	-3.9958	0	0
ENSG00000102302	FGD1	2561.14	-0.2	0.0544528	3.99448	0	0
ENSG00000119283	TRIM67	8003.05	-0.3	0.0685302	3.99433	0	0
ENSG00000068615	REEP1	11491.5	-0.2	0.0551534	3.99417	0	0
ENSG00000157399	ARSE	25.0946	1.6	0.412533	-3.99254	0	0
[truncated: 18,632 more rows]
