# Supplementary material for: P97/VCP ATPase inhibitors can rescue p97 mutation-linked motor neuron degeneration
Source: Brain Commun. 2022 Jul 6;4(4):fcac176. doi: 10.1093/braincomms/fcac176 (PMC9294923; doi:10.1093/braincomms/fcac176)
Supplement: fcac176_Supplementary_Data [file fcac176_supplementary_data.zip › Supplementary Table 8.xlsx]

## Sheet: gProfiler_hsapiens_5-24-2021_3-
source	term_name	term_id	adjusted_p_value	negative_log10_of_adjusted_p_value	term_size	query_size	intersection_size	effective_domain_size	intersections
GO:MF	DNA binding	GO:0003677	2.61471e-08	7.58258	2486	631	143	18676	HMGA2,MCM3,MCM2,MCM6,FANCI,SALL4,MCM7,TCF4,HOXB1,GLI2,MYCL,YBX3,TIMELESS,TCF7L1,BRCA1,PCNA,FOXB1,ZIC1,E2F7,TP53,E2F2,SALL1,ORC1,EXO1,HES1,MIS18BP1,CDC6,OLIG1,BCL6,ZNF426,RAD54L,TTF2,NKX6-2,CLSPN,BLM,MCM5,WDHD1,GLI1,TGIF1,XRCC2,SMC2,TCF7L2,POLQ,PIF1,ZNF217,SMC4,MECOM,RAD51AP1,LIN28B,RMI2,FOXM1,BRCA2,ASCL1,RREB1,REST,CDT1,FOXN4,POLD1,SMAD3,ORC6,ERF,PARP4,AEBP1,TBX2,INSM1,WDR76,SOX3,PAX6,ZFP3,NR5A2,…
GO:MF	protein binding	GO:0005515	1.4243e-07	6.8464	14767	631	558	18676	HMGA2,LIN28A,SHISA6,MCM3,CDCA8,COL2A1,CACNA1A,ANP32E,ID3,MCM2,NOTCH2,DTL,AIF1L,MAD2L1,MCM6,CCNA2,FANCI,PDPN,SALL4,MCM7,CDCA7,PTPN13,ZWINT,TCF4,TRIM71,HOXB1,BUB1B,CDCA5,HMMR,TACC3,EPHB4,PRTG,IRAK1,PCDHA4,GLI2,PLK1,NCAPD2,KIF15,CKS1B,CRABP2,RBFOX1,SLC16A1,SPAG5,TTK,CDK2,MYCL,STK26,METTL7A,YBX3,TIMELESS,TCF7L1,BRCA1,ENPP2,PSAT1,PCNA,FOXB1,EFNB1,AURKA,NCAPH,SORCS3,ZIC1,ANTXR1,E2F7,TP53,METRN,CRHBP,RB…
GO:MF	chromatin binding	GO:0003682	1.44979e-07	6.83869	571	631	51	18676	HMGA2,CDCA5,GLI2,NCAPD2,PCNA,NCAPH,TP53,ORC1,EXO1,BCL6,CHAF1A,WDHD1,GLI1,SMC2,POLQ,VRK1,SMC4,CKS2,CDYL,GMNN,ATAD2,ASCL1,REST,CDT1,FOXN4,POLD1,SMAD3,TICRR,INSM1,PAX6,NR5A2,PCLAF,SOX9,UHRF1,YAP1,DPPA4,CDK1,CENPF,CDC45,NEUROD1,AJUBA,BRIP1,GLI3,NOTCH1,AR,TSPYL5,TOP2A,EGR2,HMGN5,EBF2,TFAP2A
GO:MF	extracellular matrix structural constituent	GO:0005201	1.93713e-06	5.71284	171	631	24	18676	COL2A1,COL4A5,COL11A1,HSPG2,AEBP1,FBN2,LTBP1,MMRN1,POSTN,SPARC,MFGE8,COL12A1,COL14A1,COL9A1,COL5A2,LAMB2,CCN1,NPNT,TNC,COL4A6,CTHRC1,THBS1,COL1A2,COL1A1
GO:MF	sequence-specific double-stranded DNA binding	GO:1990837	4.09462e-06	5.38779	1570	631	96	18676	HMGA2,MCM3,MCM2,MCM6,SALL4,MCM7,TCF4,HOXB1,GLI2,MYCL,YBX3,TCF7L1,BRCA1,FOXB1,ZIC1,E2F7,TP53,E2F2,SALL1,ORC1,HES1,CDC6,OLIG1,BCL6,ZNF426,NKX6-2,MCM5,GLI1,TGIF1,TCF7L2,ZNF217,MECOM,LIN28B,FOXM1,ASCL1,RREB1,REST,FOXN4,SMAD3,AEBP1,TBX2,INSM1,SOX3,PAX6,ZFP3,NR5A2,ZNF880,NEUROD4,SOX9,NEUROG2,MYBL1,PLAG1,UHRF1,HMX1,YAP1,ZEB2,SOX21,HMGB2,E2F1,OLIG2,CDC45,NEUROD1,LITAF,NFKB2,TGIF2,PRDM5,TEAD3,SOX2,ZNF367,…
GO:MF	double-stranded DNA binding	GO:0003690	4.61127e-06	5.33618	1664	631	100	18676	HMGA2,MCM3,MCM2,MCM6,SALL4,MCM7,TCF4,HOXB1,GLI2,MYCL,YBX3,TCF7L1,BRCA1,PCNA,FOXB1,ZIC1,E2F7,TP53,E2F2,SALL1,ORC1,HES1,CDC6,OLIG1,BCL6,ZNF426,NKX6-2,MCM5,GLI1,TGIF1,TCF7L2,ZNF217,MECOM,RAD51AP1,LIN28B,FOXM1,ASCL1,RREB1,REST,FOXN4,SMAD3,AEBP1,TBX2,INSM1,SOX3,PAX6,ZFP3,NR5A2,ZNF880,NEUROD4,SOX9,NEUROG2,MYBL1,NEIL3,PLAG1,UHRF1,HMX1,YAP1,ZEB2,SOX21,HMGB2,E2F1,OLIG2,CDC45,NEUROD1,LITAF,NFKB2,TGIF2,PRDM…
GO:MF	sequence-specific DNA binding	GO:0043565	1.21075e-05	4.91694	1673	631	99	18676	HMGA2,MCM3,MCM2,MCM6,SALL4,MCM7,TCF4,HOXB1,GLI2,MYCL,YBX3,TCF7L1,BRCA1,FOXB1,ZIC1,E2F7,TP53,E2F2,SALL1,ORC1,HES1,CDC6,OLIG1,BCL6,ZNF426,NKX6-2,BLM,MCM5,GLI1,TGIF1,TCF7L2,PIF1,ZNF217,MECOM,LIN28B,FOXM1,ASCL1,RREB1,REST,FOXN4,SMAD3,ERF,AEBP1,TBX2,INSM1,SOX3,PAX6,ZFP3,NR5A2,ZNF880,NEUROD4,SOX9,NEUROG2,MYBL1,PLAG1,UHRF1,HMX1,YAP1,ZEB2,SOX21,HMGB2,E2F1,OLIG2,CDC45,NEUROD1,LITAF,NFKB2,TGIF2,PRDM5,TEAD3…
GO:MF	cis-regulatory region sequence-specific DNA binding	GO:0000987	1.37423e-05	4.86194	1209	631	78	18676	HMGA2,SALL4,TCF4,HOXB1,GLI2,MYCL,TCF7L1,FOXB1,ZIC1,E2F7,TP53,E2F2,SALL1,HES1,OLIG1,BCL6,ZNF426,NKX6-2,GLI1,TGIF1,TCF7L2,ZNF217,MECOM,ASCL1,RREB1,REST,FOXN4,SMAD3,TBX2,INSM1,SOX3,PAX6,NR5A2,ZNF880,NEUROD4,SOX9,NEUROG2,MYBL1,PLAG1,UHRF1,YAP1,ZEB2,SOX21,HMGB2,E2F1,OLIG2,NEUROD1,LITAF,NFKB2,TGIF2,PRDM5,TEAD3,SOX2,ZNF367,MXD3,GLI3,AR,RFX2,SOX1,MYBL2,EGR2,ESRRB,TEAD2,RFX4,NFIB,HEY2,ATOH8,NFATC4,NKX1-1,…
GO:MF	DNA replication origin binding	GO:0003688	1.61032e-05	4.79309	23	631	9	18676	MCM3,MCM2,MCM6,MCM7,ORC1,CDC6,MCM5,CDC45,MCM10
GO:MF	RNA polymerase II cis-regulatory region sequence-specific DNA binding	GO:0000978	6.78345e-05	4.16855	1190	631	75	18676	HMGA2,SALL4,TCF4,HOXB1,GLI2,MYCL,TCF7L1,FOXB1,ZIC1,E2F7,TP53,E2F2,SALL1,HES1,OLIG1,BCL6,ZNF426,NKX6-2,GLI1,TGIF1,TCF7L2,ZNF217,MECOM,ASCL1,RREB1,REST,SMAD3,TBX2,INSM1,SOX3,PAX6,NR5A2,ZNF880,NEUROD4,SOX9,NEUROG2,MYBL1,PLAG1,YAP1,ZEB2,SOX21,E2F1,OLIG2,NEUROD1,LITAF,NFKB2,TGIF2,PRDM5,TEAD3,SOX2,ZNF367,MXD3,GLI3,AR,RFX2,SOX1,MYBL2,EGR2,ESRRB,TEAD2,RFX4,NFIB,HEY2,ATOH8,NFATC4,NKX1-1,EBF2,ZNF90,ETS1,HO…
GO:MF	microtubule binding	GO:0008017	9.04655e-05	4.04352	271	631	28	18676	PLK1,KIF15,SPAG5,PSRC1,TPX2,KIF18A,KIF20B,GLI1,FAM83D,CENPE,KIF24,KIF23,KIF11,MAP7D3,KIF4A,NUSAP1,REEP4,CENPF,GTSE1,KIF2C,BIRC5,KIF14,GAS2L3,HAUS8,HAUS4,KIF20A,EML3,MAP1LC3C
GO:MF	binding	GO:0005488	9.82104e-05	4.00784	17074	631	609	18676	HMGA2,LIN28A,SHISA6,PCDHGB6,PCDHA6,MCM3,CDCA8,COL2A1,CACNA1A,ANP32E,ID3,ADARB2,MCM2,NOTCH2,DTL,PCDHA2,AIF1L,MAD2L1,MCM6,CCNA2,FANCI,PDPN,SALL4,MCM7,CDCA7,PTPN13,ZWINT,TCF4,TRIM71,HOXB1,BUB1B,CDCA5,HMMR,TACC3,EPHB4,RHBDL3,PRTG,IRAK1,PCDHA4,GLI2,PLK1,NCAPD2,KIF15,CKS1B,CRABP2,RBFOX1,SLC16A1,SPAG5,TTK,CDK2,MYCL,STK26,METTL7A,YBX3,TIMELESS,TCF7L1,BRCA1,PCDHGA10,ENPP2,PSAT1,PCNA,FOXB1,EFNB1,AURKA,NCAP…
GO:MF	DNA-binding transcription factor activity, RNA polymerase II-specific	GO:0000981	0.000170985	3.76704	1375	631	82	18676	SALL4,TCF4,HOXB1,GLI2,MYCL,YBX3,TCF7L1,FOXB1,ZIC1,E2F7,TP53,E2F2,SALL1,HES1,OLIG1,BCL6,ZNF426,NKX6-2,GLI1,TGIF1,TCF7L2,ZNF217,MECOM,FOXM1,ASCL1,RREB1,REST,FOXN4,SMAD3,ERF,AEBP1,TBX2,INSM1,SOX3,PAX6,ZFP3,NR5A2,ZNF880,NEUROD4,SOX9,NEUROG2,MYBL1,PLAG1,HMX1,ZEB2,SOX21,E2F1,OLIG2,NEUROD1,LITAF,NFKB2,TGIF2,PRDM5,TEAD3,SOX2,ZNF367,MXD3,GLI3,AR,RFX2,SOX1,MYBL2,EGR2,ESRRB,TEAD2,RFX4,NFIB,HEY2,ATOH8,NFATC4…
GO:MF	Wnt-protein binding	GO:0017147	0.000228045	3.64198	30	631	9	18676	APCDD1,WLS,SFRP2,FZD7,FZD1,FZD2,FZD6,FZD5,CTHRC1
GO:MF	extracellular matrix structural constituent conferring tensile strength	GO:0030020	0.000436191	3.36032	41	631	10	18676	COL2A1,COL4A5,COL11A1,COL12A1,COL14A1,COL9A1,COL5A2,COL4A6,COL1A2,COL1A1
GO:MF	protein domain specific binding	GO:0019904	0.00044366	3.35295	710	631	50	18676	HMGA2,SHISA6,ID3,CCNA2,HOXB1,CDK2,TP53,HES1,MPP5,CHAF1A,GNG12,KIF20B,TCF7L2,FZD7,CDC25C,CHEK1,GNG5,PTTG1,TGFBR3,PAX6,VIM,LRP2,FZD1,HMGB2,DOCK1,OLIG2,FZD2,LITAF,SLC9A3R1,WIPF1,GJA1,AR,ENKUR,KIF14,INPPL1,EGR2,PLXND1,TEAD2,SRCIN1,SYNJ2,EFS,GRM7,LPAR1,KCNJ4,PLSCR1,LYN,CDKN2A,ARHGAP31,ARHGEF16,VRK2
GO:MF	microtubule motor activity	GO:0003777	0.000792519	3.10099	76	631	13	18676	KIF15,KIF18A,KIF20B,CENPE,KIF24,KIF23,KIF11,KIF4A,DNAH9,KIF2C,DNAH11,KIF14,KIF20A
GO:MF	RNA polymerase II transcription regulatory region sequence-specific DNA binding	GO:0000977	0.00085704	3.067	1408	631	81	18676	HMGA2,SALL4,TCF4,HOXB1,GLI2,MYCL,YBX3,TCF7L1,FOXB1,ZIC1,E2F7,TP53,E2F2,SALL1,HES1,OLIG1,BCL6,ZNF426,NKX6-2,GLI1,TGIF1,TCF7L2,ZNF217,MECOM,FOXM1,ASCL1,RREB1,REST,SMAD3,AEBP1,TBX2,INSM1,SOX3,PAX6,ZFP3,NR5A2,ZNF880,NEUROD4,SOX9,NEUROG2,MYBL1,PLAG1,HMX1,YAP1,ZEB2,SOX21,E2F1,OLIG2,NEUROD1,LITAF,NFKB2,TGIF2,PRDM5,TEAD3,SOX2,ZNF367,MXD3,GLI3,AR,RFX2,SOX1,MYBL2,EGR2,ESRRB,TEAD2,RFX4,NFIB,HEY2,ATOH8,NFATC…
GO:MF	PDZ domain binding	GO:0030165	0.000895378	3.04799	89	631	14	18676	SHISA6,GNG12,FZD7,GNG5,TGFBR3,FZD1,FZD2,SLC9A3R1,GJA1,KIF14,GRM7,LPAR1,KCNJ4,ARHGEF16
GO:MF	single-stranded DNA helicase activity	GO:0017116	0.000954874	3.02005	19	631	7	18676	MCM2,MCM6,MCM7,MCM5,POLQ,PIF1,DSCC1
GO:MF	tubulin binding	GO:0015631	0.000966435	3.01483	376	631	32	18676	PLK1,KIF15,SPAG5,BRCA1,PSRC1,TPX2,KIF18A,KIF20B,GLI1,FAM83D,CENPE,BRCA2,KIF24,KIF23,KIF11,MAP7D3,KIF4A,NUSAP1,REEP4,CENPF,GTSE1,GJA1,KIF2C,BIRC5,KIF14,GAS2L3,HAUS8,HAUS4,KIF20A,EML3,LYN,MAP1LC3C
GO:MF	transcription regulatory region sequence-specific DNA binding	GO:0000976	0.00101766	2.9924	1507	631	85	18676	HMGA2,SALL4,TCF4,HOXB1,GLI2,MYCL,YBX3,TCF7L1,BRCA1,FOXB1,ZIC1,E2F7,TP53,E2F2,SALL1,HES1,OLIG1,BCL6,ZNF426,NKX6-2,GLI1,TGIF1,TCF7L2,ZNF217,MECOM,FOXM1,ASCL1,RREB1,REST,FOXN4,SMAD3,AEBP1,TBX2,INSM1,SOX3,PAX6,ZFP3,NR5A2,ZNF880,NEUROD4,SOX9,NEUROG2,MYBL1,PLAG1,UHRF1,HMX1,YAP1,ZEB2,SOX21,HMGB2,E2F1,OLIG2,NEUROD1,LITAF,NFKB2,TGIF2,PRDM5,TEAD3,SOX2,ZNF367,MXD3,GLI3,AR,RFX2,SOX1,MYBL2,EGR2,ESRRB,TEAD2,RF…
GO:MF	regulatory region nucleic acid binding	GO:0001067	0.00107311	2.96935	1509	631	85	18676	HMGA2,SALL4,TCF4,HOXB1,GLI2,MYCL,YBX3,TCF7L1,BRCA1,FOXB1,ZIC1,E2F7,TP53,E2F2,SALL1,HES1,OLIG1,BCL6,ZNF426,NKX6-2,GLI1,TGIF1,TCF7L2,ZNF217,MECOM,FOXM1,ASCL1,RREB1,REST,FOXN4,SMAD3,AEBP1,TBX2,INSM1,SOX3,PAX6,ZFP3,NR5A2,ZNF880,NEUROD4,SOX9,NEUROG2,MYBL1,PLAG1,UHRF1,HMX1,YAP1,ZEB2,SOX21,HMGB2,E2F1,OLIG2,NEUROD1,LITAF,NFKB2,TGIF2,PRDM5,TEAD3,SOX2,ZNF367,MXD3,GLI3,AR,RFX2,SOX1,MYBL2,EGR2,ESRRB,TEAD2,RF…
GO:MF	DNA-binding transcription factor activity	GO:0003700	0.00112401	2.94923	1441	631	82	18676	SALL4,TCF4,HOXB1,GLI2,MYCL,YBX3,TCF7L1,FOXB1,ZIC1,E2F7,TP53,E2F2,SALL1,HES1,OLIG1,BCL6,ZNF426,NKX6-2,GLI1,TGIF1,TCF7L2,ZNF217,MECOM,FOXM1,ASCL1,RREB1,REST,FOXN4,SMAD3,ERF,AEBP1,TBX2,INSM1,SOX3,PAX6,ZFP3,NR5A2,ZNF880,NEUROD4,SOX9,NEUROG2,MYBL1,PLAG1,HMX1,ZEB2,SOX21,E2F1,OLIG2,NEUROD1,LITAF,NFKB2,TGIF2,PRDM5,TEAD3,SOX2,ZNF367,MXD3,GLI3,AR,RFX2,SOX1,MYBL2,EGR2,ESRRB,TEAD2,RFX4,NFIB,HEY2,ATOH8,NFATC4…
GO:MF	ATP binding	GO:0005524	0.00293541	2.53233	1501	631	83	18676	MCM3,MCM2,MCM6,MCM7,BUB1B,EPHB4,IRAK1,PLK1,KIF15,TTK,CDK2,STK26,AURKA,TP53,EPHA2,MELK,ORC1,CDC6,RAD54L,FGFR2,WEE1,TTF2,MPP5,BLM,MCM5,KIF18A,KIF20B,XRCC2,SMC2,POLQ,VRK1,PIF1,SMC4,STK17B,TRIP13,MOV10,ATAD2,FIGNL2,CENPE,CHEK1,PLK4,KIF24,PKN3,KIF23,SUCLG2,FGFR3,MAP3K20,HASPIN,CHEK2,KIF11,MYO10,KIF4A,DNAH9,UBE2C,CPS1,CDK1,ERCC6L,PKMYT1,MYO1E,BUB1,BRIP1,PYGL,KIF2C,HK2,DNAH11,BMPR1B,STK3,KIF14,TOP2A,ATP…
GO:MF	DNA helicase activity	GO:0003678	0.00475622	2.32274	76	631	12	18676	MCM3,MCM2,MCM6,MCM7,RAD54L,BLM,MCM5,POLQ,PIF1,DSCC1,ERCC6L,BRIP1
GO:MF	histone kinase activity	GO:0035173	0.00483743	2.31539	16	631	6	18676	CDK2,AURKA,VRK1,CHEK1,HASPIN,CDK1
GO:MF	transcription regulator activity	GO:0140110	0.00536085	2.27077	1935	631	100	18676	HMGA2,SALL4,TCF4,HOXB1,GLI2,MYCL,YBX3,TCF7L1,BRCA1,FOXB1,ZIC1,E2F7,TP53,RBPMS,E2F2,SALL1,HES1,OLIG1,BCL6,CCND1,ZNF426,NKX6-2,GLI1,TGIF1,TCF7L2,ZNF217,MECOM,TRIP13,CDYL,GMNN,FOXM1,ASCL1,RREB1,REST,FOXN4,SMAD3,PBXIP1,ERF,AEBP1,TBX2,INSM1,SOX3,PAX6,PTPN14,ZFP3,NR5A2,ZNF880,NEUROD4,SOX9,NEUROG2,WWTR1,MYBL1,AASS,PLAG1,HMX1,YAP1,ZEB2,SOX21,HMGB2,E2F1,OLIG2,NEUROD1,LITAF,NFKB2,TGIF2,PRDM5,AJUBA,TEAD3,SO…
GO:MF	single-stranded DNA binding	GO:0003697	0.00644793	2.19058	119	631	15	18676	MCM3,MCM2,MCM6,MCM7,BLM,MCM5,SMC2,SMC4,RAD51AP1,BRCA2,NEIL3,HMGB2,CDC45,MCM10,FAM111A
GO:MF	motor activity	GO:0003774	0.00668305	2.17503	134	631	16	18676	KIF15,KIF18A,KIF20B,CENPE,KIF24,KIF23,KIF11,MYO10,KIF4A,DNAH9,MYO1E,KIF2C,DNAH11,KIF14,KIF20A,CCDC102A
GO:MF	adenyl ribonucleotide binding	GO:0032559	0.00786135	2.1045	1565	631	84	18676	MCM3,MCM2,MCM6,MCM7,BUB1B,EPHB4,IRAK1,PLK1,KIF15,TTK,CDK2,STK26,AURKA,TP53,EPHA2,MELK,ORC1,CDC6,RAD54L,FGFR2,WEE1,TTF2,MPP5,BLM,MCM5,KIF18A,KIF20B,XRCC2,SMC2,POLQ,VRK1,PIF1,SMC4,STK17B,TRIP13,MOV10,ATAD2,FIGNL2,CENPE,CHEK1,PLK4,KIF24,PKN3,KIF23,SUCLG2,FGFR3,MAP3K20,HASPIN,CHEK2,KIF11,MYO10,KIF4A,DNAH9,UBE2C,CPS1,CDK1,ERCC6L,PKMYT1,MYO1E,BUB1,BRIP1,PYGL,KIF2C,BVES,HK2,DNAH11,BMPR1B,STK3,KIF14,TOP2…
GO:MF	transmembrane receptor protein kinase activity	GO:0019199	0.0105625	1.97623	82	631	12	18676	EPHB4,EPHA2,FGFR2,FGFRL1,TGFBR3,LTBP1,FGFR3,BMPR1B,EFNA4,AXL,PDGFRA,ERBB3
GO:MF	adenyl nucleotide binding	GO:0030554	0.0106485	1.97271	1578	631	84	18676	MCM3,MCM2,MCM6,MCM7,BUB1B,EPHB4,IRAK1,PLK1,KIF15,TTK,CDK2,STK26,AURKA,TP53,EPHA2,MELK,ORC1,CDC6,RAD54L,FGFR2,WEE1,TTF2,MPP5,BLM,MCM5,KIF18A,KIF20B,XRCC2,SMC2,POLQ,VRK1,PIF1,SMC4,STK17B,TRIP13,MOV10,ATAD2,FIGNL2,CENPE,CHEK1,PLK4,KIF24,PKN3,KIF23,SUCLG2,FGFR3,MAP3K20,HASPIN,CHEK2,KIF11,MYO10,KIF4A,DNAH9,UBE2C,CPS1,CDK1,ERCC6L,PKMYT1,MYO1E,BUB1,BRIP1,PYGL,KIF2C,BVES,HK2,DNAH11,BMPR1B,STK3,KIF14,TOP2…
GO:MF	ATPase activity	GO:0016887	0.0140337	1.85283	488	631	35	18676	MCM3,MCM2,MCM6,MCM7,KIF15,ORC1,RAD54L,TTF2,BLM,MCM5,KIF18A,KIF20B,XRCC2,POLQ,PIF1,TRIP13,MOV10,ATAD2,FIGNL2,CENPE,KIF23,DSCC1,KIF11,MYO10,DNAH9,ERCC6L,MYO1E,BRIP1,KIF2C,DNAH11,KIF14,TOP2A,ATP10A,KIF20A,ABCC1
GO:MF	calcium ion binding	GO:0005509	0.015789	1.80165	721	631	46	18676	PCDHGB6,PCDHA6,NOTCH2,PCDHA2,AIF1L,RHBDL3,PCDHA4,PCDHGA10,ENPP2,ADGRV1,MELK,CELSR1,PLA2G4A,NOTCH3,HSPG2,FKBP10,JAG1,FBN2,CRB2,PCDHGC3,FSTL1,LTBP1,GSN,LRP2,PLCB3,PCDHA5,CALB1,SULF1,MMRN1,CPS1,LRP4,SPARC,HEG1,PLS3,NOTCH1,DSG2,NPNT,GRM7,PLSCR1,SPARCL1,ENPP1,THBS1,S100B,PCDHGB5,S100A13,HRC
GO:MF	DNA-binding transcription activator activity	GO:0001216	0.0191035	1.71889	455	631	33	18676	TCF4,HOXB1,GLI2,TP53,E2F2,MECOM,RREB1,SMAD3,PAX6,NR5A2,SOX9,MYBL1,PLAG1,SOX21,E2F1,NEUROD1,LITAF,NFKB2,SOX2,AR,SOX1,MYBL2,EGR2,ESRRB,RFX4,NFIB,EBF2,PLSCR1,ETS1,TEAD4,NFATC1,FOXJ1,TFAP2A
GO:MF	catalytic activity, acting on DNA	GO:0140097	0.0368167	1.43396	204	631	19	18676	HMGA2,MCM3,MCM2,MCM6,MCM7,PCNA,EXO1,RAD54L,BLM,MCM5,POLQ,PIF1,POLD1,DSCC1,NEIL3,ERCC6L,POLE2,BRIP1,TOP2A
GO:MF	growth factor binding	GO:0019838	0.0376053	1.42475	138	631	15	18676	COL2A1,FGFR2,FGFRL1,TGFBR3,LTBP1,FGFR3,LRP2,CCN1,HTRA3,THBS1,PDGFRA,ERBB3,COL1A2,COL1A1,S100A13
GO:MF	DNA-binding transcription activator activity, RNA polymerase II-specific	GO:0001228	0.038017	1.42002	451	631	32	18676	TCF4,HOXB1,GLI2,TP53,E2F2,MECOM,RREB1,SMAD3,PAX6,NR5A2,SOX9,MYBL1,PLAG1,SOX21,NEUROD1,LITAF,NFKB2,SOX2,AR,SOX1,MYBL2,EGR2,ESRRB,RFX4,NFIB,EBF2,PLSCR1,ETS1,TEAD4,NFATC1,FOXJ1,TFAP2A
GO:MF	kinase binding	GO:0019900	0.0434737	1.36177	752	631	46	18676	CCNA2,PLK1,CKS1B,PCNA,AURKA,TP53,CDC6,CCND1,FBXO5,TPX2,CCNB1,TCF7L2,VRK1,FAM83D,CKS2,FOXM1,CDC25C,SMAD3,ANGPT1,WWC2,BARD1,EMP2,PAX6,PTPN14,TRIP6,SOX9,GSN,SGO1,CHEK2,KIF11,BORA,E2F1,LRP4,CEP152,TRIM22,KIF14,TOP2A,SRCIN1,KIF20A,FZD5,CDKN2A,ALKAL2,CDKN2C,NFATC1,ARHGEF16,VRK2
GO:MF	anaphase-promoting complex binding	GO:0010997	0.0450385	1.34642	8	631	4	18676	PLK1,FBXO5,CLSPN,CDC20
GO:MF	fibroblast growth factor binding	GO:0017134	0.0498157	1.30263	23	631	6	18676	FGFR2,FGFRL1,TGFBR3,FGFR3,THBS1,S100A13
GO:BP	mitotic cell cycle	GO:0000278	9.90116e-45	44.0043	1059	628	144	18117	HMGA2,MCM3,CDCA8,MCM2,DTL,MAD2L1,MCM6,CCNA2,MCM7,ZWINT,TRIM71,BUB1B,CDCA5,HMMR,TACC3,PLK1,NCAPD2,KIF15,CKS1B,SPAG5,TTK,CDK2,BRCA1,PCNA,AURKA,NCAPH,CKAP2,E2F7,TP53,ANLN,TYMS,FANCD2,PSRC1,MELK,ORC1,HES1,SKA3,CDC6,BCL6,CCND1,TUBB6,KNTC1,FBXO5,WEE1,STIL,CLSPN,BLM,MCM5,TPX2,CCNB1,KIF18A,KIF20B,WDHD1,XRCC2,SMC2,VRK1,ECT2,SMC4,CKS2,TRIP13,GINS1,SNX33,GMNN,FOXM1,CDC25C,CENPH,CENPE,CHEK1,BRCA2,ASCL1,CDT1,…
GO:BP	cell cycle	GO:0007049	1.83756e-42	41.7358	1902	628	193	18117	HMGA2,MCM3,CDCA8,ID3,MCM2,NOTCH2,DTL,MAD2L1,MCM6,CCNA2,FANCI,MCM7,ZWINT,TRIM71,BUB1B,CDCA5,HMMR,TACC3,PLK1,NCAPD2,KIF15,CKS1B,SLC16A1,SPAG5,TTK,CDK2,TIMELESS,BRCA1,PCNA,AURKA,NCAPH,CDCA2,CKAP2,E2F7,TP53,ANLN,TYMS,FANCD2,E2F2,PSRC1,MELK,ORC1,EXO1,HES1,SKA3,MIS18BP1,CDC6,CECR2,BCL6,CCND1,RAD54L,TUBB6,FGFR2,KNTC1,FBXO5,WEE1,STIL,CHAF1A,CLSPN,BLM,MCM5,TPX2,SEPTIN10,CCNB1,KIF18A,KIF20B,WDHD1,GLI1,XRCC…
GO:BP	mitotic cell cycle process	GO:1903047	3.87628e-42	41.4116	911	628	130	18117	HMGA2,MCM3,CDCA8,MCM2,DTL,MAD2L1,MCM6,CCNA2,MCM7,ZWINT,TRIM71,BUB1B,CDCA5,HMMR,TACC3,PLK1,NCAPD2,CKS1B,SPAG5,TTK,CDK2,BRCA1,PCNA,AURKA,NCAPH,CKAP2,E2F7,TP53,ANLN,TYMS,FANCD2,PSRC1,MELK,ORC1,CDC6,BCL6,CCND1,KNTC1,FBXO5,WEE1,STIL,CLSPN,BLM,MCM5,TPX2,CCNB1,KIF18A,KIF20B,SMC2,VRK1,ECT2,SMC4,CKS2,TRIP13,GINS1,SNX33,GMNN,FOXM1,CDC25C,CENPH,CENPE,CHEK1,BRCA2,CDT1,KANK2,PTTG1,PLK4,SGO2,NES,ORC6,TICRR,KIF…
GO:BP	cell cycle process	GO:0022402	4.8032e-42	41.3185	1439	628	165	18117	HMGA2,MCM3,CDCA8,MCM2,NOTCH2,DTL,MAD2L1,MCM6,CCNA2,MCM7,ZWINT,TRIM71,BUB1B,CDCA5,HMMR,TACC3,PLK1,NCAPD2,CKS1B,SLC16A1,SPAG5,TTK,CDK2,TIMELESS,BRCA1,PCNA,AURKA,NCAPH,CKAP2,E2F7,TP53,ANLN,TYMS,FANCD2,PSRC1,MELK,ORC1,CDC6,CECR2,BCL6,CCND1,RAD54L,KNTC1,FBXO5,WEE1,STIL,CLSPN,BLM,MCM5,TPX2,SEPTIN10,CCNB1,KIF18A,KIF20B,GLI1,XRCC2,SMC2,TCF7L2,VRK1,ECT2,SMC4,RAD51AP1,FAM83D,CKS2,RMI2,TRIP13,GINS1,SNX33,GM…
GO:BP	cell division	GO:0051301	1.12888e-36	35.9474	622	628	101	18117	HMGA2,CDCA8,MAD2L1,CCNA2,ZWINT,BUB1B,CDCA5,TACC3,PLK1,NCAPD2,CKS1B,SPAG5,CDK2,TIMELESS,AURKA,NCAPH,CDCA2,CKAP2,E2F7,ANLN,PSRC1,SKA3,MIS18BP1,CDC6,CECR2,CCND1,FGFR2,KNTC1,FBXO5,WEE1,BLM,MCM5,TPX2,SEPTIN10,CCNB1,KIF20B,SFRP2,SMC2,VRK1,ECT2,SMC4,FAM83D,FZD7,CKS2,SNX33,CDC25C,CENPE,BRCA2,CDT1,PTTG1,PLK4,SGO2,ORC6,KIF23,MDK,ASPM,CDCA4,USP44,PIMREG,PAX6,WWTR1,SAPCD2,SGO1,CHEK2,KIF11,CDC20,NUF2,KIF4A,NU…
GO:BP	mitotic nuclear division	GO:0140014	5.97006e-29	28.224	302	628	64	18117	CDCA8,MAD2L1,ZWINT,BUB1B,CDCA5,TACC3,PLK1,NCAPD2,SPAG5,TTK,AURKA,NCAPH,ANLN,PSRC1,CDC6,KNTC1,FBXO5,TPX2,CCNB1,KIF18A,KIF20B,SMC2,VRK1,SMC4,TRIP13,CDC25C,CENPE,CHEK1,CDT1,PTTG1,SGO2,KIF23,USP44,DSCC1,SGO1,CENPK,HASPIN,CHEK2,KIF11,CDC20,NUF2,KIF4A,NUSAP1,REEP4,CCDC8,DSN1,UBE2C,CCNB2,CDK1,BORA,CENPF,PKMYT1,NCAPG,BUB1,KIF2C,BIRC5,KIF14,ESPL1,NDC80,MYBL2,MKI67,EML3,CDC14A,SPHK1
GO:BP	chromosome segregation	GO:0007059	6.72063e-29	28.1726	334	628	67	18117	CDCA8,MAD2L1,ZWINT,BUB1B,CDCA5,TACC3,PLK1,NCAPD2,SPAG5,TTK,BRCA1,NCAPH,CDCA2,FANCD2,PSRC1,SKA3,CDC6,KNTC1,FBXO5,CCNB1,KIF18A,SMC2,ECT2,SMC4,FAM83D,RMI2,TRIP13,CENPH,CENPE,CDT1,PTTG1,ESCO2,SGO2,KIF23,USP44,CENPN,DSCC1,SGO1,CENPK,HASPIN,CDC20,NUF2,KIF4A,NUSAP1,DSN1,UBE2C,CENPW,OIP5,CENPF,KNL1,EME1,NUP37,NCAPG,BUB1,BRIP1,KIF2C,CENPQ,BIRC5,KIF14,TOP2A,ESPL1,NDC80,HJURP,MKI67,TEX15,EML3,PLSCR1
GO:BP	nuclear division	GO:0000280	5.12136e-28	27.2906	448	628	76	18117	CDCA8,MAD2L1,ZWINT,BUB1B,CDCA5,TACC3,PLK1,NCAPD2,SPAG5,TTK,AURKA,NCAPH,ANLN,FANCD2,PSRC1,CDC6,RAD54L,KNTC1,FBXO5,TPX2,CCNB1,KIF18A,KIF20B,SMC2,VRK1,SMC4,RAD51AP1,CKS2,TRIP13,CDC25C,CENPE,CHEK1,BRCA2,CDT1,PTTG1,SGO2,KIF23,ASPM,USP44,DSCC1,MYBL1,SGO1,CENPK,HASPIN,CHEK2,KIF11,CDC20,NUF2,KIF4A,NUSAP1,REEP4,CCDC8,DSN1,UBE2C,CCNB2,CDK1,BORA,CENPF,EME1,PKMYT1,NCAPG,BUB1,BRIP1,KIF2C,BIRC5,KIF14,TOP2A,ESP…
GO:BP	organelle fission	GO:0048285	1.05028e-25	24.9787	497	628	77	18117	CDCA8,MAD2L1,ZWINT,BUB1B,CDCA5,TACC3,PLK1,NCAPD2,SPAG5,TTK,AURKA,NCAPH,ANLN,FANCD2,PSRC1,CDC6,RAD54L,KNTC1,FBXO5,TPX2,CCNB1,KIF18A,KIF20B,SMC2,VRK1,SMC4,RAD51AP1,CKS2,TRIP13,CDC25C,CENPE,CHEK1,BRCA2,CDT1,PTTG1,SGO2,KIF23,ASPM,USP44,DSCC1,MYBL1,SGO1,CENPK,HASPIN,CHEK2,KIF11,CDC20,NUF2,KIF4A,NUSAP1,REEP4,CCDC8,DSN1,UBE2C,CCNB2,CDK1,BORA,CENPF,EME1,PKMYT1,NCAPG,BUB1,BRIP1,KIF2C,BIRC5,KIF14,TOP2A,ESP…
GO:BP	mitotic sister chromatid segregation	GO:0000070	1.18557e-23	22.9261	164	628	44	18117	CDCA8,MAD2L1,ZWINT,BUB1B,CDCA5,TACC3,PLK1,NCAPD2,SPAG5,TTK,NCAPH,PSRC1,CDC6,KNTC1,FBXO5,CCNB1,KIF18A,SMC2,SMC4,TRIP13,CENPE,CDT1,PTTG1,SGO2,KIF23,USP44,DSCC1,SGO1,CENPK,HASPIN,CDC20,NUF2,KIF4A,NUSAP1,DSN1,UBE2C,CENPF,NCAPG,BUB1,KIF2C,KIF14,ESPL1,NDC80,EML3
GO:BP	nuclear chromosome segregation	GO:0098813	1.99643e-23	22.6997	272	628	55	18117	CDCA8,MAD2L1,ZWINT,BUB1B,CDCA5,TACC3,PLK1,NCAPD2,SPAG5,TTK,NCAPH,FANCD2,PSRC1,CDC6,KNTC1,FBXO5,CCNB1,KIF18A,SMC2,ECT2,SMC4,FAM83D,RMI2,TRIP13,CENPE,CDT1,PTTG1,ESCO2,SGO2,KIF23,USP44,DSCC1,SGO1,CENPK,HASPIN,CDC20,NUF2,KIF4A,NUSAP1,DSN1,UBE2C,CENPF,KNL1,EME1,NCAPG,BUB1,BRIP1,KIF2C,CENPQ,KIF14,TOP2A,ESPL1,NDC80,TEX15,EML3
GO:BP	sister chromatid segregation	GO:0000819	2.1325e-23	22.6711	193	628	47	18117	CDCA8,MAD2L1,ZWINT,BUB1B,CDCA5,TACC3,PLK1,NCAPD2,SPAG5,TTK,NCAPH,PSRC1,CDC6,KNTC1,FBXO5,CCNB1,KIF18A,SMC2,SMC4,RMI2,TRIP13,CENPE,CDT1,PTTG1,ESCO2,SGO2,KIF23,USP44,DSCC1,SGO1,CENPK,HASPIN,CDC20,NUF2,KIF4A,NUSAP1,DSN1,UBE2C,CENPF,NCAPG,BUB1,KIF2C,KIF14,TOP2A,ESPL1,NDC80,EML3
GO:BP	regulation of cell cycle	GO:0051726	2.44815e-23	22.6112	1236	628	122	18117	HMGA2,ID3,NOTCH2,DTL,MAD2L1,CCNA2,ZWINT,BUB1B,CDCA5,HMMR,TACC3,PLK1,CKS1B,SPAG5,TTK,CDK2,TIMELESS,BRCA1,PCNA,AURKA,E2F7,TP53,ANLN,FANCD2,E2F2,PSRC1,ORC1,HES1,CDC6,BCL6,CCND1,FGFR2,KNTC1,FBXO5,WEE1,STIL,CLSPN,BLM,TPX2,CCNB1,KIF20B,GLI1,TCF7L2,ECT2,MECOM,RAD51AP1,FAM83D,CKS2,RMI2,TRIP13,GMNN,FOXM1,CDC25C,CENPE,CHEK1,BRCA2,ASCL1,CDT1,KANK2,PTTG1,SMAD3,PLK4,TICRR,KIF23,ASPM,BARD1,INSM1,WDR76,USP44,PC…
GO:BP	mitotic cell cycle phase transition	GO:0044772	1.3931e-22	21.856	609	628	81	18117	HMGA2,MCM3,MCM2,DTL,MAD2L1,MCM6,CCNA2,MCM7,ZWINT,TRIM71,BUB1B,CDCA5,HMMR,TACC3,PLK1,CKS1B,TTK,CDK2,BRCA1,PCNA,AURKA,E2F7,TP53,ANLN,TYMS,MELK,ORC1,CDC6,CCND1,KNTC1,FBXO5,WEE1,CLSPN,BLM,MCM5,TPX2,CCNB1,CKS2,TRIP13,GMNN,FOXM1,CDC25C,CENPE,CHEK1,CDT1,KANK2,PLK4,NES,ORC6,TICRR,USP44,CTDSP1,CDKN3,CHEK2,CDC20,RRM2,UBE2C,CCNB2,CDK1,BORA,ZFP36L2,E2F1,CENPF,CDC45,POLE2,AJUBA,PKMYT1,ZFP36L1,CEP152,GTSE1,BUB…
GO:BP	cell cycle phase transition	GO:0044770	2.71782e-22	21.5658	658	628	84	18117	HMGA2,MCM3,MCM2,DTL,MAD2L1,MCM6,CCNA2,MCM7,ZWINT,TRIM71,BUB1B,CDCA5,HMMR,TACC3,PLK1,CKS1B,TTK,CDK2,TIMELESS,BRCA1,PCNA,AURKA,E2F7,TP53,ANLN,TYMS,MELK,ORC1,CDC6,CCND1,KNTC1,FBXO5,WEE1,CLSPN,BLM,MCM5,TPX2,CCNB1,GLI1,FAM83D,CKS2,TRIP13,GMNN,FOXM1,CDC25C,CENPE,CHEK1,CDT1,KANK2,PLK4,NES,ORC6,TICRR,USP44,CTDSP1,CDKN3,CHEK2,CDC20,RRM2,UBE2C,CCNB2,CDK1,BORA,ZFP36L2,E2F1,CENPF,CDC45,POLE2,AJUBA,PKMYT1,ZFP…
GO:BP	DNA replication	GO:0006260	1.37177e-20	19.8627	286	628	53	18117	MCM3,ID3,MCM2,DTL,MCM6,CCNA2,MCM7,GLI2,CDK2,TIMELESS,BRCA1,PCNA,E2F7,TP53,ORC1,EXO1,CDC6,BCL6,FBXO5,CHAF1A,GINS4,CLSPN,BLM,MCM5,WDHD1,GLI1,POLQ,PIF1,RMI2,GINS1,GMNN,CHEK1,BRCA2,CDT1,POLD1,ESCO2,ORC6,TICRR,BARD1,PCLAF,DSCC1,CHEK2,RRM2,CDK1,GINS2,CDC45,POLE2,EME1,BRIP1,MCM10,GINS3,FAM111A,NFIB
GO:BP	embryo development	GO:0009790	1.85569e-20	19.7315	1035	628	105	18117	HMGA2,COL2A1,ID3,NOTCH2,SALL4,TRIM71,HOXB1,GLI2,CRABP2,YBX3,BRCA1,FOXB1,EFNB1,ZIC1,E2F7,TP53,EPHA2,SMO,SALL1,HES1,CECR2,CELSR1,PHLDB2,LRIG1,FGFR2,STIL,GINS4,CCNB1,KIF20B,ITGA8,GLI1,COL11A1,SFRP2,XRCC2,SHROOM3,FZD7,GINS1,CHEK1,BRCA2,FOXN4,SMAD3,FREM2,PLK4,NES,FKBP10,MDFI,GPC3,FBN2,ANGPT1,TBX2,CRB2,PAX6,RARRES2,NR5A2,TRIP6,SOX9,MAP3K20,LRP2,LPAR6,LFNG,RBPMS2,LRIG3,SULF1,YAP1,CCNB2,CDK1,ITGB5,CENPU,…
GO:BP	regulation of mitotic cell cycle	GO:0007346	1.80659e-19	18.7431	619	628	77	18117	HMGA2,DTL,MAD2L1,ZWINT,BUB1B,CDCA5,HMMR,PLK1,CKS1B,TTK,CDK2,BRCA1,PCNA,AURKA,E2F7,TP53,ANLN,FANCD2,ORC1,HES1,CDC6,BCL6,CCND1,KNTC1,FBXO5,WEE1,CLSPN,BLM,TPX2,CCNB1,KIF20B,CKS2,TRIP13,CDC25C,CENPE,CHEK1,BRCA2,ASCL1,CDT1,KANK2,SMAD3,PLK4,TICRR,USP44,GAS1,DDIAS,MAP3K20,CTDSP1,CHEK2,CDC20,NUSAP1,CCDC8,UBE2C,CDK1,BORA,ZFP36L2,E2F1,CENPF,SLC9A3R1,EME1,PKMYT1,ZFP36L1,CEP152,GTSE1,BUB1,BIRC5,KIF14,TOP2A,E…
GO:BP	cellular component organization	GO:0016043	2.64002e-18	17.5784	6566	628	343	18117	HMGA2,SHISA6,MCM3,CDCA8,COL2A1,ANP32E,MCM2,NOTCH2,AIF1L,MAD2L1,MCM6,CCNA2,PDPN,MCM7,ZWINT,TCF4,BUB1B,CDCA5,TACC3,EPHB4,PRTG,GLI2,PLK1,NCAPD2,CRABP2,SLC16A1,SPAG5,TTK,CDK2,STK26,TCF7L1,BRCA1,ENPP2,PCNA,FOXB1,EFNB1,AURKA,NCAPH,ANTXR1,TP53,METRN,ANLN,ADGRV1,FANCD2,EPHA2,SMO,GABRA2,PSRC1,EXO1,HES1,SKA3,MIS18BP1,CDC6,COL4A5,CECR2,CELSR1,PHLDB2,BCL6,NEMP1,RAD54L,TUBB6,FGFR2,INAVA,KNTC1,FBXO5,WEE1,STIL,…
GO:BP	regulation of cell cycle process	GO:0010564	1.81308e-17	16.7416	809	628	86	18117	HMGA2,DTL,MAD2L1,ZWINT,BUB1B,CDCA5,HMMR,TACC3,PLK1,SPAG5,TTK,CDK2,BRCA1,PCNA,AURKA,E2F7,TP53,ANLN,PSRC1,ORC1,CDC6,BCL6,CCND1,KNTC1,FBXO5,WEE1,STIL,CLSPN,BLM,TPX2,CCNB1,KIF20B,GLI1,ECT2,RAD51AP1,FAM83D,RMI2,TRIP13,FOXM1,CDC25C,CENPE,CHEK1,BRCA2,CDT1,KANK2,PTTG1,PLK4,TICRR,KIF23,INSM1,USP44,SOX9,MAP3K20,CTDSP1,CHEK2,KIF11,CDC20,NUSAP1,RRM2,CCDC8,UBE2C,CDK1,BORA,ZFP36L2,E2F1,CENPF,NEUROD1,PKMYT1,ZFP…
GO:BP	embryonic morphogenesis	GO:0048598	2.53292e-17	16.5964	595	628	72	18117	HMGA2,COL2A1,NOTCH2,SALL4,TRIM71,HOXB1,GLI2,CRABP2,ZIC1,TP53,EPHA2,SMO,SALL1,HES1,CECR2,CELSR1,PHLDB2,LRIG1,FGFR2,STIL,KIF20B,ITGA8,GLI1,COL11A1,SFRP2,SHROOM3,FZD7,FOXN4,SMAD3,FREM2,MDFI,GPC3,FBN2,TBX2,CRB2,PAX6,SOX9,MAP3K20,LRP2,RBPMS2,LRIG3,SULF1,YAP1,ITGB5,LRP4,FZD2,NEUROD1,TGIF2,COL12A1,SLC9A3R1,SOX2,ZFP36L1,COL5A2,GJA1,GLI3,NOTCH1,AR,STK3,CCN1,APELA,FZD6,TEAD2,ATOH8,STRA6,FZD5,MAB21L2,CTHRC1…
GO:BP	tissue development	GO:0009888	3.30818e-17	16.4804	2107	628	155	18117	HMGA2,COL2A1,ID3,NOTCH2,PDPN,SALL4,TRIM71,GLI2,CRABP2,RBFOX1,MYCL,YBX3,TIMELESS,PCNA,FOXB1,EFNB1,E2F7,TP53,TYMS,ADGRV1,EPHA2,SMO,SALL1,HES1,CECR2,CELSR1,PHLDB2,CCND1,APCDD1,FGFR2,FBXO5,STIL,MPP5,CCNB1,KIF20B,ITGA8,GLI1,COL11A1,SFRP2,XRCC2,TCF7L2,ADAMTS9,SHROOM3,FAM83D,FZD7,ID1,CTSV,HSPG2,BRCA2,ASCL1,RREB1,FOXN4,KANK2,SMAD3,FREM2,PLK4,ITGB8,JAG1,TGFBR3,GPC3,FBN2,MDK,PODXL,TBX2,CRB2,INSM1,FSTL1,PAX…
GO:BP	anatomical structure morphogenesis	GO:0009653	4.18362e-17	16.3784	2797	628	187	18117	HMGA2,COL2A1,ID3,NOTCH2,PDPN,SALL4,TRIM71,HOXB1,EPHB4,PRTG,GLI2,CRABP2,TIMELESS,BRCA1,ENPP2,FOXB1,EFNB1,AURKA,ZIC1,ANTXR1,E2F7,TP53,METRN,FANCD2,EPHA2,SMO,E2F2,SALL1,HES1,SLC1A3,CECR2,CELSR1,PHLDB2,BCL6,LRIG1,FGFR2,WEE1,STIL,MPP5,NDNF,KIF20B,ITGA8,GLI1,COL11A1,SFRP2,XRCC2,NOTCH3,ADAMTS9,ECT2,SHROOM3,BOC,FZD7,ID1,HSPG2,GMNN,MOV10,RREB1,FOXN4,SMAD3,FREM2,ITGB8,PREX1,NES,FKBP10,MDFI,JAG1,TGFBR3,SLC1…
GO:BP	negative regulation of cell cycle	GO:0045786	4.7891e-17	16.3197	647	628	75	18117	HMGA2,NOTCH2,DTL,MAD2L1,ZWINT,BUB1B,PLK1,TTK,CDK2,TIMELESS,BRCA1,PCNA,AURKA,E2F7,TP53,FANCD2,ORC1,CDC6,BCL6,CCND1,KNTC1,FBXO5,WEE1,CLSPN,BLM,CCNB1,KIF20B,TCF7L2,TRIP13,GMNN,FOXM1,CDC25C,CHEK1,CDT1,KANK2,PTTG1,SMAD3,TICRR,BARD1,INSM1,WDR76,USP44,GAS1,DDIAS,MAP3K20,CTDSP1,CDKN3,CHEK2,CDC20,PLAAT3,RRM2,CDK1,ZFP36L2,E2F1,CENPF,CDC45,NEUROD1,SLC9A3R1,EME1,SOX2,ZFP36L1,GTSE1,BUB1,TP53I13,BRIP1,NOTCH1,T…
GO:BP	mitotic cell cycle checkpoint	GO:0007093	1.0234e-16	15.99	164	628	37	18117	HMGA2,MAD2L1,ZWINT,BUB1B,PLK1,TTK,CDK2,BRCA1,PCNA,AURKA,E2F7,TP53,FANCD2,ORC1,CDC6,CCND1,KNTC1,CLSPN,BLM,CCNB1,TRIP13,CDC25C,CHEK1,CDT1,TICRR,USP44,MAP3K20,CHEK2,CDC20,CDK1,E2F1,CENPF,EME1,GTSE1,BUB1,TOP2A,NDC80
GO:BP	cell cycle checkpoint	GO:0000075	1.17306e-16	15.9307	216	628	42	18117	HMGA2,DTL,MAD2L1,ZWINT,BUB1B,PLK1,TTK,CDK2,TIMELESS,BRCA1,PCNA,AURKA,E2F7,TP53,FANCD2,ORC1,CDC6,CCND1,KNTC1,CLSPN,BLM,CCNB1,TRIP13,CDC25C,CHEK1,CDT1,TICRR,WDR76,USP44,MAP3K20,CHEK2,CDC20,CDK1,E2F1,CENPF,CDC45,EME1,GTSE1,BUB1,BRIP1,TOP2A,NDC80
GO:BP	animal organ development	GO:0048513	1.28295e-16	15.8918	3672	628	224	18117	HMGA2,LIN28A,COL2A1,ID3,MCM2,NOTCH2,CCNA2,PDPN,SALL4,HOXB1,TACC3,EPHB4,GLI2,RBFOX1,MYCL,YBX3,TIMELESS,PCNA,FOXB1,EFNB1,AURKA,ZIC1,E2F7,TP53,TYMS,ADGRV1,FANCD2,EPHA2,SMO,RTKN2,MELK,SALL1,HES1,CECR2,CELSR1,PHLDB2,BCL6,LRIG1,CCND1,APCDD1,FGFR2,FBXO5,STIL,MPP5,NKX6-2,NDNF,CCNB1,KIF18A,GNG12,ITGA8,GLI1,COL11A1,SFRP2,TCF7L2,ADAMTS9,MECOM,FAM83D,FZD7,ID1,CTSV,HSPG2,GMNN,MOV10,BRCA2,ASCL1,RREB1,REST,FOXN…
GO:BP	multicellular organism development	GO:0007275	3.03906e-16	15.5173	5613	628	301	18117	HMGA2,LIN28A,PCDHA6,COL2A1,ID3,MCM2,NOTCH2,PCDHA2,CCNA2,PDPN,SALL4,TCF4,TRIM71,HOXB1,TACC3,EPHB4,PRTG,PCDHA4,GLI2,CRABP2,RBFOX1,MYCL,YBX3,TIMELESS,BRCA1,ENPP2,PCNA,FOXB1,EFNB1,AURKA,ZIC1,ANTXR1,E2F7,TP53,METRN,TYMS,ADGRV1,FANCD2,EPHA2,SMO,E2F2,RTKN2,GABRA2,MELK,SALL1,EXO1,HES1,SLC1A3,CECR2,CELSR1,OLIG1,PHLDB2,BCL6,LRIG1,CCND1,RAD54L,APCDD1,PPP1R17,FGFR2,FBXO5,WEE1,STIL,MPP5,GINS4,NKX6-2,WLS,NDNF,…
GO:BP	chromosome organization	GO:0051276	5.45664e-16	15.2631	1258	628	109	18117	HMGA2,MCM3,CDCA8,ANP32E,MCM2,MAD2L1,MCM6,CCNA2,MCM7,ZWINT,BUB1B,CDCA5,TACC3,PLK1,NCAPD2,SPAG5,TTK,CDK2,TCF7L1,BRCA1,PCNA,AURKA,NCAPH,TP53,FANCD2,PSRC1,EXO1,MIS18BP1,CDC6,CECR2,BCL6,RAD54L,KNTC1,FBXO5,CHAF1A,BLM,MCM5,CCNB1,KIF18A,SMC2,TCF7L2,POLQ,VRK1,PIF1,SMC4,MECOM,RMI2,TRIP13,ATAD2,CENPH,CENPE,CHEK1,BRCA2,REST,CDT1,POLD1,PTTG1,ESCO2,SGO2,KIF23,CDCA4,USP44,CENPN,SOX9,DSCC1,SGO1,AASS,CENPK,HASPIN…
GO:BP	cellular component organization or biogenesis	GO:0071840	5.88284e-16	15.2304	6760	628	343	18117	HMGA2,SHISA6,MCM3,CDCA8,COL2A1,ANP32E,MCM2,NOTCH2,AIF1L,MAD2L1,MCM6,CCNA2,PDPN,MCM7,ZWINT,TCF4,BUB1B,CDCA5,TACC3,EPHB4,PRTG,GLI2,PLK1,NCAPD2,CRABP2,SLC16A1,SPAG5,TTK,CDK2,STK26,TCF7L1,BRCA1,ENPP2,PCNA,FOXB1,EFNB1,AURKA,NCAPH,ANTXR1,TP53,METRN,ANLN,ADGRV1,FANCD2,EPHA2,SMO,GABRA2,PSRC1,EXO1,HES1,SKA3,MIS18BP1,CDC6,COL4A5,CECR2,CELSR1,PHLDB2,BCL6,NEMP1,RAD54L,TUBB6,FGFR2,INAVA,KNTC1,FBXO5,WEE1,STIL,…
GO:BP	negative regulation of mitotic cell cycle	GO:0045930	6.51858e-16	15.1858	333	628	51	18117	HMGA2,MAD2L1,ZWINT,BUB1B,PLK1,TTK,CDK2,BRCA1,PCNA,AURKA,E2F7,TP53,FANCD2,ORC1,CDC6,BCL6,CCND1,KNTC1,FBXO5,WEE1,CLSPN,BLM,CCNB1,TRIP13,CDC25C,CHEK1,CDT1,KANK2,SMAD3,TICRR,USP44,GAS1,DDIAS,MAP3K20,CTDSP1,CHEK2,CDC20,CDK1,ZFP36L2,E2F1,CENPF,SLC9A3R1,EME1,ZFP36L1,GTSE1,BUB1,TOP2A,NDC80,CDC14A,CDKN2A,CDKN2C
GO:BP	developmental process	GO:0032502	6.66397e-16	15.1763	6628	628	338	18117	HMGA2,LIN28A,SHISA6,PCDHA6,COL2A1,ID3,MCM2,NOTCH2,PCDHA2,CCNA2,PDPN,SALL4,TCF4,TRIM71,HOXB1,TACC3,EPHB4,PRTG,IRAK1,PCDHA4,GLI2,CRABP2,RBFOX1,MYCL,YBX3,TIMELESS,BRCA1,ENPP2,PCNA,FOXB1,EFNB1,AURKA,ZIC1,ANTXR1,E2F7,TP53,METRN,NHSL1,TYMS,ADGRV1,FANCD2,EPHA2,SMO,E2F2,RTKN2,GABRA2,MELK,SALL1,EXO1,HES1,SLC1A3,CECR2,CELSR1,OLIG1,PHLDB2,BCL6,LRIG1,CCND1,RAD54L,APCDD1,PPP1R17,FGFR2,FBXO5,WEE1,STIL,MPP5,GIN…
GO:BP	system development	GO:0048731	7.65885e-16	15.1158	5052	628	278	18117	HMGA2,LIN28A,PCDHA6,COL2A1,ID3,MCM2,NOTCH2,PCDHA2,CCNA2,PDPN,SALL4,TCF4,TRIM71,HOXB1,TACC3,EPHB4,PRTG,PCDHA4,GLI2,CRABP2,RBFOX1,MYCL,YBX3,TIMELESS,BRCA1,ENPP2,PCNA,FOXB1,EFNB1,AURKA,ZIC1,ANTXR1,E2F7,TP53,METRN,TYMS,ADGRV1,FANCD2,EPHA2,SMO,E2F2,RTKN2,GABRA2,MELK,SALL1,EXO1,HES1,SLC1A3,CECR2,CELSR1,OLIG1,PHLDB2,BCL6,LRIG1,CCND1,APCDD1,PPP1R17,FGFR2,FBXO5,WEE1,STIL,MPP5,NKX6-2,NDNF,CCNB1,KIF18A,GNG1…
GO:BP	epithelium development	GO:0060429	1.05256e-15	14.9778	1325	628	112	18117	COL2A1,ID3,NOTCH2,PDPN,SALL4,TRIM71,GLI2,MYCL,TIMELESS,PCNA,FOXB1,E2F7,TP53,TYMS,EPHA2,SMO,SALL1,HES1,CECR2,CELSR1,PHLDB2,CCND1,APCDD1,FGFR2,STIL,MPP5,KIF20B,GLI1,SFRP2,XRCC2,SHROOM3,FZD7,ID1,CTSV,BRCA2,ASCL1,RREB1,FOXN4,KANK2,SMAD3,FREM2,PLK4,JAG1,GPC3,MDK,PODXL,TBX2,CRB2,INSM1,FSTL1,PAX6,VIM,NR5A2,SOX9,WWTR1,TAGLN2,LRP2,SAPCD2,ADAMTS12,CBR1,LFNG,PROM1,FST,CALB1,SULF1,YAP1,FZD1,CPS1,CDK1,SOX21,C…
GO:BP	anatomical structure development	GO:0048856	2.21663e-15	14.6543	6106	628	317	18117	HMGA2,LIN28A,PCDHA6,COL2A1,ID3,MCM2,NOTCH2,PCDHA2,CCNA2,PDPN,SALL4,TCF4,TRIM71,HOXB1,TACC3,EPHB4,PRTG,PCDHA4,GLI2,CRABP2,RBFOX1,MYCL,YBX3,TIMELESS,BRCA1,ENPP2,PCNA,FOXB1,EFNB1,AURKA,ZIC1,ANTXR1,E2F7,TP53,METRN,TYMS,ADGRV1,FANCD2,EPHA2,SMO,E2F2,RTKN2,GABRA2,MELK,SALL1,EXO1,HES1,SLC1A3,CECR2,CELSR1,OLIG1,PHLDB2,BCL6,LRIG1,CCND1,RAD54L,APCDD1,PPP1R17,FGFR2,FBXO5,WEE1,STIL,MPP5,GINS4,NKX6-2,WLS,NDNF,…
GO:BP	anatomical structure formation involved in morphogenesis	GO:0048646	1.40392e-14	13.8527	1202	628	103	18117	HMGA2,COL2A1,NOTCH2,PDPN,SALL4,TRIM71,HOXB1,EPHB4,GLI2,BRCA1,ENPP2,FOXB1,E2F7,TP53,EPHA2,SMO,E2F2,SALL1,HES1,CECR2,CELSR1,PHLDB2,BCL6,FGFR2,STIL,MPP5,NDNF,KIF20B,ITGA8,COL11A1,SFRP2,XRCC2,ADAMTS9,SHROOM3,FZD7,ID1,HSPG2,FOXN4,SMAD3,ITGB8,JAG1,TGFBR3,FBN2,ANGPT1,MDK,EMP2,PODXL,TBX2,CRB2,PAX6,PTPN14,SOX9,LRP2,ANGPTL2,LFNG,PROM1,CALB1,SULF1,YAP1,ACKR3,ITGB5,TANC1,SPARC,KNL1,MFGE8,FZD2,NFKB2,COL12A1,S…
GO:BP	negative regulation of cellular process	GO:0048523	8.37786e-14	13.0769	5139	628	275	18117	HMGA2,LIN28A,SHISA6,COL2A1,ID3,MCM2,NOTCH2,DTL,MAD2L1,PDPN,SALL4,PTPN13,ZWINT,TRIM71,BUB1B,PRTG,IRAK1,GLI2,PLK1,TTK,CDK2,STK26,YBX3,TIMELESS,BRCA1,PCNA,FOXB1,AURKA,SORCS3,ANTXR1,E2F7,TP53,CRHBP,TYMS,ADGRV1,FANCD2,EPHA2,SMO,RTKN2,PSRC1,SALL1,ORC1,HES1,CDC6,PHLDB2,BCL6,CCND1,APCDD1,PPP1R17,FGFR2,KNTC1,FBXO5,WEE1,STIL,NKX6-2,CLSPN,BLM,TPX2,BCL2L12,NDNF,CCNB1,KIF20B,GLI1,TGIF1,SFRP2,XRCC2,TCF7L2,POLQ…
GO:BP	regulation of chromosome segregation	GO:0051983	1.97588e-13	12.7042	86	628	25	18117	MAD2L1,ZWINT,BUB1B,TACC3,PLK1,TTK,CDC6,KNTC1,FBXO5,CCNB1,RMI2,TRIP13,CENPE,CDT1,PTTG1,USP44,CDC20,UBE2C,CENPF,BUB1,KIF2C,ESPL1,NDC80,MKI67,PLSCR1
GO:BP	cell population proliferation	GO:0008283	2.1224e-13	12.6732	2054	628	143	18117	HMGA2,LIN28A,NOTCH2,CCNA2,PDPN,SALL4,MCM7,CDCA7,TRIM71,TACC3,IRAK1,GLI2,CKS1B,TTK,CDK2,BRCA1,EFNB1,E2F7,TP53,EPHA2,SMO,RTKN2,MELK,HES1,CDC6,BCL6,CCND1,FGFR2,FBXO5,GINS4,CCNB1,KIF20B,GLI1,SFRP2,PLA2G4A,TCF7L2,MECOM,FAM83D,FZD7,CKS2,ID1,GINS1,FOXM1,CDC25C,CHEK1,BRCA2,ASCL1,RREB1,REST,KANK2,SMAD3,NES,JAG1,TGFBR3,GPC3,ANGPT1,MDK,ASPM,EMP2,TBX2,INSM1,PAX6,PTPN14,NR5A2,TAFA1,SOX9,FGFR3,WWTR1,LRP2,SAPCD…
GO:BP	tube development	GO:0035295	3.44109e-13	12.4633	1146	628	97	18117	HMGA2,COL2A1,NOTCH2,PDPN,SALL4,TRIM71,EPHB4,GLI2,TIMELESS,BRCA1,ENPP2,FOXB1,E2F7,TYMS,EPHA2,SMO,E2F2,SALL1,HES1,CECR2,CELSR1,FGFR2,STIL,NDNF,CCNB1,KIF18A,KIF20B,GLI1,SFRP2,ADAMTS9,SHROOM3,ID1,HSPG2,ASCL1,FOXN4,SMAD3,ITGB8,FKBP10,JAG1,TGFBR3,GPC3,ANGPT1,MDK,EMP2,PODXL,TBX2,PAX6,RARRES2,SOX9,WWTR1,LRP2,ADAMTS12,ANGPTL2,RBPMS2,PROM1,CALB1,SULF1,YAP1,ACKR3,CPS1,SPARC,MFGE8,FZD2,HEG1,ZFP36L1,MYO1E,BRI…
GO:BP	DNA-dependent DNA replication	GO:0006261	3.55757e-13	12.4488	163	628	33	18117	MCM3,MCM2,MCM6,MCM7,CDK2,TIMELESS,PCNA,E2F7,ORC1,CDC6,BCL6,FBXO5,GINS4,BLM,MCM5,WDHD1,POLQ,GINS1,GMNN,BRCA2,CDT1,POLD1,ORC6,TICRR,DSCC1,CHEK2,GINS2,CDC45,POLE2,EME1,MCM10,GINS3,FAM111A
GO:BP	chordate embryonic development	GO:0043009	6.20052e-13	12.2076	616	628	66	18117	COL2A1,NOTCH2,SALL4,TRIM71,HOXB1,GLI2,YBX3,BRCA1,FOXB1,E2F7,TP53,EPHA2,SMO,HES1,CECR2,CELSR1,FGFR2,STIL,GINS4,CCNB1,KIF20B,COL11A1,SFRP2,XRCC2,SHROOM3,GINS1,CHEK1,BRCA2,SMAD3,PLK4,FKBP10,MDFI,ANGPT1,CRB2,PAX6,TRIP6,SOX9,LRP2,LPAR6,LFNG,SULF1,YAP1,CCNB2,CENPU,ASF1B,FZD2,SLC2A10,HEG1,ZFP36L1,MYO1E,GLI3,NOTCH1,AR,STK3,CCN1,FZD6,TEAD2,HEY2,FZD5,CTHRC1,HOXD9,TEAD4,PDGFRA,COL1A1,OSR1,TFAP2A
GO:BP	embryo development ending in birth or egg hatching	GO:0009792	7.86021e-13	12.1046	635	628	67	18117	COL2A1,NOTCH2,SALL4,TRIM71,HOXB1,GLI2,YBX3,BRCA1,FOXB1,E2F7,TP53,EPHA2,SMO,HES1,CECR2,CELSR1,FGFR2,STIL,GINS4,CCNB1,KIF20B,COL11A1,SFRP2,XRCC2,SHROOM3,GINS1,CHEK1,BRCA2,SMAD3,PLK4,FKBP10,MDFI,ANGPT1,CRB2,PAX6,NR5A2,TRIP6,SOX9,LRP2,LPAR6,LFNG,SULF1,YAP1,CCNB2,CENPU,ASF1B,FZD2,SLC2A10,HEG1,ZFP36L1,MYO1E,GLI3,NOTCH1,AR,STK3,CCN1,FZD6,TEAD2,HEY2,FZD5,CTHRC1,HOXD9,TEAD4,PDGFRA,COL1A1,OSR1,TFAP2A
GO:BP	regulation of mitotic cell cycle phase transition	GO:1901990	8.74585e-13	12.0582	451	628	55	18117	HMGA2,DTL,MAD2L1,ZWINT,BUB1B,CDCA5,HMMR,PLK1,TTK,CDK2,BRCA1,PCNA,AURKA,E2F7,TP53,ANLN,ORC1,CDC6,CCND1,KNTC1,FBXO5,WEE1,CLSPN,BLM,TPX2,CCNB1,TRIP13,CDC25C,CENPE,CHEK1,CDT1,KANK2,PLK4,TICRR,USP44,CTDSP1,CHEK2,CDC20,UBE2C,CDK1,ZFP36L2,E2F1,CENPF,ZFP36L1,CEP152,GTSE1,BUB1,KIF14,ESPL1,NDC80,HAUS8,HAUS4,CDC14A,CDKN2A,CDKN2C
GO:BP	negative regulation of mitotic cell cycle phase transition	GO:1901991	1.0937e-12	11.9611	262	628	41	18117	HMGA2,MAD2L1,ZWINT,BUB1B,PLK1,TTK,CDK2,BRCA1,PCNA,AURKA,E2F7,TP53,ORC1,CDC6,CCND1,KNTC1,FBXO5,WEE1,CLSPN,BLM,CCNB1,TRIP13,CDC25C,CHEK1,CDT1,KANK2,TICRR,USP44,CTDSP1,CHEK2,CDC20,CDK1,ZFP36L2,E2F1,CENPF,ZFP36L1,GTSE1,BUB1,NDC80,CDKN2A,CDKN2C
GO:BP	nervous system development	GO:0007399	1.4611e-12	11.8353	2449	628	159	18117	LIN28A,PCDHA6,COL2A1,ID3,NOTCH2,PCDHA2,SALL4,TCF4,TRIM71,HOXB1,TACC3,EPHB4,PRTG,PCDHA4,GLI2,CRABP2,RBFOX1,MYCL,FOXB1,EFNB1,AURKA,ZIC1,TP53,METRN,ADGRV1,FANCD2,EPHA2,SMO,GABRA2,SALL1,HES1,SLC1A3,CECR2,CELSR1,OLIG1,BCL6,LRIG1,PPP1R17,FGFR2,WEE1,STIL,MPP5,NKX6-2,NDNF,GNG12,KIF20B,ITGA8,GLI1,SFRP2,XRCC2,NOTCH3,ECT2,SHROOM3,BOC,FZD7,ID1,CTSV,HSPG2,MOV10,BRCA2,ASCL1,REST,FOXN4,PREX1,NES,JAG1,MDK,PREX2,…
GO:BP	regulation of chromosome separation	GO:1905818	2.25488e-12	11.6469	70	628	22	18117	MAD2L1,ZWINT,BUB1B,TACC3,PLK1,TTK,CDC6,KNTC1,FBXO5,CCNB1,TRIP13,CENPE,CDT1,PTTG1,USP44,CDC20,UBE2C,CENPF,BUB1,ESPL1,NDC80,PLSCR1
GO:BP	regulation of sister chromatid segregation	GO:0033045	2.25488e-12	11.6469	70	628	22	18117	MAD2L1,ZWINT,BUB1B,TACC3,PLK1,TTK,CDC6,KNTC1,FBXO5,CCNB1,RMI2,TRIP13,CENPE,CDT1,PTTG1,USP44,CDC20,UBE2C,CENPF,BUB1,ESPL1,NDC80
GO:BP	embryonic organ development	GO:0048568	2.40406e-12	11.6191	432	628	53	18117	COL2A1,ID3,NOTCH2,HOXB1,GLI2,ZIC1,E2F7,TP53,EPHA2,SMO,SALL1,HES1,CELSR1,LRIG1,FGFR2,STIL,GLI1,COL11A1,FOXN4,SMAD3,PLK4,NES,MDFI,FBN2,TBX2,CRB2,PAX6,RARRES2,SOX9,RBPMS2,LRIG3,YAP1,FZD2,NEUROD1,SLC9A3R1,TEAD3,ZFP36L1,GLI3,NOTCH1,STK3,CCN1,APELA,FZD6,TEAD2,HEY2,STRA6,FZD5,CTHRC1,HOXD9,TEAD4,PDGFRA,OSR1,TFAP2A
GO:BP	negative regulation of cell cycle phase transition	GO:1901988	2.54559e-12	11.5942	281	628	42	18117	HMGA2,DTL,MAD2L1,ZWINT,BUB1B,PLK1,TTK,CDK2,BRCA1,PCNA,AURKA,E2F7,TP53,ORC1,CDC6,CCND1,KNTC1,FBXO5,WEE1,CLSPN,BLM,CCNB1,TRIP13,CDC25C,CHEK1,CDT1,KANK2,TICRR,USP44,CTDSP1,CHEK2,CDC20,CDK1,ZFP36L2,E2F1,CENPF,ZFP36L1,GTSE1,BUB1,NDC80,CDKN2A,CDKN2C
GO:BP	regulation of mitotic sister chromatid separation	GO:0010965	2.63118e-12	11.5798	63	628	21	18117	MAD2L1,ZWINT,BUB1B,TACC3,PLK1,TTK,CDC6,KNTC1,FBXO5,CCNB1,TRIP13,CENPE,CDT1,PTTG1,USP44,CDC20,UBE2C,CENPF,BUB1,ESPL1,NDC80
GO:BP	tissue morphogenesis	GO:0048729	2.65279e-12	11.5763	667	628	68	18117	HMGA2,NOTCH2,PDPN,SALL4,TRIM71,GLI2,TIMELESS,EPHA2,SMO,SALL1,HES1,CECR2,CELSR1,PHLDB2,FGFR2,STIL,MPP5,KIF20B,ITGA8,COL11A1,SFRP2,SHROOM3,FZD7,RREB1,FOXN4,SMAD3,FREM2,JAG1,TGFBR3,GPC3,MDK,PODXL,TBX2,CRB2,SOX9,LRP2,SAPCD2,ADAMTS12,FST,SULF1,YAP1,FZD1,FZD2,SLC9A3R1,HEG1,AJUBA,GPC4,GJA1,GLI3,NOTCH1,AR,STK3,CCN1,APELA,FZD6,PLXND1,NPNT,TEAD2,HEY2,NFATC4,TNC,FZD5,CSF1,CTHRC1,EYA2,PLEKHA4,OSR1,TFAP2A
GO:BP	cellular developmental process	GO:0048869	2.67261e-12	11.5731	4428	628	242	18117	HMGA2,LIN28A,COL2A1,ID3,NOTCH2,PDPN,TCF4,EPHB4,PRTG,GLI2,CRABP2,RBFOX1,MYCL,ENPP2,PCNA,FOXB1,EFNB1,AURKA,ZIC1,ANTXR1,E2F7,TP53,METRN,NHSL1,TYMS,ADGRV1,FANCD2,EPHA2,SMO,SALL1,HES1,SLC1A3,CECR2,CELSR1,OLIG1,PHLDB2,BCL6,CCND1,FGFR2,FBXO5,WEE1,MPP5,NKX6-2,BCL2L12,NDNF,CCNB1,KIF20B,ITGA8,GLI1,COL11A1,SFRP2,XRCC2,TCF7L2,NOTCH3,ECT2,SHROOM3,MECOM,FAM83D,BOC,FZD7,ID1,CTSV,TRIP13,HSPG2,CDYL,FOXM1,MOV10,CH…
GO:BP	regulation of cell cycle phase transition	GO:1901987	2.73415e-12	11.5632	493	628	57	18117	HMGA2,DTL,MAD2L1,ZWINT,BUB1B,CDCA5,HMMR,PLK1,TTK,CDK2,BRCA1,PCNA,AURKA,E2F7,TP53,ANLN,ORC1,CDC6,CCND1,KNTC1,FBXO5,WEE1,CLSPN,BLM,TPX2,CCNB1,GLI1,FAM83D,TRIP13,CDC25C,CENPE,CHEK1,CDT1,KANK2,PLK4,TICRR,USP44,CTDSP1,CHEK2,CDC20,UBE2C,CDK1,ZFP36L2,E2F1,CENPF,ZFP36L1,CEP152,GTSE1,BUB1,KIF14,ESPL1,NDC80,HAUS8,HAUS4,CDC14A,CDKN2A,CDKN2C
GO:BP	regulation of developmental process	GO:0050793	3.29993e-12	11.4815	2605	628	165	18117	HMGA2,LIN28A,ID3,NOTCH2,PDPN,TCF4,PRTG,GLI2,CRABP2,RBFOX1,MYCL,YBX3,BRCA1,ENPP2,AURKA,TP53,METRN,ADGRV1,FANCD2,EPHA2,SMO,E2F2,HES1,CELSR1,PHLDB2,BCL6,CCND1,FGFR2,FBXO5,NKX6-2,BCL2L12,CCNB1,GLI1,SFRP2,XRCC2,TCF7L2,NOTCH3,ADAMTS9,ECT2,SHROOM3,BOC,FZD7,ID1,CTSV,HSPG2,FOXM1,MOV10,ASCL1,RREB1,REST,SMAD3,ITGB8,PREX1,JAG1,TGFBR3,GPC3,FBN2,MDK,WWC2,ASPM,EMP2,TBX2,CRB2,INSM1,MBNL3,SOX3,PAX6,RARRES2,NEUROD…
GO:BP	chromosome separation	GO:0051304	3.48508e-12	11.4578	96	628	25	18117	MAD2L1,ZWINT,BUB1B,TACC3,PLK1,NCAPD2,TTK,CDC6,KNTC1,FBXO5,CCNB1,TRIP13,CENPE,CDT1,PTTG1,USP44,CDC20,UBE2C,CENPF,EME1,BUB1,TOP2A,ESPL1,NDC80,PLSCR1
GO:BP	mitotic sister chromatid separation	GO:0051306	5.42103e-12	11.2659	65	628	21	18117	MAD2L1,ZWINT,BUB1B,TACC3,PLK1,TTK,CDC6,KNTC1,FBXO5,CCNB1,TRIP13,CENPE,CDT1,PTTG1,USP44,CDC20,UBE2C,CENPF,BUB1,ESPL1,NDC80
GO:BP	extracellular matrix organization	GO:0030198	8.44346e-12	11.0735	401	628	50	18117	COL2A1,PDPN,ANTXR1,COL4A5,PHLDB2,NDNF,ITGA8,COL11A1,SFRP2,ADAMTS9,CTSV,HSPG2,SMAD3,ITGB8,FKBP10,AEBP1,FBN2,SOX9,SERPINH1,ADAMTS12,PTX3,SULF1,ITGB5,POSTN,SPARC,TNFRSF1A,SLC2A10,ADAMTS18,NFKB2,COL12A1,COL14A1,CCDC80,COL9A1,COL5A2,MYO1E,NOTCH1,LAMB2,CCN1,NPNT,TIMP1,TNC,ADAMTS20,COL4A6,ETS1,THBS1,PDGFRA,COL1A2,COL1A1,ITGA1,OLFML2A
GO:BP	animal organ morphogenesis	GO:0009887	8.80047e-12	11.0555	1073	628	90	18117	COL2A1,ID3,NOTCH2,HOXB1,EPHB4,GLI2,ZIC1,TP53,FANCD2,EPHA2,SMO,SALL1,HES1,CELSR1,LRIG1,FGFR2,STIL,GLI1,COL11A1,SFRP2,FZD7,HSPG2,GMNN,FOXN4,SMAD3,MDFI,JAG1,TGFBR3,GPC3,FBN2,MDK,TBX2,CRB2,PAX6,ALPL,NR5A2,SOX9,SERPINH1,FGFR3,WWTR1,LRP2,SAPCD2,PLAG1,LFNG,RBPMS2,PROM1,FST,CALB1,LRIG3,SULF1,YAP1,FZD1,LRP4,FZD2,NEUROD1,SLC9A3R1,HEG1,GPC4,COL9A1,COL5A2,GLI3,NOTCH1,AR,DNAH11,BMPR1B,INPPL1,SOX1,LAMB2,CCN1,F…
GO:BP	extracellular structure organization	GO:0043062	9.33627e-12	11.0298	402	628	50	18117	COL2A1,PDPN,ANTXR1,COL4A5,PHLDB2,NDNF,ITGA8,COL11A1,SFRP2,ADAMTS9,CTSV,HSPG2,SMAD3,ITGB8,FKBP10,AEBP1,FBN2,SOX9,SERPINH1,ADAMTS12,PTX3,SULF1,ITGB5,POSTN,SPARC,TNFRSF1A,SLC2A10,ADAMTS18,NFKB2,COL12A1,COL14A1,CCDC80,COL9A1,COL5A2,MYO1E,NOTCH1,LAMB2,CCN1,NPNT,TIMP1,TNC,ADAMTS20,COL4A6,ETS1,THBS1,PDGFRA,COL1A2,COL1A1,ITGA1,OLFML2A
GO:BP	external encapsulating structure organization	GO:0045229	1.1403e-11	10.943	404	628	50	18117	COL2A1,PDPN,ANTXR1,COL4A5,PHLDB2,NDNF,ITGA8,COL11A1,SFRP2,ADAMTS9,CTSV,HSPG2,SMAD3,ITGB8,FKBP10,AEBP1,FBN2,SOX9,SERPINH1,ADAMTS12,PTX3,SULF1,ITGB5,POSTN,SPARC,TNFRSF1A,SLC2A10,ADAMTS18,NFKB2,COL12A1,COL14A1,CCDC80,COL9A1,COL5A2,MYO1E,NOTCH1,LAMB2,CCN1,NPNT,TIMP1,TNC,ADAMTS20,COL4A6,ETS1,THBS1,PDGFRA,COL1A2,COL1A1,ITGA1,OLFML2A
GO:BP	regulation of mitotic nuclear division	GO:0007088	1.51955e-11	10.8183	111	628	26	18117	MAD2L1,ZWINT,BUB1B,PLK1,TTK,AURKA,KNTC1,FBXO5,CCNB1,KIF20B,TRIP13,CDC25C,CHEK1,CDT1,USP44,CDC20,NUSAP1,CCDC8,BORA,CENPF,PKMYT1,BUB1,ESPL1,NDC80,MKI67,SPHK1
GO:BP	metaphase/anaphase transition of mitotic cell cycle	GO:0007091	1.82892e-11	10.7378	61	628	20	18117	MAD2L1,ZWINT,BUB1B,TACC3,PLK1,TTK,CDC6,KNTC1,FBXO5,CCNB1,TRIP13,CENPE,CDT1,USP44,CDC20,UBE2C,CENPF,BUB1,ESPL1,NDC80
GO:BP	cell differentiation	GO:0030154	1.93513e-11	10.7133	4350	628	236	18117	HMGA2,LIN28A,COL2A1,ID3,NOTCH2,PDPN,TCF4,EPHB4,PRTG,GLI2,CRABP2,RBFOX1,MYCL,PCNA,FOXB1,EFNB1,AURKA,ZIC1,ANTXR1,E2F7,TP53,METRN,NHSL1,TYMS,ADGRV1,FANCD2,EPHA2,SMO,SALL1,HES1,SLC1A3,CECR2,CELSR1,OLIG1,PHLDB2,BCL6,CCND1,FGFR2,FBXO5,WEE1,MPP5,NKX6-2,NDNF,CCNB1,KIF20B,ITGA8,GLI1,COL11A1,SFRP2,XRCC2,TCF7L2,NOTCH3,ECT2,SHROOM3,MECOM,FAM83D,BOC,FZD7,ID1,CTSV,TRIP13,HSPG2,CDYL,MOV10,BRCA2,ASCL1,RREB1,REST…
GO:BP	DNA integrity checkpoint	GO:0031570	2.22319e-11	10.653	164	628	31	18117	HMGA2,DTL,PLK1,CDK2,TIMELESS,BRCA1,PCNA,AURKA,E2F7,TP53,FANCD2,ORC1,CDC6,CCND1,CLSPN,BLM,CCNB1,CDC25C,CHEK1,CDT1,TICRR,WDR76,MAP3K20,CHEK2,CDK1,E2F1,CDC45,EME1,GTSE1,BRIP1,TOP2A
GO:BP	cellular response to DNA damage stimulus	GO:0006974	2.26347e-11	10.6452	888	628	79	18117	HMGA2,MCM3,MCM2,DTL,MCM6,FANCI,MCM7,CDCA5,PLK1,CDK2,TIMELESS,BRCA1,PCNA,AURKA,E2F7,TP53,FANCD2,EPHA2,EXO1,BCL6,CCND1,RAD54L,FBXO5,CHAF1A,GINS4,CLSPN,BLM,MCM5,BCL2L12,CCNB1,WDHD1,SFRP2,XRCC2,POLQ,PIF1,RAD51AP1,RMI2,TRIP13,FOXM1,CDC25C,CHEK1,BRCA2,POLD1,PTTG1,ESCO2,TICRR,PARP4,BARD1,WDR76,PCLAF,DDIAS,MAP3K20,NEIL3,PMAIP1,CHEK2,UHRF1,YAP1,ACKR3,CDK1,GINS2,HMGB2,E2F1,TNFRSF1A,CDC45,POLE2,EME1,FANCB,P…
GO:BP	positive regulation of developmental process	GO:0051094	2.34324e-11	10.6302	1341	628	103	18117	HMGA2,LIN28A,NOTCH2,PDPN,TCF4,GLI2,CRABP2,YBX3,BRCA1,ENPP2,AURKA,TP53,METRN,ADGRV1,SMO,HES1,PHLDB2,BCL6,CCND1,FGFR2,FBXO5,NKX6-2,CCNB1,GLI1,SFRP2,XRCC2,TCF7L2,ECT2,BOC,ASCL1,RREB1,REST,SMAD3,ITGB8,PREX1,JAG1,TGFBR3,FBN2,MDK,ASPM,TBX2,CRB2,INSM1,PAX6,RARRES2,NEUROD4,SOX9,WWTR1,LRP2,PLAG1,SYDE1,CDC20,PROM1,FST,YAP1,ZEB2,CDK1,CBLN2,HMGB2,DOCK1,E2F1,OLIG2,TNFRSF1A,GDPD2,NEUROD1,TGIF2,SOX2,ZFP36L1,GJA…
GO:BP	negative regulation of biological process	GO:0048519	2.976e-11	10.5264	5757	628	290	18117	HMGA2,LIN28A,SHISA6,COL2A1,ID3,MCM2,NOTCH2,DTL,MAD2L1,PDPN,SALL4,PTPN13,ZWINT,TRIM71,BUB1B,PRTG,IRAK1,GLI2,PLK1,TTK,CDK2,STK26,YBX3,TIMELESS,BRCA1,PCNA,FOXB1,AURKA,SORCS3,ANTXR1,E2F7,TP53,CRHBP,TYMS,ADGRV1,FANCD2,EPHA2,SMO,E2F2,RTKN2,PSRC1,SALL1,ORC1,HES1,CDC6,PHLDB2,BCL6,CCND1,APCDD1,PPP1R17,FGFR2,KNTC1,FBXO5,WEE1,STIL,NKX6-2,CLSPN,BLM,TPX2,BCL2L12,NDNF,CCNB1,KIF20B,GLI1,TGIF1,SFRP2,XRCC2,TCF7L2…
GO:BP	negative regulation of cell cycle process	GO:0010948	3.56009e-11	10.4485	372	628	47	18117	HMGA2,DTL,MAD2L1,ZWINT,BUB1B,PLK1,TTK,CDK2,BRCA1,PCNA,AURKA,E2F7,TP53,ORC1,CDC6,BCL6,CCND1,KNTC1,FBXO5,WEE1,CLSPN,BLM,CCNB1,TRIP13,CDC25C,CHEK1,CDT1,KANK2,PTTG1,TICRR,USP44,CTDSP1,CHEK2,CDC20,RRM2,CDK1,ZFP36L2,E2F1,CENPF,ZFP36L1,GTSE1,BUB1,ESPL1,NDC80,HMGN5,CDKN2A,CDKN2C
GO:BP	tube morphogenesis	GO:0035239	3.59452e-11	10.4444	950	628	82	18117	HMGA2,NOTCH2,PDPN,SALL4,TRIM71,EPHB4,GLI2,TIMELESS,BRCA1,ENPP2,E2F7,EPHA2,SMO,E2F2,SALL1,HES1,CECR2,CELSR1,FGFR2,STIL,NDNF,KIF20B,GLI1,SFRP2,ADAMTS9,SHROOM3,ID1,HSPG2,FOXN4,SMAD3,ITGB8,FKBP10,JAG1,TGFBR3,GPC3,ANGPT1,MDK,EMP2,PODXL,TBX2,SOX9,LRP2,ADAMTS12,ANGPTL2,RBPMS2,SULF1,YAP1,ACKR3,SPARC,MFGE8,FZD2,HEG1,ZFP36L1,MYO1E,GLI3,NOTCH1,CALCRL,AR,HK2,STK3,CCN1,APELA,FZD6,PLXND1,NPNT,TEAD2,APOLD1,NFIB…
GO:BP	circulatory system development	GO:0072359	3.61676e-11	10.4417	1194	628	95	18117	HMGA2,COL2A1,ID3,NOTCH2,PDPN,SALL4,EPHB4,GLI2,BRCA1,ENPP2,PCNA,ANTXR1,E2F7,TP53,EPHA2,SMO,E2F2,SALL1,HES1,FGFR2,STIL,NDNF,CCNB1,GLI1,COL11A1,SFRP2,TCF7L2,ADAMTS9,FZD7,ID1,HSPG2,ASCL1,REST,FOXN4,SMAD3,FREM2,ITGB8,FKBP10,JAG1,TGFBR3,GPC3,ANGPT1,MDK,EMP2,TBX2,CRB2,PAX6,PTPN14,SOX9,LRP2,ANGPTL2,SULF1,YAP1,ACKR3,CDK1,CASP7,SPARC,TNFRSF1A,MFGE8,FZD2,SLC2A10,HEG1,ZFP36L1,MYO1E,GJA1,GLI3,NOTCH1,CALCRL,BV…
GO:BP	metaphase/anaphase transition of cell cycle	GO:0044784	5.21936e-11	10.2824	64	628	20	18117	MAD2L1,ZWINT,BUB1B,TACC3,PLK1,TTK,CDC6,KNTC1,FBXO5,CCNB1,TRIP13,CENPE,CDT1,USP44,CDC20,UBE2C,CENPF,BUB1,ESPL1,NDC80
GO:BP	morphogenesis of an epithelium	GO:0002009	5.61008e-11	10.251	560	628	59	18117	NOTCH2,PDPN,SALL4,TRIM71,GLI2,TIMELESS,EPHA2,SMO,SALL1,HES1,CECR2,CELSR1,PHLDB2,FGFR2,STIL,MPP5,KIF20B,SFRP2,SHROOM3,FZD7,RREB1,FOXN4,SMAD3,FREM2,JAG1,GPC3,MDK,PODXL,TBX2,SOX9,LRP2,SAPCD2,ADAMTS12,FST,SULF1,YAP1,FZD1,FZD2,SLC9A3R1,AJUBA,GPC4,GJA1,GLI3,NOTCH1,AR,STK3,CCN1,FZD6,PLXND1,NPNT,TEAD2,NFATC4,TNC,FZD5,CSF1,CTHRC1,PLEKHA4,OSR1,TFAP2A
GO:BP	regulation of cell population proliferation	GO:0042127	7.38465e-11	10.1317	1774	628	123	18117	HMGA2,LIN28A,NOTCH2,CCNA2,PDPN,CDCA7,TRIM71,IRAK1,GLI2,TTK,CDK2,BRCA1,EFNB1,E2F7,TP53,SMO,RTKN2,HES1,CDC6,BCL6,CCND1,FGFR2,FBXO5,CCNB1,KIF20B,GLI1,SFRP2,PLA2G4A,TCF7L2,FZD7,ID1,FOXM1,CHEK1,BRCA2,ASCL1,RREB1,REST,KANK2,SMAD3,NES,JAG1,TGFBR3,GPC3,ANGPT1,MDK,ASPM,EMP2,TBX2,INSM1,PAX6,PTPN14,NR5A2,TAFA1,SOX9,FGFR3,WWTR1,LRP2,SAPCD2,CDKN3,PLAG1,IL13RA1,UHRF1,CDC20,RBPMS2,ADCYAP1,SULF1,YAP1,ACKR3,CDK1,…
GO:BP	microtubule cytoskeleton organization	GO:0000226	7.69049e-11	10.114	613	628	62	18117	MAD2L1,TACC3,PLK1,SLC16A1,SPAG5,TTK,CDK2,BRCA1,AURKA,PSRC1,SKA3,PHLDB2,TUBB6,FBXO5,WEE1,STIL,TPX2,CCNB1,KIF18A,XRCC2,CENPH,FIGNL2,CENPE,CHEK1,BRCA2,PLK4,KIF24,KIF23,ASPM,WDR62,PAX6,PCLAF,SAPCD2,SGO1,CHEK2,KIF11,CDC20,MAP7D3,NUF2,KIF4A,NUSAP1,CCDC8,CCNB2,CDK1,BORA,CEP152,GJA1,KIF2C,BIRC5,ESPL1,NDC80,MYBL2,GAS2L3,HAUS8,HAUS4,KIF20A,AUNIP,EML3,CDC14A,TTC12,ARMC4,FOXJ1
GO:BP	regulation of mitotic metaphase/anaphase transition	GO:0030071	1.2597e-10	9.89973	59	628	19	18117	MAD2L1,ZWINT,BUB1B,PLK1,TTK,CDC6,KNTC1,FBXO5,CCNB1,TRIP13,CENPE,CDT1,USP44,CDC20,UBE2C,CENPF,BUB1,ESPL1,NDC80
GO:BP	positive regulation of cell cycle	GO:0045787	1.78592e-10	9.74814	403	628	48	18117	HMGA2,DTL,MAD2L1,CDCA5,CKS1B,SPAG5,CDK2,BRCA1,PCNA,AURKA,E2F7,TP53,PSRC1,HES1,CDC6,CCND1,FGFR2,FBXO5,CCNB1,KIF20B,GLI1,ECT2,RAD51AP1,FAM83D,CKS2,CDC25C,CHEK1,BRCA2,ASCL1,CDT1,PLK4,KIF23,INSM1,MAP3K20,CHEK2,NUSAP1,UBE2C,CDK1,E2F1,GTSE1,KIF14,ESPL1,NDC80,HMGN5,CDC14A,PLSCR1,CDKN2A,SPHK1
GO:BP	heart development	GO:0007507	2.25164e-10	9.6475	578	628	59	18117	COL2A1,ID3,NOTCH2,SALL4,EPHB4,GLI2,PCNA,TP53,SMO,SALL1,HES1,FGFR2,STIL,CCNB1,GLI1,COL11A1,SFRP2,ADAMTS9,FZD7,ASCL1,REST,FOXN4,SMAD3,FREM2,JAG1,TGFBR3,GPC3,TBX2,SOX9,LRP2,YAP1,CDK1,CASP7,SPARC,TNFRSF1A,FZD2,HEG1,ZFP36L1,GJA1,GLI3,NOTCH1,CALCRL,BVES,DNAH11,DSG2,STK3,CCN1,APELA,PLXND1,TEAD2,HEY2,NFATC4,STRA6,ARMC4,PDGFRA,NFATC1,ERBB3,OSR1,FOXJ1
GO:BP	reproductive process	GO:0022414	2.55998e-10	9.59176	1493	628	108	18117	LIN28A,SHISA6,NOTCH2,BUB1B,GLI2,PLK1,NCAPD2,TTK,CDK2,YBX3,PCNA,AURKA,ANTXR1,E2F7,CRHBP,FANCD2,SALL1,EXO1,HES1,CECR2,BCL6,CCND1,RAD54L,FGFR2,FBXO5,CCNB1,KIF18A,GLI1,SFRP2,XRCC2,SMC2,SMC4,RAD51AP1,CKS2,CTSV,TRIP13,CDYL,CDC25C,BRCA2,PTTG1,PLK4,SGO2,ITGB8,MDFI,MDK,ASPM,EMP2,SOX3,ALPL,SOX9,LRP2,MYBL1,SGO1,PLAG1,PTX3,SYDE1,CDC20,ADCYAP1,FST,SULF1,NUF2,CCNB2,CDK1,HMGB2,E2F1,ASF1B,KNL1,MFGE8,CENPI,EME1,T…
GO:BP	regulation of cell differentiation	GO:0045595	2.59244e-10	9.58629	1679	628	117	18117	LIN28A,ID3,NOTCH2,PDPN,TCF4,PRTG,GLI2,CRABP2,RBFOX1,MYCL,AURKA,TP53,METRN,ADGRV1,FANCD2,SMO,HES1,PHLDB2,BCL6,CCND1,FGFR2,FBXO5,NKX6-2,GLI1,SFRP2,XRCC2,TCF7L2,ECT2,BOC,FZD7,ID1,CTSV,MOV10,ASCL1,RREB1,REST,SMAD3,PREX1,JAG1,FBN2,MDK,ASPM,EMP2,CRB2,INSM1,MBNL3,SOX3,PAX6,RARRES2,NEUROD4,SOX9,WWTR1,CTDSP1,LRP2,ADAMTS12,PLAG1,RBPMS2,ADCYAP1,PROM1,FST,YAP1,ZEB2,CDK1,POSTN,HMGB2,DOCK1,ZFP36L2,E2F1,LRP4,OL…
GO:BP	reproduction	GO:0000003	2.91888e-10	9.53478	1496	628	108	18117	LIN28A,SHISA6,NOTCH2,BUB1B,GLI2,PLK1,NCAPD2,TTK,CDK2,YBX3,PCNA,AURKA,ANTXR1,E2F7,CRHBP,FANCD2,SALL1,EXO1,HES1,CECR2,BCL6,CCND1,RAD54L,FGFR2,FBXO5,CCNB1,KIF18A,GLI1,SFRP2,XRCC2,SMC2,SMC4,RAD51AP1,CKS2,CTSV,TRIP13,CDYL,CDC25C,BRCA2,PTTG1,PLK4,SGO2,ITGB8,MDFI,MDK,ASPM,EMP2,SOX3,ALPL,SOX9,LRP2,MYBL1,SGO1,PLAG1,PTX3,SYDE1,CDC20,ADCYAP1,FST,SULF1,NUF2,CCNB2,CDK1,HMGB2,E2F1,ASF1B,KNL1,MFGE8,CENPI,EME1,T…
GO:BP	sensory organ development	GO:0007423	3.37924e-10	9.47118	567	628	58	18117	COL2A1,MCM2,NOTCH2,CCNA2,GLI2,MYCL,ZIC1,ADGRV1,EPHA2,HES1,CECR2,CELSR1,LRIG1,FGFR2,COL11A1,ASCL1,FOXN4,SMAD3,FREM2,NES,JAG1,SLC17A6,FBN2,TBX2,CRB2,SOX3,PAX6,VIM,NEUROD4,SOX9,PROM1,CALB1,LRIG3,SPARC,FZD2,NEUROD1,ADAMTS18,TGIF2,SLC9A3R1,SOX2,COL5A2,GLI3,NOTCH1,BMPR1B,SOX1,LAMB2,CRYBG3,ESRRB,FZD6,HEY2,STRA6,FZD5,MAB21L2,DIO3,CTHRC1,PDGFRA,OSR1,TFAP2A
GO:BP	regulation of metaphase/anaphase transition of cell cycle	GO:1902099	3.50243e-10	9.45563	62	628	19	18117	MAD2L1,ZWINT,BUB1B,PLK1,TTK,CDC6,KNTC1,FBXO5,CCNB1,TRIP13,CENPE,CDT1,USP44,CDC20,UBE2C,CENPF,BUB1,ESPL1,NDC80
GO:BP	cell cycle G2/M phase transition	GO:0044839	4.07595e-10	9.38977	283	628	39	18117	HMGA2,DTL,CCNA2,HMMR,PLK1,CDK2,BRCA1,AURKA,TP53,MELK,ORC1,CDC6,CCND1,FBXO5,WEE1,CLSPN,BLM,TPX2,CCNB1,FOXM1,CDC25C,CHEK1,PLK4,NES,TICRR,CHEK2,CCNB2,CDK1,BORA,CENPF,AJUBA,PKMYT1,CEP152,GTSE1,KIF14,ESRRB,HAUS8,HAUS4,CDKN2A
GO:BP	regulation of nuclear division	GO:0051783	4.18403e-10	9.37841	137	628	27	18117	MAD2L1,ZWINT,BUB1B,PLK1,TTK,AURKA,KNTC1,FBXO5,CCNB1,KIF20B,RAD51AP1,TRIP13,CDC25C,CHEK1,CDT1,USP44,CDC20,NUSAP1,CCDC8,BORA,CENPF,PKMYT1,BUB1,ESPL1,NDC80,MKI67,SPHK1
GO:BP	microtubule cytoskeleton organization involved in mitosis	GO:1902850	5.17508e-10	9.28608	149	628	28	18117	MAD2L1,TACC3,PLK1,TTK,AURKA,PSRC1,STIL,TPX2,CCNB1,CENPH,CENPE,KIF23,WDR62,PAX6,SAPCD2,CHEK2,KIF11,CDC20,NUF2,KIF4A,NUSAP1,BORA,GJA1,BIRC5,ESPL1,NDC80,MYBL2,EML3
GO:BP	negative regulation of mitotic sister chromatid segregation	GO:0033048	6.17318e-10	9.20949	42	628	16	18117	MAD2L1,ZWINT,BUB1B,PLK1,TTK,KNTC1,FBXO5,CCNB1,TRIP13,CDT1,PTTG1,USP44,CDC20,CENPF,BUB1,NDC80
GO:BP	negative regulation of mitotic sister chromatid separation	GO:2000816	6.17318e-10	9.20949	42	628	16	18117	MAD2L1,ZWINT,BUB1B,PLK1,TTK,KNTC1,FBXO5,CCNB1,TRIP13,CDT1,PTTG1,USP44,CDC20,CENPF,BUB1,NDC80
GO:BP	negative regulation of sister chromatid segregation	GO:0033046	6.17318e-10	9.20949	42	628	16	18117	MAD2L1,ZWINT,BUB1B,PLK1,TTK,KNTC1,FBXO5,CCNB1,TRIP13,CDT1,PTTG1,USP44,CDC20,CENPF,BUB1,NDC80
GO:BP	positive regulation of cell population proliferation	GO:0008284	6.18743e-10	9.20849	982	628	81	18117	HMGA2,LIN28A,NOTCH2,CCNA2,IRAK1,GLI2,TTK,CDK2,EFNB1,SMO,RTKN2,HES1,CDC6,BCL6,CCND1,FGFR2,FBXO5,CCNB1,KIF20B,GLI1,SFRP2,TCF7L2,FZD7,ID1,FOXM1,ASCL1,RREB1,NES,TGFBR3,MDK,ASPM,EMP2,TBX2,INSM1,PAX6,SOX9,FGFR3,WWTR1,LRP2,SAPCD2,PLAG1,IL13RA1,CDC20,RBPMS2,ADCYAP1,YAP1,CDK1,HMGB2,E2F1,CDCA7L,PTHLH,LDLRAP1,GJA1,GLI3,NOTCH1,CALCRL,AR,BIRC5,TSPYL5,KIF14,CCN1,APELA,HEY2,TIMP1,HMGN5,S1PR3,TNC,CSF1,MAB21L2,PD…
GO:BP	embryonic organ morphogenesis	GO:0048562	1.12704e-09	8.94806	292	628	39	18117	COL2A1,NOTCH2,HOXB1,GLI2,ZIC1,EPHA2,SMO,HES1,CELSR1,LRIG1,FGFR2,STIL,GLI1,COL11A1,FOXN4,SMAD3,MDFI,FBN2,TBX2,CRB2,PAX6,SOX9,RBPMS2,LRIG3,YAP1,FZD2,NEUROD1,SLC9A3R1,GLI3,NOTCH1,FZD6,TEAD2,STRA6,FZD5,CTHRC1,HOXD9,PDGFRA,OSR1,TFAP2A
GO:BP	G2/M transition of mitotic cell cycle	GO:0000086	1.15146e-09	8.93875	265	628	37	18117	HMGA2,DTL,CCNA2,HMMR,PLK1,CDK2,BRCA1,AURKA,MELK,ORC1,CDC6,CCND1,FBXO5,WEE1,CLSPN,BLM,TPX2,CCNB1,FOXM1,CDC25C,CHEK1,PLK4,NES,TICRR,CHEK2,CCNB2,CDK1,BORA,CENPF,AJUBA,PKMYT1,CEP152,KIF14,ESRRB,HAUS8,HAUS4,CDKN2A
GO:BP	negative regulation of chromosome separation	GO:1905819	1.44834e-09	8.83913	44	628	16	18117	MAD2L1,ZWINT,BUB1B,PLK1,TTK,KNTC1,FBXO5,CCNB1,TRIP13,CDT1,PTTG1,USP44,CDC20,CENPF,BUB1,NDC80
GO:BP	negative regulation of chromosome segregation	GO:0051985	1.44834e-09	8.83913	44	628	16	18117	MAD2L1,ZWINT,BUB1B,PLK1,TTK,KNTC1,FBXO5,CCNB1,TRIP13,CDT1,PTTG1,USP44,CDC20,CENPF,BUB1,NDC80
GO:BP	urogenital system development	GO:0001655	1.49472e-09	8.82544	337	628	42	18117	LIN28A,ID3,NOTCH2,GLI2,FOXB1,SMO,SALL1,HES1,FGFR2,ITGA8,GLI1,KANK2,SMAD3,FREM2,JAG1,GPC3,ANGPT1,PODXL,SOX9,WWTR1,LRP2,PLAG1,PROM1,CALB1,SULF1,YAP1,LRP4,CENPF,MYO1E,GLI3,NOTCH1,AR,LAMB2,PLXND1,NPNT,TNC,STRA6,PDGFD,PDGFRA,OSR1,FOXJ1,TFAP2A
GO:BP	cell cycle G1/S phase transition	GO:0044843	1.57138e-09	8.80372	309	628	40	18117	MCM3,MCM2,MCM6,CCNA2,MCM7,TRIM71,CDK2,PCNA,AURKA,E2F7,TP53,TYMS,ORC1,CDC6,CCND1,FBXO5,WEE1,MCM5,CCNB1,GLI1,FAM83D,GMNN,CDC25C,CDT1,KANK2,ORC6,CTDSP1,CDKN3,CHEK2,RRM2,CDK1,E2F1,CDC45,POLE2,GTSE1,KIF14,ESRRB,MCM10,CDKN2A,CDKN2C
GO:BP	regulation of mitotic sister chromatid segregation	GO:0033047	2.17604e-09	8.66233	45	628	16	18117	MAD2L1,ZWINT,BUB1B,PLK1,TTK,KNTC1,FBXO5,CCNB1,TRIP13,CDT1,PTTG1,USP44,CDC20,CENPF,BUB1,NDC80
GO:BP	cytoskeleton organization	GO:0007010	2.48642e-09	8.60443	1423	628	102	18117	NOTCH2,AIF1L,MAD2L1,TACC3,PLK1,SLC16A1,SPAG5,TTK,CDK2,BRCA1,AURKA,ANTXR1,ANLN,PSRC1,SKA3,CECR2,CELSR1,PHLDB2,BCL6,TUBB6,FBXO5,WEE1,STIL,TPX2,CCNB1,TPM2,KIF18A,XRCC2,ECT2,SHROOM3,ID1,CENPH,FIGNL2,CENPE,CHEK1,BRCA2,IQGAP2,SMAD3,PLK4,KIF24,PREX1,NES,KIF23,MDK,ASPM,EMP2,WDR62,PAX6,VIM,PCLAF,SOX9,GSN,MAP3K20,SAPCD2,SGO1,CHEK2,KIF11,DIAPH3,SYDE1,CDC20,MAP7D3,NUF2,KIF4A,NUSAP1,CCDC8,CCNB2,CDK1,ITGB5,BOR…
GO:BP	meiotic cell cycle process	GO:1903046	2.889e-09	8.53925	195	628	31	18117	BUB1B,PLK1,NCAPD2,TTK,AURKA,FANCD2,RAD54L,FBXO5,KIF18A,SMC2,SMC4,RAD51AP1,CKS2,TRIP13,CDC25C,BRCA2,PTTG1,SGO2,ASPM,MYBL1,SGO1,CDC20,NUF2,CCNB2,EME1,BUB1,BRIP1,TOP2A,ESPL1,TEX15,MND1
GO:BP	negative regulation of mitotic metaphase/anaphase transition	GO:0045841	4.55778e-09	8.34125	40	628	15	18117	MAD2L1,ZWINT,BUB1B,PLK1,TTK,KNTC1,FBXO5,CCNB1,TRIP13,CDT1,USP44,CDC20,CENPF,BUB1,NDC80
GO:BP	spindle organization	GO:0007051	5.26524e-09	8.27858	187	628	30	18117	TACC3,PLK1,SPAG5,TTK,AURKA,PSRC1,FBXO5,STIL,TPX2,CCNB1,CENPH,CENPE,KIF23,ASPM,WDR62,CHEK2,KIF11,CDC20,NUF2,KIF4A,CCNB2,BORA,BIRC5,ESPL1,NDC80,MYBL2,HAUS8,HAUS4,AUNIP,EML3
GO:BP	positive regulation of cell cycle process	GO:0090068	6.86517e-09	8.16335	309	628	39	18117	HMGA2,DTL,MAD2L1,CDCA5,SPAG5,CDK2,BRCA1,PCNA,AURKA,E2F7,TP53,CDC6,CCND1,FBXO5,CCNB1,KIF20B,GLI1,ECT2,RAD51AP1,FAM83D,CDC25C,CDT1,PLK4,KIF23,INSM1,MAP3K20,CHEK2,NUSAP1,UBE2C,CDK1,E2F1,GTSE1,KIF14,ESPL1,NDC80,CDC14A,PLSCR1,CDKN2A,SPHK1
GO:BP	negative regulation of mitotic nuclear division	GO:0045839	6.88787e-09	8.16192	48	628	16	18117	MAD2L1,ZWINT,BUB1B,PLK1,TTK,KNTC1,FBXO5,CCNB1,TRIP13,CHEK1,CDT1,USP44,CDC20,CENPF,BUB1,NDC80
GO:BP	meiotic cell cycle	GO:0051321	7.33231e-09	8.13476	254	628	35	18117	BUB1B,PLK1,NCAPD2,TTK,CDK2,AURKA,FANCD2,EXO1,RAD54L,FBXO5,KIF18A,XRCC2,SMC2,SMC4,RAD51AP1,CKS2,TRIP13,CDC25C,BRCA2,PTTG1,SGO2,ASPM,MYBL1,SGO1,CDC20,NUF2,CCNB2,EME1,PKMYT1,BUB1,BRIP1,TOP2A,ESPL1,TEX15,MND1
GO:BP	cell cycle DNA replication	GO:0044786	7.9471e-09	8.09979	64	628	18	18117	MCM3,MCM2,MCM6,MCM7,PCNA,E2F7,BCL6,FBXO5,MCM5,GINS1,GMNN,BRCA2,CDT1,POLD1,CHEK2,CDC45,POLE2,GINS3
GO:BP	DNA conformation change	GO:0071103	8.5296e-09	8.06907	355	628	42	18117	HMGA2,MCM3,MCM2,MCM6,MCM7,CDCA5,NCAPD2,NCAPH,TP53,MIS18BP1,RAD54L,CHAF1A,BLM,MCM5,CCNB1,SMC2,POLQ,PIF1,SMC4,CENPH,CENPN,SOX9,DSCC1,CENPK,NUSAP1,CDK1,CENPW,CENPU,OIP5,HMGB2,ERCC6L,CENPM,ASF1B,KNL1,CENPI,NCAPG,BRIP1,CENPQ,TSPYL5,TOP2A,HJURP,CDKN2A
GO:BP	G1/S transition of mitotic cell cycle	GO:0000082	8.69241e-09	8.06086	283	628	37	18117	MCM3,MCM2,MCM6,MCM7,TRIM71,CDK2,PCNA,AURKA,E2F7,TP53,TYMS,ORC1,CDC6,CCND1,FBXO5,WEE1,MCM5,CCNB1,GMNN,CDC25C,CDT1,KANK2,ORC6,CTDSP1,CDKN3,CHEK2,RRM2,CDK1,E2F1,CDC45,POLE2,GTSE1,KIF14,ESRRB,MCM10,CDKN2A,CDKN2C
GO:BP	multicellular organismal process	GO:0032501	8.91835e-09	8.04972	7946	628	360	18117	HMGA2,LIN28A,SHISA6,PCDHA6,COL2A1,ID3,MCM2,NOTCH2,PCDHA2,CCNA2,PDPN,SALL4,TCF4,TRIM71,HOXB1,TACC3,EPHB4,PRTG,IRAK1,PCDHA4,GLI2,PLK1,CRABP2,RBFOX1,SLC16A1,TTK,MYCL,YBX3,TIMELESS,BRCA1,ENPP2,PCNA,FOXB1,EFNB1,AURKA,SORCS3,ZIC1,ANTXR1,E2F7,TP53,METRN,CRHBP,ANLN,TYMS,ADGRV1,FANCD2,EPHA2,SMO,E2F2,RTKN2,GABRA2,MELK,SALL1,EXO1,HES1,SLC1A3,CECR2,CELSR1,OLIG1,PHLDB2,BCL6,LRIG1,CCND1,RAD54L,APCDD1,PPP1R17,F…
GO:BP	ossification	GO:0001503	9.38353e-09	8.02763	417	628	46	18117	COL2A1,ID3,GLI2,ADGRV1,EPHA2,SMO,FGFR2,FBXO5,GLI1,COL11A1,SFRP2,REST,SMAD3,JAG1,GPC3,FBN2,MDK,ALPL,SOX9,FGFR3,WWTR1,YAP1,FZD1,LRP4,SPARC,GDPD2,SOX2,PTHLH,COL5A2,GLI3,NOTCH1,BMPR1B,INPPL1,EGR2,CCN1,MRC2,NPNT,TNC,CSF1,CTHRC1,ENPP1,ALOX15,COL1A2,COL1A1,OSR1,TFAP2A
GO:BP	meiotic nuclear division	GO:0140013	9.56087e-09	8.0195	179	628	29	18117	BUB1B,PLK1,TTK,AURKA,FANCD2,RAD54L,FBXO5,KIF18A,SMC2,SMC4,RAD51AP1,CKS2,TRIP13,BRCA2,PTTG1,SGO2,ASPM,MYBL1,SGO1,CDC20,NUF2,CCNB2,EME1,BUB1,BRIP1,TOP2A,ESPL1,TEX15,MND1
GO:BP	negative regulation of metaphase/anaphase transition of cell cycle	GO:1902100	1.0483e-08	7.97951	42	628	15	18117	MAD2L1,ZWINT,BUB1B,PLK1,TTK,KNTC1,FBXO5,CCNB1,TRIP13,CDT1,USP44,CDC20,CENPF,BUB1,NDC80
GO:BP	ear development	GO:0043583	1.14386e-08	7.94163	218	628	32	18117	COL2A1,MCM2,CCNA2,GLI2,MYCL,ZIC1,ADGRV1,HES1,CECR2,CELSR1,LRIG1,FGFR2,COL11A1,FREM2,JAG1,SOX9,CALB1,LRIG3,SPARC,FZD2,NEUROD1,SLC9A3R1,SOX2,GLI3,NOTCH1,ESRRB,FZD6,HEY2,STRA6,CTHRC1,OSR1,TFAP2A
GO:BP	epithelial tube morphogenesis	GO:0060562	1.19147e-08	7.92392	329	628	40	18117	NOTCH2,SALL4,TRIM71,GLI2,TIMELESS,EPHA2,SMO,SALL1,HES1,CECR2,CELSR1,FGFR2,STIL,KIF20B,SFRP2,SHROOM3,FOXN4,SMAD3,GPC3,MDK,PODXL,TBX2,SOX9,LRP2,ADAMTS12,YAP1,FZD2,GLI3,NOTCH1,AR,STK3,FZD6,PLXND1,NPNT,TEAD2,NFATC4,TNC,CSF1,CTHRC1,OSR1
GO:BP	inner ear development	GO:0048839	1.21081e-08	7.91693	193	628	30	18117	COL2A1,MCM2,CCNA2,GLI2,MYCL,ZIC1,ADGRV1,HES1,CECR2,CELSR1,LRIG1,FGFR2,COL11A1,FREM2,JAG1,SOX9,CALB1,LRIG3,SPARC,FZD2,NEUROD1,SLC9A3R1,SOX2,GLI3,NOTCH1,ESRRB,FZD6,HEY2,CTHRC1,TFAP2A
GO:BP	kidney development	GO:0001822	2.47696e-08	7.60608	293	628	37	18117	LIN28A,ID3,NOTCH2,GLI2,SMO,SALL1,HES1,FGFR2,ITGA8,KANK2,SMAD3,FREM2,JAG1,GPC3,ANGPT1,PODXL,SOX9,WWTR1,LRP2,PROM1,CALB1,SULF1,YAP1,LRP4,CENPF,MYO1E,GLI3,NOTCH1,LAMB2,PLXND1,NPNT,STRA6,PDGFD,PDGFRA,OSR1,FOXJ1,TFAP2A
GO:BP	DNA replication initiation	GO:0006270	3.32666e-08	7.47799	45	628	15	18117	MCM3,MCM2,MCM6,MCM7,CDK2,ORC1,CDC6,MCM5,CDT1,ORC6,TICRR,CDC45,POLE2,MCM10,GINS3
GO:BP	mitotic spindle checkpoint	GO:0071174	3.34409e-08	7.47572	38	628	14	18117	MAD2L1,ZWINT,BUB1B,PLK1,TTK,KNTC1,CCNB1,TRIP13,CDT1,USP44,CDC20,CENPF,BUB1,NDC80
GO:BP	mitotic spindle assembly checkpoint	GO:0007094	3.34409e-08	7.47572	38	628	14	18117	MAD2L1,ZWINT,BUB1B,PLK1,TTK,KNTC1,CCNB1,TRIP13,CDT1,USP44,CDC20,CENPF,BUB1,NDC80
GO:BP	spindle assembly checkpoint	GO:0071173	3.34409e-08	7.47572	38	628	14	18117	MAD2L1,ZWINT,BUB1B,PLK1,TTK,KNTC1,CCNB1,TRIP13,CDT1,USP44,CDC20,CENPF,BUB1,NDC80
GO:BP	cell cycle arrest	GO:0007050	3.68062e-08	7.43408	241	628	33	18117	HMGA2,NOTCH2,CDK2,BRCA1,PCNA,AURKA,E2F7,TP53,CCND1,CCNB1,KIF20B,TCF7L2,FOXM1,CDC25C,SMAD3,BARD1,INSM1,GAS1,DDIAS,MAP3K20,CDKN3,CHEK2,CDK1,E2F1,NEUROD1,SOX2,GTSE1,NOTCH1,HMGN5,CDC14A,CDKN2A,THBS1,CDKN2C
GO:BP	gland development	GO:0048732	4.41868e-08	7.35471	436	628	46	18117	NOTCH2,GLI2,PCNA,FOXB1,AURKA,E2F7,TYMS,EPHA2,SMO,SALL1,HES1,CCND1,FGFR2,GLI1,BRCA2,ASCL1,RREB1,SMAD3,TGFBR3,MDK,TBX2,INSM1,SOX3,PAX6,LSR,SOX9,PLAG1,ADCYAP1,SULF1,CPS1,CCNB2,CPT1A,SLC9A3R1,SOX2,GLI3,NOTCH1,AR,HK2,PLXND1,NFIB,TNC,STRA6,CSF1,ETS1,HOXD9,PDGFRA
GO:BP	spindle checkpoint	GO:0031577	5.05204e-08	7.29653	39	628	14	18117	MAD2L1,ZWINT,BUB1B,PLK1,TTK,KNTC1,CCNB1,TRIP13,CDT1,USP44,CDC20,CENPF,BUB1,NDC80
GO:BP	cellular response to stimulus	GO:0051716	5.34943e-08	7.27169	7781	628	351	18117	HMGA2,LIN28A,SHISA6,MCM3,COL2A1,CACNA1A,ID3,MCM2,NOTCH2,DTL,MCM6,CCNA2,FANCI,PDPN,MCM7,PTPN13,TRIM71,CDCA5,EPHB4,IRAK1,GLI2,PLK1,CRABP2,SLC16A1,TTK,CDK2,STK26,YBX3,TIMELESS,TCF7L1,BRCA1,PCNA,EFNB1,AURKA,SORCS3,ZIC1,E2F7,TP53,METRN,CRHBP,RBPMS,ADGRV1,FANCD2,EPHA2,SMO,E2F2,RTKN2,GABRA2,MELK,SALL1,EXO1,HES1,CDC6,PDE1C,COL4A5,CELSR1,BCL6,CCND1,RAD54L,APCDD1,PPP1R17,FGFR2,INAVA,FBXO5,STIL,MPP5,CHAF1A,…
GO:BP	regulation of cellular process	GO:0050794	5.8312e-08	7.23424	11473	628	474	18117	HMGA2,LIN28A,SHISA6,COL2A1,CACNA1A,ANP32E,ID3,MCM2,NOTCH2,DTL,MAD2L1,CCNA2,FANCI,PDPN,SALL4,MCM7,CDCA7,PTPN13,ZWINT,TCF4,TRIM71,HOXB1,BUB1B,CDCA5,HMMR,TACC3,EPHB4,PRTG,IRAK1,GLI2,PLK1,CKS1B,CRABP2,RBFOX1,SLC16A1,SPAG5,TTK,CDK2,MYCL,STK26,YBX3,TIMELESS,TCF7L1,BRCA1,ENPP2,PCNA,FOXB1,EFNB1,AURKA,SORCS3,ZIC1,CDCA2,CKAP2,ANTXR1,E2F7,TP53,METRN,CRHBP,RBPMS,ANLN,TYMS,ADGRV1,FANCD2,EPHA2,SMO,E2F2,RTKN2,G…
GO:BP	renal system development	GO:0072001	6.09389e-08	7.21511	302	628	37	18117	LIN28A,ID3,NOTCH2,GLI2,SMO,SALL1,HES1,FGFR2,ITGA8,KANK2,SMAD3,FREM2,JAG1,GPC3,ANGPT1,PODXL,SOX9,WWTR1,LRP2,PROM1,CALB1,SULF1,YAP1,LRP4,CENPF,MYO1E,GLI3,NOTCH1,LAMB2,PLXND1,NPNT,STRA6,PDGFD,PDGFRA,OSR1,FOXJ1,TFAP2A
GO:BP	neurogenesis	GO:0022008	6.96723e-08	7.15694	1675	628	110	18117	LIN28A,ID3,NOTCH2,TCF4,EPHB4,PRTG,GLI2,CRABP2,MYCL,FOXB1,EFNB1,AURKA,TP53,METRN,ADGRV1,EPHA2,SMO,SALL1,HES1,SLC1A3,CECR2,CELSR1,OLIG1,BCL6,FGFR2,WEE1,MPP5,NKX6-2,NDNF,KIF20B,SFRP2,XRCC2,NOTCH3,ECT2,BOC,FZD7,ID1,MOV10,ASCL1,REST,FOXN4,PREX1,JAG1,MDK,PREX2,ASPM,CRB2,INSM1,WDR62,SOX3,PAX6,VIM,NEUROD4,BACE2,TAFA1,SOX9,NEUROG2,GSN,CTDSP1,LRP2,PLAG1,CDC20,ADCYAP1,PROM1,YAP1,FZD1,CDK1,POSTN,HMGB2,E2F1,L…
GO:BP	pattern specification process	GO:0007389	7.05966e-08	7.15122	442	628	46	18117	NOTCH2,HOXB1,GLI2,FOXB1,EFNB1,AURKA,ZIC1,TP53,SMO,HES1,CELSR1,FGFR2,STIL,WLS,GLI1,SFRP2,XRCC2,SHROOM3,ASCL1,FOXN4,SMAD3,MDFI,GPC3,TBX2,CRB2,PAX6,LRP2,LFNG,FST,LRP4,NEUROD1,GLI3,NOTCH1,AR,DNAH11,BMPR1B,ENKUR,SOX1,EGR2,RFX4,HEY2,FZD5,HOXD9,ARMC4,OSR1,FOXJ1
GO:BP	negative regulation of nuclear division	GO:0051784	7.2506e-08	7.13963	55	628	16	18117	MAD2L1,ZWINT,BUB1B,PLK1,TTK,KNTC1,FBXO5,CCNB1,TRIP13,CHEK1,CDT1,USP44,CDC20,CENPF,BUB1,NDC80
GO:BP	DNA repair	GO:0006281	7.35354e-08	7.1335	576	628	54	18117	HMGA2,MCM3,MCM2,DTL,MCM6,FANCI,MCM7,CDCA5,CDK2,TIMELESS,BRCA1,PCNA,TP53,FANCD2,EXO1,RAD54L,CHAF1A,GINS4,CLSPN,BLM,MCM5,WDHD1,XRCC2,POLQ,PIF1,RAD51AP1,RMI2,TRIP13,FOXM1,CHEK1,BRCA2,POLD1,PTTG1,ESCO2,TICRR,PARP4,BARD1,PCLAF,NEIL3,CHEK2,UHRF1,CDK1,GINS2,HMGB2,CDC45,POLE2,EME1,FANCB,PARPBP,BRIP1,FAM111A,AUNIP,TEX15,EYA2
GO:BP	mitotic DNA integrity checkpoint	GO:0044774	7.92416e-08	7.10105	112	628	22	18117	HMGA2,CDK2,PCNA,AURKA,E2F7,TP53,FANCD2,ORC1,CDC6,CCND1,CLSPN,BLM,CCNB1,CDC25C,TICRR,MAP3K20,CHEK2,CDK1,E2F1,EME1,GTSE1,TOP2A
GO:BP	negative regulation of chromosome organization	GO:2001251	8.94947e-08	7.0482	92	628	20	18117	MCM2,MAD2L1,ZWINT,BUB1B,PLK1,TTK,KNTC1,FBXO5,CCNB1,PIF1,TRIP13,CDT1,PTTG1,USP44,CDC20,CENPF,BUB1,TOP2A,ESPL1,NDC80
GO:BP	positive regulation of cell differentiation	GO:0045597	1.50487e-07	6.8225	879	628	70	18117	LIN28A,NOTCH2,PDPN,TCF4,GLI2,CRABP2,AURKA,METRN,SMO,HES1,BCL6,FBXO5,NKX6-2,SFRP2,XRCC2,TCF7L2,ECT2,BOC,ASCL1,RREB1,REST,SMAD3,PREX1,JAG1,FBN2,MDK,ASPM,CRB2,INSM1,PAX6,RARRES2,NEUROD4,SOX9,WWTR1,LRP2,PLAG1,PROM1,YAP1,ZEB2,HMGB2,DOCK1,E2F1,OLIG2,GDPD2,NEUROD1,TGIF2,SOX2,ZFP36L1,GJA1,GLI3,NOTCH1,AR,PTPRZ1,BMPR1B,STK3,EGR2,CCN1,PLXND1,NPNT,ATOH8,ADAMTS20,CSF1,LYN,CTHRC1,ETS1,AXL,ITPKB,COL1A1,FAXDC2,F…
GO:BP	microtubule-based process	GO:0007017	1.6655e-07	6.77846	881	628	70	18117	MAD2L1,TACC3,PLK1,KIF15,SLC16A1,SPAG5,TTK,CDK2,BRCA1,AURKA,PSRC1,SKA3,PHLDB2,TUBB6,FBXO5,WEE1,STIL,TPX2,CCNB1,KIF18A,KIF20B,XRCC2,CENPH,FIGNL2,CENPE,CHEK1,BRCA2,PLK4,KIF24,KIF23,ASPM,WDR62,PAX6,PCLAF,SAPCD2,SGO1,CHEK2,KIF11,CDC20,MAP7D3,NUF2,KIF4A,NUSAP1,CCDC8,DNAH9,CCNB2,CDK1,BORA,SLC9A3R1,CEP152,GTSE1,GJA1,KIF2C,DNAH11,ENKUR,BIRC5,KIF14,ESPL1,NDC80,MYBL2,GAS2L3,HAUS8,HAUS4,KIF20A,AUNIP,EML3,CDC…
GO:BP	double-strand break repair	GO:0006302	1.68997e-07	6.77212	269	628	34	18117	HMGA2,MCM3,MCM2,MCM6,MCM7,CDCA5,TIMELESS,BRCA1,TP53,FANCD2,RAD54L,GINS4,BLM,MCM5,XRCC2,POLQ,RAD51AP1,RMI2,TRIP13,FOXM1,CHEK1,BRCA2,ESCO2,BARD1,CHEK2,GINS2,HMGB2,CDC45,EME1,FANCB,PARPBP,BRIP1,AUNIP,TEX15
GO:BP	kinetochore organization	GO:0051383	1.7547e-07	6.7558	23	628	11	18117	SMC2,SMC4,CENPH,CENPE,CDT1,CENPN,CENPK,NUF2,CENPW,CENPF,NDC80
GO:BP	apoptotic process	GO:0006915	1.98787e-07	6.70161	1990	628	123	18117	HMGA2,COL2A1,ANP32E,ID3,MCM2,NOTCH2,MAD2L1,PDPN,CDCA7,BUB1B,IRAK1,GLI2,PLK1,STK26,YBX3,BRCA1,FOXB1,AURKA,CKAP2,TP53,EPHA2,SMO,E2F2,RTKN2,MELK,CECR2,BCL6,FGFR2,STIL,TPX2,BCL2L12,NDNF,GULP1,SFRP2,XRCC2,TCF7L2,ECT2,MECOM,STK17B,ACAA2,ID1,CHEK1,BRCA2,ASCL1,REST,KANK2,SMAD3,PREX1,NES,ANGPT1,MDK,BARD1,FSTL1,SOX9,UACA,GAS1,GSN,FGFR3,DDIAS,MAP3K20,LRP2,PMAIP1,CHEK2,ADCYAP1,EVA1A,SULF1,YAP1,ACKR3,CDK1,CAS…
GO:BP	positive regulation of cellular process	GO:0048522	2.17165e-07	6.66321	5757	628	275	18117	HMGA2,LIN28A,ID3,NOTCH2,DTL,MAD2L1,CCNA2,FANCI,PDPN,SALL4,TCF4,TRIM71,HOXB1,CDCA5,EPHB4,IRAK1,GLI2,PLK1,CKS1B,CRABP2,SPAG5,TTK,CDK2,YBX3,TIMELESS,BRCA1,ENPP2,PCNA,EFNB1,AURKA,ZIC1,CDCA2,CKAP2,ANTXR1,E2F7,TP53,METRN,RBPMS,ANLN,ADGRV1,EPHA2,SMO,E2F2,RTKN2,PSRC1,MELK,SALL1,HES1,CDC6,SLC1A3,PHLDB2,BCL6,CCND1,FGFR2,INAVA,FBXO5,NKX6-2,WLS,CLSPN,BLM,TPX2,BCL2L12,NDNF,CCNB1,KIF20B,GLI1,SFRP2,XRCC2,PLA2G4…
GO:BP	DNA metabolic process	GO:0006259	2.34865e-07	6.62918	965	628	74	18117	HMGA2,MCM3,MCM2,DTL,MCM6,FANCI,MCM7,CDCA5,CDK2,TIMELESS,BRCA1,PCNA,TP53,TYMS,FANCD2,ORC1,EXO1,CDC6,CECR2,BCL6,RAD54L,CHAF1A,GINS4,CLSPN,BLM,MCM5,WDHD1,XRCC2,TCF7L2,POLQ,PIF1,RAD51AP1,RMI2,TRIP13,GINS1,FOXM1,CHEK1,BRCA2,CDT1,POLD1,PTTG1,ESCO2,ORC6,TICRR,PARP4,BARD1,PCLAF,DSCC1,NEIL3,CHEK2,UHRF1,CDK1,GINS2,HMGB2,CENPF,CDC45,POLE2,EME1,FANCB,PARPBP,BRIP1,GJA1,TOP2A,MCM10,GINS3,FAM111A,TK1,AUNIP,TEX1…
GO:BP	nuclear DNA replication	GO:0033260	2.35039e-07	6.62886	59	628	16	18117	MCM3,MCM2,MCM6,MCM7,PCNA,BCL6,MCM5,GINS1,GMNN,BRCA2,CDT1,POLD1,CHEK2,CDC45,POLE2,GINS3
GO:BP	generation of neurons	GO:0048699	2.40646e-07	6.61862	1559	628	103	18117	LIN28A,ID3,NOTCH2,TCF4,EPHB4,PRTG,GLI2,CRABP2,MYCL,FOXB1,EFNB1,AURKA,TP53,METRN,ADGRV1,EPHA2,SMO,SALL1,HES1,SLC1A3,CECR2,CELSR1,OLIG1,BCL6,FGFR2,WEE1,MPP5,NKX6-2,NDNF,KIF20B,SFRP2,XRCC2,NOTCH3,ECT2,BOC,FZD7,ID1,MOV10,ASCL1,REST,FOXN4,PREX1,JAG1,MDK,PREX2,ASPM,CRB2,INSM1,SOX3,PAX6,VIM,NEUROD4,TAFA1,SOX9,NEUROG2,CTDSP1,LRP2,PLAG1,CDC20,ADCYAP1,PROM1,YAP1,FZD1,POSTN,HMGB2,E2F1,LRP4,OLIG2,FZD2,NEUROD…
GO:BP	DNA damage checkpoint	GO:0000077	2.80831e-07	6.55156	154	628	25	18117	HMGA2,DTL,PLK1,CDK2,BRCA1,PCNA,AURKA,E2F7,TP53,FANCD2,CCND1,CLSPN,BLM,CCNB1,CDC25C,CHEK1,TICRR,WDR76,MAP3K20,CHEK2,CDK1,E2F1,EME1,GTSE1,BRIP1
GO:BP	cell-substrate adhesion	GO:0031589	3.57635e-07	6.44656	367	628	40	18117	PDPN,ANTXR1,PHLDB2,BCL6,NDNF,ITGA8,ADAMTS9,FZD7,ID1,RREB1,SMAD3,ITGB8,PREX1,JAG1,ANGPT1,MDK,EMP2,TRIP6,ADAMTS12,ITGB5,POSTN,DOCK1,SORBS3,AJUBA,CCDC80,NOTCH1,BVES,KIF14,LAMB2,CCN1,NPNT,SRCIN1,CSF1,CDKN2A,THBS1,AXL,ALOX15,COL1A1,LYPD5,ITGA1
GO:BP	cell development	GO:0048468	3.79387e-07	6.42092	2100	628	127	18117	LIN28A,NOTCH2,PDPN,EPHB4,PRTG,GLI2,CRABP2,FOXB1,EFNB1,AURKA,ANTXR1,TP53,METRN,TYMS,ADGRV1,EPHA2,SMO,HES1,SLC1A3,CECR2,OLIG1,BCL6,FGFR2,FBXO5,WEE1,MPP5,NKX6-2,NDNF,CCNB1,KIF20B,ITGA8,COL11A1,SFRP2,XRCC2,NOTCH3,SHROOM3,BOC,FZD7,ID1,TRIP13,CDYL,MOV10,BRCA2,ASCL1,RREB1,REST,SMAD3,PREX1,JAG1,TGFBR3,MDK,PREX2,ASPM,PODXL,CRB2,INSM1,PAX6,LSR,VIM,NEUROD4,BACE2,SOX9,SERPINH1,GSN,CTDSP1,LRP2,PLAG1,PTX3,CDC2…
GO:BP	notochord development	GO:0030903	3.87049e-07	6.41223	19	628	10	18117	COL2A1,ID3,GLI2,EPHA2,STIL,GLI1,CRB2,SOX9,YAP1,TEAD2
GO:BP	regulation of multicellular organismal development	GO:2000026	4.27028e-07	6.36954	1447	628	97	18117	HMGA2,LIN28A,NOTCH2,PRTG,GLI2,CRABP2,MYCL,BRCA1,ENPP2,TP53,METRN,ADGRV1,FANCD2,EPHA2,SMO,E2F2,HES1,PHLDB2,BCL6,CCND1,FGFR2,FBXO5,NKX6-2,CCNB1,GLI1,SFRP2,XRCC2,ADAMTS9,ID1,CTSV,HSPG2,MOV10,ASCL1,REST,SMAD3,ITGB8,JAG1,TGFBR3,FBN2,MDK,ASPM,EMP2,TBX2,CRB2,PAX6,SOX9,WWTR1,CTDSP1,LRP2,ADAMTS12,PLAG1,ADCYAP1,PROM1,FST,SULF1,YAP1,CDK1,CBLN2,HMGB2,ZFP36L2,E2F1,LRP4,OLIG2,SPARC,TNFRSF1A,TGIF2,ZFP36L1,PTHLH…
GO:BP	mitotic spindle organization	GO:0007052	4.55852e-07	6.34118	122	628	22	18117	TACC3,PLK1,TTK,AURKA,PSRC1,STIL,TPX2,CCNB1,CENPH,CENPE,KIF23,WDR62,CHEK2,KIF11,CDC20,NUF2,KIF4A,BORA,BIRC5,NDC80,MYBL2,EML3
GO:BP	regulation of DNA replication	GO:0006275	4.65102e-07	6.33245	111	628	21	18117	ID3,CCNA2,GLI2,CDK2,TIMELESS,PCNA,E2F7,TP53,CDC6,BCL6,FBXO5,BLM,GLI1,GMNN,BRCA2,CDT1,ESCO2,TICRR,DSCC1,CHEK2,CDK1
GO:BP	regulation of neural precursor cell proliferation	GO:2000177	5.79845e-07	6.23669	91	628	19	18117	TRIM71,GLI2,TP53,SMO,GLI1,ASCL1,NES,MDK,ASPM,INSM1,PAX6,TAFA1,LRP2,ADCYAP1,SHCBP1,GLI3,NOTCH1,PTPRZ1,LYN
GO:BP	neural precursor cell proliferation	GO:0061351	6.77084e-07	6.16936	148	628	24	18117	TRIM71,GLI2,TP53,SMO,MELK,FGFR2,GLI1,ASCL1,NES,MDK,ASPM,INSM1,PAX6,TAFA1,LRP2,ADCYAP1,TEAD3,SHCBP1,GLI3,NOTCH1,PTPRZ1,KIF14,FZD6,LYN
GO:BP	DNA packaging	GO:0006323	7.58218e-07	6.12021	241	628	31	18117	HMGA2,MCM2,CDCA5,NCAPD2,NCAPH,TP53,MIS18BP1,CHAF1A,CCNB1,SMC2,SMC4,CENPH,CENPN,SOX9,CENPK,NUSAP1,CDK1,CENPW,CENPU,OIP5,HMGB2,CENPM,ASF1B,KNL1,CENPI,NCAPG,CENPQ,TSPYL5,TOP2A,HJURP,CDKN2A
GO:BP	central nervous system development	GO:0007417	8.3683e-07	6.07736	1032	628	76	18117	COL2A1,ID3,HOXB1,TACC3,GLI2,FOXB1,ZIC1,TP53,FANCD2,SMO,SALL1,HES1,CELSR1,OLIG1,PPP1R17,FGFR2,STIL,MPP5,NKX6-2,NDNF,GNG12,ITGA8,GLI1,SFRP2,ID1,HSPG2,BRCA2,ASCL1,FOXN4,NES,MDK,ASPM,WDR62,NNAT,SOX3,PAX6,LSR,VIM,NRGN,BACE2,SOX9,GSN,CA10,LRP2,ADCYAP1,FZD1,E2F1,OLIG2,CENPF,NEUROD1,SOX2,GLI3,NOTCH1,PTPRZ1,STK3,KIF14,SOX1,LAMB2,EGR2,FZD6,RFX4,NFIB,HAPLN3,SYNJ2,LPAR1,LYN,ETS1,AXL,ARMC4,S100B,CDKN2C,SPHK1,…
GO:BP	organelle organization	GO:0006996	8.71959e-07	6.0595	4104	628	209	18117	HMGA2,MCM3,CDCA8,ANP32E,MCM2,NOTCH2,AIF1L,MAD2L1,MCM6,CCNA2,MCM7,ZWINT,BUB1B,CDCA5,TACC3,PLK1,NCAPD2,SLC16A1,SPAG5,TTK,CDK2,TCF7L1,BRCA1,PCNA,AURKA,NCAPH,ANTXR1,TP53,ANLN,FANCD2,PSRC1,EXO1,SKA3,MIS18BP1,CDC6,CECR2,CELSR1,PHLDB2,BCL6,NEMP1,RAD54L,TUBB6,KNTC1,FBXO5,WEE1,STIL,CHAF1A,BLM,MCM5,TPX2,CCNB1,TPM2,KIF18A,KIF20B,XRCC2,SMC2,TCF7L2,POLQ,VRK1,PIF1,ECT2,SHROOM3,SMC4,MECOM,RAD51AP1,ACAA2,CKS2,ID…
GO:BP	negative regulation of developmental process	GO:0051093	1.02252e-06	5.99033	977	628	73	18117	HMGA2,LIN28A,ID3,PRTG,GLI2,YBX3,TP53,ADGRV1,EPHA2,SMO,E2F2,HES1,BCL6,CCND1,FBXO5,NKX6-2,BCL2L12,SFRP2,ADAMTS9,FZD7,ID1,HSPG2,FOXM1,ASCL1,REST,SMAD3,JAG1,MDK,WWC2,ASPM,TBX2,MBNL3,SOX3,PAX6,SOX9,FGFR3,WWTR1,CTDSP1,ADAMTS12,RBPMS2,ADCYAP1,FST,SULF1,YAP1,POSTN,ZFP36L2,E2F1,LRP4,OLIG2,SPARC,SOX2,ZFP36L1,PTHLH,COL5A2,GJA1,GLI3,NOTCH1,STK3,ESRRB,NFIB,HEY2,NFATC4,S1PR3,DIO3,LYN,CDKN2A,ENPP1,THBS1,ITPKB,N…
GO:BP	reproductive structure development	GO:0048608	1.04511e-06	5.98084	429	628	43	18117	NOTCH2,GLI2,YBX3,E2F7,SALL1,HES1,CCND1,FGFR2,KIF18A,GLI1,SFRP2,CTSV,BRCA2,PLK4,ITGB8,MDFI,ASPM,SOX9,LRP2,PLAG1,PTX3,ADCYAP1,FST,SULF1,HMGB2,ZFP36L1,BRIP1,GJA1,GLI3,NOTCH1,AR,BMPR1B,STK3,RAB13,CCN1,APELA,HEY2,TNC,STRA6,FZD5,AXL,PDGFRA,OSR1
GO:BP	metaphase plate congression	GO:0051310	1.14419e-06	5.9415	65	628	16	18117	CDCA8,CDCA5,SPAG5,PSRC1,CCNB1,KIF18A,FAM83D,CENPE,CDT1,NUF2,CENPF,KIF2C,CENPQ,KIF14,NDC80,EML3
GO:BP	reproductive system development	GO:0061458	1.29932e-06	5.88629	432	628	43	18117	NOTCH2,GLI2,YBX3,E2F7,SALL1,HES1,CCND1,FGFR2,KIF18A,GLI1,SFRP2,CTSV,BRCA2,PLK4,ITGB8,MDFI,ASPM,SOX9,LRP2,PLAG1,PTX3,ADCYAP1,FST,SULF1,HMGB2,ZFP36L1,BRIP1,GJA1,GLI3,NOTCH1,AR,BMPR1B,STK3,RAB13,CCN1,APELA,HEY2,TNC,STRA6,FZD5,AXL,PDGFRA,OSR1
GO:BP	positive regulation of nitrogen compound metabolic process	GO:0051173	1.36805e-06	5.8639	3083	628	167	18117	HMGA2,LIN28A,DTL,CCNA2,FANCI,SALL4,TCF4,TRIM71,HOXB1,IRAK1,GLI2,PLK1,CKS1B,TTK,CDK2,YBX3,TIMELESS,BRCA1,ENPP2,PCNA,AURKA,ZIC1,CDCA2,CKAP2,ANTXR1,E2F7,TP53,RBPMS,SMO,E2F2,PSRC1,SALL1,HES1,CDC6,BCL6,CCND1,FGFR2,INAVA,CLSPN,BLM,TPX2,BCL2L12,CCNB1,GLI1,SFRP2,TCF7L2,NOTCH3,ECT2,MECOM,RAD51AP1,LIN28B,FZD7,CKS2,SNX33,FOXM1,MOV10,ATAD2,CENPE,CHEK1,BRCA2,ASCL1,RREB1,REST,FOXN4,SMAD3,JAG1,GPC3,ANGPT1,BARD1…
GO:BP	mitotic DNA replication	GO:1902969	1.49614e-06	5.82503	16	628	9	18117	MCM3,MCM2,MCM6,BCL6,GINS1,BRCA2,CHEK2,CDC45,GINS3
GO:BP	regionalization	GO:0003002	1.57001e-06	5.8041	338	628	37	18117	NOTCH2,HOXB1,GLI2,FOXB1,AURKA,TP53,SMO,HES1,CELSR1,FGFR2,WLS,GLI1,SFRP2,XRCC2,ASCL1,FOXN4,SMAD3,MDFI,GPC3,CRB2,PAX6,LRP2,LFNG,LRP4,NEUROD1,GLI3,NOTCH1,AR,BMPR1B,SOX1,EGR2,RFX4,HEY2,FZD5,HOXD9,OSR1,FOXJ1
GO:BP	nephron development	GO:0072006	1.63198e-06	5.78729	142	628	23	18117	NOTCH2,SMO,SALL1,HES1,JAG1,GPC3,ANGPT1,PODXL,SOX9,WWTR1,PROM1,CALB1,SULF1,YAP1,MYO1E,GLI3,NOTCH1,LAMB2,NPNT,PDGFD,PDGFRA,OSR1,FOXJ1
GO:BP	cell differentiation involved in kidney development	GO:0061005	1.88932e-06	5.72369	58	628	15	18117	NOTCH2,SMO,SALL1,HES1,JAG1,PODXL,WWTR1,PROM1,YAP1,MYO1E,GLI3,NOTCH1,LAMB2,OSR1,FOXJ1
GO:BP	double-strand break repair via break-induced replication	GO:0000727	2.07928e-06	5.68209	12	628	8	18117	MCM3,MCM2,MCM6,MCM7,GINS4,MCM5,GINS2,CDC45
GO:BP	glial cell differentiation	GO:0010001	2.71042e-06	5.56696	225	628	29	18117	LIN28A,METRN,SMO,HES1,OLIG1,MPP5,NKX6-2,ASCL1,MDK,PAX6,VIM,BACE2,SOX9,GSN,CDK1,OLIG2,SOX2,GLI3,NOTCH1,PTPRZ1,SOX1,LAMB2,EGR2,NFIB,LPAR1,LYN,CDKN2C,ERBB3,PLP1
GO:BP	programmed cell death	GO:0012501	2.75554e-06	5.55979	2143	628	126	18117	HMGA2,COL2A1,ANP32E,ID3,MCM2,NOTCH2,MAD2L1,PDPN,CDCA7,BUB1B,IRAK1,GLI2,PLK1,STK26,YBX3,BRCA1,FOXB1,AURKA,CKAP2,TP53,EPHA2,SMO,E2F2,RTKN2,MELK,CECR2,BCL6,FGFR2,STIL,TPX2,BCL2L12,NDNF,GULP1,SFRP2,XRCC2,TCF7L2,ECT2,MECOM,STK17B,ACAA2,ID1,CTSV,CHEK1,BRCA2,ASCL1,REST,KANK2,SMAD3,PREX1,NES,ANGPT1,MDK,BARD1,FSTL1,SOX9,UACA,GAS1,GSN,FGFR3,DDIAS,MAP3K20,LRP2,PMAIP1,CHEK2,ADCYAP1,EVA1A,SULF1,YAP1,ACKR3,CDK…
GO:BP	cell death	GO:0008219	3.76178e-06	5.42461	2292	628	132	18117	HMGA2,COL2A1,CACNA1A,ANP32E,ID3,MCM2,NOTCH2,MAD2L1,PDPN,CDCA7,BUB1B,IRAK1,GLI2,PLK1,STK26,YBX3,BRCA1,FOXB1,AURKA,CKAP2,TP53,EPHA2,SMO,E2F2,RTKN2,MELK,CECR2,BCL6,FGFR2,STIL,TPX2,BCL2L12,NDNF,GULP1,SFRP2,XRCC2,TCF7L2,ECT2,MECOM,STK17B,ACAA2,ID1,CTSV,CHEK1,BRCA2,ASCL1,REST,KANK2,SMAD3,PREX1,NES,PARP4,ANGPT1,MDK,BARD1,EMP2,FSTL1,TMEM123,SOX9,UACA,GAS1,GSN,FGFR3,DDIAS,MAP3K20,LRP2,PMAIP1,CHEK2,ADCYAP1…
GO:BP	vasculature development	GO:0001944	3.90759e-06	5.40809	830	628	64	18117	HMGA2,NOTCH2,PDPN,EPHB4,BRCA1,ENPP2,ANTXR1,E2F7,EPHA2,SMO,E2F2,HES1,FGFR2,NDNF,SFRP2,TCF7L2,ADAMTS9,ID1,HSPG2,ITGB8,FKBP10,JAG1,TGFBR3,GPC3,ANGPT1,MDK,EMP2,TBX2,PAX6,PTPN14,LRP2,ANGPTL2,SULF1,YAP1,ACKR3,SPARC,MFGE8,SLC2A10,HEG1,ZFP36L1,MYO1E,GLI3,NOTCH1,CALCRL,HK2,CCN1,APELA,PLXND1,TEAD2,APOLD1,HEY2,NFATC4,STRA6,FZD5,PDGFD,ETS1,THBS1,PDGFRA,NFATC1,SPHK1,TNFAIP2,COL1A2,COL1A1,OSR1
GO:BP	kidney epithelium development	GO:0072073	4.53531e-06	5.34339	137	628	22	18117	NOTCH2,SMO,SALL1,HES1,FGFR2,KANK2,SMAD3,JAG1,GPC3,PODXL,SOX9,WWTR1,PROM1,CALB1,YAP1,MYO1E,GLI3,NOTCH1,LAMB2,NPNT,OSR1,FOXJ1
GO:BP	cell adhesion	GO:0007155	4.69208e-06	5.32863	1492	628	96	18117	PCDHGB6,PCDHA6,PCDHA2,PDPN,EPHB4,PRTG,IRAK1,PCDHA4,GLI2,PCDHGA10,EFNB1,ANTXR1,ADGRV1,EPHA2,HES1,CELSR1,PHLDB2,BCL6,NDNF,ITGA8,FGFRL1,SFRP2,ADAMTS9,BOC,FZD7,ID1,RREB1,SMAD3,FREM2,ITGB8,PREX1,CTNNAL1,JAG1,ANGPT1,MDK,EMP2,PODXL,CRB2,PCDHGC3,TRIP6,SOX9,GSN,ADAMTS12,PCDHA5,MYO10,MMRN1,ACKR3,ITGB5,POSTN,DOCK1,MFGE8,SORBS3,FXYD5,ADAMTS18,CLDN10,COL12A1,COL14A1,AJUBA,CCDC80,GPC4,SOX2,ZFP36L1,TROAP,GLI3,N…
GO:BP	glomerulus development	GO:0032835	5.19621e-06	5.28431	62	628	15	18117	NOTCH2,HES1,JAG1,ANGPT1,PODXL,WWTR1,PROM1,SULF1,MYO1E,NOTCH1,LAMB2,PDGFD,PDGFRA,OSR1,FOXJ1
GO:BP	double-strand break repair via homologous recombination	GO:0000724	5.22304e-06	5.28208	138	628	22	18117	MCM3,MCM2,MCM6,MCM7,TIMELESS,BRCA1,RAD54L,GINS4,BLM,MCM5,XRCC2,POLQ,RAD51AP1,RMI2,CHEK1,BRCA2,GINS2,CDC45,FANCB,PARPBP,AUNIP,TEX15
GO:BP	osteoblast differentiation	GO:0001649	5.56755e-06	5.25434	232	628	29	18117	ID3,GLI2,EPHA2,SMO,FGFR2,FBXO5,GLI1,SFRP2,REST,SMAD3,JAG1,FBN2,ALPL,SOX9,WWTR1,YAP1,FZD1,GDPD2,SOX2,PTHLH,GLI3,NOTCH1,BMPR1B,CCN1,MRC2,NPNT,TNC,CTHRC1,COL1A1
GO:BP	regulation of signal transduction	GO:0009966	5.58867e-06	5.25269	3165	628	168	18117	LIN28A,SHISA6,COL2A1,NOTCH2,PTPN13,IRAK1,GLI2,CRABP2,TTK,CDK2,YBX3,TCF7L1,BRCA1,AURKA,ZIC1,TP53,CRHBP,RBPMS,ADGRV1,FANCD2,EPHA2,SMO,RTKN2,SALL1,EXO1,HES1,BCL6,APCDD1,FGFR2,INAVA,MPP5,WLS,BLM,TPX2,BCL2L12,GLI1,SFRP2,TCF7L2,NOTCH3,DEPDC1B,ECT2,MECOM,FAM83D,ACAA2,FZD7,RMI2,TRIM59,FOXM1,CHEK1,ASCL1,KANK2,SMAD3,PREX1,MDFI,JAG1,TGFBR3,GPC3,SHISA3,FBN2,ANGPT1,MDK,WWC2,ASPM,BARD1,EMP2,CRB2,FSTL1,LTBP1,TA…
GO:BP	neuron differentiation	GO:0030182	5.78635e-06	5.2376	1412	628	92	18117	LIN28A,ID3,NOTCH2,TCF4,EPHB4,PRTG,GLI2,CRABP2,MYCL,FOXB1,EFNB1,AURKA,METRN,ADGRV1,EPHA2,SMO,SALL1,HES1,SLC1A3,CECR2,OLIG1,BCL6,FGFR2,WEE1,MPP5,NDNF,KIF20B,SFRP2,NOTCH3,ECT2,BOC,FZD7,ID1,MOV10,ASCL1,REST,FOXN4,PREX1,JAG1,MDK,PREX2,ASPM,CRB2,INSM1,SOX3,PAX6,VIM,NEUROD4,SOX9,NEUROG2,CTDSP1,LRP2,CDC20,ADCYAP1,PROM1,FZD1,POSTN,LRP4,OLIG2,FZD2,NEUROD1,TGIF2,SLC9A3R1,SOX2,GJA1,GLI3,NOTCH1,PTPRZ1,BMPR1B,…
GO:BP	biological adhesion	GO:0022610	5.97267e-06	5.22383	1499	628	96	18117	PCDHGB6,PCDHA6,PCDHA2,PDPN,EPHB4,PRTG,IRAK1,PCDHA4,GLI2,PCDHGA10,EFNB1,ANTXR1,ADGRV1,EPHA2,HES1,CELSR1,PHLDB2,BCL6,NDNF,ITGA8,FGFRL1,SFRP2,ADAMTS9,BOC,FZD7,ID1,RREB1,SMAD3,FREM2,ITGB8,PREX1,CTNNAL1,JAG1,ANGPT1,MDK,EMP2,PODXL,CRB2,PCDHGC3,TRIP6,SOX9,GSN,ADAMTS12,PCDHA5,MYO10,MMRN1,ACKR3,ITGB5,POSTN,DOCK1,MFGE8,SORBS3,FXYD5,ADAMTS18,CLDN10,COL12A1,COL14A1,AJUBA,CCDC80,GPC4,SOX2,ZFP36L1,TROAP,GLI3,N…
GO:BP	sensory organ morphogenesis	GO:0090596	6.0332e-06	5.21945	262	628	31	18117	COL2A1,NOTCH2,GLI2,ZIC1,EPHA2,CELSR1,LRIG1,FGFR2,COL11A1,FOXN4,JAG1,FBN2,TBX2,CRB2,PAX6,SOX9,PROM1,CALB1,LRIG3,FZD2,SLC9A3R1,COL5A2,GLI3,SOX1,FZD6,STRA6,FZD5,DIO3,CTHRC1,OSR1,TFAP2A
GO:BP	cardiac septum development	GO:0003279	6.30218e-06	5.20051	104	628	19	18117	NOTCH2,SALL4,TP53,SMO,SALL1,HES1,FGFR2,JAG1,TGFBR3,TBX2,LRP2,FZD2,HEG1,NOTCH1,DNAH11,CCN1,PLXND1,HEY2,STRA6
GO:BP	gliogenesis	GO:0042063	6.30334e-06	5.20043	308	628	34	18117	LIN28A,METRN,SMO,HES1,OLIG1,MPP5,NKX6-2,ASCL1,MDK,PAX6,VIM,BACE2,SOX9,GSN,LRP2,PLAG1,ADCYAP1,CDK1,E2F1,OLIG2,SOX2,GLI3,NOTCH1,PTPRZ1,SOX1,LAMB2,EGR2,NFIB,CSF1,LPAR1,LYN,CDKN2C,ERBB3,PLP1
GO:BP	regulation of cell communication	GO:0010646	6.75081e-06	5.17064	3543	628	183	18117	LIN28A,SHISA6,COL2A1,CACNA1A,NOTCH2,PTPN13,IRAK1,GLI2,CRABP2,SLC16A1,TTK,CDK2,YBX3,TCF7L1,BRCA1,AURKA,SORCS3,ZIC1,TP53,CRHBP,RBPMS,ADGRV1,FANCD2,EPHA2,SMO,RTKN2,SALL1,EXO1,HES1,SLC1A3,BCL6,APCDD1,FGFR2,INAVA,MPP5,WLS,BLM,TPX2,BCL2L12,GLI1,SFRP2,TCF7L2,NOTCH3,DEPDC1B,ECT2,MECOM,FAM83D,ACAA2,FZD7,RMI2,TRIM59,FOXM1,CHEK1,ASCL1,REST,KANK2,SMAD3,PREX1,MDFI,JAG1,TGFBR3,GPC3,SHISA3,FBN2,ANGPT1,MDK,WWC2,…
GO:BP	recombinational repair	GO:0000725	6.89907e-06	5.16121	140	628	22	18117	MCM3,MCM2,MCM6,MCM7,TIMELESS,BRCA1,RAD54L,GINS4,BLM,MCM5,XRCC2,POLQ,RAD51AP1,RMI2,CHEK1,BRCA2,GINS2,CDC45,FANCB,PARPBP,AUNIP,TEX15
GO:BP	meiosis I cell cycle process	GO:0061982	7.09745e-06	5.1489	128	628	21	18117	PLK1,AURKA,FANCD2,RAD54L,FBXO5,RAD51AP1,CKS2,TRIP13,CDC25C,BRCA2,PTTG1,SGO2,MYBL1,SGO1,CCNB2,EME1,BRIP1,TOP2A,ESPL1,TEX15,MND1
GO:BP	positive regulation of cellular metabolic process	GO:0031325	7.23545e-06	5.14053	3274	628	172	18117	HMGA2,LIN28A,CCNA2,FANCI,SALL4,TCF4,TRIM71,HOXB1,EPHB4,IRAK1,GLI2,PLK1,CKS1B,TTK,CDK2,YBX3,TIMELESS,BRCA1,ENPP2,PCNA,AURKA,ZIC1,CDCA2,CKAP2,ANTXR1,E2F7,TP53,RBPMS,EPHA2,SMO,E2F2,PSRC1,SALL1,HES1,CDC6,BCL6,CCND1,FGFR2,INAVA,CLSPN,BLM,TPX2,BCL2L12,CCNB1,GLI1,SFRP2,TCF7L2,NOTCH3,ECT2,MECOM,RAD51AP1,LIN28B,FZD7,CKS2,SNX33,FOXM1,MOV10,ATAD2,CENPE,CHEK1,BRCA2,ASCL1,RREB1,REST,CDT1,FOXN4,SMAD3,JAG1,ANGP…
GO:BP	regulation of biological process	GO:0050789	7.42867e-06	5.12909	12091	628	485	18117	HMGA2,LIN28A,SHISA6,COL2A1,CACNA1A,ANP32E,ID3,MCM2,NOTCH2,DTL,MAD2L1,CCNA2,FANCI,PDPN,SALL4,MCM7,CDCA7,PTPN13,ZWINT,TCF4,TRIM71,HOXB1,BUB1B,CDCA5,HMMR,TACC3,EPHB4,PRTG,IRAK1,GLI2,PLK1,CKS1B,CRABP2,RBFOX1,SLC16A1,SPAG5,TTK,CDK2,MYCL,STK26,YBX3,TIMELESS,TCF7L1,BRCA1,ENPP2,PCNA,FOXB1,EFNB1,AURKA,SORCS3,ZIC1,CDCA2,CKAP2,ANTXR1,E2F7,TP53,METRN,CRHBP,RBPMS,ANLN,TYMS,ADGRV1,FANCD2,EPHA2,SMO,E2F2,RTKN2,G…
GO:BP	limb morphogenesis	GO:0035108	7.91333e-06	5.10164	141	628	22	18117	COL2A1,NOTCH2,SALL4,GLI2,CRABP2,SALL1,FGFR2,SFRP2,FREM2,GPC3,FBN2,TBX2,SOX9,MAP3K20,LRP4,GLI3,NOTCH1,BMPR1B,FZD6,HOXD9,OSR1,TFAP2A
GO:BP	appendage morphogenesis	GO:0035107	7.91333e-06	5.10164	141	628	22	18117	COL2A1,NOTCH2,SALL4,GLI2,CRABP2,SALL1,FGFR2,SFRP2,FREM2,GPC3,FBN2,TBX2,SOX9,MAP3K20,LRP4,GLI3,NOTCH1,BMPR1B,FZD6,HOXD9,OSR1,TFAP2A
GO:BP	mitotic DNA damage checkpoint	GO:0044773	8.78723e-06	5.05615	106	628	19	18117	HMGA2,CDK2,PCNA,AURKA,E2F7,TP53,FANCD2,CCND1,CLSPN,BLM,CCNB1,CDC25C,TICRR,MAP3K20,CHEK2,CDK1,E2F1,EME1,GTSE1
GO:BP	protein-DNA complex assembly	GO:0065004	9.45308e-06	5.02443	252	628	30	18117	MCM3,MCM2,MCM6,MCM7,TCF4,TP53,MIS18BP1,CHAF1A,MCM5,GMNN,CENPH,CENPE,CDT1,CENPN,SOX9,CENPK,CENPW,CENPU,OIP5,HMGB2,CENPM,CENPF,ASF1B,KNL1,CENPI,CDC45,CENPQ,TSPYL5,HJURP,HEY2
GO:BP	regulation of cell cycle G2/M phase transition	GO:1902749	9.51463e-06	5.02161	223	628	28	18117	HMGA2,DTL,HMMR,PLK1,CDK2,BRCA1,AURKA,TP53,ORC1,CDC6,CCND1,FBXO5,CLSPN,BLM,TPX2,CCNB1,CDC25C,CHEK1,PLK4,TICRR,CDK1,CENPF,CEP152,GTSE1,KIF14,HAUS8,HAUS4,CDKN2A
GO:BP	cell fate commitment	GO:0045165	9.54866e-06	5.02006	267	628	31	18117	NOTCH2,PDPN,GLI2,TP53,SMO,HES1,OLIG1,FGFR2,NKX6-2,SFRP2,TCF7L2,FZD7,ASCL1,FOXN4,JAG1,TBX2,PAX6,SOX9,GAS1,OLIG2,NEUROD1,TEAD3,SOX2,GLI3,NOTCH1,AR,SOX1,HEY2,EBF2,EYA2,TEAD4
GO:BP	blood vessel development	GO:0001568	1.01366e-05	4.99411	792	628	61	18117	HMGA2,NOTCH2,EPHB4,BRCA1,ENPP2,ANTXR1,E2F7,EPHA2,SMO,E2F2,HES1,FGFR2,NDNF,SFRP2,TCF7L2,ADAMTS9,ID1,HSPG2,ITGB8,FKBP10,JAG1,TGFBR3,GPC3,ANGPT1,MDK,EMP2,TBX2,PAX6,LRP2,ANGPTL2,SULF1,YAP1,ACKR3,SPARC,MFGE8,SLC2A10,HEG1,ZFP36L1,MYO1E,GLI3,NOTCH1,CALCRL,HK2,CCN1,APELA,PLXND1,TEAD2,APOLD1,HEY2,NFATC4,STRA6,FZD5,PDGFD,ETS1,THBS1,PDGFRA,SPHK1,TNFAIP2,COL1A2,COL1A1,OSR1
GO:BP	regulation of programmed cell death	GO:0043067	1.07953e-05	4.96677	1582	628	99	18117	HMGA2,COL2A1,ANP32E,ID3,NOTCH2,MAD2L1,PDPN,IRAK1,GLI2,PLK1,STK26,YBX3,BRCA1,FOXB1,AURKA,TP53,SMO,RTKN2,MELK,BCL6,FGFR2,STIL,BCL2L12,NDNF,SFRP2,XRCC2,TCF7L2,ECT2,MECOM,STK17B,ACAA2,ID1,ASCL1,REST,KANK2,SMAD3,PREX1,NES,ANGPT1,MDK,BARD1,FSTL1,SOX9,GAS1,GSN,DDIAS,MAP3K20,LRP2,PMAIP1,CHEK2,ADCYAP1,YAP1,ACKR3,CDK1,HMGB2,E2F1,TNFRSF1A,ARHGEF6,NEUROD1,SLC9A3R1,ZFP36L1,GJA1,GLI3,NOTCH1,AR,PTPRZ1,BMPR1B,ST…
GO:BP	centromere complex assembly	GO:0034508	1.12733e-05	4.94795	56	628	14	18117	MIS18BP1,CENPH,CENPE,CENPN,CENPK,CENPW,CENPU,OIP5,CENPM,CENPF,KNL1,CENPI,CENPQ,HJURP
GO:BP	in utero embryonic development	GO:0001701	1.30869e-05	4.88316	365	628	37	18117	NOTCH2,SALL4,GLI2,YBX3,E2F7,TP53,SMO,HES1,FGFR2,STIL,GINS4,CCNB1,XRCC2,GINS1,CHEK1,BRCA2,SMAD3,PLK4,FKBP10,MDFI,ANGPT1,LPAR6,YAP1,CCNB2,ASF1B,HEG1,ZFP36L1,MYO1E,GLI3,NOTCH1,AR,STK3,CCN1,HEY2,FZD5,TEAD4,PDGFRA
GO:BP	neural tube development	GO:0021915	1.38221e-05	4.85942	158	628	23	18117	SALL4,TRIM71,GLI2,FOXB1,EPHA2,SMO,HES1,CECR2,CELSR1,STIL,KIF20B,SFRP2,SHROOM3,PAX6,LRP2,FZD2,ZFP36L1,GLI3,NOTCH1,STK3,FZD6,TEAD2,CTHRC1
GO:BP	epithelial cell differentiation involved in kidney development	GO:0035850	1.38645e-05	4.8581	48	628	13	18117	NOTCH2,SMO,SALL1,JAG1,PODXL,WWTR1,PROM1,YAP1,MYO1E,NOTCH1,LAMB2,OSR1,FOXJ1
GO:BP	regulation of signaling	GO:0023051	1.46787e-05	4.83331	3578	628	183	18117	LIN28A,SHISA6,COL2A1,CACNA1A,NOTCH2,PTPN13,IRAK1,GLI2,CRABP2,SLC16A1,TTK,CDK2,YBX3,TCF7L1,BRCA1,AURKA,SORCS3,ZIC1,TP53,CRHBP,RBPMS,ADGRV1,FANCD2,EPHA2,SMO,RTKN2,SALL1,EXO1,HES1,SLC1A3,BCL6,APCDD1,FGFR2,INAVA,MPP5,WLS,BLM,TPX2,BCL2L12,GLI1,SFRP2,TCF7L2,NOTCH3,DEPDC1B,ECT2,MECOM,FAM83D,ACAA2,FZD7,RMI2,TRIM59,FOXM1,CHEK1,ASCL1,REST,KANK2,SMAD3,PREX1,MDFI,JAG1,TGFBR3,GPC3,SHISA3,FBN2,ANGPT1,MDK,WWC2,…
GO:BP	regulation of apoptotic process	GO:0042981	1.53908e-05	4.81274	1549	628	97	18117	HMGA2,COL2A1,ANP32E,ID3,NOTCH2,MAD2L1,PDPN,IRAK1,GLI2,PLK1,STK26,YBX3,BRCA1,FOXB1,AURKA,TP53,SMO,RTKN2,MELK,BCL6,FGFR2,STIL,BCL2L12,NDNF,SFRP2,XRCC2,TCF7L2,ECT2,STK17B,ACAA2,ID1,ASCL1,REST,SMAD3,PREX1,NES,ANGPT1,MDK,BARD1,FSTL1,SOX9,GAS1,GSN,DDIAS,MAP3K20,LRP2,PMAIP1,CHEK2,ADCYAP1,YAP1,ACKR3,CDK1,HMGB2,E2F1,TNFRSF1A,ARHGEF6,NEUROD1,SLC9A3R1,ZFP36L1,GJA1,GLI3,NOTCH1,AR,PTPRZ1,BMPR1B,STK3,BIRC5,KIF…
GO:BP	developmental growth	GO:0048589	1.57494e-05	4.80273	649	628	53	18117	NOTCH2,SALL4,GLI2,CRABP2,YBX3,AURKA,TP53,TYMS,SMO,SALL1,FGFR2,STIL,GINS4,CCNB1,GLI1,SFRP2,XRCC2,FZD7,GINS1,CHEK1,BRCA2,SMAD3,TGFBR3,MDK,WWC2,ASPM,TBX2,SOX9,GAS1,GSN,FGFR3,WWTR1,PLAG1,PTX3,YAP1,CDK1,POSTN,LRP4,HEG1,SOX2,ZFP36L1,GJA1,GLI3,NOTCH1,AR,BMPR1B,STK3,LAMB2,HEY2,TNC,STRA6,CSF1,DIO3
GO:BP	positive regulation of macromolecule metabolic process	GO:0010604	1.62955e-05	4.78793	3483	628	179	18117	HMGA2,LIN28A,ID3,DTL,CCNA2,FANCI,SALL4,TCF4,TRIM71,HOXB1,IRAK1,GLI2,PLK1,CKS1B,TTK,CDK2,YBX3,TIMELESS,BRCA1,ENPP2,PCNA,AURKA,ZIC1,CDCA2,CKAP2,ANTXR1,E2F7,TP53,RBPMS,SMO,E2F2,PSRC1,SALL1,HES1,CDC6,BCL6,CCND1,FGFR2,INAVA,CLSPN,BLM,TPX2,BCL2L12,CCNB1,GLI1,SFRP2,TCF7L2,NOTCH3,ECT2,MECOM,RAD51AP1,LIN28B,FZD7,CKS2,ID1,SNX33,FOXM1,MOV10,ATAD2,CENPE,CHEK1,BRCA2,ASCL1,RREB1,REST,CDT1,FOXN4,SMAD3,ITGB8,JAG…
GO:BP	nephron epithelium development	GO:0072009	1.66763e-05	4.7779	110	628	19	18117	NOTCH2,SMO,SALL1,HES1,JAG1,GPC3,PODXL,SOX9,WWTR1,PROM1,CALB1,YAP1,MYO1E,GLI3,NOTCH1,LAMB2,NPNT,OSR1,FOXJ1
GO:BP	meiosis I	GO:0007127	1.97779e-05	4.70382	123	628	20	18117	PLK1,AURKA,FANCD2,RAD54L,FBXO5,RAD51AP1,CKS2,TRIP13,BRCA2,PTTG1,SGO2,MYBL1,SGO1,CCNB2,EME1,BRIP1,TOP2A,ESPL1,TEX15,MND1
GO:BP	growth	GO:0040007	2.14795e-05	4.66798	967	628	69	18117	HMGA2,NOTCH2,SALL4,GLI2,CRABP2,YBX3,AURKA,TP53,TYMS,SMO,PSRC1,SALL1,BCL6,FGFR2,STIL,GINS4,CCNB1,GLI1,SFRP2,XRCC2,FZD7,GINS1,FOXM1,CHEK1,BRCA2,SMAD3,TGFBR3,GPC3,MDK,WWC2,ASPM,TBX2,SOX9,GAS1,GSN,FGFR3,WWTR1,PLAG1,PTX3,YAP1,CCNB2,CDK1,POSTN,LRP4,HEG1,SOX2,ZFP36L1,GJA1,GLI3,NOTCH1,AR,BMPR1B,STK3,TSPYL5,KIF14,LAMB2,HEY2,PAPPA2,TNC,STRA6,CSF1,DIO3,MT1F,IGSF11,CDKN2A,ENPP1,CDKN2C,SPHK1,MT1X
GO:BP	regulation of DNA-dependent DNA replication	GO:0090329	2.3925e-05	4.62115	50	628	13	18117	CDK2,TIMELESS,PCNA,E2F7,BCL6,FBXO5,BLM,GMNN,BRCA2,CDT1,TICRR,DSCC1,CHEK2
GO:BP	DNA recombination	GO:0006310	2.6207e-05	4.58158	294	628	32	18117	MCM3,MCM2,MCM6,MCM7,TIMELESS,BRCA1,FANCD2,EXO1,BCL6,RAD54L,GINS4,BLM,MCM5,XRCC2,POLQ,PIF1,RAD51AP1,RMI2,TRIP13,CHEK1,BRCA2,GINS2,HMGB2,CDC45,EME1,FANCB,PARPBP,BRIP1,TOP2A,AUNIP,TEX15,MND1
GO:BP	regulation of transcription involved in G1/S transition of mitotic cell cycle	GO:0000083	2.62172e-05	4.58141	34	628	11	18117	PCNA,E2F7,TYMS,ORC1,CDC6,FBXO5,CDT1,RRM2,E2F1,CDC45,ESRRB
GO:BP	negative regulation of cell differentiation	GO:0045596	2.67668e-05	4.5724	697	628	55	18117	LIN28A,ID3,PRTG,GLI2,TP53,ADGRV1,SMO,HES1,BCL6,CCND1,NKX6-2,SFRP2,FZD7,ID1,ASCL1,REST,SMAD3,JAG1,MDK,ASPM,MBNL3,SOX3,PAX6,SOX9,WWTR1,CTDSP1,ADAMTS12,RBPMS2,ADCYAP1,FST,YAP1,POSTN,ZFP36L2,E2F1,LRP4,OLIG2,SOX2,ZFP36L1,PTHLH,COL5A2,GLI3,NOTCH1,ESRRB,HEY2,NFATC4,S1PR3,DIO3,LYN,CDKN2A,ENPP1,ITPKB,NFATC1,OSR1,FOXJ1,SINHCAF
GO:BP	head development	GO:0060322	3.32616e-05	4.47806	798	628	60	18117	COL2A1,HOXB1,TACC3,GLI2,FOXB1,ZIC1,TP53,FANCD2,SMO,SALL1,HES1,FGFR2,STIL,MPP5,NDNF,GNG12,ITGA8,GLI1,SFRP2,ID1,HSPG2,BRCA2,ASCL1,NES,ASPM,WDR62,NNAT,SOX3,PAX6,NRGN,SOX9,CA10,LRP2,ADCYAP1,FZD1,E2F1,OLIG2,CENPF,NEUROD1,SOX2,GLI3,NOTCH1,KIF14,SOX1,EGR2,FZD6,RFX4,NFIB,STRA6,SYNJ2,LPAR1,ETS1,AXL,ARMC4,PDGFRA,SPHK1,COL1A1,FOXJ1,PLP1,SLC32A1
GO:BP	regulation of G2/M transition of mitotic cell cycle	GO:0010389	3.39723e-05	4.46888	207	628	26	18117	HMGA2,DTL,HMMR,PLK1,CDK2,BRCA1,AURKA,ORC1,CDC6,CCND1,FBXO5,CLSPN,BLM,TPX2,CCNB1,CDC25C,CHEK1,PLK4,TICRR,CDK1,CENPF,CEP152,KIF14,HAUS8,HAUS4,CDKN2A
GO:BP	regulation of cell cycle arrest	GO:0071156	3.56179e-05	4.44833	115	628	19	18117	HMGA2,CDK2,BRCA1,PCNA,AURKA,E2F7,TP53,CCND1,CCNB1,FOXM1,CDC25C,INSM1,CHEK2,CDK1,E2F1,NEUROD1,GTSE1,HMGN5,CDKN2A
GO:BP	CENP-A containing nucleosome assembly	GO:0034080	3.69869e-05	4.43195	43	628	12	18117	MIS18BP1,CENPH,CENPN,CENPK,CENPW,CENPU,OIP5,CENPM,KNL1,CENPI,CENPQ,HJURP
GO:BP	CENP-A containing chromatin organization	GO:0061641	3.69869e-05	4.43195	43	628	12	18117	MIS18BP1,CENPH,CENPN,CENPK,CENPW,CENPU,OIP5,CENPM,KNL1,CENPI,CENPQ,HJURP
GO:BP	positive regulation of biological process	GO:0048518	4.13796e-05	4.38321	6363	628	287	18117	HMGA2,LIN28A,ID3,NOTCH2,DTL,MAD2L1,CCNA2,FANCI,PDPN,SALL4,TCF4,TRIM71,HOXB1,CDCA5,EPHB4,IRAK1,GLI2,PLK1,CKS1B,CRABP2,SPAG5,TTK,CDK2,YBX3,TIMELESS,BRCA1,ENPP2,PCNA,EFNB1,AURKA,ZIC1,CDCA2,CKAP2,ANTXR1,E2F7,TP53,METRN,RBPMS,ANLN,ADGRV1,EPHA2,SMO,E2F2,RTKN2,PSRC1,MELK,SALL1,HES1,CDC6,SLC1A3,PHLDB2,BCL6,CCND1,FGFR2,INAVA,FBXO5,NKX6-2,WLS,CLSPN,BLM,TPX2,BCL2L12,NDNF,CCNB1,KIF20B,GLI1,SFRP2,XRCC2,PLA2G4…
GO:BP	positive regulation of RNA metabolic process	GO:0051254	4.20564e-05	4.37617	1714	628	103	18117	HMGA2,LIN28A,CCNA2,SALL4,TCF4,TRIM71,HOXB1,GLI2,CDK2,BRCA1,ZIC1,CKAP2,E2F7,TP53,RBPMS,SMO,E2F2,PSRC1,SALL1,HES1,FGFR2,BLM,BCL2L12,CCNB1,GLI1,SFRP2,TCF7L2,NOTCH3,MECOM,LIN28B,FZD7,FOXM1,MOV10,ATAD2,CHEK1,BRCA2,ASCL1,RREB1,REST,FOXN4,SMAD3,JAG1,CDCA4,SOX3,PAX6,NR5A2,SOX9,WWTR1,MYBL1,PLAG1,ZC3HAV1,CHEK2,UHRF1,TRIM56,ADCYAP1,YAP1,FZD1,ZEB2,SOX21,HMGB2,ZFP36L2,E2F1,TNFRSF1A,FZD2,NEUROD1,LITAF,NFKB2,TE…
GO:BP	establishment of chromosome localization	GO:0051303	4.26282e-05	4.3703	82	628	16	18117	CDCA8,CDCA5,SPAG5,PSRC1,CCNB1,KIF18A,FAM83D,CENPE,CDT1,NUF2,CENPF,KIF2C,CENPQ,KIF14,NDC80,EML3
GO:BP	meiotic chromosome segregation	GO:0045132	4.29232e-05	4.36731	93	628	17	18117	BUB1B,PLK1,TTK,FANCD2,SMC2,SMC4,TRIP13,PTTG1,SGO2,SGO1,NUF2,EME1,BUB1,BRIP1,TOP2A,ESPL1,TEX15
GO:BP	digestive tract development	GO:0048565	4.57415e-05	4.33969	129	628	20	18117	GLI2,TYMS,SMO,SALL1,HES1,FGFR2,CCNB1,GLI1,SFRP2,ASCL1,SMAD3,TBX2,RARRES2,RBPMS2,YAP1,CPS1,GLI3,NOTCH1,STRA6,PDGFRA
GO:BP	DNA replication-independent nucleosome assembly	GO:0006336	5.15515e-05	4.28776	53	628	13	18117	MIS18BP1,CENPH,CENPN,CENPK,CENPW,CENPU,OIP5,CENPM,ASF1B,KNL1,CENPI,CENPQ,HJURP
GO:BP	chromosome localization	GO:0050000	6.11684e-05	4.21347	84	628	16	18117	CDCA8,CDCA5,SPAG5,PSRC1,CCNB1,KIF18A,FAM83D,CENPE,CDT1,NUF2,CENPF,KIF2C,CENPQ,KIF14,NDC80,EML3
GO:BP	positive regulation of neural precursor cell proliferation	GO:2000179	6.57665e-05	4.182	54	628	13	18117	GLI2,SMO,GLI1,ASCL1,NES,MDK,ASPM,INSM1,PAX6,LRP2,GLI3,NOTCH1,LYN
GO:BP	DNA replication-independent nucleosome organization	GO:0034724	6.57665e-05	4.182	54	628	13	18117	MIS18BP1,CENPH,CENPN,CENPK,CENPW,CENPU,OIP5,CENPM,ASF1B,KNL1,CENPI,CENPQ,HJURP
GO:BP	gland morphogenesis	GO:0022612	7.29003e-05	4.13727	120	628	19	18117	NOTCH2,GLI2,EPHA2,FGFR2,GLI1,MDK,TBX2,PAX6,SOX9,PLAG1,SULF1,SLC9A3R1,GLI3,NOTCH1,AR,PLXND1,NFIB,TNC,CSF1
GO:BP	epithelial cell differentiation	GO:0030855	8.05615e-05	4.09387	798	628	59	18117	ID3,NOTCH2,PDPN,MYCL,PCNA,FOXB1,E2F7,TYMS,EPHA2,SMO,SALL1,HES1,CCND1,FGFR2,GLI1,SHROOM3,FZD7,ID1,CTSV,ASCL1,SMAD3,PLK4,JAG1,PODXL,INSM1,FSTL1,PAX6,VIM,NR5A2,SOX9,WWTR1,TAGLN2,CBR1,PROM1,YAP1,CPS1,CDK1,CPT1A,TNFRSF1A,FZD2,NEUROD1,SLC9A3R1,HEG1,ZFP36L1,CEP152,MYO1E,NOTCH1,AR,DSG2,LAMB2,RAB13,APOLD1,NFIB,HEY2,ATOH8,S1PR3,CASP6,OSR1,FOXJ1
GO:BP	signal transduction involved in DNA damage checkpoint	GO:0072422	8.38748e-05	4.07637	75	628	15	18117	DTL,PLK1,CDK2,BRCA1,PCNA,AURKA,E2F7,TP53,CCNB1,CDC25C,CHEK1,CHEK2,CDK1,E2F1,GTSE1
GO:BP	signal transduction involved in DNA integrity checkpoint	GO:0072401	8.38748e-05	4.07637	75	628	15	18117	DTL,PLK1,CDK2,BRCA1,PCNA,AURKA,E2F7,TP53,CCNB1,CDC25C,CHEK1,CHEK2,CDK1,E2F1,GTSE1
GO:BP	chromatin remodeling at centromere	GO:0031055	8.53026e-05	4.06904	46	628	12	18117	MIS18BP1,CENPH,CENPN,CENPK,CENPW,CENPU,OIP5,CENPM,KNL1,CENPI,CENPQ,HJURP
GO:BP	protein-DNA complex subunit organization	GO:0071824	9.32629e-05	4.03029	294	628	31	18117	MCM3,ANP32E,MCM2,MCM6,MCM7,TCF4,TP53,MIS18BP1,CHAF1A,MCM5,GMNN,CENPH,CENPE,CDT1,CENPN,SOX9,CENPK,CENPW,CENPU,OIP5,HMGB2,CENPM,CENPF,ASF1B,KNL1,CENPI,CDC45,CENPQ,TSPYL5,HJURP,HEY2
GO:BP	negative regulation of programmed cell death	GO:0043069	9.7279e-05	4.01198	943	628	66	18117	HMGA2,COL2A1,NOTCH2,MAD2L1,PDPN,IRAK1,GLI2,PLK1,YBX3,BRCA1,FOXB1,AURKA,TP53,SMO,RTKN2,BCL6,FGFR2,STIL,BCL2L12,NDNF,SFRP2,XRCC2,TCF7L2,MECOM,ACAA2,ID1,ASCL1,KANK2,SMAD3,NES,ANGPT1,MDK,BARD1,FSTL1,SOX9,DDIAS,LRP2,ADCYAP1,YAP1,ACKR3,CDK1,HMGB2,NEUROD1,GLI3,NOTCH1,AR,PTPRZ1,BIRC5,KIF14,CCN1,HEY2,TIMP1,HMGN5,NFATC4,ADAMTS20,THBS1,EYA2,AXL,ITPKB,SPHK1,TNFAIP8,ERBB3,OSR1,TFAP2A,TNFRSF10D,ARHGAP10
GO:BP	regulation of cell development	GO:0060284	0.000115722	3.93659	502	628	43	18117	LIN28A,NOTCH2,PRTG,CRABP2,AURKA,TP53,METRN,SMO,HES1,NKX6-2,XRCC2,ID1,ASCL1,RREB1,REST,PREX1,MDK,ASPM,PAX6,CTDSP1,LRP2,PLAG1,ADCYAP1,YAP1,POSTN,HMGB2,DOCK1,E2F1,LRP4,OLIG2,TNFRSF1A,PTHLH,GLI3,NOTCH1,PTPRZ1,KIF14,EGR2,PLXND1,HEY2,NFATC4,S1PR3,DIO3,LYN
GO:BP	positive regulation of nucleobase-containing compound metabolic process	GO:0045935	0.000122094	3.91331	1887	628	109	18117	HMGA2,LIN28A,CCNA2,SALL4,TCF4,TRIM71,HOXB1,GLI2,CDK2,TIMELESS,BRCA1,PCNA,ZIC1,CKAP2,E2F7,TP53,RBPMS,SMO,E2F2,PSRC1,SALL1,HES1,FGFR2,BLM,BCL2L12,CCNB1,GLI1,SFRP2,TCF7L2,NOTCH3,MECOM,RAD51AP1,LIN28B,FZD7,FOXM1,MOV10,ATAD2,CHEK1,BRCA2,ASCL1,RREB1,REST,FOXN4,SMAD3,JAG1,CDCA4,SOX3,PAX6,NR5A2,SOX9,WWTR1,DSCC1,MYBL1,PLAG1,ZC3HAV1,CHEK2,UHRF1,TRIM56,ADCYAP1,YAP1,FZD1,ZEB2,SOX21,HMGB2,ZFP36L2,E2F1,TNFRSF1…
GO:BP	skeletal system development	GO:0001501	0.000129617	3.88734	504	628	43	18117	HMGA2,COL2A1,NOTCH2,HOXB1,GLI2,TP53,TYMS,EPHA2,FGFR2,COL11A1,SFRP2,SMAD3,ITGB8,MDFI,FBN2,MDK,ALPL,SOX9,SERPINH1,FGFR3,ADAMTS12,FST,SULF1,SLC2A10,PTHLH,PLS3,COL5A2,GJA1,GLI3,BMPR1B,INPPL1,CCN1,NFIB,TIMP1,PAPPA2,HAPLN3,HOXD9,TEAD4,PDGFRA,COL1A2,COL1A1,OSR1,TFAP2A
GO:BP	positive regulation of metabolic process	GO:0009893	0.000129783	3.88678	3783	628	187	18117	HMGA2,LIN28A,ID3,DTL,CCNA2,FANCI,SALL4,TCF4,TRIM71,HOXB1,EPHB4,IRAK1,GLI2,PLK1,CKS1B,TTK,CDK2,YBX3,TIMELESS,BRCA1,ENPP2,PCNA,AURKA,ZIC1,CDCA2,CKAP2,ANTXR1,E2F7,TP53,RBPMS,EPHA2,SMO,E2F2,PSRC1,SALL1,HES1,CDC6,BCL6,CCND1,FGFR2,INAVA,CLSPN,BLM,TPX2,BCL2L12,CCNB1,GLI1,SFRP2,TCF7L2,NOTCH3,ECT2,MECOM,RAD51AP1,LIN28B,FZD7,CKS2,ID1,SNX33,FOXM1,MOV10,ATAD2,CENPE,CHEK1,BRCA2,ASCL1,RREB1,REST,CDT1,FOXN4,SMA…
GO:BP	regulation of epithelial cell differentiation	GO:0030856	0.000134346	3.87177	164	628	22	18117	MYCL,SMO,HES1,CCND1,ID1,CTSV,ASCL1,JAG1,PAX6,SOX9,WWTR1,PROM1,YAP1,TNFRSF1A,ZFP36L1,NOTCH1,APOLD1,HEY2,ATOH8,S1PR3,OSR1,FOXJ1
GO:BP	movement of cell or subcellular component	GO:0006928	0.000137686	3.86111	2311	628	127	18117	NOTCH2,PDPN,EPHB4,PRTG,GLI2,KIF15,SLC16A1,STK26,ENPP2,FOXB1,EFNB1,ANLN,EPHA2,SMO,HES1,CELSR1,PHLDB2,BCL6,FBXO5,NDNF,TPM2,KIF18A,KIF20B,GLI1,SFRP2,GYPC,NOTCH3,ADAMTS9,DEPDC1B,FAM83D,BOC,ID1,CENPE,ASCL1,RREB1,KANK2,SMAD3,KIF24,ITGB8,PREX1,PKN3,KIF23,JAG1,TGFBR3,GPC3,ANGPT1,MDK,ASPM,EMP2,PODXL,CRB2,INSM1,FSTL1,PAX6,RARRES2,VIM,TRIP6,SOX9,GSN,ADAMTS12,KIF11,SYDE1,SULF1,KIF4A,DNAH9,ZEB2,ACKR3,CDK1,ITG…
GO:BP	morphogenesis of embryonic epithelium	GO:0016331	0.000142847	3.84513	151	628	21	18117	SALL4,TRIM71,GLI2,CECR2,CELSR1,FGFR2,STIL,KIF20B,SFRP2,SHROOM3,SOX9,LRP2,SULF1,FZD2,AR,STK3,FZD6,TEAD2,CTHRC1,OSR1,TFAP2A
GO:BP	signal transduction involved in cell cycle checkpoint	GO:0072395	0.00014594	3.83582	78	628	15	18117	DTL,PLK1,CDK2,BRCA1,PCNA,AURKA,E2F7,TP53,CCNB1,CDC25C,CHEK1,CHEK2,CDK1,E2F1,GTSE1
GO:BP	digestive system development	GO:0055123	0.000146493	3.83418	138	628	20	18117	GLI2,TYMS,SMO,SALL1,HES1,FGFR2,CCNB1,GLI1,SFRP2,ASCL1,SMAD3,TBX2,RARRES2,RBPMS2,YAP1,CPS1,GLI3,NOTCH1,STRA6,PDGFRA
GO:BP	tube formation	GO:0035148	0.00016046	3.79463	152	628	21	18117	SALL4,TRIM71,CECR2,CELSR1,FGFR2,STIL,KIF20B,SFRP2,SHROOM3,PODXL,SOX9,LRP2,FZD2,NOTCH1,STK3,FZD6,TEAD2,NFIB,ATOH8,CTHRC1,OSR1
GO:BP	cardiac septum morphogenesis	GO:0060411	0.000163017	3.78777	68	628	14	18117	NOTCH2,TP53,SMO,HES1,FGFR2,JAG1,TGFBR3,TBX2,LRP2,FZD2,NOTCH1,DNAH11,CCN1,HEY2
GO:BP	oligodendrocyte differentiation	GO:0048709	0.000178656	3.74798	102	628	17	18117	HES1,OLIG1,NKX6-2,ASCL1,MDK,PAX6,SOX9,GSN,OLIG2,GLI3,NOTCH1,PTPRZ1,SOX1,LPAR1,LYN,CDKN2C,PLP1
GO:BP	regulation of cell death	GO:0010941	0.000188192	3.7254	1720	628	101	18117	HMGA2,COL2A1,ANP32E,ID3,NOTCH2,MAD2L1,PDPN,IRAK1,GLI2,PLK1,STK26,YBX3,BRCA1,FOXB1,AURKA,TP53,SMO,RTKN2,MELK,BCL6,FGFR2,STIL,BCL2L12,NDNF,SFRP2,XRCC2,TCF7L2,ECT2,MECOM,STK17B,ACAA2,ID1,ASCL1,REST,KANK2,SMAD3,PREX1,NES,ANGPT1,MDK,BARD1,FSTL1,SOX9,GAS1,GSN,DDIAS,MAP3K20,LRP2,PMAIP1,CHEK2,ADCYAP1,YAP1,ACKR3,CDK1,HMGB2,E2F1,TNFRSF1A,ARHGEF6,NEUROD1,SLC9A3R1,ZFP36L1,GJA1,GLI3,NOTCH1,AR,PTPRZ1,BMPR1B,ST…
GO:BP	developmental process involved in reproduction	GO:0003006	0.000200557	3.69776	982	628	67	18117	LIN28A,SHISA6,NOTCH2,GLI2,YBX3,AURKA,E2F7,SALL1,HES1,BCL6,CCND1,FGFR2,FBXO5,CCNB1,KIF18A,GLI1,SFRP2,CTSV,TRIP13,CDYL,CDC25C,BRCA2,PTTG1,PLK4,ITGB8,MDFI,MDK,ASPM,SOX3,ALPL,SOX9,LRP2,MYBL1,PLAG1,PTX3,ADCYAP1,FST,SULF1,HMGB2,E2F1,ASF1B,KNL1,CENPI,ZFP36L1,BRIP1,GJA1,GLI3,NOTCH1,AR,RFX2,BMPR1B,STK3,RAB13,CCN1,APELA,HEY2,TNC,TEX15,STRA6,FZD5,CSF1,TTC12,AXL,PDGFRA,OSR1,FOXJ1,TAF4B
GO:BP	negative regulation of apoptotic process	GO:0043066	0.000206322	3.68545	921	628	64	18117	HMGA2,COL2A1,NOTCH2,MAD2L1,PDPN,IRAK1,GLI2,PLK1,YBX3,BRCA1,FOXB1,AURKA,TP53,SMO,RTKN2,BCL6,FGFR2,STIL,BCL2L12,NDNF,SFRP2,XRCC2,TCF7L2,ACAA2,ID1,ASCL1,SMAD3,NES,ANGPT1,MDK,BARD1,FSTL1,SOX9,DDIAS,LRP2,ADCYAP1,YAP1,ACKR3,CDK1,HMGB2,NEUROD1,GLI3,NOTCH1,AR,PTPRZ1,BIRC5,KIF14,CCN1,HEY2,TIMP1,HMGN5,NFATC4,ADAMTS20,THBS1,EYA2,AXL,ITPKB,SPHK1,TNFAIP8,ERBB3,OSR1,TFAP2A,TNFRSF10D,ARHGAP10
GO:BP	positive regulation of multicellular organismal process	GO:0051240	0.000210195	3.67738	1455	628	89	18117	HMGA2,NOTCH2,PDPN,IRAK1,GLI2,CRABP2,YBX3,BRCA1,METRN,ADGRV1,SMO,HES1,BCL6,CCND1,FGFR2,INAVA,FBXO5,NKX6-2,CCNB1,GLI1,SFRP2,XRCC2,TCF7L2,ASCL1,RREB1,REST,SMAD3,ITGB8,JAG1,TGFBR3,FBN2,MDK,ASPM,TBX2,CRB2,PAX6,SOX9,WWTR1,LRP2,PLAG1,ZC3HAV1,SYDE1,ADCYAP1,FST,SULF1,YAP1,CDK1,CBLN2,POSTN,HMGB2,E2F1,OLIG2,NFKB2,HEG1,ZFP36L1,LDLRAP1,GJA1,GLI3,NOTCH1,AR,HK2,PTPRZ1,BMPR1B,EGR2,CCN1,APELA,ESRRB,PLXND1,NPNT,HE…
GO:BP	positive regulation of transcription by RNA polymerase II	GO:0045944	0.000234162	3.63048	1197	628	77	18117	HMGA2,SALL4,TCF4,HOXB1,GLI2,BRCA1,CKAP2,E2F7,TP53,SMO,E2F2,SALL1,HES1,FGFR2,BCL2L12,GLI1,SFRP2,TCF7L2,NOTCH3,MECOM,FOXM1,ATAD2,ASCL1,RREB1,REST,FOXN4,SMAD3,JAG1,SOX3,PAX6,NR5A2,SOX9,WWTR1,MYBL1,PLAG1,UHRF1,ADCYAP1,YAP1,ZEB2,SOX21,HMGB2,E2F1,TNFRSF1A,NEUROD1,LITAF,NFKB2,TEAD3,SOX2,GLI3,NOTCH1,AR,BMPR1B,TOP2A,SOX1,MYBL2,EGR2,CCN1,ESRRB,PLXND1,NPNT,TEAD2,RFX4,NFIB,HEY2,ATOH8,NFATC4,FZD5,EBF2,PLSCR1,…
GO:BP	mitotic metaphase plate congression	GO:0007080	0.000234418	3.63001	50	628	12	18117	CDCA8,CDCA5,PSRC1,CCNB1,KIF18A,CENPE,CDT1,NUF2,KIF2C,KIF14,NDC80,EML3
GO:BP	microtubule organizing center organization	GO:0031023	0.000237883	3.62364	142	628	20	18117	PLK1,SLC16A1,CDK2,BRCA1,AURKA,STIL,XRCC2,CHEK1,BRCA2,PLK4,WDR62,PCLAF,SGO1,KIF11,CDK1,CEP152,NDC80,HAUS8,HAUS4,FOXJ1
GO:BP	histone exchange	GO:0043486	0.000253271	3.59641	60	628	13	18117	ANP32E,MIS18BP1,CENPH,CENPN,CENPK,CENPW,CENPU,OIP5,CENPM,KNL1,CENPI,CENPQ,HJURP
GO:BP	response to stimulus	GO:0050896	0.000257631	3.589	9407	628	390	18117	HMGA2,LIN28A,SHISA6,MCM3,COL2A1,CACNA1A,ID3,MCM2,NOTCH2,DTL,MCM6,CCNA2,FANCI,PDPN,MCM7,PTPN13,TRIM71,CDCA5,EPHB4,PRTG,IRAK1,GLI2,PLK1,CRABP2,SLC16A1,TTK,CDK2,STK26,METTL7A,YBX3,TIMELESS,TCF7L1,BRCA1,ENPP2,PCNA,FOXB1,EFNB1,AURKA,SORCS3,ZIC1,E2F7,TP53,METRN,CRHBP,RBPMS,TYMS,ADGRV1,FANCD2,EPHA2,SMO,E2F2,RTKN2,GABRA2,MELK,SALL1,EXO1,HES1,CDC6,PDE1C,COL4A5,SLC1A3,CELSR1,PHLDB2,BCL6,CCND1,RAD54L,APCDD1…
GO:BP	intracellular signal transduction	GO:0035556	0.000269929	3.56875	2772	628	145	18117	LIN28A,NOTCH2,DTL,CCNA2,PDPN,PTPN13,IRAK1,PLK1,CDK2,YBX3,BRCA1,PCNA,AURKA,E2F7,TP53,ADGRV1,EPHA2,SMO,E2F2,RTKN2,MELK,EXO1,CELSR1,BCL6,PPP1R17,FGFR2,INAVA,WLS,BLM,TPX2,BCL2L12,NDNF,CCNB1,SFRP2,TCF7L2,DEPDC1B,ECT2,MECOM,FAM83D,STK17B,FZD7,RMI2,TRIM59,FOXM1,CDC25C,CHEK1,BRCA2,RREB1,KANK2,PREX1,PKN3,CTNNAL1,TGFBR3,ANGPT1,WWC2,PREX2,BARD1,NR5A2,TRIP6,SOX9,UACA,GSN,FGFR3,DDIAS,WWTR1,MAP3K20,LRP2,PMAIP1…
GO:BP	centrosome cycle	GO:0007098	0.000272711	3.5643	130	628	19	18117	PLK1,SLC16A1,CDK2,BRCA1,AURKA,STIL,XRCC2,CHEK1,BRCA2,PLK4,WDR62,PCLAF,SGO1,KIF11,CDK1,CEP152,NDC80,HAUS8,HAUS4
GO:BP	endocrine system development	GO:0035270	0.000272711	3.5643	130	628	19	18117	GLI2,SMO,SALL1,HES1,NKX6-2,GLI1,ASCL1,SMAD3,MDK,INSM1,SOX3,PAX6,SOX9,ADCYAP1,NEUROD1,SOX2,STRA6,ETS1,PDGFRA
GO:BP	cell fate specification	GO:0001708	0.00031866	3.49667	94	628	16	18117	GLI2,SMO,SFRP2,FZD7,ASCL1,TBX2,PAX6,SOX9,OLIG2,SOX2,GLI3,NOTCH1,AR,SOX1,EYA2,TEAD4
GO:BP	negative regulation of cell death	GO:0060548	0.000342095	3.46585	1038	628	69	18117	HMGA2,COL2A1,NOTCH2,MAD2L1,PDPN,IRAK1,GLI2,PLK1,YBX3,BRCA1,FOXB1,AURKA,TP53,SMO,RTKN2,BCL6,FGFR2,STIL,BCL2L12,NDNF,SFRP2,XRCC2,TCF7L2,MECOM,ACAA2,ID1,ASCL1,REST,KANK2,SMAD3,NES,ANGPT1,MDK,BARD1,FSTL1,SOX9,DDIAS,LRP2,ADCYAP1,YAP1,ACKR3,CDK1,HMGB2,NEUROD1,GLI3,NOTCH1,AR,PTPRZ1,BIRC5,KIF14,CCN1,TEAD2,HEY2,TIMP1,HMGN5,NFATC4,ADAMTS20,CSF1,THBS1,EYA2,AXL,ITPKB,SPHK1,TNFAIP8,ERBB3,OSR1,TFAP2A,TNFRSF10D…
GO:BP	embryonic limb morphogenesis	GO:0030326	0.000344429	3.4629	119	628	18	18117	NOTCH2,SALL4,GLI2,CRABP2,SALL1,SFRP2,FREM2,GPC3,FBN2,TBX2,MAP3K20,LRP4,GLI3,NOTCH1,FZD6,HOXD9,OSR1,TFAP2A
GO:BP	embryonic appendage morphogenesis	GO:0035113	0.000344429	3.4629	119	628	18	18117	NOTCH2,SALL4,GLI2,CRABP2,SALL1,SFRP2,FREM2,GPC3,FBN2,TBX2,MAP3K20,LRP4,GLI3,NOTCH1,FZD6,HOXD9,OSR1,TFAP2A
GO:BP	regulation of chromosome organization	GO:0033044	0.000348887	3.45732	279	628	29	18117	MCM2,MAD2L1,ZWINT,BUB1B,CDCA5,TACC3,PLK1,TTK,BRCA1,TP53,CDC6,BCL6,KNTC1,FBXO5,CCNB1,PIF1,RMI2,TRIP13,CENPE,CDT1,PTTG1,USP44,CDC20,UBE2C,CENPF,BUB1,TOP2A,ESPL1,NDC80
GO:BP	regulation of neuron differentiation	GO:0045664	0.000354033	3.45096	202	628	24	18117	LIN28A,TCF4,GLI2,MYCL,HES1,BCL6,SFRP2,ECT2,ASCL1,REST,JAG1,ASPM,SOX3,PAX6,SOX9,CTDSP1,OLIG2,NEUROD1,TGIF2,SOX2,GLI3,NOTCH1,HEY2,DIO3
GO:BP	biological regulation	GO:0065007	0.000371032	3.43059	12809	628	500	18117	HMGA2,LIN28A,SHISA6,COL2A1,CACNA1A,ANP32E,ID3,MCM2,NOTCH2,DTL,MAD2L1,CCNA2,FANCI,PDPN,SALL4,MCM7,CDCA7,PTPN13,ZWINT,TCF4,TRIM71,HOXB1,BUB1B,CDCA5,HMMR,TACC3,EPHB4,PRTG,IRAK1,GLI2,PLK1,CKS1B,CRABP2,RBFOX1,SLC16A1,SPAG5,TTK,CDK2,MYCL,STK26,YBX3,TIMELESS,TCF7L1,BRCA1,ENPP2,PCNA,FOXB1,EFNB1,AURKA,NCAPH,SORCS3,ZIC1,CDCA2,CKAP2,ANTXR1,E2F7,TP53,METRN,CRHBP,RBPMS,ANLN,TYMS,ADGRV1,FANCD2,EPHA2,SMO,E2F2,R…
GO:BP	brain development	GO:0007420	0.000375757	3.42509	754	628	55	18117	HOXB1,TACC3,GLI2,FOXB1,ZIC1,TP53,FANCD2,SMO,SALL1,HES1,FGFR2,STIL,MPP5,NDNF,GNG12,ITGA8,GLI1,SFRP2,ID1,HSPG2,BRCA2,ASCL1,NES,ASPM,WDR62,NNAT,SOX3,PAX6,NRGN,CA10,LRP2,ADCYAP1,FZD1,E2F1,OLIG2,CENPF,NEUROD1,SOX2,GLI3,NOTCH1,KIF14,SOX1,EGR2,FZD6,RFX4,NFIB,SYNJ2,LPAR1,ETS1,AXL,ARMC4,SPHK1,FOXJ1,PLP1,SLC32A1
GO:BP	chondrocyte differentiation	GO:0002062	0.000422752	3.37391	108	628	17	18117	HMGA2,COL2A1,GLI2,COL11A1,SFRP2,SMAD3,MDK,SOX9,SERPINH1,FGFR3,ADAMTS12,SULF1,PTHLH,GLI3,BMPR1B,NFIB,OSR1
GO:BP	cardiac chamber development	GO:0003205	0.000436658	3.35986	161	628	21	18117	NOTCH2,SALL4,TP53,SMO,SALL1,HES1,FGFR2,COL11A1,SFRP2,JAG1,TGFBR3,TBX2,LRP2,FZD2,HEG1,NOTCH1,DNAH11,CCN1,PLXND1,HEY2,STRA6
GO:BP	negative regulation of transcription by RNA polymerase II	GO:0000122	0.000470233	3.32769	901	628	62	18117	HMGA2,ID3,NOTCH2,SALL4,GLI2,PLK1,CDK2,YBX3,TIMELESS,PCNA,E2F7,TP53,SMO,SALL1,HES1,BCL6,CCND1,FGFR2,NKX6-2,TGIF1,TCF7L2,ZNF217,ID1,FOXM1,ASCL1,RREB1,REST,KANK2,SMAD3,MDFI,ERF,AEBP1,WWC2,TBX2,INSM1,SOX3,PAX6,SOX9,WWTR1,AASS,UHRF1,FST,YAP1,ZEB2,E2F1,OLIG2,SORBS3,TGIF2,PRDM5,AJUBA,SOX2,GLI3,NOTCH1,AR,SOX1,NFIB,HEY2,NFATC4,HOXD9,OSR1,FOXJ1,TFAP2A
GO:BP	appendage development	GO:0048736	0.000478082	3.3205	176	628	22	18117	COL2A1,NOTCH2,SALL4,GLI2,CRABP2,SALL1,FGFR2,SFRP2,FREM2,GPC3,FBN2,TBX2,SOX9,MAP3K20,LRP4,GLI3,NOTCH1,BMPR1B,FZD6,HOXD9,OSR1,TFAP2A
GO:BP	limb development	GO:0060173	0.000478082	3.3205	176	628	22	18117	COL2A1,NOTCH2,SALL4,GLI2,CRABP2,SALL1,FGFR2,SFRP2,FREM2,GPC3,FBN2,TBX2,SOX9,MAP3K20,LRP4,GLI3,NOTCH1,BMPR1B,FZD6,HOXD9,OSR1,TFAP2A
GO:BP	signal transduction in response to DNA damage	GO:0042770	0.000501547	3.29969	135	628	19	18117	DTL,PLK1,CDK2,BRCA1,PCNA,AURKA,E2F7,TP53,CCNB1,FOXM1,CDC25C,CHEK1,BRCA2,PMAIP1,CHEK2,CDK1,E2F1,GTSE1,CDKN2A
GO:BP	regulation of osteoblast differentiation	GO:0045667	0.000501547	3.29969	135	628	19	18117	ID3,FGFR2,FBXO5,GLI1,SFRP2,REST,SMAD3,JAG1,FBN2,SOX9,WWTR1,YAP1,GDPD2,GLI3,NOTCH1,BMPR1B,CCN1,NPNT,CTHRC1
GO:BP	transmembrane receptor protein serine/threonine kinase signaling pathway	GO:0007178	0.000555191	3.25556	369	628	34	18117	NOTCH2,TTK,TP53,RBPMS,HES1,MPP5,SFRP2,ID1,SMAD3,ITGB8,TGFBR3,GPC3,FBN2,CRB2,FSTL1,VIM,LTBP1,WWTR1,LRP2,RBPMS2,FST,SULF1,ITGB5,SLC2A10,TGIF2,NOTCH1,BMPR1B,CCN1,NPNT,ATOH8,HTRA3,THBS1,COL1A2,VEPH1
GO:BP	cell migration	GO:0016477	0.000624412	3.20453	1649	628	96	18117	PDPN,EPHB4,SLC16A1,STK26,ENPP2,FOXB1,EFNB1,ANLN,EPHA2,SMO,HES1,CELSR1,PHLDB2,FBXO5,NDNF,KIF20B,GLI1,SFRP2,GYPC,ADAMTS9,DEPDC1B,FAM83D,ID1,ASCL1,RREB1,KANK2,SMAD3,ITGB8,PREX1,PKN3,JAG1,TGFBR3,GPC3,ANGPT1,MDK,ASPM,EMP2,PODXL,CRB2,INSM1,FSTL1,PAX6,RARRES2,TRIP6,SOX9,ADAMTS12,SYDE1,SULF1,ZEB2,ACKR3,CDK1,ITGB5,POSTN,HMGB2,DOCK1,SPARC,SLC9A3R1,AJUBA,GPC4,GTSE1,GJA1,GLI3,NOTCH1,BVES,KIF14,SOX1,LAMB2,RAB…
GO:BP	attachment of spindle microtubules to kinetochore	GO:0008608	0.000624538	3.20444	36	628	10	18117	SPAG5,CCNB1,ECT2,CENPE,CDT1,SGO1,NUF2,KNL1,KIF2C,NDC80
GO:BP	regulation of nitrogen compound metabolic process	GO:0051171	0.000654841	3.18386	5848	628	262	18117	HMGA2,LIN28A,ID3,NOTCH2,DTL,MAD2L1,CCNA2,FANCI,SALL4,CDCA7,PTPN13,TCF4,TRIM71,HOXB1,IRAK1,GLI2,PLK1,CKS1B,CRABP2,RBFOX1,TTK,CDK2,MYCL,YBX3,TIMELESS,TCF7L1,BRCA1,ENPP2,PCNA,FOXB1,AURKA,ZIC1,CDCA2,CKAP2,ANTXR1,E2F7,TP53,RBPMS,TYMS,FANCD2,SMO,E2F2,RTKN2,PSRC1,SALL1,ORC1,HES1,CDC6,OLIG1,BCL6,CCND1,ZNF426,PPP1R17,FGFR2,INAVA,FBXO5,NKX6-2,CLSPN,BLM,TPX2,BCL2L12,CCNB1,GLI1,TGIF1,SFRP2,TCF7L2,POLQ,PIF1,N…
GO:BP	negative regulation of cellular macromolecule biosynthetic process	GO:2000113	0.000655013	3.18375	1628	628	95	18117	HMGA2,LIN28A,ID3,NOTCH2,SALL4,TRIM71,GLI2,PLK1,CDK2,YBX3,TIMELESS,BRCA1,PCNA,E2F7,TP53,TYMS,SMO,SALL1,HES1,CDC6,BCL6,CCND1,FGFR2,FBXO5,NKX6-2,BLM,TGIF1,SFRP2,TCF7L2,PIF1,ZNF217,MECOM,ID1,CDYL,GMNN,FOXM1,MOV10,ATAD2,BRCA2,ASCL1,RREB1,REST,KANK2,SMAD3,PBXIP1,MDFI,ERF,AEBP1,WWC2,TBX2,INSM1,SOX3,PAX6,BACE2,SOX9,WWTR1,AASS,CHEK2,UHRF1,FST,HMX1,YAP1,ZEB2,DEPDC1,HMGB2,ZFP36L2,E2F1,OLIG2,CENPF,SORBS3,SLC…
GO:BP	branching morphogenesis of an epithelial tube	GO:0048754	0.000663309	3.17828	151	628	20	18117	GLI2,TIMELESS,EPHA2,SMO,SALL1,CELSR1,FGFR2,SFRP2,GPC3,MDK,SOX9,YAP1,GLI3,NOTCH1,AR,PLXND1,NPNT,NFATC4,TNC,CSF1
GO:BP	connective tissue development	GO:0061448	0.000699621	3.15514	256	628	27	18117	HMGA2,COL2A1,GLI2,TYMS,COL11A1,SFRP2,SMAD3,ITGB8,MDK,SOX9,SERPINH1,FGFR3,ADAMTS12,SULF1,PLAAT3,PTHLH,GLI3,NOTCH1,BMPR1B,CCN1,NFIB,TIMP1,CSF1,EBF2,PDGFD,COL1A1,OSR1
GO:BP	stem cell population maintenance	GO:0019827	0.000739499	3.13106	152	628	20	18117	HMGA2,LIN28A,NOTCH2,SALL4,FANCD2,SMO,SALL1,HES1,FZD7,REST,JAG1,ASPM,SOX9,YAP1,DPPA4,ZFP36L2,SOX2,NOTCH1,ESRRB,TEAD4
GO:BP	positive regulation of cell cycle arrest	GO:0071158	0.000769445	3.11382	88	628	15	18117	HMGA2,CDK2,BRCA1,PCNA,AURKA,E2F7,TP53,CCNB1,CDC25C,INSM1,CHEK2,CDK1,E2F1,GTSE1,CDKN2A
GO:BP	morphogenesis of a branching epithelium	GO:0061138	0.000783221	3.10612	181	628	22	18117	GLI2,TIMELESS,EPHA2,SMO,SALL1,CELSR1,FGFR2,SFRP2,GPC3,MDK,SOX9,SULF1,YAP1,GLI3,NOTCH1,AR,PLXND1,NPNT,NFATC4,TNC,FZD5,CSF1
GO:BP	chromosome condensation	GO:0030261	0.000837082	3.07723	46	628	11	18117	HMGA2,CDCA5,NCAPD2,NCAPH,CCNB1,SMC2,SMC4,NUSAP1,CDK1,NCAPG,TOP2A
GO:BP	negative regulation of macromolecule biosynthetic process	GO:0010558	0.000889379	3.05091	1639	628	95	18117	HMGA2,LIN28A,ID3,NOTCH2,SALL4,TRIM71,GLI2,PLK1,CDK2,YBX3,TIMELESS,BRCA1,PCNA,E2F7,TP53,TYMS,SMO,SALL1,HES1,CDC6,BCL6,CCND1,FGFR2,FBXO5,NKX6-2,BLM,TGIF1,SFRP2,TCF7L2,PIF1,ZNF217,MECOM,ID1,CDYL,GMNN,FOXM1,MOV10,ATAD2,BRCA2,ASCL1,RREB1,REST,KANK2,SMAD3,PBXIP1,MDFI,ERF,AEBP1,WWC2,TBX2,INSM1,SOX3,PAX6,BACE2,SOX9,WWTR1,AASS,CHEK2,UHRF1,FST,HMX1,YAP1,ZEB2,DEPDC1,HMGB2,ZFP36L2,E2F1,OLIG2,CENPF,SORBS3,SLC…
GO:BP	positive regulation of transcription, DNA-templated	GO:0045893	0.000908053	3.04189	1617	628	94	18117	HMGA2,CCNA2,SALL4,TCF4,HOXB1,GLI2,CDK2,BRCA1,ZIC1,CKAP2,E2F7,TP53,RBPMS,SMO,E2F2,PSRC1,SALL1,HES1,FGFR2,BLM,BCL2L12,GLI1,SFRP2,TCF7L2,NOTCH3,MECOM,FZD7,FOXM1,ATAD2,CHEK1,BRCA2,ASCL1,RREB1,REST,FOXN4,SMAD3,JAG1,CDCA4,SOX3,PAX6,NR5A2,SOX9,WWTR1,MYBL1,PLAG1,CHEK2,UHRF1,TRIM56,ADCYAP1,YAP1,FZD1,ZEB2,SOX21,HMGB2,E2F1,TNFRSF1A,FZD2,NEUROD1,LITAF,NFKB2,TEAD3,SOX2,TRIM22,GLI3,NOTCH1,AR,BMPR1B,TOP2A,SOX1,…
GO:BP	positive regulation of nucleic acid-templated transcription	GO:1903508	0.000908053	3.04189	1617	628	94	18117	HMGA2,CCNA2,SALL4,TCF4,HOXB1,GLI2,CDK2,BRCA1,ZIC1,CKAP2,E2F7,TP53,RBPMS,SMO,E2F2,PSRC1,SALL1,HES1,FGFR2,BLM,BCL2L12,GLI1,SFRP2,TCF7L2,NOTCH3,MECOM,FZD7,FOXM1,ATAD2,CHEK1,BRCA2,ASCL1,RREB1,REST,FOXN4,SMAD3,JAG1,CDCA4,SOX3,PAX6,NR5A2,SOX9,WWTR1,MYBL1,PLAG1,CHEK2,UHRF1,TRIM56,ADCYAP1,YAP1,FZD1,ZEB2,SOX21,HMGB2,E2F1,TNFRSF1A,FZD2,NEUROD1,LITAF,NFKB2,TEAD3,SOX2,TRIM22,GLI3,NOTCH1,AR,BMPR1B,TOP2A,SOX1,…
GO:BP	regulation of nucleobase-containing compound metabolic process	GO:0019219	0.000914732	3.03871	4091	628	195	18117	HMGA2,LIN28A,ID3,NOTCH2,CCNA2,SALL4,CDCA7,TCF4,TRIM71,HOXB1,IRAK1,GLI2,PLK1,CKS1B,CRABP2,RBFOX1,CDK2,MYCL,YBX3,TIMELESS,TCF7L1,BRCA1,PCNA,FOXB1,ZIC1,CKAP2,E2F7,TP53,RBPMS,TYMS,FANCD2,SMO,E2F2,RTKN2,PSRC1,SALL1,ORC1,HES1,CDC6,OLIG1,BCL6,CCND1,ZNF426,FGFR2,FBXO5,NKX6-2,BLM,BCL2L12,CCNB1,GLI1,TGIF1,SFRP2,TCF7L2,POLQ,PIF1,NOTCH3,ZNF217,MECOM,RAD51AP1,LIN28B,FZD7,CKS2,ID1,RMI2,TRIP13,CDYL,GMNN,FOXM1,M…
GO:BP	maintenance of cell number	GO:0098727	0.000916429	3.0379	154	628	20	18117	HMGA2,LIN28A,NOTCH2,SALL4,FANCD2,SMO,SALL1,HES1,FZD7,REST,JAG1,ASPM,SOX9,YAP1,DPPA4,ZFP36L2,SOX2,NOTCH1,ESRRB,TEAD4
GO:BP	regulation of response to DNA damage stimulus	GO:2001020	0.000923048	3.03478	228	628	25	18117	HMGA2,TIMELESS,BRCA1,PCNA,TP53,FBXO5,BCL2L12,SFRP2,POLQ,RAD51AP1,RMI2,FOXM1,CHEK1,WDR76,DDIAS,MAP3K20,PMAIP1,CHEK2,ACKR3,FANCB,PARPBP,AUNIP,TEX15,CDKN2A,EYA2
GO:BP	positive regulation of RNA biosynthetic process	GO:1902680	0.000933594	3.02984	1618	628	94	18117	HMGA2,CCNA2,SALL4,TCF4,HOXB1,GLI2,CDK2,BRCA1,ZIC1,CKAP2,E2F7,TP53,RBPMS,SMO,E2F2,PSRC1,SALL1,HES1,FGFR2,BLM,BCL2L12,GLI1,SFRP2,TCF7L2,NOTCH3,MECOM,FZD7,FOXM1,ATAD2,CHEK1,BRCA2,ASCL1,RREB1,REST,FOXN4,SMAD3,JAG1,CDCA4,SOX3,PAX6,NR5A2,SOX9,WWTR1,MYBL1,PLAG1,CHEK2,UHRF1,TRIM56,ADCYAP1,YAP1,FZD1,ZEB2,SOX21,HMGB2,E2F1,TNFRSF1A,FZD2,NEUROD1,LITAF,NFKB2,TEAD3,SOX2,TRIM22,GLI3,NOTCH1,AR,BMPR1B,TOP2A,SOX1,…
GO:BP	positive regulation of macromolecule biosynthetic process	GO:0010557	0.00101812	2.9922	1851	628	104	18117	HMGA2,LIN28A,CCNA2,SALL4,TCF4,HOXB1,GLI2,CDK2,YBX3,BRCA1,PCNA,ZIC1,CKAP2,E2F7,TP53,RBPMS,SMO,E2F2,PSRC1,SALL1,HES1,FGFR2,BLM,BCL2L12,GLI1,SFRP2,TCF7L2,NOTCH3,MECOM,FZD7,FOXM1,ATAD2,CHEK1,BRCA2,ASCL1,RREB1,REST,CDT1,FOXN4,SMAD3,JAG1,CDCA4,SOX3,PAX6,VIM,NR5A2,SOX9,WWTR1,DSCC1,MYBL1,PLAG1,CHEK2,UHRF1,TRIM56,ADCYAP1,YAP1,FZD1,ZEB2,CDK1,SOX21,HMGB2,E2F1,TNFRSF1A,FZD2,SLC2A10,NEUROD1,LITAF,NFKB2,TEAD3,…
GO:BP	cellular response to stress	GO:0033554	0.0010765	2.96798	2111	628	115	18117	HMGA2,MCM3,MCM2,DTL,MCM6,CCNA2,FANCI,MCM7,CDCA5,IRAK1,PLK1,CDK2,STK26,YBX3,TIMELESS,BRCA1,PCNA,AURKA,E2F7,TP53,CRHBP,FANCD2,EPHA2,MELK,EXO1,BCL6,CCND1,RAD54L,INAVA,FBXO5,CHAF1A,GINS4,CLSPN,BLM,MCM5,BCL2L12,NDNF,CCNB1,WDHD1,SFRP2,XRCC2,POLQ,PIF1,ECT2,MECOM,RAD51AP1,ACAA2,FZD7,CTSV,RMI2,TRIP13,FOXM1,CDC25C,CHEK1,BRCA2,REST,POLD1,PTTG1,ESCO2,TICRR,PARP4,BARD1,TBX2,WDR76,PCLAF,DDIAS,MAP3K20,NEIL3,PMA…
GO:BP	response to growth factor	GO:0070848	0.00107882	2.96705	759	628	54	18117	COL2A1,NOTCH2,CCNA2,MCM7,TRIM71,TP53,EPHA2,HES1,FGFR2,MPP5,NDNF,FGFRL1,TGIF1,SFRP2,ID1,ASCL1,SMAD3,ITGB8,TGFBR3,GPC3,FBN2,CRB2,FSTL1,LTBP1,SOX9,GAS1,FGFR3,LRP2,ADAMTS12,RBPMS2,FST,SULF1,CPS1,ITGB5,POSTN,ZFP36L2,E2F1,SLC2A10,SOX2,ZFP36L1,SHCBP1,NOTCH1,BMPR1B,CCN1,NPNT,TNC,HTRA3,PDGFD,THBS1,PDGFRA,SPHK1,COL1A2,COL1A1,VEPH1
GO:BP	regulation of multicellular organismal process	GO:0051239	0.00108697	2.96378	2861	628	146	18117	HMGA2,LIN28A,SHISA6,NOTCH2,PDPN,PRTG,IRAK1,GLI2,CRABP2,MYCL,YBX3,BRCA1,ENPP2,TP53,METRN,CRHBP,ADGRV1,FANCD2,EPHA2,SMO,E2F2,HES1,PHLDB2,BCL6,CCND1,FGFR2,INAVA,FBXO5,NKX6-2,CCNB1,GLI1,SFRP2,XRCC2,TCF7L2,ADAMTS9,FZD7,ID1,CTSV,HSPG2,MOV10,BRCA2,ASCL1,RREB1,REST,FOXN4,SMAD3,ITGB8,JAG1,TGFBR3,FBN2,ANGPT1,MDK,WWC2,ASPM,EMP2,TBX2,CRB2,PAX6,LTBP1,SOX9,WWTR1,CTDSP1,LRP2,ADAMTS12,PLAG1,ZC3HAV1,SERPING1,LFNG…
GO:BP	gastrulation	GO:0007369	0.00114666	2.94056	185	628	22	18117	HMGA2,TP53,EPHA2,PHLDB2,FGFR2,ITGA8,COL11A1,SFRP2,FZD7,SMAD3,GPC3,CRB2,ITGB5,TGIF2,COL12A1,SOX2,COL5A2,GJA1,APELA,ATOH8,EYA2,OSR1
GO:BP	mitotic chromosome condensation	GO:0007076	0.00120605	2.91863	16	628	7	18117	CDCA5,NCAPD2,NCAPH,SMC2,SMC4,NUSAP1,NCAPG
GO:BP	cell communication	GO:0007154	0.00134273	2.87201	6829	628	296	18117	HMGA2,LIN28A,SHISA6,COL2A1,CACNA1A,NOTCH2,DTL,CCNA2,PDPN,PTPN13,TRIM71,EPHB4,IRAK1,GLI2,PLK1,CRABP2,SLC16A1,TTK,CDK2,STK26,YBX3,TCF7L1,BRCA1,PCNA,FOXB1,EFNB1,AURKA,SORCS3,ZIC1,E2F7,TP53,METRN,CRHBP,RBPMS,ADGRV1,FANCD2,EPHA2,SMO,E2F2,RTKN2,GABRA2,MELK,SALL1,EXO1,HES1,PDE1C,COL4A5,SLC1A3,CELSR1,BCL6,CCND1,APCDD1,PPP1R17,FGFR2,INAVA,STIL,MPP5,WLS,BLM,TPX2,BCL2L12,NDNF,HTR1D,CCNB1,GNG12,ITGA8,GLI1,FG…
GO:BP	spindle assembly	GO:0051225	0.00137384	2.86207	117	628	17	18117	PLK1,SPAG5,AURKA,FBXO5,TPX2,KIF23,ASPM,CHEK2,KIF11,CDC20,KIF4A,CCNB2,BIRC5,MYBL2,HAUS8,HAUS4,EML3
GO:BP	nephron tubule development	GO:0072080	0.00139767	2.8546	92	628	15	18117	NOTCH2,SMO,SALL1,HES1,JAG1,GPC3,SOX9,WWTR1,PROM1,CALB1,YAP1,GLI3,NOTCH1,NPNT,OSR1
GO:BP	locomotion	GO:0040011	0.00142031	2.84762	2028	628	111	18117	NOTCH2,PDPN,EPHB4,PRTG,GLI2,SLC16A1,STK26,ENPP2,FOXB1,EFNB1,ANLN,EPHA2,SMO,HES1,CELSR1,PHLDB2,FBXO5,NDNF,HTR1D,KIF20B,GLI1,SFRP2,GYPC,NOTCH3,ADAMTS9,DEPDC1B,FAM83D,BOC,ID1,ASCL1,RREB1,KANK2,SMAD3,ITGB8,PREX1,PKN3,JAG1,TGFBR3,GPC3,ANGPT1,MDK,ASPM,EMP2,PODXL,CRB2,INSM1,FSTL1,PAX6,RARRES2,TRIP6,SOX9,ADAMTS12,SYDE1,SULF1,ZEB2,ACKR3,CDK1,ITGB5,POSTN,HMGB2,DOCK1,SPARC,CMTM7,SLC9A3R1,AJUBA,GPC4,GTSE1,GJ…
GO:BP	forebrain development	GO:0030900	0.00149248	2.82609	385	628	34	18117	TACC3,GLI2,FOXB1,SMO,SALL1,HES1,FGFR2,STIL,MPP5,NDNF,GNG12,GLI1,ASCL1,ASPM,WDR62,SOX3,PAX6,NRGN,LRP2,ADCYAP1,E2F1,OLIG2,NEUROD1,SOX2,GLI3,NOTCH1,KIF14,SOX1,RFX4,NFIB,LPAR1,ETS1,AXL,SLC32A1
GO:BP	regulation of cell division	GO:0051302	0.00162793	2.78836	174	628	21	18117	PLK1,AURKA,E2F7,CDC6,FGFR2,BLM,KIF20B,SFRP2,ECT2,BRCA2,PLK4,ORC6,KIF23,MDK,ASPM,PAX6,KIF14,ESRRB,KIF20A,CDC14A,PDGFD
GO:BP	heart morphogenesis	GO:0003007	0.00164131	2.78481	251	628	26	18117	COL2A1,NOTCH2,EPHB4,TP53,SMO,HES1,FGFR2,STIL,COL11A1,SFRP2,FOXN4,SMAD3,JAG1,TGFBR3,TBX2,SOX9,LRP2,YAP1,FZD2,HEG1,NOTCH1,DNAH11,CCN1,PLXND1,TEAD2,HEY2
GO:BP	negative regulation of neuron differentiation	GO:0045665	0.00169245	2.77148	70	628	13	18117	HES1,ASCL1,REST,JAG1,ASPM,SOX3,PAX6,SOX9,CTDSP1,OLIG2,SOX2,GLI3,NOTCH1
GO:BP	blood vessel morphogenesis	GO:0048514	0.00179155	2.74677	711	628	51	18117	HMGA2,NOTCH2,EPHB4,BRCA1,ENPP2,E2F7,EPHA2,SMO,E2F2,HES1,FGFR2,NDNF,SFRP2,ADAMTS9,ID1,HSPG2,ITGB8,FKBP10,JAG1,TGFBR3,ANGPT1,MDK,EMP2,TBX2,LRP2,ANGPTL2,SULF1,YAP1,ACKR3,SPARC,MFGE8,HEG1,ZFP36L1,MYO1E,NOTCH1,CALCRL,HK2,CCN1,APELA,PLXND1,TEAD2,APOLD1,HEY2,NFATC4,STRA6,FZD5,ETS1,THBS1,PDGFRA,SPHK1,TNFAIP2
GO:BP	regulation of primary metabolic process	GO:0080090	0.00191599	2.71761	6053	628	267	18117	HMGA2,LIN28A,ID3,NOTCH2,DTL,MAD2L1,CCNA2,FANCI,SALL4,CDCA7,PTPN13,TCF4,TRIM71,HOXB1,IRAK1,GLI2,PLK1,CKS1B,CRABP2,RBFOX1,TTK,CDK2,MYCL,YBX3,TIMELESS,TCF7L1,BRCA1,ENPP2,PCNA,FOXB1,AURKA,ZIC1,CDCA2,CKAP2,ANTXR1,E2F7,TP53,RBPMS,TYMS,FANCD2,SMO,E2F2,RTKN2,PSRC1,SALL1,ORC1,HES1,CDC6,OLIG1,BCL6,CCND1,ZNF426,PPP1R17,FGFR2,INAVA,FBXO5,NKX6-2,CLSPN,BLM,TPX2,BCL2L12,CCNB1,GLI1,TGIF1,SFRP2,TCF7L2,POLQ,PIF1,N…
GO:BP	cardiac chamber morphogenesis	GO:0003206	0.00198095	2.70313	120	628	17	18117	NOTCH2,TP53,SMO,HES1,FGFR2,COL11A1,SFRP2,JAG1,TGFBR3,TBX2,LRP2,FZD2,HEG1,NOTCH1,DNAH11,CCN1,HEY2
GO:BP	DNA replication checkpoint	GO:0000076	0.00198902	2.70136	17	628	7	18117	TIMELESS,ORC1,CDC6,CLSPN,CDT1,TICRR,CDC45
GO:BP	spinal cord dorsal/ventral patterning	GO:0021513	0.00198902	2.70136	17	628	7	18117	GLI2,SMO,ASCL1,FOXN4,GLI3,SOX1,RFX4
GO:BP	renal tubule development	GO:0061326	0.00213903	2.66978	95	628	15	18117	NOTCH2,SMO,SALL1,HES1,JAG1,GPC3,SOX9,WWTR1,PROM1,CALB1,YAP1,GLI3,NOTCH1,NPNT,OSR1
GO:BP	regulation of Wnt signaling pathway	GO:0030111	0.00250622	2.60098	376	628	33	18117	SHISA6,TCF7L1,SALL1,APCDD1,FGFR2,WLS,GLI1,SFRP2,TCF7L2,DEPDC1B,FZD7,SMAD3,MDFI,GPC3,SHISA3,MDK,ASPM,SOX9,WWTR1,SULF1,YAP1,LRP4,SLC9A3R1,SOX2,GLI3,NOTCH1,STK3,FZD6,NFATC4,CTHRC1,NFATC1,PLEKHA4,COL1A1
GO:BP	vasculogenesis	GO:0001570	0.00251841	2.59887	84	628	14	18117	EPHA2,SMO,ITGB8,TGFBR3,EMP2,YAP1,ACKR3,HEG1,ZFP36L1,MYO1E,NOTCH1,APELA,TEAD2,HEY2
GO:BP	biomineral tissue development	GO:0031214	0.00253375	2.59624	164	628	20	18117	ADGRV1,FGFR2,FBXO5,SMAD3,GPC3,FBN2,ALPL,SOX9,FGFR3,PTHLH,NOTCH1,BMPR1B,CCN1,HEY2,ENPP1,ALOX15,COL1A2,COL1A1,OSR1,TFAP2A
GO:BP	regulation of cellular metabolic process	GO:0031323	0.00275243	2.56028	6269	628	274	18117	HMGA2,LIN28A,ID3,NOTCH2,MAD2L1,CCNA2,FANCI,SALL4,MCM7,CDCA7,PTPN13,TCF4,TRIM71,HOXB1,EPHB4,IRAK1,GLI2,PLK1,CKS1B,CRABP2,RBFOX1,TTK,CDK2,MYCL,YBX3,TIMELESS,TCF7L1,BRCA1,ENPP2,PCNA,FOXB1,AURKA,ZIC1,CDCA2,CKAP2,ANTXR1,E2F7,TP53,RBPMS,TYMS,FANCD2,EPHA2,SMO,E2F2,RTKN2,PSRC1,SALL1,ORC1,HES1,CDC6,OLIG1,BCL6,CCND1,ZNF426,PPP1R17,FGFR2,INAVA,FBXO5,NKX6-2,CLSPN,BLM,TPX2,BCL2L12,CCNB1,GLI1,TGIF1,SFRP2,TCF7L…
GO:BP	formation of primary germ layer	GO:0001704	0.00282159	2.54951	123	628	17	18117	HMGA2,EPHA2,FGFR2,ITGA8,COL11A1,SFRP2,FZD7,SMAD3,CRB2,ITGB5,COL12A1,SOX2,COL5A2,GJA1,APELA,ATOH8,EYA2
GO:BP	morphogenesis of a branching structure	GO:0001763	0.00283004	2.54821	195	628	22	18117	GLI2,TIMELESS,EPHA2,SMO,SALL1,CELSR1,FGFR2,SFRP2,GPC3,MDK,SOX9,SULF1,YAP1,GLI3,NOTCH1,AR,PLXND1,NPNT,NFATC4,TNC,FZD5,CSF1
GO:BP	DNA damage response, signal transduction by p53 class mediator	GO:0030330	0.00289987	2.53762	110	628	16	18117	CDK2,BRCA1,PCNA,AURKA,E2F7,TP53,CCNB1,FOXM1,CDC25C,BRCA2,PMAIP1,CHEK2,CDK1,E2F1,GTSE1,CDKN2A
GO:BP	epithelial tube formation	GO:0072175	0.00293122	2.53295	137	628	18	18117	SALL4,TRIM71,CECR2,CELSR1,FGFR2,STIL,KIF20B,SFRP2,SHROOM3,PODXL,SOX9,LRP2,FZD2,STK3,FZD6,TEAD2,CTHRC1,OSR1
GO:BP	negative regulation of cellular biosynthetic process	GO:0031327	0.00295328	2.5297	1707	628	96	18117	HMGA2,LIN28A,ID3,NOTCH2,SALL4,TRIM71,GLI2,PLK1,CDK2,YBX3,TIMELESS,BRCA1,PCNA,E2F7,TP53,TYMS,SMO,SALL1,HES1,CDC6,BCL6,CCND1,FGFR2,FBXO5,NKX6-2,BLM,TGIF1,SFRP2,TCF7L2,PIF1,ZNF217,MECOM,ID1,CDYL,GMNN,FOXM1,MOV10,ATAD2,BRCA2,ASCL1,RREB1,REST,KANK2,SMAD3,PBXIP1,MDFI,ERF,AEBP1,WWC2,TBX2,INSM1,SOX3,PAX6,BACE2,SOX9,WWTR1,AASS,CHEK2,UHRF1,FST,HMX1,YAP1,ZEB2,DEPDC1,HMGB2,ZFP36L2,E2F1,OLIG2,CENPF,SORBS3,SLC…
GO:BP	anterior/posterior pattern specification	GO:0009952	0.00297474	2.52655	211	628	23	18117	HOXB1,GLI2,FOXB1,AURKA,TP53,SMO,HES1,CELSR1,WLS,SFRP2,XRCC2,SMAD3,GPC3,CRB2,PAX6,LFNG,NEUROD1,GLI3,NOTCH1,HEY2,FZD5,HOXD9,OSR1
GO:BP	eye development	GO:0001654	0.00298939	2.52442	379	628	33	18117	NOTCH2,EPHA2,FOXN4,SMAD3,FREM2,NES,JAG1,SLC17A6,FBN2,TBX2,CRB2,PAX6,VIM,NEUROD4,SOX9,PROM1,CALB1,NEUROD1,ADAMTS18,TGIF2,SOX2,COL5A2,GLI3,BMPR1B,SOX1,LAMB2,CRYBG3,STRA6,FZD5,MAB21L2,DIO3,PDGFRA,TFAP2A
GO:BP	protein localization to chromosome, centromeric region	GO:0071459	0.00304441	2.5165	25	628	8	18117	BUB1B,TTK,CDT1,HASPIN,CDK1,KNL1,CENPQ,NDC80
GO:BP	biomineralization	GO:0110148	0.003073	2.51244	166	628	20	18117	ADGRV1,FGFR2,FBXO5,SMAD3,GPC3,FBN2,ALPL,SOX9,FGFR3,PTHLH,NOTCH1,BMPR1B,CCN1,HEY2,ENPP1,ALOX15,COL1A2,COL1A1,OSR1,TFAP2A
GO:BP	cartilage development	GO:0051216	0.00308624	2.51057	196	628	22	18117	HMGA2,COL2A1,GLI2,TYMS,COL11A1,SFRP2,SMAD3,ITGB8,MDK,SOX9,SERPINH1,FGFR3,ADAMTS12,SULF1,PTHLH,GLI3,BMPR1B,CCN1,NFIB,TIMP1,COL1A1,OSR1
GO:BP	negative regulation of nucleobase-containing compound metabolic process	GO:0045934	0.00309966	2.50869	1548	628	89	18117	HMGA2,ID3,NOTCH2,SALL4,GLI2,PLK1,CDK2,YBX3,TIMELESS,BRCA1,PCNA,E2F7,TP53,SMO,SALL1,HES1,BCL6,CCND1,FGFR2,NKX6-2,BLM,TGIF1,SFRP2,TCF7L2,POLQ,PIF1,ZNF217,MECOM,LIN28B,ID1,RMI2,CDYL,GMNN,FOXM1,ATAD2,ASCL1,RREB1,REST,KANK2,SMAD3,PBXIP1,MDFI,ERF,AEBP1,WWC2,BARD1,TBX2,INSM1,SOX3,PAX6,SOX9,WWTR1,AASS,UHRF1,FST,HMX1,YAP1,ZEB2,DEPDC1,HMGB2,E2F1,OLIG2,CENPF,SORBS3,CDC45,TGIF2,PRDM5,AJUBA,FANCB,PARPBP,SOX2,…
GO:BP	negative regulation of DNA-dependent DNA replication	GO:2000104	0.00315755	2.50065	18	628	7	18117	TIMELESS,BCL6,FBXO5,BLM,GMNN,BRCA2,CHEK2
GO:BP	diencephalon development	GO:0021536	0.00328604	2.48333	74	628	13	18117	GLI2,FOXB1,SMO,SALL1,HES1,NDNF,GLI1,SOX3,PAX6,ADCYAP1,OLIG2,SOX2,ETS1
GO:BP	Wnt signaling pathway	GO:0016055	0.00332172	2.47864	529	628	41	18117	SHISA6,TCF7L1,SALL1,CELSR1,CCND1,APCDD1,FGFR2,WLS,GLI1,SFRP2,TCF7L2,DEPDC1B,FZD7,MOV10,SMAD3,MDFI,GPC3,SHISA3,MDK,ASPM,SOX9,WWTR1,PLCB3,SULF1,YAP1,FZD1,LRP4,FZD2,SLC9A3R1,GPC4,SOX2,GLI3,NOTCH1,STK3,FZD6,NFATC4,FZD5,CTHRC1,NFATC1,PLEKHA4,COL1A1
GO:BP	metanephros development	GO:0001656	0.00337866	2.47126	86	628	14	18117	ID3,SMO,SALL1,HES1,GPC3,SOX9,WWTR1,CALB1,YAP1,GLI3,LAMB2,PDGFRA,OSR1,FOXJ1
GO:BP	regulation of anatomical structure morphogenesis	GO:0022603	0.00358276	2.44578	1042	628	66	18117	HMGA2,PDPN,CRABP2,BRCA1,ENPP2,METRN,EPHA2,SMO,E2F2,HES1,CELSR1,PHLDB2,BCL6,FGFR2,SFRP2,ADAMTS9,SHROOM3,FZD7,ID1,HSPG2,MOV10,RREB1,ITGB8,PREX1,GPC3,MDK,EMP2,TBX2,CRB2,SOX9,SAPCD2,ADAMTS12,LFNG,MYO10,SULF1,FZD1,POSTN,DOCK1,LRP4,SPARC,FZD2,TGIF2,SLC9A3R1,GPC4,GJA1,NOTCH1,BVES,AR,HK2,APELA,FZD6,PLXND1,ATP10A,SRCIN1,NFATC4,FZD5,CSF1,LPAR1,CTHRC1,ETS1,THBS1,SPHK1,PLEKHA4,OSR1,FOXJ1,S100A13
GO:BP	regulation of molecular function	GO:0065009	0.00362394	2.44082	3221	628	158	18117	HMGA2,SHISA6,ANP32E,ID3,MCM2,MAD2L1,CCNA2,EPHB4,IRAK1,PLK1,CKS1B,PCNA,AURKA,NCAPH,ANTXR1,TP53,CRHBP,ADGRV1,FANCD2,EPHA2,SMO,RTKN2,PSRC1,HES1,CDC6,BCL6,CCND1,PPP1R17,FGFR2,INAVA,FBXO5,CLSPN,BLM,TPX2,BCL2L12,CCNB1,TPM2,SFRP2,TCF7L2,PIF1,DEPDC1B,ECT2,CKS2,ID1,GMNN,CDC25C,CENPE,REST,CDT1,IQGAP2,PTTG1,SMAD3,PBXIP1,PREX1,NES,MDFI,PARP4,TGFBR3,GPC3,ANGPT1,PREX2,EMP2,CRB2,USP44,PAX6,TAFA1,UACA,SERPINH1,N…
GO:BP	cell-cell signaling by wnt	GO:0198738	0.00365518	2.43709	531	628	41	18117	SHISA6,TCF7L1,SALL1,CELSR1,CCND1,APCDD1,FGFR2,WLS,GLI1,SFRP2,TCF7L2,DEPDC1B,FZD7,MOV10,SMAD3,MDFI,GPC3,SHISA3,MDK,ASPM,SOX9,WWTR1,PLCB3,SULF1,YAP1,FZD1,LRP4,FZD2,SLC9A3R1,GPC4,SOX2,GLI3,NOTCH1,STK3,FZD6,NFATC4,FZD5,CTHRC1,NFATC1,PLEKHA4,COL1A1
GO:BP	regulation of cyclin-dependent protein serine/threonine kinase activity	GO:0000079	0.00367178	2.43512	99	628	15	18117	CCNA2,PLK1,CKS1B,PSRC1,CDC6,CCND1,BLM,CCNB1,CKS2,CDC25C,CDKN3,CCNB2,PKMYT1,CDKN2A,CDKN2C
GO:BP	regulation of epithelial cell proliferation	GO:0050678	0.0037624	2.42453	401	628	34	18117	NOTCH2,SMO,HES1,CCND1,FGFR2,GLI1,SFRP2,TCF7L2,FZD7,ID1,BRCA2,RREB1,SMAD3,TGFBR3,GPC3,MDK,PAX6,SOX9,UHRF1,SULF1,YAP1,HMGB2,SPARC,SOX2,ZFP36L1,GJA1,NOTCH1,AR,BIRC5,APELA,NFIB,ATOH8,THBS1,OSR1
GO:BP	visual system development	GO:0150063	0.0037683	2.42385	383	628	33	18117	NOTCH2,EPHA2,FOXN4,SMAD3,FREM2,NES,JAG1,SLC17A6,FBN2,TBX2,CRB2,PAX6,VIM,NEUROD4,SOX9,PROM1,CALB1,NEUROD1,ADAMTS18,TGIF2,SOX2,COL5A2,GLI3,BMPR1B,SOX1,LAMB2,CRYBG3,STRA6,FZD5,MAB21L2,DIO3,PDGFRA,TFAP2A
GO:BP	regulation of neurogenesis	GO:0050767	0.00396206	2.40208	366	628	32	18117	LIN28A,PRTG,CRABP2,TP53,METRN,SMO,HES1,NKX6-2,XRCC2,ID1,ASCL1,REST,MDK,ASPM,PAX6,CTDSP1,LRP2,PLAG1,ADCYAP1,YAP1,HMGB2,E2F1,LRP4,OLIG2,GLI3,NOTCH1,PTPRZ1,EGR2,PLXND1,HEY2,NFATC4,LYN
GO:BP	regulation of cellular component organization	GO:0051128	0.00430924	2.3656	2412	628	125	18117	MCM2,NOTCH2,MAD2L1,PDPN,ZWINT,BUB1B,CDCA5,TACC3,PLK1,CRABP2,SPAG5,TTK,BRCA1,ENPP2,AURKA,ANTXR1,TP53,METRN,ANLN,EPHA2,PSRC1,SKA3,CDC6,CELSR1,PHLDB2,BCL6,KNTC1,FBXO5,STIL,TPX2,NDNF,CCNB1,KIF18A,KIF20B,SFRP2,PIF1,ECT2,RAD51AP1,ACAA2,ID1,RMI2,TRIP13,SNX33,FOXM1,MOV10,CDC25C,ATAD2,CENPE,CHEK1,RREB1,CDT1,IQGAP2,PTTG1,SMAD3,PLK4,PREX1,NES,AEBP1,GPC3,ANGPT1,MDK,PODXL,INSM1,USP44,VIM,SOX9,GSN,AASS,PMAIP1,…
GO:BP	cell projection organization	GO:0030030	0.00462895	2.33452	1609	628	91	18117	NOTCH2,AIF1L,PDPN,EPHB4,PRTG,GLI2,PLK1,CRABP2,STK26,ENPP2,FOXB1,EFNB1,AURKA,METRN,ANLN,ADGRV1,EPHA2,SMO,HES1,CECR2,FGFR2,WEE1,NDNF,KIF20B,SFRP2,NOTCH3,BOC,ID1,MOV10,RREB1,PLK4,KIF24,PREX1,NES,MDK,PREX2,EMP2,PODXL,PAX6,VIM,GSN,WWTR1,LRP2,CDC20,MYO10,ADCYAP1,YAP1,FZD1,DNAH9,CDK1,TANC1,POSTN,LRP4,ARHGEF6,FXYD5,SLC9A3R1,AJUBA,CEP152,GJA1,GLI3,NOTCH1,RFX2,PTPRZ1,BMPR1B,INPPL1,POC1A,LAMB2,RAB13,EGR2,PL…
GO:BP	response to wounding	GO:0009611	0.00468315	2.32946	674	628	48	18117	ID3,NOTCH2,PDPN,AURKA,SLC1A3,CELSR1,PHLDB2,FGFR2,NDNF,GLI1,PLA2G4A,FZD7,RREB1,SMAD3,FKBP10,MDK,PAX6,GSN,SERPING1,YAP1,MMRN1,CDK1,POSTN,DOCK1,ZFP36L2,SPARC,ADAMTS18,DOCK6,AJUBA,SOX2,ZFP36L1,GJA1,GLI3,LAMB2,CCN1,FZD6,TIMP1,TNC,PLSCR1,LYN,ETS1,THBS1,AXL,ALOX15,PDGFRA,ERBB3,COL1A2,COL1A1
GO:BP	regulation of RNA metabolic process	GO:0051252	0.00469189	2.32865	3822	628	181	18117	HMGA2,LIN28A,ID3,NOTCH2,CCNA2,SALL4,CDCA7,TCF4,TRIM71,HOXB1,IRAK1,GLI2,PLK1,CKS1B,CRABP2,RBFOX1,CDK2,MYCL,YBX3,TIMELESS,TCF7L1,BRCA1,PCNA,FOXB1,ZIC1,CKAP2,E2F7,TP53,RBPMS,TYMS,FANCD2,SMO,E2F2,RTKN2,PSRC1,SALL1,ORC1,HES1,CDC6,OLIG1,BCL6,CCND1,ZNF426,FGFR2,FBXO5,NKX6-2,BLM,BCL2L12,CCNB1,GLI1,TGIF1,SFRP2,TCF7L2,NOTCH3,ZNF217,MECOM,LIN28B,FZD7,CKS2,ID1,TRIP13,CDYL,GMNN,FOXM1,MOV10,ATAD2,CHEK1,BRCA2,A…
GO:BP	negative regulation of transcription, DNA-templated	GO:0045892	0.00473158	2.32499	1337	628	79	18117	HMGA2,ID3,NOTCH2,SALL4,GLI2,PLK1,CDK2,YBX3,TIMELESS,BRCA1,PCNA,E2F7,TP53,SMO,SALL1,HES1,BCL6,CCND1,FGFR2,NKX6-2,TGIF1,SFRP2,TCF7L2,ZNF217,MECOM,ID1,CDYL,GMNN,FOXM1,ATAD2,ASCL1,RREB1,REST,KANK2,SMAD3,PBXIP1,MDFI,ERF,AEBP1,WWC2,TBX2,INSM1,SOX3,PAX6,SOX9,WWTR1,AASS,UHRF1,FST,HMX1,YAP1,ZEB2,DEPDC1,HMGB2,E2F1,OLIG2,CENPF,SORBS3,CDC45,TGIF2,PRDM5,AJUBA,SOX2,TRIM22,GLI3,NOTCH1,AR,BIRC5,SOX1,NFIB,HEY2,AT…
GO:BP	spinal cord patterning	GO:0021511	0.00485021	2.31424	19	628	7	18117	GLI2,SMO,ASCL1,FOXN4,GLI3,SOX1,RFX4
GO:BP	DNA strand elongation involved in DNA replication	GO:0006271	0.00485021	2.31424	19	628	7	18117	MCM3,MCM7,PCNA,GINS4,GINS1,GINS2,GINS3
GO:BP	protein localization to kinetochore	GO:0034501	0.00485021	2.31424	19	628	7	18117	TTK,CDT1,HASPIN,CDK1,KNL1,CENPQ,NDC80
GO:BP	negative regulation of G1/S transition of mitotic cell cycle	GO:2000134	0.00495966	2.30455	128	628	17	18117	CDK2,PCNA,AURKA,E2F7,TP53,CCND1,WEE1,CCNB1,CDC25C,KANK2,CTDSP1,CHEK2,CDK1,E2F1,GTSE1,CDKN2A,CDKN2C
GO:BP	nucleosome assembly	GO:0006334	0.00496571	2.30402	142	628	18	18117	MCM2,MIS18BP1,CHAF1A,CENPH,CENPN,SOX9,CENPK,CENPW,CENPU,OIP5,HMGB2,CENPM,ASF1B,KNL1,CENPI,CENPQ,TSPYL5,HJURP
GO:BP	negative regulation of nucleic acid-templated transcription	GO:1903507	0.00500895	2.30025	1339	628	79	18117	HMGA2,ID3,NOTCH2,SALL4,GLI2,PLK1,CDK2,YBX3,TIMELESS,BRCA1,PCNA,E2F7,TP53,SMO,SALL1,HES1,BCL6,CCND1,FGFR2,NKX6-2,TGIF1,SFRP2,TCF7L2,ZNF217,MECOM,ID1,CDYL,GMNN,FOXM1,ATAD2,ASCL1,RREB1,REST,KANK2,SMAD3,PBXIP1,MDFI,ERF,AEBP1,WWC2,TBX2,INSM1,SOX3,PAX6,SOX9,WWTR1,AASS,UHRF1,FST,HMX1,YAP1,ZEB2,DEPDC1,HMGB2,E2F1,OLIG2,CENPF,SORBS3,CDC45,TGIF2,PRDM5,AJUBA,SOX2,TRIM22,GLI3,NOTCH1,AR,BIRC5,SOX1,NFIB,HEY2,AT…
GO:BP	G2 DNA damage checkpoint	GO:0031572	0.00511374	2.29126	35	628	9	18117	HMGA2,DTL,PLK1,BRCA1,CLSPN,BLM,CHEK1,TICRR,CDK1
GO:BP	negative regulation of DNA replication	GO:0008156	0.00511374	2.29126	35	628	9	18117	TIMELESS,TP53,CDC6,BCL6,FBXO5,BLM,GMNN,BRCA2,CHEK2
GO:BP	signaling	GO:0023052	0.00513181	2.28973	6810	628	292	18117	HMGA2,LIN28A,SHISA6,COL2A1,CACNA1A,NOTCH2,DTL,CCNA2,PDPN,PTPN13,TRIM71,EPHB4,IRAK1,GLI2,PLK1,CRABP2,SLC16A1,TTK,CDK2,YBX3,TCF7L1,BRCA1,PCNA,EFNB1,AURKA,SORCS3,ZIC1,E2F7,TP53,METRN,CRHBP,RBPMS,ADGRV1,FANCD2,EPHA2,SMO,E2F2,RTKN2,GABRA2,MELK,SALL1,EXO1,HES1,PDE1C,COL4A5,SLC1A3,CELSR1,BCL6,CCND1,APCDD1,PPP1R17,FGFR2,INAVA,STIL,MPP5,WLS,BLM,TPX2,BCL2L12,NDNF,HTR1D,CCNB1,GNG12,ITGA8,GLI1,FGFRL1,SFRP2,P…
GO:BP	sensory system development	GO:0048880	0.00529428	2.27619	389	628	33	18117	NOTCH2,EPHA2,FOXN4,SMAD3,FREM2,NES,JAG1,SLC17A6,FBN2,TBX2,CRB2,PAX6,VIM,NEUROD4,SOX9,PROM1,CALB1,NEUROD1,ADAMTS18,TGIF2,SOX2,COL5A2,GLI3,BMPR1B,SOX1,LAMB2,CRYBG3,STRA6,FZD5,MAB21L2,DIO3,PDGFRA,TFAP2A
GO:BP	negative regulation of RNA biosynthetic process	GO:1902679	0.00530156	2.2756	1341	628	79	18117	HMGA2,ID3,NOTCH2,SALL4,GLI2,PLK1,CDK2,YBX3,TIMELESS,BRCA1,PCNA,E2F7,TP53,SMO,SALL1,HES1,BCL6,CCND1,FGFR2,NKX6-2,TGIF1,SFRP2,TCF7L2,ZNF217,MECOM,ID1,CDYL,GMNN,FOXM1,ATAD2,ASCL1,RREB1,REST,KANK2,SMAD3,PBXIP1,MDFI,ERF,AEBP1,WWC2,TBX2,INSM1,SOX3,PAX6,SOX9,WWTR1,AASS,UHRF1,FST,HMX1,YAP1,ZEB2,DEPDC1,HMGB2,E2F1,OLIG2,CENPF,SORBS3,CDC45,TGIF2,PRDM5,AJUBA,SOX2,TRIM22,GLI3,NOTCH1,AR,BIRC5,SOX1,NFIB,HEY2,AT…
GO:BP	positive regulation of cellular biosynthetic process	GO:0031328	0.00554545	2.25606	1967	628	106	18117	HMGA2,LIN28A,CCNA2,SALL4,TCF4,HOXB1,GLI2,CDK2,YBX3,BRCA1,PCNA,ZIC1,CKAP2,E2F7,TP53,RBPMS,SMO,E2F2,PSRC1,SALL1,HES1,FGFR2,BLM,BCL2L12,GLI1,SFRP2,TCF7L2,NOTCH3,MECOM,FZD7,FOXM1,ATAD2,CHEK1,BRCA2,ASCL1,RREB1,REST,CDT1,FOXN4,SMAD3,JAG1,CDCA4,SOX3,PAX6,VIM,NR5A2,SOX9,WWTR1,DSCC1,MYBL1,PLAG1,CHEK2,PTX3,UHRF1,TRIM56,ADCYAP1,YAP1,FZD1,ZEB2,CDK1,SOX21,HMGB2,E2F1,TNFRSF1A,FZD2,SLC2A10,NEUROD1,LITAF,NFKB2,A…
GO:BP	positive regulation of phosphorylation	GO:0042327	0.00560305	2.25158	927	628	60	18117	HMGA2,EPHB4,IRAK1,PLK1,CKS1B,TTK,ENPP2,TP53,RBPMS,EPHA2,PSRC1,HES1,CDC6,CCND1,FGFR2,INAVA,CLSPN,TPX2,CCNB1,SFRP2,ECT2,FZD7,CKS2,CENPE,ANGPT1,EMP2,RARRES2,SOX9,FGFR3,MAP3K20,CHEK2,ADCYAP1,CDK1,BORA,LRP4,TNFRSF1A,AJUBA,AR,STK3,KIF14,CCN1,ESRRB,SRCIN1,FZD5,CSF1,LPAR1,TNFAIP8L3,PDGFD,LYN,THBS1,AXL,PARP14,ALKAL2,PDGFRA,PRR5L,SPHK1,ERBB3,ITGA1,FAXDC2,NIBAN1
GO:BP	glomerular epithelial cell development	GO:0072310	0.00562072	2.25021	13	628	6	18117	NOTCH2,JAG1,PODXL,MYO1E,LAMB2,FOXJ1
GO:BP	signal transduction by p53 class mediator	GO:0072331	0.00566808	2.24656	268	628	26	18117	CDK2,BRCA1,PCNA,AURKA,E2F7,TP53,E2F2,EXO1,BLM,TPX2,BCL2L12,CCNB1,RMI2,FOXM1,CDC25C,CHEK1,BRCA2,BARD1,PMAIP1,CHEK2,CDK1,E2F1,GTSE1,BRIP1,CDKN2A,TAF4B
GO:BP	mitotic G1 DNA damage checkpoint	GO:0031571	0.00572683	2.24209	66	628	12	18117	CDK2,PCNA,AURKA,E2F7,TP53,CCND1,CCNB1,CDC25C,CHEK2,CDK1,E2F1,GTSE1
GO:BP	lung development	GO:0030324	0.00588712	2.2301	173	628	20	18117	PDPN,GLI2,TIMELESS,HES1,CELSR1,FGFR2,GLI1,ASCL1,GPC3,SOX9,YAP1,SPARC,HEG1,GLI3,NOTCH1,NFIB,TNC,STRA6,PDGFRA,FOXJ1
GO:BP	cell motility	GO:0048870	0.00589441	2.22956	1828	628	100	18117	PDPN,EPHB4,SLC16A1,STK26,ENPP2,FOXB1,EFNB1,ANLN,EPHA2,SMO,HES1,CELSR1,PHLDB2,FBXO5,NDNF,KIF20B,GLI1,SFRP2,GYPC,ADAMTS9,DEPDC1B,FAM83D,ID1,ASCL1,RREB1,KANK2,SMAD3,ITGB8,PREX1,PKN3,JAG1,TGFBR3,GPC3,ANGPT1,MDK,ASPM,EMP2,PODXL,CRB2,INSM1,FSTL1,PAX6,RARRES2,TRIP6,SOX9,ADAMTS12,SYDE1,SULF1,ZEB2,ACKR3,CDK1,ITGB5,POSTN,HMGB2,DOCK1,SPARC,SLC9A3R1,AJUBA,GPC4,GTSE1,GJA1,GLI3,NOTCH1,BVES,DNAH11,ENKUR,KIF14,S…
GO:BP	localization of cell	GO:0051674	0.00589441	2.22956	1828	628	100	18117	PDPN,EPHB4,SLC16A1,STK26,ENPP2,FOXB1,EFNB1,ANLN,EPHA2,SMO,HES1,CELSR1,PHLDB2,FBXO5,NDNF,KIF20B,GLI1,SFRP2,GYPC,ADAMTS9,DEPDC1B,FAM83D,ID1,ASCL1,RREB1,KANK2,SMAD3,ITGB8,PREX1,PKN3,JAG1,TGFBR3,GPC3,ANGPT1,MDK,ASPM,EMP2,PODXL,CRB2,INSM1,FSTL1,PAX6,RARRES2,TRIP6,SOX9,ADAMTS12,SYDE1,SULF1,ZEB2,ACKR3,CDK1,ITGB5,POSTN,HMGB2,DOCK1,SPARC,SLC9A3R1,AJUBA,GPC4,GTSE1,GJA1,GLI3,NOTCH1,BVES,DNAH11,ENKUR,KIF14,S…
GO:BP	digestive tract morphogenesis	GO:0048546	0.00591437	2.22809	45	628	10	18117	GLI2,FGFR2,GLI1,SFRP2,SMAD3,RBPMS2,GLI3,NOTCH1,STRA6,PDGFRA
GO:BP	prostate gland development	GO:0030850	0.00591437	2.22809	45	628	10	18117	GLI2,FGFR2,GLI1,SOX9,PLAG1,SULF1,GLI3,NOTCH1,AR,TNC
GO:BP	regulation of response to stimulus	GO:0048583	0.00595041	2.22545	4278	628	198	18117	HMGA2,LIN28A,SHISA6,COL2A1,NOTCH2,PTPN13,IRAK1,GLI2,CRABP2,TTK,CDK2,STK26,YBX3,TIMELESS,TCF7L1,BRCA1,PCNA,AURKA,ZIC1,TP53,CRHBP,RBPMS,ADGRV1,FANCD2,EPHA2,SMO,RTKN2,SALL1,EXO1,HES1,PHLDB2,BCL6,APCDD1,FGFR2,INAVA,FBXO5,MPP5,WLS,BLM,TPX2,BCL2L12,GLI1,SFRP2,PLA2G4A,TCF7L2,POLQ,NOTCH3,DEPDC1B,ECT2,MECOM,RAD51AP1,FAM83D,ACAA2,FZD7,RMI2,TRIM59,FOXM1,CHEK1,ASCL1,RREB1,REST,KANK2,SMAD3,PREX1,MDFI,JAG1,TGF…
GO:BP	pre-replicative complex assembly	GO:0036388	0.00602216	2.22025	8	628	5	18117	MCM3,MCM2,MCM6,MCM7,MCM5
GO:BP	pre-replicative complex assembly involved in cell cycle DNA replication	GO:1902299	0.00602216	2.22025	8	628	5	18117	MCM3,MCM2,MCM6,MCM7,MCM5
GO:BP	pre-replicative complex assembly involved in nuclear cell cycle DNA replication	GO:0006267	0.00602216	2.22025	8	628	5	18117	MCM3,MCM2,MCM6,MCM7,MCM5
GO:BP	regulation of cyclin-dependent protein kinase activity	GO:1904029	0.00612569	2.21285	103	628	15	18117	CCNA2,PLK1,CKS1B,PSRC1,CDC6,CCND1,BLM,CCNB1,CKS2,CDC25C,CDKN3,CCNB2,PKMYT1,CDKN2A,CDKN2C
GO:BP	cytokinesis	GO:0000910	0.00644026	2.1911	174	628	20	18117	PLK1,AURKA,CKAP2,E2F7,ANLN,CDC6,CECR2,SEPTIN10,KIF20B,ECT2,SNX33,BRCA2,PLK4,KIF23,KIF4A,NUSAP1,KIF14,ESPL1,KIF20A,CDC14A
GO:BP	mitotic G1/S transition checkpoint	GO:0044819	0.00675917	2.17011	67	628	12	18117	CDK2,PCNA,AURKA,E2F7,TP53,CCND1,CCNB1,CDC25C,CHEK2,CDK1,E2F1,GTSE1
GO:BP	G1 DNA damage checkpoint	GO:0044783	0.00675917	2.17011	67	628	12	18117	CDK2,PCNA,AURKA,E2F7,TP53,CCND1,CCNB1,CDC25C,CHEK2,CDK1,E2F1,GTSE1
GO:BP	negative regulation of biosynthetic process	GO:0009890	0.0067668	2.16962	1740	628	96	18117	HMGA2,LIN28A,ID3,NOTCH2,SALL4,TRIM71,GLI2,PLK1,CDK2,YBX3,TIMELESS,BRCA1,PCNA,E2F7,TP53,TYMS,SMO,SALL1,HES1,CDC6,BCL6,CCND1,FGFR2,FBXO5,NKX6-2,BLM,TGIF1,SFRP2,TCF7L2,PIF1,ZNF217,MECOM,ID1,CDYL,GMNN,FOXM1,MOV10,ATAD2,BRCA2,ASCL1,RREB1,REST,KANK2,SMAD3,PBXIP1,MDFI,ERF,AEBP1,WWC2,TBX2,INSM1,SOX3,PAX6,BACE2,SOX9,WWTR1,AASS,CHEK2,UHRF1,FST,HMX1,YAP1,ZEB2,DEPDC1,HMGB2,ZFP36L2,E2F1,OLIG2,CENPF,SORBS3,SLC…
GO:BP	ATP-dependent chromatin remodeling	GO:0043044	0.00678054	2.16874	91	628	14	18117	ANP32E,MIS18BP1,CECR2,CENPH,CENPN,CENPK,CENPW,CENPU,OIP5,CENPM,KNL1,CENPI,CENPQ,HJURP
GO:BP	sister chromatid cohesion	GO:0007062	0.00681934	2.16626	56	628	11	18117	BUB1B,CDCA5,PLK1,ESCO2,SGO2,DSCC1,SGO1,HASPIN,CDC20,BUB1,ESPL1
GO:BP	neuronal stem cell population maintenance	GO:0097150	0.0072392	2.14031	20	628	7	18117	FANCD2,HES1,REST,JAG1,ASPM,SOX2,NOTCH1
GO:BP	signal transduction	GO:0007165	0.00733856	2.13439	6309	628	273	18117	LIN28A,SHISA6,COL2A1,NOTCH2,DTL,CCNA2,PDPN,PTPN13,TRIM71,EPHB4,IRAK1,GLI2,PLK1,CRABP2,TTK,CDK2,YBX3,TCF7L1,BRCA1,PCNA,EFNB1,AURKA,SORCS3,ZIC1,E2F7,TP53,METRN,CRHBP,RBPMS,ADGRV1,FANCD2,EPHA2,SMO,E2F2,RTKN2,GABRA2,MELK,SALL1,EXO1,HES1,PDE1C,COL4A5,CELSR1,BCL6,CCND1,APCDD1,PPP1R17,FGFR2,INAVA,STIL,MPP5,WLS,BLM,TPX2,BCL2L12,NDNF,HTR1D,CCNB1,GNG12,ITGA8,GLI1,FGFRL1,SFRP2,TCF7L2,NOTCH3,DEPDC1B,ECT2,MEC…
GO:BP	positive regulation of phosphorus metabolic process	GO:0010562	0.00776551	2.10983	1001	628	63	18117	HMGA2,EPHB4,IRAK1,PLK1,CKS1B,TTK,ENPP2,CDCA2,TP53,RBPMS,EPHA2,PSRC1,HES1,CDC6,CCND1,FGFR2,INAVA,CLSPN,TPX2,CCNB1,SFRP2,ECT2,FZD7,CKS2,CENPE,SMAD3,ANGPT1,EMP2,RARRES2,SOX9,FGFR3,MAP3K20,CHEK2,ADCYAP1,CDK1,BORA,LRP4,TNFRSF1A,AJUBA,AR,STK3,KIF14,CCN1,ESRRB,NPNT,SRCIN1,FZD5,CSF1,LPAR1,TNFAIP8L3,PDGFD,LYN,THBS1,AXL,PARP14,ALKAL2,PDGFRA,PRR5L,SPHK1,ERBB3,ITGA1,FAXDC2,NIBAN1
GO:BP	positive regulation of phosphate metabolic process	GO:0045937	0.00776551	2.10983	1001	628	63	18117	HMGA2,EPHB4,IRAK1,PLK1,CKS1B,TTK,ENPP2,CDCA2,TP53,RBPMS,EPHA2,PSRC1,HES1,CDC6,CCND1,FGFR2,INAVA,CLSPN,TPX2,CCNB1,SFRP2,ECT2,FZD7,CKS2,CENPE,SMAD3,ANGPT1,EMP2,RARRES2,SOX9,FGFR3,MAP3K20,CHEK2,ADCYAP1,CDK1,BORA,LRP4,TNFRSF1A,AJUBA,AR,STK3,KIF14,CCN1,ESRRB,NPNT,SRCIN1,FZD5,CSF1,LPAR1,TNFAIP8L3,PDGFD,LYN,THBS1,AXL,PARP14,ALKAL2,PDGFRA,PRR5L,SPHK1,ERBB3,ITGA1,FAXDC2,NIBAN1
GO:BP	ventricular septum development	GO:0003281	0.00795215	2.09952	68	628	12	18117	SALL4,SALL1,HES1,FGFR2,TGFBR3,LRP2,FZD2,HEG1,NOTCH1,CCN1,HEY2,STRA6
GO:BP	respiratory tube development	GO:0030323	0.00839448	2.07601	177	628	20	18117	PDPN,GLI2,TIMELESS,HES1,CELSR1,FGFR2,GLI1,ASCL1,GPC3,SOX9,YAP1,SPARC,HEG1,GLI3,NOTCH1,NFIB,TNC,STRA6,PDGFRA,FOXJ1
GO:BP	regulation of transmembrane receptor protein serine/threonine kinase signaling pathway	GO:0090092	0.00842041	2.07467	257	628	25	18117	NOTCH2,TTK,TP53,RBPMS,HES1,MPP5,SFRP2,SMAD3,TGFBR3,GPC3,FBN2,CRB2,FSTL1,LTBP1,LRP2,RBPMS2,FST,SULF1,SLC2A10,NOTCH1,CCN1,NPNT,HTRA3,THBS1,VEPH1
GO:BP	mitotic G2/M transition checkpoint	GO:0044818	0.00846821	2.07221	37	628	9	18117	HMGA2,BRCA1,ORC1,CDC6,CLSPN,BLM,CHEK1,TICRR,CDK1
GO:BP	positive regulation of cardiac muscle cell proliferation	GO:0060045	0.00846821	2.07221	37	628	9	18117	FGFR2,CCNB1,GLI1,TGFBR3,TBX2,YAP1,CDK1,NOTCH1,HEY2
GO:BP	cellular response to growth factor stimulus	GO:0071363	0.00897053	2.04718	731	628	50	18117	COL2A1,NOTCH2,CCNA2,MCM7,TRIM71,TP53,HES1,FGFR2,MPP5,NDNF,FGFRL1,TGIF1,SFRP2,ID1,SMAD3,ITGB8,TGFBR3,GPC3,FBN2,CRB2,FSTL1,LTBP1,SOX9,GAS1,FGFR3,LRP2,ADAMTS12,RBPMS2,FST,SULF1,CPS1,ITGB5,POSTN,ZFP36L2,E2F1,SLC2A10,ZFP36L1,SHCBP1,NOTCH1,BMPR1B,CCN1,NPNT,HTRA3,PDGFD,THBS1,PDGFRA,SPHK1,COL1A2,COL1A1,VEPH1
GO:BP	regulation of extracellular matrix organization	GO:1903053	0.00901818	2.04488	47	628	10	18117	PDPN,ANTXR1,PHLDB2,SMAD3,AEBP1,SOX9,TNFRSF1A,SLC2A10,NOTCH1,ETS1
GO:BP	negative regulation of cell cycle G1/S phase transition	GO:1902807	0.00938687	2.02748	134	628	17	18117	CDK2,PCNA,AURKA,E2F7,TP53,CCND1,WEE1,CCNB1,CDC25C,KANK2,CTDSP1,CHEK2,CDK1,E2F1,GTSE1,CDKN2A,CDKN2C
GO:BP	chromatin assembly	GO:0031497	0.00957996	2.01864	194	628	21	18117	HMGA2,MCM2,TP53,MIS18BP1,CHAF1A,CENPH,CENPN,SOX9,CENPK,CENPW,CENPU,OIP5,HMGB2,CENPM,ASF1B,KNL1,CENPI,CENPQ,TSPYL5,HJURP,CDKN2A
GO:BP	regulation of phosphorylation	GO:0042325	0.00972912	2.01193	1431	628	82	18117	HMGA2,CCNA2,MCM7,PTPN13,EPHB4,IRAK1,PLK1,CKS1B,TTK,ENPP2,TP53,RBPMS,EPHA2,PSRC1,HES1,CDC6,CCND1,FGFR2,INAVA,CLSPN,BLM,TPX2,CCNB1,SFRP2,ECT2,FZD7,CKS2,CDC25C,CENPE,ANGPT1,BARD1,EMP2,INSM1,PAX6,RARRES2,SOX9,FGFR3,WWTR1,MAP3K20,CTDSP1,CDKN3,CHEK2,ADCYAP1,CCNB2,CDK1,BORA,LRP4,TNFRSF1A,SLC9A3R1,HEG1,AJUBA,PKMYT1,NUP37,AR,STK3,KIF14,CCN1,ESRRB,SRCIN1,FZD5,CSF1,LPAR1,KIRREL2,TNFAIP8L3,PDGFD,LYN,CDKN2A,E…
GO:BP	DNA damage response, signal transduction by p53 class mediator resulting in cell cycle arrest	GO:0006977	0.00979214	2.00912	58	628	11	18117	CDK2,PCNA,AURKA,E2F7,TP53,CCNB1,CDC25C,CHEK2,CDK1,E2F1,GTSE1
GO:BP	collagen fibril organization	GO:0030199	0.00979214	2.00912	58	628	11	18117	COL2A1,COL11A1,SFRP2,FKBP10,AEBP1,SERPINH1,COL12A1,COL14A1,COL5A2,COL1A2,COL1A1
GO:BP	embryonic digit morphogenesis	GO:0042733	0.00979214	2.00912	58	628	11	18117	GLI2,SALL1,SFRP2,FREM2,TBX2,MAP3K20,LRP4,GLI3,NOTCH1,FZD6,OSR1
GO:BP	negative regulation of response to stimulus	GO:0048585	0.0100831	1.9964	1733	628	95	18117	HMGA2,SHISA6,COL2A1,GLI2,YBX3,BRCA1,TP53,CRHBP,EPHA2,RTKN2,PHLDB2,BCL6,APCDD1,FBXO5,BCL2L12,GLI1,SFRP2,TCF7L2,POLQ,NOTCH3,MECOM,ACAA2,RMI2,TRIM59,FOXM1,KANK2,SMAD3,MDFI,TGFBR3,GPC3,SHISA3,FBN2,MDK,WWC2,LTBP1,SOX9,UACA,DDIAS,WWTR1,LRP2,ADAMTS12,SERPING1,CHEK2,LFNG,RBPMS2,ADCYAP1,FST,SULF1,YAP1,ACKR3,HMGB2,LRP4,RGS6,TNFRSF1A,SLC2A10,NEUROD1,LITAF,RGS20,ADAMTS18,SLC9A3R1,HEG1,AJUBA,FANCB,PARPBP,SOX2…
GO:BP	glomerular epithelial cell differentiation	GO:0072311	0.0105349	1.97737	21	628	7	18117	NOTCH2,JAG1,PODXL,PROM1,MYO1E,LAMB2,FOXJ1
GO:BP	pulmonary valve development	GO:0003177	0.0105349	1.97737	21	628	7	18117	NOTCH2,JAG1,TNFRSF1A,NOTCH1,HEY2,STRA6,NFATC1
GO:BP	histone phosphorylation	GO:0016572	0.0107577	1.96828	38	628	9	18117	HMGA2,CCNA2,CDK2,AURKA,CCNB1,VRK1,CHEK1,HASPIN,CDK1
GO:BP	positive regulation of osteoblast differentiation	GO:0045669	0.0109063	1.96232	70	628	12	18117	FBXO5,SFRP2,JAG1,FBN2,WWTR1,YAP1,GDPD2,GLI3,BMPR1B,CCN1,NPNT,CTHRC1
GO:BP	protein phosphorylation	GO:0006468	0.0114191	1.94237	1668	628	92	18117	HMGA2,CCNA2,PTPN13,BUB1B,EPHB4,IRAK1,PLK1,CKS1B,TTK,CDK2,STK26,ENPP2,AURKA,TP53,RBPMS,EPHA2,PSRC1,MELK,HES1,CDC6,CCND1,FGFR2,INAVA,WEE1,CLSPN,BLM,TPX2,CCNB1,SFRP2,VRK1,ECT2,STK17B,CKS2,CDC25C,CENPE,CHEK1,PLK4,PKN3,TGFBR3,ANGPT1,EMP2,INSM1,PAX6,RARRES2,SOX9,FGFR3,WWTR1,MAP3K20,CTDSP1,CDKN3,HASPIN,CHEK2,ADCYAP1,CCNB2,CDK1,BORA,LRP4,TNFRSF1A,SLC9A3R1,HEG1,AJUBA,PKMYT1,BUB1,BMPR1B,STK3,BIRC5,KIF14,CC…
GO:BP	camera-type eye development	GO:0043010	0.0116437	1.93391	331	628	29	18117	NOTCH2,EPHA2,FOXN4,SMAD3,NES,JAG1,SLC17A6,FBN2,TBX2,CRB2,PAX6,VIM,NEUROD4,SOX9,PROM1,CALB1,NEUROD1,TGIF2,GLI3,BMPR1B,SOX1,LAMB2,CRYBG3,STRA6,FZD5,MAB21L2,DIO3,PDGFRA,TFAP2A
GO:BP	intracellular signal transduction involved in G1 DNA damage checkpoint	GO:1902400	0.0116637	1.93316	59	628	11	18117	CDK2,PCNA,AURKA,E2F7,TP53,CCNB1,CDC25C,CHEK2,CDK1,E2F1,GTSE1
GO:BP	signal transduction involved in mitotic G1 DNA damage checkpoint	GO:0072431	0.0116637	1.93316	59	628	11	18117	CDK2,PCNA,AURKA,E2F7,TP53,CCNB1,CDC25C,CHEK2,CDK1,E2F1,GTSE1
GO:BP	cell surface receptor signaling pathway involved in cell-cell signaling	GO:1905114	0.0116829	1.93245	636	628	45	18117	SHISA6,GLI2,TCF7L1,SMO,SALL1,CELSR1,CCND1,APCDD1,FGFR2,WLS,GLI1,SFRP2,TCF7L2,DEPDC1B,FZD7,MOV10,SMAD3,MDFI,GPC3,SHISA3,MDK,ASPM,SOX9,WWTR1,PLCB3,SULF1,YAP1,FZD1,LRP4,FZD2,SLC9A3R1,GPC4,SOX2,GLI3,NOTCH1,STK3,FZD6,NFATC4,FZD5,IGSF11,CHRNA6,CTHRC1,NFATC1,PLEKHA4,COL1A1
GO:BP	epithelial cell proliferation	GO:0050673	0.0118029	1.92801	460	628	36	18117	NOTCH2,EPHA2,SMO,HES1,CCND1,FGFR2,GLI1,SFRP2,TCF7L2,FZD7,ID1,BRCA2,RREB1,SMAD3,TGFBR3,GPC3,MDK,PAX6,SOX9,UHRF1,FST,SULF1,YAP1,HMGB2,SPARC,SOX2,ZFP36L1,GJA1,NOTCH1,AR,BIRC5,APELA,NFIB,ATOH8,THBS1,OSR1
GO:BP	cell morphogenesis	GO:0000902	0.0122395	1.91223	1037	628	64	18117	NOTCH2,PDPN,EPHB4,PRTG,GLI2,CRABP2,ENPP2,FOXB1,EFNB1,AURKA,ANTXR1,METRN,EPHA2,SMO,HES1,SLC1A3,BCL6,FGFR2,WEE1,KIF20B,ITGA8,NOTCH3,ECT2,SHROOM3,BOC,FZD7,ID1,MOV10,RREB1,PREX1,NES,MDK,PREX2,PAX6,LRP2,MYO10,YAP1,POSTN,DOCK1,LRP4,SPARC,SLC9A3R1,HEG1,GJA1,GLI3,NOTCH1,BVES,AR,PTPRZ1,BMPR1B,KIF14,LAMB2,EGR2,PLXND1,EFNA4,NFIB,ATP10A,SRCIN1,NFATC4,LPAR1,AXL,S100B,ITGA1,S100A13
GO:BP	positive regulation of biosynthetic process	GO:0009891	0.0128681	1.89049	2004	628	106	18117	HMGA2,LIN28A,CCNA2,SALL4,TCF4,HOXB1,GLI2,CDK2,YBX3,BRCA1,PCNA,ZIC1,CKAP2,E2F7,TP53,RBPMS,SMO,E2F2,PSRC1,SALL1,HES1,FGFR2,BLM,BCL2L12,GLI1,SFRP2,TCF7L2,NOTCH3,MECOM,FZD7,FOXM1,ATAD2,CHEK1,BRCA2,ASCL1,RREB1,REST,CDT1,FOXN4,SMAD3,JAG1,CDCA4,SOX3,PAX6,VIM,NR5A2,SOX9,WWTR1,DSCC1,MYBL1,PLAG1,CHEK2,PTX3,UHRF1,TRIM56,ADCYAP1,YAP1,FZD1,ZEB2,CDK1,SOX21,HMGB2,E2F1,TNFRSF1A,FZD2,SLC2A10,NEUROD1,LITAF,NFKB2,A…
GO:BP	cochlea development	GO:0090102	0.0134457	1.87142	49	628	10	18117	MCM2,CCNA2,GLI2,HES1,CECR2,SOX9,CALB1,FZD2,HEY2,CTHRC1
GO:BP	regulation of macromolecule metabolic process	GO:0060255	0.0137521	1.86163	6603	628	282	18117	HMGA2,LIN28A,COL2A1,ID3,NOTCH2,DTL,MAD2L1,CCNA2,FANCI,SALL4,CDCA7,PTPN13,TCF4,TRIM71,HOXB1,IRAK1,GLI2,PLK1,CKS1B,CRABP2,RBFOX1,TTK,CDK2,MYCL,YBX3,TIMELESS,TCF7L1,BRCA1,ENPP2,PCNA,FOXB1,AURKA,ZIC1,CDCA2,CKAP2,ANTXR1,E2F7,TP53,RBPMS,TYMS,FANCD2,EPHA2,SMO,E2F2,RTKN2,PSRC1,SALL1,ORC1,HES1,CDC6,OLIG1,BCL6,CCND1,ZNF426,PPP1R17,FGFR2,INAVA,FBXO5,NKX6-2,CLSPN,BLM,TPX2,BCL2L12,CCNB1,GLI1,TGIF1,SFRP2,TCF7L…
GO:BP	regulation of intracellular signal transduction	GO:1902531	0.0142878	1.84504	1842	628	99	18117	LIN28A,NOTCH2,PTPN13,IRAK1,CDK2,YBX3,BRCA1,AURKA,TP53,ADGRV1,EPHA2,RTKN2,EXO1,BCL6,FGFR2,INAVA,WLS,BLM,TPX2,BCL2L12,SFRP2,TCF7L2,DEPDC1B,ECT2,MECOM,FAM83D,FZD7,RMI2,TRIM59,FOXM1,CHEK1,KANK2,PREX1,ANGPT1,WWC2,BARD1,TRIP6,SOX9,UACA,FGFR3,DDIAS,MAP3K20,LRP2,PMAIP1,ZC3HAV1,LPAR6,CHEK2,SYDE1,ADCYAP1,ACKR3,CDK1,TNFRSF1A,ARHGEF6,SORBS3,LITAF,SLC9A3R1,HEG1,AJUBA,SOX2,TRIM22,BRIP1,GJA1,NOTCH1,AR,STK3,TSPY…
GO:BP	inner ear morphogenesis	GO:0042472	0.0146631	1.83377	97	628	14	18117	COL2A1,GLI2,ZIC1,CELSR1,LRIG1,FGFR2,COL11A1,SOX9,LRIG3,FZD2,SLC9A3R1,FZD6,CTHRC1,TFAP2A
GO:BP	adrenal gland development	GO:0030325	0.0149906	1.82418	22	628	7	18117	SALL1,ASCL1,SMAD3,MDK,INSM1,STRA6,PDGFRA
GO:BP	negative regulation of stem cell differentiation	GO:2000737	0.0149906	1.82418	22	628	7	18117	HES1,REST,JAG1,YAP1,ZFP36L2,NOTCH1,ESRRB
GO:BP	embryonic epithelial tube formation	GO:0001838	0.0160054	1.79573	125	628	16	18117	SALL4,TRIM71,CECR2,CELSR1,STIL,KIF20B,SFRP2,SHROOM3,SOX9,LRP2,FZD2,STK3,FZD6,TEAD2,CTHRC1,OSR1
GO:BP	regulation of transcription, DNA-templated	GO:0006355	0.0162173	1.79002	3534	628	167	18117	HMGA2,ID3,NOTCH2,CCNA2,SALL4,CDCA7,TCF4,HOXB1,IRAK1,GLI2,PLK1,CKS1B,CRABP2,CDK2,MYCL,YBX3,TIMELESS,TCF7L1,BRCA1,PCNA,FOXB1,ZIC1,CKAP2,E2F7,TP53,RBPMS,TYMS,FANCD2,SMO,E2F2,RTKN2,PSRC1,SALL1,ORC1,HES1,CDC6,OLIG1,BCL6,CCND1,ZNF426,FGFR2,FBXO5,NKX6-2,BLM,BCL2L12,GLI1,TGIF1,SFRP2,TCF7L2,NOTCH3,ZNF217,MECOM,FZD7,CKS2,ID1,TRIP13,CDYL,GMNN,FOXM1,ATAD2,CHEK1,BRCA2,ASCL1,RREB1,REST,CDT1,FOXN4,KANK2,SMAD3,P…
GO:BP	positive regulation of organ growth	GO:0046622	0.0163629	1.78614	61	628	11	18117	YBX3,SMO,FGFR2,CCNB1,GLI1,TGFBR3,TBX2,YAP1,CDK1,NOTCH1,HEY2
GO:BP	signal transduction involved in mitotic DNA integrity checkpoint	GO:1902403	0.0163629	1.78614	61	628	11	18117	CDK2,PCNA,AURKA,E2F7,TP53,CCNB1,CDC25C,CHEK2,CDK1,E2F1,GTSE1
GO:BP	signal transduction involved in mitotic DNA damage checkpoint	GO:1902402	0.0163629	1.78614	61	628	11	18117	CDK2,PCNA,AURKA,E2F7,TP53,CCNB1,CDC25C,CHEK2,CDK1,E2F1,GTSE1
GO:BP	regulation of nucleic acid-templated transcription	GO:1903506	0.0164939	1.78268	3535	628	167	18117	HMGA2,ID3,NOTCH2,CCNA2,SALL4,CDCA7,TCF4,HOXB1,IRAK1,GLI2,PLK1,CKS1B,CRABP2,CDK2,MYCL,YBX3,TIMELESS,TCF7L1,BRCA1,PCNA,FOXB1,ZIC1,CKAP2,E2F7,TP53,RBPMS,TYMS,FANCD2,SMO,E2F2,RTKN2,PSRC1,SALL1,ORC1,HES1,CDC6,OLIG1,BCL6,CCND1,ZNF426,FGFR2,FBXO5,NKX6-2,BLM,BCL2L12,GLI1,TGIF1,SFRP2,TCF7L2,NOTCH3,ZNF217,MECOM,FZD7,CKS2,ID1,TRIP13,CDYL,GMNN,FOXM1,ATAD2,CHEK1,BRCA2,ASCL1,RREB1,REST,CDT1,FOXN4,KANK2,SMAD3,P…
GO:BP	eye morphogenesis	GO:0048592	0.017446	1.7583	155	628	18	18117	NOTCH2,EPHA2,FOXN4,JAG1,FBN2,TBX2,CRB2,PAX6,SOX9,PROM1,CALB1,COL5A2,GLI3,SOX1,STRA6,FZD5,DIO3,TFAP2A
GO:BP	plasma membrane bounded cell projection organization	GO:0120036	0.0175047	1.75685	1569	628	87	18117	NOTCH2,AIF1L,PDPN,EPHB4,PRTG,GLI2,PLK1,CRABP2,STK26,ENPP2,FOXB1,EFNB1,AURKA,METRN,ANLN,ADGRV1,EPHA2,SMO,HES1,CECR2,FGFR2,WEE1,NDNF,KIF20B,SFRP2,NOTCH3,BOC,ID1,MOV10,RREB1,PLK4,KIF24,PREX1,MDK,PREX2,EMP2,PODXL,PAX6,VIM,GSN,WWTR1,LRP2,CDC20,MYO10,ADCYAP1,YAP1,FZD1,CDK1,TANC1,POSTN,LRP4,ARHGEF6,FXYD5,SLC9A3R1,AJUBA,CEP152,GJA1,GLI3,NOTCH1,RFX2,PTPRZ1,BMPR1B,INPPL1,LAMB2,RAB13,EGR2,PLXND1,EFNA4,RFX4,…
GO:BP	nucleic acid metabolic process	GO:0090304	0.0177144	1.75167	5226	628	231	18117	HMGA2,LIN28A,MCM3,ID3,ADARB2,MCM2,NOTCH2,DTL,MCM6,CCNA2,FANCI,SALL4,MCM7,CDCA7,TCF4,TRIM71,HOXB1,CDCA5,IRAK1,GLI2,PLK1,CKS1B,CRABP2,RBFOX1,CDK2,MYCL,YBX3,TIMELESS,TCF7L1,BRCA1,ENPP2,PCNA,FOXB1,ZIC1,CKAP2,E2F7,TP53,RBPMS,TYMS,FANCD2,SMO,E2F2,RTKN2,PSRC1,SALL1,ORC1,EXO1,HES1,CDC6,CECR2,OLIG1,BCL6,CCND1,ZNF426,RAD54L,FGFR2,FBXO5,TTF2,CHAF1A,GINS4,NKX6-2,CLSPN,BLM,MCM5,BCL2L12,CCNB1,WDHD1,GLI1,TGIF1,…
GO:BP	camera-type eye morphogenesis	GO:0048593	0.0177556	1.75066	126	628	16	18117	NOTCH2,EPHA2,FOXN4,JAG1,TBX2,CRB2,PAX6,SOX9,PROM1,CALB1,GLI3,SOX1,STRA6,FZD5,DIO3,TFAP2A
GO:BP	epithelial cell development	GO:0002064	0.0178675	1.74794	218	628	22	18117	NOTCH2,TYMS,EPHA2,SMO,SHROOM3,JAG1,PODXL,INSM1,PAX6,VIM,SOX9,YAP1,TNFRSF1A,SLC9A3R1,HEG1,MYO1E,NOTCH1,AR,LAMB2,RAB13,S1PR3,FOXJ1
GO:BP	regulation of RNA biosynthetic process	GO:2001141	0.0179453	1.74605	3540	628	167	18117	HMGA2,ID3,NOTCH2,CCNA2,SALL4,CDCA7,TCF4,HOXB1,IRAK1,GLI2,PLK1,CKS1B,CRABP2,CDK2,MYCL,YBX3,TIMELESS,TCF7L1,BRCA1,PCNA,FOXB1,ZIC1,CKAP2,E2F7,TP53,RBPMS,TYMS,FANCD2,SMO,E2F2,RTKN2,PSRC1,SALL1,ORC1,HES1,CDC6,OLIG1,BCL6,CCND1,ZNF426,FGFR2,FBXO5,NKX6-2,BLM,BCL2L12,GLI1,TGIF1,SFRP2,TCF7L2,NOTCH3,ZNF217,MECOM,FZD7,CKS2,ID1,TRIP13,CDYL,GMNN,FOXM1,ATAD2,CHEK1,BRCA2,ASCL1,RREB1,REST,CDT1,FOXN4,KANK2,SMAD3,P…
GO:BP	embryonic digestive tract development	GO:0048566	0.0184713	1.7335	31	628	8	18117	GLI2,SALL1,FGFR2,RARRES2,RBPMS2,GLI3,STRA6,PDGFRA
GO:BP	response to BMP	GO:0071772	0.0187364	1.72731	171	628	19	18117	COL2A1,NOTCH2,HES1,SFRP2,SMAD3,TGFBR3,GPC3,CRB2,FSTL1,SOX9,LRP2,ADAMTS12,RBPMS2,FST,SULF1,NOTCH1,BMPR1B,CCN1,HTRA3
GO:BP	cellular response to BMP stimulus	GO:0071773	0.0187364	1.72731	171	628	19	18117	COL2A1,NOTCH2,HES1,SFRP2,SMAD3,TGFBR3,GPC3,CRB2,FSTL1,SOX9,LRP2,ADAMTS12,RBPMS2,FST,SULF1,NOTCH1,BMPR1B,CCN1,HTRA3
GO:BP	metanephric nephron epithelium development	GO:0072243	0.0209069	1.67971	23	628	7	18117	HES1,SOX9,WWTR1,CALB1,YAP1,LAMB2,OSR1
GO:BP	regulation of transferase activity	GO:0051338	0.022536	1.64712	1035	628	63	18117	HMGA2,MAD2L1,CCNA2,EPHB4,IRAK1,PLK1,CKS1B,PCNA,TP53,EPHA2,PSRC1,CDC6,CCND1,FGFR2,INAVA,FBXO5,CLSPN,BLM,TPX2,CCNB1,SFRP2,PIF1,ECT2,CKS2,CDC25C,CENPE,PARP4,ANGPT1,EMP2,USP44,FGFR3,WWTR1,DSCC1,MAP3K20,CDKN3,CDC20,ADCYAP1,UBE2C,CCNB2,CDK1,BORA,SLC9A3R1,HEG1,AJUBA,PKMYT1,STK3,KIF14,CCN1,SRCIN1,FZD5,CSF1,LPAR1,TNFAIP8L3,PDGFD,LYN,CDKN2A,THBS1,AXL,ALKAL2,PDGFRA,CDKN2C,ERBB3,ITGA1
GO:BP	negative regulation of nitrogen compound metabolic process	GO:0051172	0.022621	1.64549	2518	628	126	18117	HMGA2,LIN28A,ID3,NOTCH2,MAD2L1,SALL4,PTPN13,TRIM71,GLI2,PLK1,CDK2,YBX3,TIMELESS,BRCA1,PCNA,E2F7,TP53,TYMS,SMO,SALL1,HES1,BCL6,CCND1,PPP1R17,FGFR2,FBXO5,NKX6-2,BLM,BCL2L12,CCNB1,TGIF1,SFRP2,TCF7L2,POLQ,PIF1,ZNF217,MECOM,LIN28B,ID1,RMI2,CDYL,GMNN,FOXM1,MOV10,ATAD2,ASCL1,RREB1,REST,KANK2,PTTG1,SMAD3,PBXIP1,MDFI,ERF,AEBP1,GPC3,ANGPT1,WWC2,BARD1,TBX2,CRB2,INSM1,USP44,SOX3,PAX6,BACE2,SOX9,SERPINH1,GAS1…
GO:BP	signal transduction involved in mitotic cell cycle checkpoint	GO:0072413	0.0226328	1.64526	63	628	11	18117	CDK2,PCNA,AURKA,E2F7,TP53,CCNB1,CDC25C,CHEK2,CDK1,E2F1,GTSE1
GO:BP	negative regulation of epithelial cell differentiation	GO:0030857	0.0235706	1.62763	52	628	10	18117	SMO,HES1,CCND1,ID1,JAG1,SOX9,YAP1,NOTCH1,S1PR3,OSR1
GO:BP	negative regulation of cellular metabolic process	GO:0031324	0.0236166	1.62678	2719	628	134	18117	HMGA2,LIN28A,ID3,NOTCH2,MAD2L1,SALL4,PTPN13,TRIM71,GLI2,PLK1,CDK2,YBX3,TIMELESS,BRCA1,PCNA,E2F7,TP53,TYMS,SMO,SALL1,HES1,CDC6,BCL6,CCND1,PPP1R17,FGFR2,FBXO5,NKX6-2,BLM,BCL2L12,CCNB1,TGIF1,SFRP2,TCF7L2,POLQ,PIF1,ZNF217,MECOM,LIN28B,ID1,RMI2,CDYL,GMNN,FOXM1,MOV10,ATAD2,BRCA2,ASCL1,RREB1,REST,KANK2,PTTG1,SMAD3,PBXIP1,MDFI,ERF,AEBP1,GPC3,ANGPT1,WWC2,BARD1,TBX2,CRB2,INSM1,USP44,SOX3,PAX6,BACE2,SOX9,SE…
GO:BP	regulation of cell-substrate adhesion	GO:0010810	0.0239037	1.62154	222	628	22	18117	PDPN,PHLDB2,BCL6,NDNF,FZD7,RREB1,SMAD3,PREX1,JAG1,MDK,EMP2,POSTN,DOCK1,CCDC80,NOTCH1,CCN1,NPNT,CSF1,CDKN2A,THBS1,ALOX15,COL1A1
GO:BP	regulation of cell cycle G1/S phase transition	GO:1902806	0.0245315	1.61028	206	628	21	18117	CDK2,PCNA,AURKA,E2F7,TP53,CDC6,CCND1,WEE1,CCNB1,GLI1,FAM83D,CDC25C,KANK2,CTDSP1,CHEK2,CDK1,E2F1,GTSE1,KIF14,CDKN2A,CDKN2C
GO:BP	regeneration	GO:0031099	0.0245315	1.61028	206	628	21	18117	CCNA2,PCNA,AURKA,TYMS,CCND1,CCNB1,GLI1,FZD7,TGFBR3,MDK,GSN,YAP1,CDK1,POSTN,CPT1A,SOX2,GLI3,NOTCH1,LAMB2,TNC,AXL
GO:BP	neuron development	GO:0048666	0.0247971	1.6056	1149	628	68	18117	NOTCH2,EPHB4,PRTG,GLI2,CRABP2,FOXB1,EFNB1,AURKA,METRN,ADGRV1,EPHA2,SMO,HES1,SLC1A3,CECR2,FGFR2,WEE1,MPP5,NDNF,KIF20B,SFRP2,NOTCH3,BOC,ID1,MOV10,ASCL1,PREX1,MDK,PREX2,CRB2,INSM1,PAX6,VIM,NEUROD4,LRP2,CDC20,ADCYAP1,FZD1,POSTN,LRP4,FZD2,NEUROD1,SLC9A3R1,GJA1,GLI3,NOTCH1,PTPRZ1,BMPR1B,SOX1,LAMB2,RAB13,EGR2,PLXND1,EFNA4,NFIB,SRCIN1,NFATC4,TNC,DIO3,LPAR1,LYN,CTHRC1,HOXD9,ALKAL2,S100B,ITGA1,MBOAT1,PLP1
GO:BP	mesenchyme development	GO:0060485	0.0252989	1.5969	291	628	26	18117	HMGA2,PDPN,EFNB1,SMO,HES1,PHLDB2,FGFR2,SFRP2,TCF7L2,FAM83D,SMAD3,JAG1,TGFBR3,MDK,TBX2,CRB2,SOX9,WWTR1,YAP1,ZFP36L1,NOTCH1,TEAD2,HEY2,ERBB3,COL1A1,OSR1
GO:BP	negative regulation of RNA metabolic process	GO:0051253	0.0253645	1.59577	1445	628	81	18117	HMGA2,ID3,NOTCH2,SALL4,GLI2,PLK1,CDK2,YBX3,TIMELESS,BRCA1,PCNA,E2F7,TP53,SMO,SALL1,HES1,BCL6,CCND1,FGFR2,NKX6-2,TGIF1,SFRP2,TCF7L2,ZNF217,MECOM,LIN28B,ID1,CDYL,GMNN,FOXM1,ATAD2,ASCL1,RREB1,REST,KANK2,SMAD3,PBXIP1,MDFI,ERF,AEBP1,WWC2,BARD1,TBX2,INSM1,SOX3,PAX6,SOX9,WWTR1,AASS,UHRF1,FST,HMX1,YAP1,ZEB2,DEPDC1,HMGB2,E2F1,OLIG2,CENPF,SORBS3,CDC45,TGIF2,PRDM5,AJUBA,SOX2,TRIM22,GLI3,NOTCH1,AR,BIRC5,SOX1…
GO:BP	canonical Wnt signaling pathway	GO:0060070	0.0258815	1.58701	345	628	29	18117	SHISA6,TCF7L1,FGFR2,WLS,GLI1,SFRP2,TCF7L2,FZD7,SMAD3,GPC3,SHISA3,MDK,ASPM,SOX9,WWTR1,YAP1,FZD1,LRP4,FZD2,SLC9A3R1,SOX2,GLI3,NOTCH1,STK3,FZD6,FZD5,CTHRC1,PLEKHA4,COL1A1
GO:BP	ear morphogenesis	GO:0042471	0.0272646	1.5644	116	628	15	18117	COL2A1,GLI2,ZIC1,CELSR1,LRIG1,FGFR2,COL11A1,SOX9,LRIG3,FZD2,SLC9A3R1,FZD6,CTHRC1,OSR1,TFAP2A
GO:BP	DNA geometric change	GO:0032392	0.0272646	1.5644	116	628	15	18117	MCM3,MCM2,MCM6,MCM7,TP53,RAD54L,BLM,MCM5,POLQ,PIF1,DSCC1,HMGB2,ERCC6L,BRIP1,TOP2A
GO:BP	bone mineralization	GO:0030282	0.0272646	1.5644	116	628	15	18117	ADGRV1,FGFR2,SMAD3,GPC3,FBN2,SOX9,FGFR3,PTHLH,BMPR1B,CCN1,ENPP1,ALOX15,COL1A2,OSR1,TFAP2A
GO:BP	glomerular epithelium development	GO:0072010	0.0286367	1.54308	24	628	7	18117	NOTCH2,JAG1,PODXL,PROM1,MYO1E,LAMB2,FOXJ1
GO:BP	response to ionizing radiation	GO:0010212	0.0300475	1.52219	146	628	17	18117	HMGA2,BRCA1,TP53,FANCD2,CCND1,RAD54L,BLM,SFRP2,XRCC2,ECT2,RAD51AP1,BRCA2,TICRR,MAP3K20,CHEK2,YAP1,TSPYL5
GO:BP	nerve development	GO:0021675	0.030202	1.51996	77	628	12	18117	HOXB1,SALL1,HES1,SLC1A3,LRIG1,CTSV,SULF1,GLI3,EGR2,LPAR1,ERBB3,TFAP2A
GO:BP	animal organ regeneration	GO:0031100	0.030202	1.51996	77	628	12	18117	CCNA2,PCNA,AURKA,TYMS,CCND1,GLI1,TGFBR3,CDK1,CPT1A,GLI3,NOTCH1,AXL
GO:BP	regulation of cell cycle checkpoint	GO:1901976	0.0305775	1.5146	33	628	8	18117	MAD2L1,CCNB1,CDT1,WDR76,USP44,MAP3K20,CHEK2,NDC80
GO:BP	pituitary gland development	GO:0021983	0.0318784	1.4965	43	628	9	18117	GLI2,SALL1,HES1,GLI1,SOX3,PAX6,ADCYAP1,SOX2,ETS1
GO:BP	regulation of organelle organization	GO:0033043	0.0320071	1.49475	1203	628	70	18117	MCM2,NOTCH2,MAD2L1,ZWINT,BUB1B,CDCA5,TACC3,PLK1,SPAG5,TTK,BRCA1,AURKA,TP53,PSRC1,SKA3,CDC6,CELSR1,PHLDB2,BCL6,KNTC1,FBXO5,STIL,TPX2,CCNB1,KIF18A,KIF20B,PIF1,ECT2,RAD51AP1,ACAA2,ID1,RMI2,TRIP13,CDC25C,CENPE,CHEK1,CDT1,IQGAP2,PTTG1,SMAD3,PLK4,PREX1,NES,MDK,USP44,GSN,PMAIP1,SYDE1,CDC20,YAP1,NUSAP1,CCDC8,UBE2C,ZEB2,BORA,E2F1,CENPF,SORBS3,PKMYT1,BUB1,TOP2A,ESPL1,NDC80,MKI67,FZD5,EML3,LPAR1,ALOX15,PDGF…
GO:BP	regulation of nervous system development	GO:0051960	0.0325682	1.48721	443	628	34	18117	LIN28A,PRTG,CRABP2,TP53,METRN,SMO,HES1,NKX6-2,XRCC2,ID1,ASCL1,REST,MDK,ASPM,PAX6,CTDSP1,LRP2,PLAG1,ADCYAP1,YAP1,CBLN2,HMGB2,E2F1,LRP4,OLIG2,GLI3,NOTCH1,PTPRZ1,KIF14,EGR2,PLXND1,HEY2,NFATC4,LYN
GO:BP	neural tube closure	GO:0001843	0.0350991	1.4547	91	628	13	18117	SALL4,TRIM71,CECR2,CELSR1,STIL,KIF20B,SFRP2,SHROOM3,LRP2,FZD2,FZD6,TEAD2,CTHRC1
GO:BP	positive regulation of signal transduction	GO:0009967	0.0352547	1.45278	1598	628	87	18117	LIN28A,NOTCH2,IRAK1,TTK,TP53,RBPMS,ADGRV1,SMO,RTKN2,SALL1,HES1,FGFR2,INAVA,WLS,GLI1,SFRP2,TCF7L2,DEPDC1B,ECT2,FZD7,ASCL1,SMAD3,JAG1,TGFBR3,GPC3,ANGPT1,ASPM,EMP2,CRB2,TRIP6,SOX9,FGFR3,MAP3K20,LRP2,PMAIP1,ZC3HAV1,LPAR6,ADCYAP1,SULF1,YAP1,ACKR3,CDK1,TNFRSF1A,SORBS3,SLC2A10,LITAF,SLC9A3R1,AJUBA,SOX2,TRIM22,GJA1,NOTCH1,AR,BMPR1B,STK3,TSPYL5,CCN1,APELA,NPNT,RAB34,LPAR4,NFATC4,FZD5,ADAMTS20,CSF1,SLC15A3…
GO:BP	positive regulation of gliogenesis	GO:0014015	0.0359292	1.44455	66	628	11	18117	HES1,NKX6-2,MDK,LRP2,PLAG1,E2F1,OLIG2,NOTCH1,PTPRZ1,EGR2,LYN
GO:BP	pulmonary valve morphogenesis	GO:0003184	0.0359929	1.44378	17	628	6	18117	NOTCH2,JAG1,NOTCH1,HEY2,STRA6,NFATC1
GO:BP	liver development	GO:0001889	0.0360008	1.44369	148	628	17	18117	NOTCH2,PCNA,AURKA,E2F7,TYMS,HES1,CCND1,GLI1,SMAD3,TGFBR3,MDK,LSR,SOX9,CPS1,CPT1A,GLI3,NOTCH1
GO:BP	neural tube formation	GO:0001841	0.0372933	1.42837	105	628	14	18117	SALL4,TRIM71,CECR2,CELSR1,STIL,KIF20B,SFRP2,SHROOM3,LRP2,FZD2,STK3,FZD6,TEAD2,CTHRC1
GO:BP	prostate gland epithelium morphogenesis	GO:0060740	0.0385892	1.41353	25	628	7	18117	GLI2,FGFR2,SOX9,SULF1,NOTCH1,AR,TNC
GO:BP	glomerulus vasculature development	GO:0072012	0.0385892	1.41353	25	628	7	18117	NOTCH2,HES1,ANGPT1,NOTCH1,PDGFD,PDGFRA,OSR1
GO:BP	regulation of ubiquitin protein ligase activity	GO:1904666	0.0385892	1.41353	25	628	7	18117	MAD2L1,PLK1,FBXO5,USP44,CDC20,UBE2C,CDKN2A
GO:BP	tube closure	GO:0060606	0.0396002	1.4023	92	628	13	18117	SALL4,TRIM71,CECR2,CELSR1,STIL,KIF20B,SFRP2,SHROOM3,LRP2,FZD2,FZD6,TEAD2,CTHRC1
GO:BP	cardiac ventricle development	GO:0003231	0.0412384	1.3847	120	628	15	18117	SALL4,SALL1,HES1,FGFR2,COL11A1,SFRP2,JAG1,TGFBR3,LRP2,FZD2,HEG1,NOTCH1,CCN1,HEY2,STRA6
GO:BP	cell surface receptor signaling pathway	GO:0007166	0.0448004	1.34872	3210	628	152	18117	SHISA6,COL2A1,NOTCH2,TRIM71,EPHB4,IRAK1,GLI2,TTK,TCF7L1,BRCA1,EFNB1,ZIC1,TP53,RBPMS,ADGRV1,FANCD2,EPHA2,SMO,SALL1,HES1,COL4A5,CELSR1,BCL6,CCND1,APCDD1,FGFR2,STIL,MPP5,WLS,BCL2L12,ITGA8,GLI1,FGFRL1,SFRP2,TCF7L2,NOTCH3,DEPDC1B,BOC,FZD7,ID1,MOV10,ASCL1,SMAD3,ITGB8,MDFI,JAG1,TGFBR3,GPC3,SHISA3,FBN2,ANGPT1,MDK,ASPM,EMP2,TBX2,CRB2,FSTL1,PAX6,RARRES2,VIM,LTBP1,SOX9,GAS1,FGFR3,WWTR1,LRP2,ADAMTS12,PMAIP1,…
GO:BP	enzyme linked receptor protein signaling pathway	GO:0007167	0.0449728	1.34705	1103	628	65	18117	NOTCH2,TRIM71,EPHB4,TTK,EFNB1,TP53,RBPMS,EPHA2,HES1,COL4A5,FGFR2,MPP5,FGFRL1,SFRP2,ID1,SMAD3,ITGB8,TGFBR3,GPC3,FBN2,ANGPT1,CRB2,FSTL1,RARRES2,VIM,LTBP1,SOX9,FGFR3,WWTR1,LRP2,ADAMTS12,IL13RA1,RBPMS2,FST,SULF1,ITGB5,DOCK1,SLC2A10,TGIF2,SLC9A3R1,SHCBP1,MYO1E,NOTCH1,AR,BMPR1B,CCN1,EFNA4,NPNT,ATOH8,NFATC4,COL4A6,EFS,CSF1,HTRA3,PDGFD,LYN,ENPP1,THBS1,AXL,PDGFRA,ERBB3,COL1A2,COL1A1,ITGA1,VEPH1
GO:BP	ventral spinal cord interneuron fate commitment	GO:0060579	0.0455447	1.34156	11	628	5	18117	GLI2,ASCL1,FOXN4,GLI3,SOX1
GO:BP	cell fate commitment involved in pattern specification	GO:0060581	0.0455447	1.34156	11	628	5	18117	GLI2,ASCL1,FOXN4,GLI3,SOX1
GO:BP	nucleosome organization	GO:0034728	0.0458684	1.33849	182	628	19	18117	ANP32E,MCM2,MIS18BP1,CHAF1A,CENPH,CENPN,SOX9,CENPK,CENPW,CENPU,OIP5,HMGB2,CENPM,ASF1B,KNL1,CENPI,CENPQ,TSPYL5,HJURP
GO:BP	organ growth	GO:0035265	0.0458684	1.33849	182	628	19	18117	YBX3,SMO,FGFR2,CCNB1,GLI1,TGFBR3,WWC2,TBX2,SOX9,FGFR3,PLAG1,YAP1,CDK1,HEG1,GJA1,NOTCH1,AR,STK3,HEY2
GO:BP	regulation of G1/S transition of mitotic cell cycle	GO:2000045	0.0458684	1.33849	182	628	19	18117	CDK2,PCNA,AURKA,E2F7,TP53,CDC6,CCND1,WEE1,CCNB1,CDC25C,KANK2,CTDSP1,CHEK2,CDK1,E2F1,GTSE1,KIF14,CDKN2A,CDKN2C
GO:BP	hepaticobiliary system development	GO:0061008	0.0469092	1.32874	151	628	17	18117	NOTCH2,PCNA,AURKA,E2F7,TYMS,HES1,CCND1,GLI1,SMAD3,TGFBR3,MDK,LSR,SOX9,CPS1,CPT1A,GLI3,NOTCH1
GO:BP	cellular response to chemical stimulus	GO:0070887	0.0474962	1.32334	3393	628	159	18117	HMGA2,LIN28A,COL2A1,CACNA1A,ID3,MCM2,NOTCH2,CCNA2,MCM7,PTPN13,TRIM71,IRAK1,GLI2,SLC16A1,CDK2,STK26,YBX3,TIMELESS,BRCA1,PCNA,TP53,CRHBP,ADGRV1,FANCD2,EPHA2,SMO,MELK,HES1,CDC6,BCL6,CCND1,FGFR2,MPP5,BLM,NDNF,HTR1D,CCNB1,KIF18A,FGFRL1,TGIF1,SFRP2,PLA2G4A,ECT2,ACAA2,FZD7,ID1,REST,KANK2,SMAD3,ITGB8,PREX1,TGFBR3,GPC3,FBN2,ANGPT1,MDK,CRB2,FSTL1,PAX6,ALPL,RARRES2,VIM,PTPN14,NR5A2,LTBP1,SOX9,GAS1,GSN,FGFR3…
GO:BP	smoothened signaling pathway involved in ventral spinal cord patterning	GO:0021910	0.0483127	1.31594	6	628	4	18117	GLI2,SMO,GLI3,RFX4
GO:BP	respiratory system development	GO:0060541	0.0488349	1.31127	199	628	20	18117	PDPN,GLI2,TIMELESS,HES1,CELSR1,FGFR2,GLI1,ASCL1,GPC3,SOX9,YAP1,SPARC,HEG1,GLI3,NOTCH1,NFIB,TNC,STRA6,PDGFRA,FOXJ1
GO:BP	response to endogenous stimulus	GO:0009719	0.0490672	1.30921	1683	628	90	18117	COL2A1,CACNA1A,NOTCH2,CCNA2,MCM7,TRIM71,TIMELESS,BRCA1,PCNA,TP53,CRHBP,TYMS,HES1,CDC6,CCND1,FGFR2,MPP5,BLM,NDNF,HTR1D,FGFRL1,SFRP2,ID1,CTSV,ASCL1,REST,KANK2,SMAD3,ITGB8,TGFBR3,GPC3,FBN2,CRB2,FSTL1,ALPL,RARRES2,VIM,NR5A2,LTBP1,SOX9,FGFR3,LRP2,ADAMTS12,RBPMS2,ADCYAP1,FST,SULF1,YAP1,AGTRAP,CPS1,ITGB5,CASP7,POSTN,HMGB2,ZFP36L2,E2F1,SPARC,SLC2A10,SLC9A3R1,EME1,ZFP36L1,SHCBP1,COL5A2,BRIP1,GJA1,GLI3,NOT…
GO:CC	chromosome	GO:0005694	6.83675e-24	23.1652	2071	641	164	18960	HMGA2,MCM3,CDCA8,ANP32E,MCM2,DTL,MAD2L1,MCM6,SALL4,MCM7,ZWINT,TCF4,HOXB1,BUB1B,CDCA5,PLK1,NCAPD2,SPAG5,TTK,CDK2,MYCL,TIMELESS,TCF7L1,BRCA1,PCNA,FOXB1,AURKA,NCAPH,CDCA2,E2F7,TP53,FANCD2,E2F2,SALL1,ORC1,SKA3,MIS18BP1,CECR2,OLIG1,BCL6,KNTC1,CHAF1A,GINS4,NKX6-2,BLM,MCM5,CCNB1,KIF18A,WDHD1,TGIF1,XRCC2,SMC2,TCF7L2,POLQ,PIF1,SMC4,RAD51AP1,TRIP13,GINS1,CDYL,FOXM1,CENPH,CENPE,CHEK1,BRCA2,ASCL1,CDT1,FOXN4,…
GO:CC	chromosomal region	GO:0098687	7.15095e-23	22.1456	354	641	60	18960	MCM3,CDCA8,MCM2,MAD2L1,MCM6,MCM7,ZWINT,BUB1B,CDCA5,PLK1,NCAPD2,SPAG5,TTK,CDK2,PCNA,AURKA,ORC1,SKA3,MIS18BP1,KNTC1,BLM,MCM5,CCNB1,KIF18A,PIF1,SMC4,RAD51AP1,CENPH,CENPE,CHEK1,BRCA2,CDT1,POLD1,ESCO2,SGO2,CENPN,DSCC1,SGO1,CENPK,CHEK2,NUF2,DSN1,CDK1,CENPW,CENPU,OIP5,ERCC6L,CENPM,CENPF,KNL1,CENPI,NUP37,NCAPG,BUB1,KIF2C,CENPQ,BIRC5,TOP2A,NDC80,HJURP
GO:CC	chromosome, centromeric region	GO:0000775	1.0556e-20	19.9765	204	641	44	18960	CDCA8,MAD2L1,ZWINT,BUB1B,CDCA5,PLK1,NCAPD2,SPAG5,TTK,AURKA,SKA3,MIS18BP1,KNTC1,CCNB1,KIF18A,SMC4,CENPH,CENPE,CDT1,ESCO2,SGO2,CENPN,DSCC1,SGO1,CENPK,NUF2,DSN1,CENPW,CENPU,OIP5,ERCC6L,CENPM,CENPF,KNL1,CENPI,NUP37,NCAPG,BUB1,KIF2C,CENPQ,BIRC5,TOP2A,NDC80,HJURP
GO:CC	condensed chromosome	GO:0000793	1.4669e-19	18.8336	217	641	44	18960	MAD2L1,ZWINT,BUB1B,PLK1,NCAPD2,SPAG5,CDK2,BRCA1,AURKA,FANCD2,SKA3,MIS18BP1,KNTC1,BLM,CCNB1,SMC2,CENPH,CENPE,CHEK1,BRCA2,CDT1,SGO2,CENPN,SGO1,CENPK,NUF2,DSN1,CENPW,CENPU,HMGB2,ERCC6L,CENPM,CENPF,KNL1,NUP37,NCAPG,BUB1,KIF2C,BIRC5,TOP2A,NDC80,ESRRB,HJURP,MKI67
GO:CC	non-membrane-bounded organelle	GO:0043228	1.08556e-18	17.9643	5346	641	291	18960	HMGA2,LIN28A,MCM3,CDCA8,ANP32E,ADARB2,MCM2,DTL,AIF1L,MAD2L1,MCM6,SALL4,MCM7,PTPN13,ZWINT,TCF4,TRIM71,HOXB1,BUB1B,CDCA5,HMMR,TACC3,IRAK1,GLI2,PLK1,NCAPD2,KIF15,RBFOX1,SLC16A1,SPAG5,TTK,CDK2,MYCL,METTL7A,TIMELESS,TCF7L1,BRCA1,PCNA,FOXB1,AURKA,NCAPH,CDCA2,CKAP2,E2F7,TP53,CRHBP,RBPMS,ANLN,TYMS,FANCD2,E2F2,PSRC1,SALL1,ORC1,SKA3,MIS18BP1,CDC6,CECR2,OLIG1,PHLDB2,BCL6,TUBB6,KNTC1,FBXO5,WEE1,STIL,CHAF1A,G…
GO:CC	intracellular non-membrane-bounded organelle	GO:0043232	1.8685e-18	17.7285	5338	641	290	18960	HMGA2,LIN28A,MCM3,CDCA8,ANP32E,ADARB2,MCM2,DTL,AIF1L,MAD2L1,MCM6,SALL4,MCM7,PTPN13,ZWINT,TCF4,TRIM71,HOXB1,BUB1B,CDCA5,HMMR,TACC3,IRAK1,GLI2,PLK1,NCAPD2,KIF15,RBFOX1,SLC16A1,SPAG5,TTK,CDK2,MYCL,METTL7A,TIMELESS,TCF7L1,BRCA1,PCNA,FOXB1,AURKA,NCAPH,CDCA2,CKAP2,E2F7,TP53,CRHBP,RBPMS,ANLN,TYMS,FANCD2,E2F2,PSRC1,SALL1,ORC1,SKA3,MIS18BP1,CDC6,CECR2,OLIG1,PHLDB2,BCL6,TUBB6,KNTC1,FBXO5,WEE1,STIL,CHAF1A,G…
GO:CC	condensed chromosome, centromeric region	GO:0000779	3.17362e-18	17.4984	124	641	33	18960	MAD2L1,ZWINT,BUB1B,PLK1,NCAPD2,SPAG5,AURKA,SKA3,MIS18BP1,KNTC1,CCNB1,CENPH,CENPE,CDT1,SGO2,CENPN,SGO1,CENPK,NUF2,DSN1,CENPW,CENPU,ERCC6L,CENPM,CENPF,KNL1,NUP37,NCAPG,BUB1,KIF2C,BIRC5,NDC80,HJURP
GO:CC	kinetochore	GO:0000776	1.538e-17	16.813	139	641	34	18960	MAD2L1,ZWINT,BUB1B,PLK1,SPAG5,TTK,SKA3,MIS18BP1,KNTC1,CCNB1,KIF18A,CENPH,CENPE,CDT1,SGO2,CENPN,SGO1,CENPK,NUF2,DSN1,CENPW,CENPU,ERCC6L,CENPM,CENPF,KNL1,CENPI,NUP37,BUB1,KIF2C,CENPQ,BIRC5,NDC80,HJURP
GO:CC	condensed chromosome kinetochore	GO:0000777	4.90455e-17	16.3094	108	641	30	18960	MAD2L1,ZWINT,BUB1B,PLK1,SPAG5,SKA3,MIS18BP1,KNTC1,CCNB1,CENPH,CENPE,CDT1,SGO2,CENPN,SGO1,CENPK,NUF2,DSN1,CENPW,CENPU,ERCC6L,CENPM,CENPF,KNL1,NUP37,BUB1,KIF2C,BIRC5,NDC80,HJURP
GO:CC	spindle	GO:0005819	5.08282e-15	14.2939	387	641	52	18960	CDCA8,MAD2L1,BUB1B,TACC3,PLK1,KIF15,SPAG5,TTK,AURKA,CKAP2,PSRC1,SKA3,CDC6,KNTC1,FBXO5,TPX2,CCNB1,KIF18A,KIF20B,VRK1,ECT2,FAM83D,CENPE,PLK4,KIF23,PARP4,ASPM,WDR62,SGO1,HASPIN,KIF11,CDC20,MAP7D3,KIF4A,NUSAP1,CDK1,BORA,CKAP2L,CENPF,SHCBP1,KIF2C,BIRC5,KIF14,ESPL1,POC1A,HAUS8,HAUS4,KIF20A,CEP128,AUNIP,EML3,CDC14A
GO:CC	nuclear chromosome	GO:0000228	3.10032e-12	11.5086	252	641	38	18960	HMGA2,MCM3,ANP32E,MCM2,MCM6,MCM7,BUB1B,PLK1,NCAPD2,TIMELESS,BRCA1,PCNA,ORC1,MIS18BP1,GINS4,BLM,MCM5,CCNB1,WDHD1,SMC2,GINS1,CHEK1,BRCA2,POLD1,ORC6,CENPK,NUF2,DSN1,GINS2,POLE2,BUB1,BIRC5,TOP2A,NDC80,MCM10,GINS3,HEY2,SINHCAF
GO:CC	nucleoplasm	GO:0005654	3.35445e-12	11.4744	4102	641	222	18960	HMGA2,MCM3,CDCA8,ANP32E,MCM2,NOTCH2,DTL,MAD2L1,MCM6,CCNA2,FANCI,SALL4,MCM7,CDCA7,PTPN13,ZWINT,CDCA5,IRAK1,GLI2,PLK1,NCAPD2,CKS1B,CRABP2,SPAG5,CDK2,MYCL,TIMELESS,TCF7L1,BRCA1,PCNA,AURKA,NCAPH,ZIC1,CDCA2,E2F7,TP53,RBPMS,ANLN,FANCD2,E2F2,PSRC1,SALL1,ORC1,EXO1,HES1,MIS18BP1,CDC6,CELSR1,BCL6,CCND1,RAD54L,FBXO5,WEE1,TTF2,GINS4,CLSPN,BLM,MCM5,TPX2,CCNB1,KIF20B,WDHD1,GLI1,TGIF1,XRCC2,SMC2,TCF7L2,POLQ,VRK…
GO:CC	membrane-enclosed lumen	GO:0031974	4.38902e-12	11.3576	5565	641	278	18960	HMGA2,LIN28A,MCM3,CDCA8,COL2A1,ANP32E,ADARB2,MCM2,NOTCH2,DTL,MAD2L1,MCM6,CCNA2,FANCI,SALL4,MCM7,CDCA7,PTPN13,ZWINT,BUB1B,CDCA5,IRAK1,GLI2,PLK1,NCAPD2,CKS1B,CRABP2,SPAG5,CDK2,MYCL,METTL7A,TIMELESS,TCF7L1,BRCA1,PCNA,AURKA,NCAPH,ZIC1,CDCA2,E2F7,TP53,RBPMS,ANLN,TYMS,FANCD2,E2F2,PSRC1,SALL1,ORC1,EXO1,HES1,MIS18BP1,CDC6,COL4A5,CELSR1,BCL6,CCND1,RAD54L,FBXO5,WEE1,TTF2,GINS4,CLSPN,BLM,MCM5,TPX2,CCNB1,KIF…
GO:CC	organelle lumen	GO:0043233	4.38902e-12	11.3576	5565	641	278	18960	HMGA2,LIN28A,MCM3,CDCA8,COL2A1,ANP32E,ADARB2,MCM2,NOTCH2,DTL,MAD2L1,MCM6,CCNA2,FANCI,SALL4,MCM7,CDCA7,PTPN13,ZWINT,BUB1B,CDCA5,IRAK1,GLI2,PLK1,NCAPD2,CKS1B,CRABP2,SPAG5,CDK2,MYCL,METTL7A,TIMELESS,TCF7L1,BRCA1,PCNA,AURKA,NCAPH,ZIC1,CDCA2,E2F7,TP53,RBPMS,ANLN,TYMS,FANCD2,E2F2,PSRC1,SALL1,ORC1,EXO1,HES1,MIS18BP1,CDC6,COL4A5,CELSR1,BCL6,CCND1,RAD54L,FBXO5,WEE1,TTF2,GINS4,CLSPN,BLM,MCM5,TPX2,CCNB1,KIF…
GO:CC	intracellular organelle lumen	GO:0070013	7.73871e-12	11.1113	5402	641	271	18960	HMGA2,LIN28A,MCM3,CDCA8,COL2A1,ANP32E,ADARB2,MCM2,NOTCH2,DTL,MAD2L1,MCM6,CCNA2,FANCI,SALL4,MCM7,CDCA7,PTPN13,ZWINT,BUB1B,CDCA5,IRAK1,GLI2,PLK1,NCAPD2,CKS1B,CRABP2,SPAG5,CDK2,MYCL,TIMELESS,TCF7L1,BRCA1,PCNA,AURKA,NCAPH,ZIC1,CDCA2,E2F7,TP53,RBPMS,ANLN,TYMS,FANCD2,E2F2,PSRC1,SALL1,ORC1,EXO1,HES1,MIS18BP1,CDC6,COL4A5,CELSR1,BCL6,CCND1,RAD54L,FBXO5,WEE1,TTF2,GINS4,CLSPN,BLM,MCM5,TPX2,CCNB1,KIF20B,WDHD…
GO:CC	nuclear lumen	GO:0031981	9.20084e-12	11.0362	4444	641	234	18960	HMGA2,LIN28A,MCM3,CDCA8,ANP32E,ADARB2,MCM2,NOTCH2,DTL,MAD2L1,MCM6,CCNA2,FANCI,SALL4,MCM7,CDCA7,PTPN13,ZWINT,BUB1B,CDCA5,IRAK1,GLI2,PLK1,NCAPD2,CKS1B,CRABP2,SPAG5,CDK2,MYCL,TIMELESS,TCF7L1,BRCA1,PCNA,AURKA,NCAPH,ZIC1,CDCA2,E2F7,TP53,RBPMS,ANLN,TYMS,FANCD2,E2F2,PSRC1,SALL1,ORC1,EXO1,HES1,MIS18BP1,CDC6,CELSR1,BCL6,CCND1,RAD54L,FBXO5,WEE1,TTF2,GINS4,CLSPN,BLM,MCM5,TPX2,CCNB1,KIF20B,WDHD1,GLI1,TGIF1,X…
GO:CC	DNA replication preinitiation complex	GO:0031261	3.92683e-11	10.406	12	641	10	18960	MCM3,MCM2,MCM6,MCM7,GINS4,MCM5,GINS1,GINS2,CDC45,GINS3
GO:CC	microtubule cytoskeleton	GO:0015630	1.15557e-10	9.9372	1307	641	96	18960	MCM3,CDCA8,DTL,MAD2L1,BUB1B,HMMR,TACC3,PLK1,KIF15,SLC16A1,SPAG5,TTK,CDK2,BRCA1,PCNA,AURKA,CKAP2,TP53,CRHBP,PSRC1,SKA3,CDC6,TUBB6,KNTC1,FBXO5,STIL,TPX2,SEPTIN10,CCNB1,KIF18A,KIF20B,XRCC2,VRK1,ECT2,SHROOM3,FAM83D,ID1,CENPE,CHEK1,BRCA2,IQGAP2,PLK4,KIF24,PBXIP1,KIF23,PARP4,ASPM,PODXL,WDR62,PCLAF,SGO1,PLAG1,HASPIN,KIF11,CDC20,MAP7D3,KIF4A,NUSAP1,REEP4,CCDC8,DNAH9,CCNB2,CDK1,CENPU,BORA,E2F1,CKAP2L,CENP…
GO:CC	CMG complex	GO:0071162	1.84024e-10	9.73512	10	641	9	18960	MCM3,MCM2,MCM6,MCM7,GINS4,MCM5,GINS1,GINS2,GINS3
GO:CC	nucleus	GO:0005634	3.34637e-10	9.47543	7592	641	344	18960	HMGA2,LIN28A,MCM3,CDCA8,CACNA1A,ANP32E,ID3,ADARB2,MCM2,NOTCH2,DTL,PCDHA2,MAD2L1,MCM6,CCNA2,FANCI,SALL4,MCM7,CDCA7,PTPN13,ZWINT,TCF4,HOXB1,BUB1B,CDCA5,IRAK1,GLI2,PLK1,NCAPD2,CKS1B,CRABP2,RBFOX1,SPAG5,TTK,CDK2,MYCL,YBX3,TIMELESS,TCF7L1,BRCA1,PCNA,FOXB1,EFNB1,AURKA,NCAPH,ZIC1,CDCA2,E2F7,TP53,CRHBP,RBPMS,ANLN,TYMS,FANCD2,E2F2,RTKN2,PSRC1,MELK,SALL1,ORC1,EXO1,HES1,MIS18BP1,CDC6,CECR2,CELSR1,OLIG1,BCL6…
GO:CC	supramolecular complex	GO:0099080	5.85792e-10	9.23226	1323	641	95	18960	LIN28A,COL2A1,AIF1L,MAD2L1,ZWINT,TRIM71,BUB1B,PLK1,KIF15,RBFOX1,SPAG5,TTK,AURKA,CKAP2,CRHBP,RBPMS,PSRC1,SKA3,MIS18BP1,COL4A5,TUBB6,KNTC1,TPX2,CCNB1,TPM2,KIF18A,GNG12,KIF20B,COL11A1,SHROOM3,MOV10,CENPH,CENPE,CDT1,IQGAP2,SGO2,KIF24,PBXIP1,NES,KIF23,PARP4,FBN2,ASPM,BARD1,CENPN,VIM,LTBP1,SGO1,CENPK,KIF11,NUF2,KIF4A,NUSAP1,REEP4,DNAH9,DSN1,CDK1,CENPW,CENPU,ERCC6L,CENPM,CENPF,GDPD2,KNL1,CENPI,AJUBA,NUP…
GO:CC	extracellular matrix	GO:0031012	1.67252e-09	8.77663	562	641	54	18960	COL2A1,COL4A5,LRIG1,FGFR2,NDNF,COL11A1,SFRP2,ADAMTS9,HSPG2,FREM2,TGFBR3,AEBP1,GPC3,FBN2,ANGPT1,MDK,ALPL,RARRES2,LTBP1,SERPINH1,ADAMTS12,SERPING1,SCARA3,ANGPTL2,PTX3,LRIG3,SULF1,MMRN1,POSTN,SPARC,MFGE8,ADAMTS18,COL12A1,COL14A1,CCDC80,GPC4,COL9A1,COL5A2,PTPRZ1,LAMB2,CCN1,NPNT,TIMP1,TNC,HAPLN3,ADAMTS20,COL4A6,PLSCR1,SPARCL1,CTHRC1,THBS1,COL1A2,COL1A1,OLFML2A
GO:CC	external encapsulating structure	GO:0030312	1.79249e-09	8.74654	563	641	54	18960	COL2A1,COL4A5,LRIG1,FGFR2,NDNF,COL11A1,SFRP2,ADAMTS9,HSPG2,FREM2,TGFBR3,AEBP1,GPC3,FBN2,ANGPT1,MDK,ALPL,RARRES2,LTBP1,SERPINH1,ADAMTS12,SERPING1,SCARA3,ANGPTL2,PTX3,LRIG3,SULF1,MMRN1,POSTN,SPARC,MFGE8,ADAMTS18,COL12A1,COL14A1,CCDC80,GPC4,COL9A1,COL5A2,PTPRZ1,LAMB2,CCN1,NPNT,TIMP1,TNC,HAPLN3,ADAMTS20,COL4A6,PLSCR1,SPARCL1,CTHRC1,THBS1,COL1A2,COL1A1,OLFML2A
GO:CC	collagen-containing extracellular matrix	GO:0062023	1.126e-08	7.94846	421	641	44	18960	COL2A1,COL4A5,FGFR2,COL11A1,SFRP2,ADAMTS9,HSPG2,FREM2,AEBP1,GPC3,FBN2,ANGPT1,MDK,RARRES2,LTBP1,SERPINH1,SERPING1,SCARA3,ANGPTL2,SULF1,MMRN1,POSTN,SPARC,MFGE8,COL12A1,COL14A1,CCDC80,GPC4,COL9A1,COL5A2,PTPRZ1,LAMB2,CCN1,NPNT,TIMP1,TNC,ADAMTS20,COL4A6,PLSCR1,SPARCL1,CTHRC1,THBS1,COL1A2,COL1A1
GO:CC	spindle pole	GO:0000922	2.32697e-08	7.63321	166	641	26	18960	MAD2L1,TACC3,PLK1,SPAG5,AURKA,CKAP2,PSRC1,CDC6,KNTC1,TPX2,CCNB1,KIF20B,FAM83D,PLK4,ASPM,WDR62,SGO1,KIF11,CDC20,CKAP2L,CENPF,POC1A,HAUS8,CEP128,AUNIP,CDC14A
GO:CC	cytoskeleton	GO:0005856	4.87781e-08	7.31178	2332	641	135	18960	MCM3,CDCA8,DTL,AIF1L,MAD2L1,PTPN13,BUB1B,HMMR,TACC3,GLI2,PLK1,KIF15,SLC16A1,SPAG5,TTK,CDK2,BRCA1,PCNA,AURKA,CKAP2,TP53,CRHBP,ANLN,PSRC1,SKA3,CDC6,PHLDB2,TUBB6,KNTC1,FBXO5,STIL,TPX2,SEPTIN10,CCNB1,TPM2,KIF18A,GNG12,KIF20B,GLI1,XRCC2,GYPC,VRK1,NOTCH3,ECT2,SHROOM3,FAM83D,STK17B,ID1,CENPE,CHEK1,BRCA2,IQGAP2,PLK4,KIF24,PBXIP1,NES,CTNNAL1,KIF23,PARP4,ASPM,PODXL,WDR62,VIM,PTPN14,PCLAF,TRIP6,UACA,GSN,SGO…
GO:CC	centrosome	GO:0005813	1.90396e-07	6.72034	619	641	53	18960	MCM3,DTL,HMMR,TACC3,PLK1,KIF15,SLC16A1,SPAG5,CDK2,PCNA,AURKA,CKAP2,TP53,SKA3,STIL,CCNB1,KIF20B,XRCC2,ID1,CHEK1,BRCA2,PLK4,KIF23,ASPM,PODXL,WDR62,PCLAF,SGO1,PLAG1,HASPIN,CDC20,CCDC8,CCNB2,CDK1,CENPU,E2F1,CKAP2L,CENPF,TMEM63A,CDC45,TGIF2,CEP152,KIF2C,HK2,ESPL1,POC1A,NDC80,HAUS8,HAUS4,CEP112,AUNIP,CDC14A,TTC12
GO:CC	mitotic spindle	GO:0072686	2.7453e-07	6.56141	159	641	24	18960	MAD2L1,TACC3,PLK1,SPAG5,AURKA,SKA3,CDC6,TPX2,KIF18A,KIF20B,ECT2,FAM83D,CENPE,KIF23,ASPM,KIF11,NUSAP1,CDK1,CKAP2L,ESPL1,HAUS8,HAUS4,EML3,CDC14A
GO:CC	spindle microtubule	GO:0005876	5.95019e-07	6.22547	72	641	16	18960	PLK1,AURKA,PSRC1,SKA3,KNTC1,KIF18A,CENPE,PARP4,KIF11,KIF4A,NUSAP1,CDK1,BIRC5,HAUS8,HAUS4,EML3
GO:CC	condensed nuclear chromosome kinetochore	GO:0000778	7.01363e-07	6.15406	18	641	9	18960	BUB1B,PLK1,MIS18BP1,CCNB1,CENPK,NUF2,DSN1,BUB1,NDC80
GO:CC	microtubule organizing center	GO:0005815	3.99384e-06	5.39861	813	641	60	18960	MCM3,DTL,BUB1B,HMMR,TACC3,PLK1,KIF15,SLC16A1,SPAG5,CDK2,BRCA1,PCNA,AURKA,CKAP2,TP53,SKA3,STIL,CCNB1,KIF18A,KIF20B,XRCC2,ID1,CHEK1,BRCA2,PLK4,KIF24,KIF23,ASPM,PODXL,WDR62,PCLAF,SGO1,PLAG1,HASPIN,CDC20,CCDC8,CCNB2,CDK1,CENPU,E2F1,CKAP2L,CENPF,TMEM63A,CDC45,TGIF2,AJUBA,CEP152,KIF2C,HK2,TOP2A,ESPL1,POC1A,NDC80,HAUS8,HAUS4,CEP112,CEP128,AUNIP,CDC14A,TTC12
GO:CC	microtubule	GO:0005874	1.0737e-05	4.96912	434	641	39	18960	PLK1,KIF15,SPAG5,AURKA,CKAP2,CRHBP,PSRC1,SKA3,TUBB6,KNTC1,TPX2,KIF18A,KIF20B,SHROOM3,CENPE,IQGAP2,KIF24,PBXIP1,KIF23,PARP4,ASPM,KIF11,KIF4A,NUSAP1,REEP4,DNAH9,CDK1,GTSE1,KIF2C,DNAH11,BIRC5,KIF14,GAS2L3,HAUS8,HAUS4,KIF20A,EML3,MAP1LC3C,RASSF3
GO:CC	organelle	GO:0043226	3.03384e-05	4.51801	14008	641	529	18960	HMGA2,LIN28A,SHISA6,MCM3,CDCA8,COL2A1,CACNA1A,ANP32E,ID3,ADARB2,MCM2,NOTCH2,DTL,PCDHA2,AIF1L,MAD2L1,MCM6,CCNA2,FANCI,PDPN,SALL4,MCM7,CDCA7,PTPN13,ZWINT,TCF4,TRIM71,HOXB1,BUB1B,CDCA5,HMMR,TACC3,EPHB4,IRAK1,GLI2,PLK1,NCAPD2,KIF15,CKS1B,CRABP2,RBFOX1,SLC16A1,SPAG5,TTK,CDK2,MYCL,STK26,METTL7A,YBX3,TIMELESS,TCF7L1,BRCA1,PSAT1,PCNA,FOXB1,EFNB1,AURKA,NCAPH,SORCS3,ZIC1,CDCA2,CKAP2,ANTXR1,E2F7,TP53,CRHBP,…
GO:CC	condensed chromosome outer kinetochore	GO:0000940	4.73486e-05	4.32469	14	641	7	18960	BUB1B,PLK1,SKA3,CCNB1,CENPF,BUB1,NDC80
GO:CC	chromatin	GO:0000785	8.76523e-05	4.05724	1526	641	89	18960	HMGA2,ANP32E,MCM2,SALL4,MCM7,TCF4,HOXB1,CDCA5,PLK1,MYCL,TIMELESS,TCF7L1,PCNA,FOXB1,E2F7,TP53,E2F2,SALL1,CECR2,OLIG1,CHAF1A,NKX6-2,TGIF1,TCF7L2,RAD51AP1,FOXM1,CHEK1,ASCL1,FOXN4,SMAD3,ESCO2,ERF,TBX2,WDR76,SOX3,PAX6,ZFP3,NR5A2,NEUROD4,SOX9,NEUROG2,DSCC1,PLAG1,UHRF1,TRIM56,HMX1,ZEB2,SOX21,OIP5,HMGB2,E2F1,OLIG2,CENPF,ASF1B,NEUROD1,NFKB2,TGIF2,EME1,TEAD3,PARPBP,SOX2,ZNF367,MXD3,AR,RFX2,SOX1,EGR2,ESRRB,…
GO:CC	replication fork	GO:0005657	0.000109685	3.95985	67	641	13	18960	MCM3,TIMELESS,PCNA,TP53,BCL6,BLM,WDHD1,XRCC2,PIF1,CHEK1,POLD1,UHRF1,MCM10
GO:CC	condensed nuclear chromosome outer kinetochore	GO:0000942	0.000449522	3.34725	4	641	4	18960	PLK1,CCNB1,BUB1,NDC80
GO:CC	GINS complex	GO:0000811	0.000449522	3.34725	4	641	4	18960	GINS4,GINS1,GINS2,GINS3
GO:CC	intracellular organelle	GO:0043229	0.000461164	3.33614	12491	641	477	18960	HMGA2,LIN28A,MCM3,CDCA8,COL2A1,CACNA1A,ANP32E,ID3,ADARB2,MCM2,NOTCH2,DTL,PCDHA2,AIF1L,MAD2L1,MCM6,CCNA2,FANCI,PDPN,SALL4,MCM7,CDCA7,PTPN13,ZWINT,TCF4,TRIM71,HOXB1,BUB1B,CDCA5,HMMR,TACC3,IRAK1,GLI2,PLK1,NCAPD2,KIF15,CKS1B,CRABP2,RBFOX1,SLC16A1,SPAG5,TTK,CDK2,MYCL,STK26,METTL7A,YBX3,TIMELESS,TCF7L1,BRCA1,PCNA,FOXB1,EFNB1,AURKA,NCAPH,ZIC1,CDCA2,CKAP2,E2F7,TP53,CRHBP,RBPMS,ANLN,TYMS,FANCD2,SMO,E2F2,R…
GO:CC	endoplasmic reticulum lumen	GO:0005788	0.00071819	3.14376	307	641	28	18960	COL2A1,COL4A5,COL11A1,FKBP10,GPC3,FSTL1,LTBP1,SERPINH1,EVA1A,MFGE8,COL12A1,COL14A1,COL9A1,COL5A2,LAMB2,CCN1,TIMP1,MTTP,TNC,COL4A6,GPX8,CSF1,PDGFD,SPARCL1,THBS1,COL1A2,COL1A1,HRC
GO:CC	condensin complex	GO:0000796	0.000776984	3.10959	8	641	5	18960	NCAPD2,NCAPH,SMC2,SMC4,NCAPG
GO:CC	cytoplasm	GO:0005737	0.000924577	3.03406	11911	641	457	18960	LIN28A,MCM3,CDCA8,COL2A1,CACNA1A,ANP32E,ID3,ADARB2,MCM2,NOTCH2,DTL,PCDHA2,AIF1L,MAD2L1,CCNA2,FANCI,PDPN,SALL4,MCM7,CDCA7,PTPN13,ZWINT,TRIM71,BUB1B,CDCA5,HMMR,TACC3,EPHB4,IRAK1,GLI2,PLK1,NCAPD2,KIF15,CRABP2,RBFOX1,SPAG5,TTK,CDK2,STK26,METTL7A,YBX3,TCF7L1,BRCA1,PSAT1,EFNB1,AURKA,NCAPH,ZIC1,CDCA2,CKAP2,ANTXR1,TP53,CRHBP,RBPMS,ANLN,TYMS,ADGRV1,FANCD2,SMO,RTKN2,GABRA2,PSRC1,MELK,SALL1,ORC1,HES1,SKA3,C…
GO:CC	intracellular anatomical structure	GO:0005622	0.00122032	2.91353	14790	641	545	18960	HMGA2,LIN28A,MCM3,CDCA8,COL2A1,CACNA1A,ANP32E,ID3,ADARB2,MCM2,NOTCH2,DTL,PCDHA2,AIF1L,MAD2L1,MCM6,CCNA2,FANCI,PDPN,SALL4,MCM7,CDCA7,PTPN13,ZWINT,TCF4,TRIM71,HOXB1,BUB1B,CDCA5,HMMR,TACC3,EPHB4,IRAK1,GLI2,PLK1,NCAPD2,KIF15,CKS1B,CRABP2,RBFOX1,SLC16A1,SPAG5,TTK,CDK2,MYCL,STK26,METTL7A,YBX3,TIMELESS,TCF7L1,BRCA1,PSAT1,PCNA,FOXB1,EFNB1,AURKA,NCAPH,ZIC1,CDCA2,CKAP2,ANTXR1,E2F7,TP53,CRHBP,RBPMS,ANLN,TYM…
GO:CC	collagen trimer	GO:0005581	0.00125461	2.90149	95	641	14	18960	COL2A1,COL4A5,COL11A1,SERPINH1,SCARA3,COL12A1,COL14A1,COL9A1,COL5A2,TIMP1,COL4A6,CTHRC1,COL1A2,COL1A1
GO:CC	complex of collagen trimers	GO:0098644	0.00130425	2.88464	21	641	7	18960	COL2A1,COL4A5,COL11A1,COL5A2,COL4A6,COL1A2,COL1A1
GO:CC	membrane-bounded organelle	GO:0043227	0.00134751	2.87047	12858	641	486	18960	HMGA2,LIN28A,MCM3,CDCA8,COL2A1,CACNA1A,ANP32E,ID3,ADARB2,MCM2,NOTCH2,DTL,PCDHA2,AIF1L,MAD2L1,MCM6,CCNA2,FANCI,PDPN,SALL4,MCM7,CDCA7,PTPN13,ZWINT,TCF4,HOXB1,BUB1B,CDCA5,TACC3,EPHB4,IRAK1,GLI2,PLK1,NCAPD2,CKS1B,CRABP2,RBFOX1,SLC16A1,SPAG5,TTK,CDK2,MYCL,STK26,METTL7A,YBX3,TIMELESS,TCF7L1,BRCA1,PSAT1,PCNA,FOXB1,EFNB1,AURKA,NCAPH,ZIC1,CDCA2,ANTXR1,E2F7,TP53,CRHBP,RBPMS,ANLN,TYMS,ADGRV1,FANCD2,SMO,E2F2…
GO:CC	condensed nuclear chromosome	GO:0000794	0.00307447	2.51223	89	641	13	18960	BUB1B,PLK1,BRCA1,MIS18BP1,BLM,CCNB1,CHEK1,BRCA2,CENPK,NUF2,DSN1,BUB1,NDC80
GO:CC	cyclin-dependent protein kinase holoenzyme complex	GO:0000307	0.00381481	2.41853	43	641	9	18960	CCNA2,CKS1B,CDK2,PCNA,CCND1,CCNB1,CKS2,CCNB2,CDK1
GO:CC	supramolecular polymer	GO:0099081	0.00416316	2.38058	1001	641	60	18960	COL2A1,AIF1L,PLK1,KIF15,SPAG5,AURKA,CKAP2,CRHBP,PSRC1,SKA3,COL4A5,TUBB6,KNTC1,TPX2,TPM2,KIF18A,GNG12,KIF20B,COL11A1,SHROOM3,CENPE,IQGAP2,KIF24,PBXIP1,NES,KIF23,PARP4,FBN2,ASPM,VIM,LTBP1,KIF11,KIF4A,NUSAP1,REEP4,DNAH9,CDK1,GDPD2,WIPF1,PLS3,COL5A2,LDLRAP1,GTSE1,KIF2C,DNAH11,BIRC5,KIF14,AHNAK,GAS2L3,NPNT,HAUS8,HAUS4,KIF20A,COL4A6,EML3,MAP1LC3C,COL1A2,COL1A1,HRC,RASSF3
GO:CC	cytosol	GO:0005829	0.00417792	2.37904	5303	641	228	18960	LIN28A,CDCA8,DTL,MAD2L1,CCNA2,FANCI,PDPN,MCM7,CDCA7,PTPN13,ZWINT,BUB1B,CDCA5,HMMR,TACC3,EPHB4,IRAK1,GLI2,PLK1,NCAPD2,KIF15,CRABP2,SPAG5,CDK2,STK26,YBX3,TCF7L1,PSAT1,AURKA,NCAPH,CDCA2,CKAP2,TP53,RBPMS,TYMS,FANCD2,PSRC1,ORC1,SKA3,CDC6,PDE1C,CIP2A,PHLDB2,CCND1,KNTC1,FBXO5,TTF2,STIL,WLS,BLM,MCM5,TPX2,CCNB1,TPM2,KIF18A,KIF20B,GLI1,SMC2,PLA2G4A,POLQ,VRK1,NOTCH3,DEPDC1B,ECT2,SMC4,MECOM,LIN28B,FAM83D,RMI…
GO:CC	spindle midzone	GO:0051233	0.00742186	2.12949	36	641	8	18960	CDCA8,PLK1,AURKA,CDC6,KIF18A,KIF20B,CENPE,KIF14
GO:CC	MCM complex	GO:0042555	0.00981434	2.00814	12	641	5	18960	MCM3,MCM2,MCM6,MCM7,MCM5
GO:CC	fibrillar collagen trimer	GO:0005583	0.00981434	2.00814	12	641	5	18960	COL2A1,COL11A1,COL5A2,COL1A2,COL1A1
GO:CC	banded collagen fibril	GO:0098643	0.00981434	2.00814	12	641	5	18960	COL2A1,COL11A1,COL5A2,COL1A2,COL1A1
GO:CC	intracellular membrane-bounded organelle	GO:0043231	0.00990334	2.00422	11296	641	431	18960	HMGA2,LIN28A,MCM3,CDCA8,COL2A1,CACNA1A,ANP32E,ID3,ADARB2,MCM2,NOTCH2,DTL,PCDHA2,MAD2L1,MCM6,CCNA2,FANCI,PDPN,SALL4,MCM7,CDCA7,PTPN13,ZWINT,TCF4,HOXB1,BUB1B,CDCA5,TACC3,IRAK1,GLI2,PLK1,NCAPD2,CKS1B,CRABP2,RBFOX1,SLC16A1,SPAG5,TTK,CDK2,MYCL,STK26,METTL7A,YBX3,TIMELESS,TCF7L1,BRCA1,PCNA,FOXB1,EFNB1,AURKA,NCAPH,ZIC1,CDCA2,E2F7,TP53,CRHBP,RBPMS,ANLN,TYMS,FANCD2,SMO,E2F2,RTKN2,PSRC1,MELK,SALL1,ORC1,EXO…
GO:CC	polymeric cytoskeletal fiber	GO:0099513	0.00998826	2.00051	764	641	48	18960	AIF1L,PLK1,KIF15,SPAG5,AURKA,CKAP2,CRHBP,PSRC1,SKA3,TUBB6,KNTC1,TPX2,TPM2,KIF18A,GNG12,KIF20B,SHROOM3,CENPE,IQGAP2,KIF24,PBXIP1,NES,KIF23,PARP4,ASPM,VIM,KIF11,KIF4A,NUSAP1,REEP4,DNAH9,CDK1,GDPD2,WIPF1,PLS3,LDLRAP1,GTSE1,KIF2C,DNAH11,BIRC5,KIF14,GAS2L3,HAUS8,HAUS4,KIF20A,EML3,MAP1LC3C,RASSF3
GO:CC	supramolecular fiber	GO:0099512	0.0122689	1.91119	993	641	58	18960	COL2A1,AIF1L,PLK1,KIF15,SPAG5,AURKA,CKAP2,CRHBP,PSRC1,SKA3,TUBB6,KNTC1,TPX2,TPM2,KIF18A,GNG12,KIF20B,COL11A1,SHROOM3,CENPE,IQGAP2,KIF24,PBXIP1,NES,KIF23,PARP4,FBN2,ASPM,VIM,LTBP1,KIF11,KIF4A,NUSAP1,REEP4,DNAH9,CDK1,GDPD2,WIPF1,PLS3,COL5A2,LDLRAP1,GTSE1,KIF2C,DNAH11,BIRC5,KIF14,AHNAK,GAS2L3,NPNT,HAUS8,HAUS4,KIF20A,EML3,MAP1LC3C,COL1A2,COL1A1,HRC,RASSF3
GO:CC	midbody	GO:0030496	0.013468	1.8707	196	641	19	18960	CDCA8,PLK1,SPAG5,AURKA,ANLN,PSRC1,KIF20B,ECT2,CENPE,KIF23,ASPM,KIF4A,CDK1,CENPF,SHCBP1,BIRC5,KIF14,KIF20A,EML3
GO:CC	integrin complex	GO:0008305	0.0273078	1.56371	32	641	7	18960	ITGA8,ITGB8,ITGB5,NPNT,LYN,ITGA1,PLP1
GO:CC	basement membrane	GO:0005604	0.0360992	1.4425	97	641	12	18960	COL2A1,COL4A5,HSPG2,FREM2,SPARC,CCDC80,COL9A1,LAMB2,NPNT,TIMP1,TNC,COL4A6
GO:CC	cell leading edge	GO:0031252	0.0390043	1.40889	422	641	30	18960	SHISA6,AIF1L,PDPN,PTPN13,ANTXR1,ADGRV1,EPHA2,GABRA2,PHLDB2,WLS,KIF18A,ITGA8,IQGAP2,PODXL,VIM,GSN,MYO10,GDPD2,ARHGEF6,SLC9A3R1,AJUBA,WIPF1,INPPL1,ARAP3,RAB13,PLXND1,GABRA4,SRCIN1,ARHGAP31,S100B
GO:CC	chromosome, telomeric region	GO:0000781	0.0433494	1.36302	162	641	16	18960	MCM3,MCM2,MCM6,MCM7,CDK2,PCNA,ORC1,BLM,MCM5,PIF1,RAD51AP1,CHEK1,BRCA2,POLD1,CHEK2,CDK1
KEGG	Cell cycle	KEGG:04110	3.67874e-21	20.4343	124	294	36	8001	MCM3,MCM2,MAD2L1,MCM6,CCNA2,MCM7,BUB1B,PLK1,TTK,CDK2,PCNA,TP53,E2F2,ORC1,CDC6,CCND1,WEE1,MCM5,CCNB1,CDC25C,CHEK1,PTTG1,SMAD3,ORC6,CHEK2,CDC20,CCNB2,CDK1,E2F1,CDC45,PKMYT1,BUB1,ESPL1,CDC14A,CDKN2A,CDKN2C
KEGG	Pathways in cancer	KEGG:05200	3.54194e-07	6.45076	529	294	48	8001	NOTCH2,CCNA2,GLI2,CKS1B,CDK2,TCF7L1,TP53,SMO,E2F2,HES1,COL4A5,CCND1,FGFR2,GNG12,GLI1,TCF7L2,NOTCH3,MECOM,FZD7,CKS2,BRCA2,GNG5,SMAD3,JAG1,FGFR3,PMAIP1,LPAR6,PLCB3,IL13RA1,FZD1,CASP7,E2F1,FZD2,NFKB2,GLI3,NOTCH1,AR,BIRC5,LAMB2,FZD6,HEY2,LPAR4,FZD5,COL4A6,LPAR1,CDKN2A,ETS1,PDGFRA
KEGG	Hippo signaling pathway	KEGG:04390	1.25579e-06	5.90108	157	294	23	8001	GLI2,TCF7L1,CCND1,MPP5,TCF7L2,FZD7,ID1,SMAD3,CRB2,WWTR1,YAP1,FZD1,FZD2,AJUBA,TEAD3,SOX2,BMPR1B,STK3,BIRC5,FZD6,TEAD2,FZD5,TEAD4
KEGG	Human papillomavirus infection	KEGG:05165	1.34245e-06	5.8721	331	294	35	8001	COL2A1,NOTCH2,CCNA2,CDK2,TCF7L1,TP53,HES1,COL4A5,CCND1,MPP5,ITGA8,TCF7L2,NOTCH3,FZD7,ITGB8,JAG1,LFNG,FZD1,ITGB5,E2F1,TNFRSF1A,FZD2,SLC9A3R1,COL9A1,NOTCH1,LAMB2,FZD6,HEY2,TNC,FZD5,COL4A6,THBS1,COL1A2,COL1A1,ITGA1
KEGG	ECM-receptor interaction	KEGG:04512	1.64438e-06	5.784	88	294	17	8001	COL2A1,HMMR,COL4A5,ITGA8,HSPG2,FREM2,ITGB8,ITGB5,COL9A1,LAMB2,NPNT,TNC,COL4A6,THBS1,COL1A2,COL1A1,ITGA1
KEGG	p53 signaling pathway	KEGG:04115	3.48897e-05	4.4573	73	294	14	8001	CDK2,TP53,CCND1,CCNB1,CHEK1,PMAIP1,CHEK2,RRM2,CCNB2,CDK1,GTSE1,CD82,CDKN2A,THBS1
KEGG	Breast cancer	KEGG:05224	4.04754e-05	4.39281	147	294	20	8001	NOTCH2,TCF7L1,BRCA1,TP53,E2F2,HES1,CCND1,TCF7L2,NOTCH3,FZD7,BRCA2,JAG1,FZD1,E2F1,FZD2,NFKB2,NOTCH1,FZD6,HEY2,FZD5
KEGG	Cellular senescence	KEGG:04218	0.000106773	3.97154	156	294	20	8001	CCNA2,CDK2,TP53,E2F2,CCND1,CCNB1,FOXM1,CHEK1,SMAD3,CHEK2,CCNB2,CDK1,ZFP36L2,E2F1,ZFP36L1,MYBL2,NFATC4,CDKN2A,ETS1,NFATC1
KEGG	PI3K-Akt signaling pathway	KEGG:04151	0.00019896	3.70123	353	294	32	8001	COL2A1,CDK2,BRCA1,TP53,EPHA2,COL4A5,CCND1,FGFR2,GNG12,ITGA8,GNG5,ITGB8,PKN3,ANGPT1,FGFR3,LPAR6,ITGB5,COL9A1,LAMB2,EFNA4,LPAR4,TNC,COL4A6,CSF1,LPAR1,PDGFD,THBS1,PDGFRA,ERBB3,COL1A2,COL1A1,ITGA1
KEGG	Basal cell carcinoma	KEGG:05217	0.000266964	3.57355	63	294	12	8001	GLI2,TCF7L1,TP53,SMO,GLI1,TCF7L2,FZD7,FZD1,FZD2,GLI3,FZD6,FZD5
KEGG	Human T-cell leukemia virus 1 infection	KEGG:05166	0.000436448	3.36007	216	294	23	8001	MAD2L1,CCNA2,BUB1B,CDK2,TP53,E2F2,CCND1,CHEK1,PTTG1,SMAD3,CHEK2,CDC20,CCNB2,E2F1,TNFRSF1A,NFKB2,ESPL1,EGR2,NFATC4,CDKN2A,ETS1,CDKN2C,NFATC1
KEGG	Homologous recombination	KEGG:03440	0.00148848	2.82726	41	294	9	8001	BRCA1,RAD54L,BLM,XRCC2,BRCA2,POLD1,BARD1,EME1,BRIP1
KEGG	Oocyte meiosis	KEGG:04114	0.00166635	2.77823	127	294	16	8001	MAD2L1,PLK1,CDK2,AURKA,FBXO5,CCNB1,CDC25C,PTTG1,SGO1,CDC20,CCNB2,CDK1,PKMYT1,BUB1,AR,ESPL1
KEGG	Fanconi anemia pathway	KEGG:03460	0.00243207	2.61402	54	294	10	8001	FANCI,BRCA1,FANCD2,HES1,BLM,RMI2,BRCA2,EME1,FANCB,BRIP1
KEGG	DNA replication	KEGG:03030	0.0041283	2.38423	36	294	8	8001	MCM3,MCM2,MCM6,MCM7,PCNA,MCM5,POLD1,POLE2
KEGG	Hippo signaling pathway - multiple species	KEGG:04392	0.00725885	2.13913	29	294	7	8001	WWTR1,YAP1,AJUBA,TEAD3,STK3,TEAD2,TEAD4
KEGG	Signaling pathways regulating pluripotency of stem cells	KEGG:04550	0.0073358	2.13455	143	294	16	8001	ID3,HOXB1,FGFR2,FZD7,ID1,REST,SMAD3,PAX6,FGFR3,FZD1,FZD2,SOX2,BMPR1B,ESRRB,FZD6,FZD5
KEGG	Protein digestion and absorption	KEGG:04974	0.0411391	1.38575	103	294	12	8001	COL2A1,COL4A5,COL11A1,SLC1A5,COL12A1,COL14A1,COL9A1,COL5A2,KCNK5,COL4A6,COL1A2,COL1A1
KEGG	Focal adhesion	KEGG:04510	0.0430178	1.36635	200	294	18	8001	COL2A1,COL4A5,CCND1,ITGA8,ITGB8,ITGB5,DOCK1,COL9A1,LAMB2,TNC,COL4A6,PDGFD,THBS1,PDGFRA,PIP5K1B,COL1A2,COL1A1,ITGA1
REAC	Cell Cycle	REAC:R-HSA-1640170	4.04049e-42	41.3936	642	417	113	10543	MCM3,CDCA8,MCM2,MAD2L1,MCM6,CCNA2,MCM7,ZWINT,BUB1B,CDCA5,HMMR,PLK1,NCAPD2,CKS1B,CDK2,BRCA1,PCNA,AURKA,NCAPH,TP53,TYMS,E2F2,ORC1,EXO1,MIS18BP1,CDC6,CCND1,TUBB6,KNTC1,FBXO5,WEE1,GINS4,CLSPN,BLM,MCM5,TPX2,CCNB1,KIF18A,SMC2,VRK1,PIF1,SMC4,RMI2,GINS1,GMNN,FOXM1,CDC25C,CENPH,CENPE,CHEK1,BRCA2,CDT1,POLD1,PTTG1,ESCO2,PLK4,SGO2,ORC6,KIF23,BARD1,CENPN,DSCC1,SGO1,CENPK,CHEK2,CDC20,NUF2,RRM2,DSN1,UBE2C,CCNB2…
REAC	Cell Cycle, Mitotic	REAC:R-HSA-69278	1.773e-36	35.7513	513	417	95	10543	MCM3,CDCA8,MCM2,MAD2L1,MCM6,CCNA2,MCM7,ZWINT,BUB1B,CDCA5,HMMR,PLK1,NCAPD2,CKS1B,CDK2,PCNA,AURKA,NCAPH,TP53,TYMS,E2F2,ORC1,CDC6,CCND1,TUBB6,KNTC1,FBXO5,WEE1,GINS4,MCM5,TPX2,CCNB1,KIF18A,SMC2,VRK1,SMC4,GINS1,GMNN,FOXM1,CDC25C,CENPH,CENPE,CDT1,POLD1,PTTG1,ESCO2,PLK4,SGO2,ORC6,KIF23,CENPN,SGO1,CENPK,CDC20,NUF2,RRM2,DSN1,UBE2C,CCNB2,CDK1,GINS2,CENPU,BORA,ERCC6L,E2F1,CENPM,CENPF,KNL1,CENPI,CDC45,POLE2,…
REAC	Cell Cycle Checkpoints	REAC:R-HSA-69620	2.52186e-25	24.5983	271	417	59	10543	MCM3,CDCA8,MCM2,MAD2L1,MCM6,CCNA2,MCM7,ZWINT,BUB1B,PLK1,CDK2,BRCA1,TP53,ORC1,EXO1,CDC6,KNTC1,WEE1,CLSPN,BLM,MCM5,CCNB1,KIF18A,RMI2,CDC25C,CENPH,CENPE,CHEK1,SGO2,ORC6,BARD1,CENPN,SGO1,CENPK,CHEK2,CDC20,NUF2,DSN1,UBE2C,CCNB2,CDK1,CENPU,ERCC6L,CENPM,CENPF,KNL1,CENPI,CDC45,PKMYT1,NUP37,GTSE1,BUB1,BRIP1,KIF2C,CENPQ,BIRC5,NDC80,MCM10,CDKN2A
REAC	Mitotic Prometaphase	REAC:R-HSA-68877	6.86026e-17	16.1637	199	417	42	10543	CDCA8,MAD2L1,ZWINT,BUB1B,CDCA5,PLK1,NCAPD2,NCAPH,TUBB6,KNTC1,CCNB1,KIF18A,SMC2,SMC4,CENPH,CENPE,PLK4,SGO2,CENPN,SGO1,CENPK,CDC20,NUF2,DSN1,CCNB2,CDK1,CENPU,ERCC6L,CENPM,CENPF,KNL1,CENPI,NUP37,CEP152,NCAPG,BUB1,KIF2C,CENPQ,BIRC5,NDC80,HAUS8,HAUS4
REAC	Resolution of Sister Chromatid Cohesion	REAC:R-HSA-2500257	2.66583e-16	15.5742	123	417	33	10543	CDCA8,MAD2L1,ZWINT,BUB1B,CDCA5,PLK1,TUBB6,KNTC1,CCNB1,KIF18A,CENPH,CENPE,SGO2,CENPN,SGO1,CENPK,CDC20,NUF2,DSN1,CCNB2,CDK1,CENPU,ERCC6L,CENPM,CENPF,KNL1,CENPI,NUP37,BUB1,KIF2C,CENPQ,BIRC5,NDC80
REAC	Amplification of signal from the kinetochores	REAC:R-HSA-141424	3.40305e-15	14.4681	92	417	28	10543	CDCA8,MAD2L1,ZWINT,BUB1B,PLK1,KNTC1,KIF18A,CENPH,CENPE,SGO2,CENPN,SGO1,CENPK,CDC20,NUF2,DSN1,CENPU,ERCC6L,CENPM,CENPF,KNL1,CENPI,NUP37,BUB1,KIF2C,CENPQ,BIRC5,NDC80
REAC	Amplification of signal from unattached kinetochores via a MAD2 inhibitory signal	REAC:R-HSA-141444	3.40305e-15	14.4681	92	417	28	10543	CDCA8,MAD2L1,ZWINT,BUB1B,PLK1,KNTC1,KIF18A,CENPH,CENPE,SGO2,CENPN,SGO1,CENPK,CDC20,NUF2,DSN1,CENPU,ERCC6L,CENPM,CENPF,KNL1,CENPI,NUP37,BUB1,KIF2C,CENPQ,BIRC5,NDC80
REAC	Mitotic Spindle Checkpoint	REAC:R-HSA-69618	5.00041e-14	13.301	109	417	29	10543	CDCA8,MAD2L1,ZWINT,BUB1B,PLK1,KNTC1,KIF18A,CENPH,CENPE,SGO2,CENPN,SGO1,CENPK,CDC20,NUF2,DSN1,UBE2C,CENPU,ERCC6L,CENPM,CENPF,KNL1,CENPI,NUP37,BUB1,KIF2C,CENPQ,BIRC5,NDC80
REAC	EML4 and NUDC in mitotic spindle formation	REAC:R-HSA-9648025	2.4045e-13	12.619	115	417	29	10543	CDCA8,MAD2L1,ZWINT,BUB1B,PLK1,TUBB6,KNTC1,KIF18A,CENPH,CENPE,SGO2,CENPN,SGO1,CENPK,CDC20,NUF2,DSN1,CENPU,ERCC6L,CENPM,CENPF,KNL1,CENPI,NUP37,BUB1,KIF2C,CENPQ,BIRC5,NDC80
REAC	Mitotic G1 phase and G1/S transition	REAC:R-HSA-453279	8.55522e-13	12.0678	148	417	32	10543	MCM3,MCM2,MCM6,CCNA2,MCM7,CKS1B,CDK2,PCNA,TYMS,E2F2,ORC1,CDC6,CCND1,FBXO5,WEE1,MCM5,CCNB1,GMNN,CDT1,ORC6,RRM2,CDK1,E2F1,CDC45,POLE2,TOP2A,MYBL2,MCM10,TK1,LYN,CDKN2A,CDKN2C
REAC	RHO GTPases Activate Formins	REAC:R-HSA-5663220	3.78752e-12	11.4216	136	417	30	10543	CDCA8,MAD2L1,ZWINT,BUB1B,PLK1,TUBB6,KNTC1,KIF18A,CENPH,CENPE,SGO2,CENPN,SGO1,CENPK,DIAPH3,CDC20,NUF2,DSN1,CENPU,ERCC6L,CENPM,CENPF,KNL1,CENPI,NUP37,BUB1,KIF2C,CENPQ,BIRC5,NDC80
REAC	Mitotic Metaphase and Anaphase	REAC:R-HSA-2555396	1.67869e-11	10.775	229	417	38	10543	CDCA8,MAD2L1,ZWINT,BUB1B,CDCA5,PLK1,TUBB6,KNTC1,FBXO5,CCNB1,KIF18A,VRK1,CENPH,CENPE,PTTG1,SGO2,CENPN,SGO1,CENPK,CDC20,NUF2,DSN1,UBE2C,CCNB2,CDK1,CENPU,ERCC6L,CENPM,CENPF,KNL1,CENPI,NUP37,BUB1,KIF2C,CENPQ,BIRC5,ESPL1,NDC80
REAC	M Phase	REAC:R-HSA-68886	2.88449e-11	10.5399	371	417	49	10543	CDCA8,MAD2L1,ZWINT,BUB1B,CDCA5,PLK1,NCAPD2,NCAPH,TUBB6,KNTC1,FBXO5,CCNB1,KIF18A,SMC2,VRK1,SMC4,CENPH,CENPE,PTTG1,PLK4,SGO2,KIF23,CENPN,SGO1,CENPK,CDC20,NUF2,DSN1,UBE2C,CCNB2,CDK1,CENPU,ERCC6L,CENPM,CENPF,KNL1,CENPI,NUP37,CEP152,NCAPG,BUB1,KIF2C,CENPQ,BIRC5,ESPL1,NDC80,HAUS8,HAUS4,KIF20A
REAC	Mitotic Anaphase	REAC:R-HSA-68882	7.611e-11	10.1186	228	417	37	10543	CDCA8,MAD2L1,ZWINT,BUB1B,CDCA5,PLK1,TUBB6,KNTC1,CCNB1,KIF18A,VRK1,CENPH,CENPE,PTTG1,SGO2,CENPN,SGO1,CENPK,CDC20,NUF2,DSN1,UBE2C,CCNB2,CDK1,CENPU,ERCC6L,CENPM,CENPF,KNL1,CENPI,NUP37,BUB1,KIF2C,CENPQ,BIRC5,ESPL1,NDC80
REAC	Separation of Sister Chromatids	REAC:R-HSA-2467813	1.72754e-10	9.76257	188	417	33	10543	CDCA8,MAD2L1,ZWINT,BUB1B,CDCA5,PLK1,TUBB6,KNTC1,KIF18A,CENPH,CENPE,PTTG1,SGO2,CENPN,SGO1,CENPK,CDC20,NUF2,DSN1,UBE2C,CENPU,ERCC6L,CENPM,CENPF,KNL1,CENPI,NUP37,BUB1,KIF2C,CENPQ,BIRC5,ESPL1,NDC80
REAC	Unwinding of DNA	REAC:R-HSA-176974	2.6192e-10	9.58183	12	417	10	10543	MCM3,MCM2,MCM6,MCM7,GINS4,MCM5,GINS1,GINS2,CDC45,GINS3
REAC	G2/M Checkpoints	REAC:R-HSA-69481	2.03805e-09	8.69079	149	417	28	10543	MCM3,MCM2,MCM6,MCM7,CDK2,BRCA1,TP53,ORC1,EXO1,CDC6,WEE1,CLSPN,BLM,MCM5,CCNB1,RMI2,CDC25C,CHEK1,ORC6,BARD1,CHEK2,CCNB2,CDK1,CDC45,PKMYT1,GTSE1,BRIP1,MCM10
REAC	G1/S Transition	REAC:R-HSA-69206	3.31404e-09	8.47964	131	417	26	10543	MCM3,MCM2,MCM6,CCNA2,MCM7,CKS1B,CDK2,PCNA,TYMS,ORC1,CDC6,CCND1,FBXO5,WEE1,MCM5,CCNB1,GMNN,CDT1,ORC6,RRM2,CDK1,E2F1,CDC45,POLE2,MCM10,TK1
REAC	Activation of the pre-replicative complex	REAC:R-HSA-68962	3.84514e-09	8.41509	33	417	14	10543	MCM3,MCM2,MCM6,MCM7,CDK2,ORC1,CDC6,MCM5,GMNN,CDT1,ORC6,CDC45,POLE2,MCM10
REAC	Activation of ATR in response to replication stress	REAC:R-HSA-176187	2.48016e-08	7.60552	37	417	14	10543	MCM3,MCM2,MCM6,MCM7,CDK2,ORC1,CDC6,CLSPN,MCM5,CDC25C,CHEK1,ORC6,CDC45,MCM10
REAC	Signaling by Rho GTPases	REAC:R-HSA-194315	7.42096e-08	7.12954	413	417	46	10543	CDCA8,MAD2L1,ZWINT,BUB1B,PLK1,TUBB6,KNTC1,KIF18A,DEPDC1B,ECT2,CDC25C,CENPH,CENPE,IQGAP2,SGO2,PREX1,PKN3,CENPN,SGO1,CENPK,DIAPH3,SYDE1,CDC20,NUF2,DSN1,CENPU,ERCC6L,CENPM,CENPF,KNL1,ARHGEF6,CENPI,NUP37,WIPF1,BUB1,KIF2C,AR,CENPQ,BIRC5,KIF14,ARAP3,NDC80,TRIP10,ARHGAP31,ARHGEF16,ARHGAP10
REAC	Signaling by Rho GTPases, Miro GTPases and RHOBTB3	REAC:R-HSA-9716542	7.42096e-08	7.12954	413	417	46	10543	CDCA8,MAD2L1,ZWINT,BUB1B,PLK1,TUBB6,KNTC1,KIF18A,DEPDC1B,ECT2,CDC25C,CENPH,CENPE,IQGAP2,SGO2,PREX1,PKN3,CENPN,SGO1,CENPK,DIAPH3,SYDE1,CDC20,NUF2,DSN1,CENPU,ERCC6L,CENPM,CENPF,KNL1,ARHGEF6,CENPI,NUP37,WIPF1,BUB1,KIF2C,AR,CENPQ,BIRC5,KIF14,ARAP3,NDC80,TRIP10,ARHGAP31,ARHGEF16,ARHGAP10
REAC	DNA Replication	REAC:R-HSA-69306	7.63109e-08	7.11741	128	417	24	10543	MCM3,MCM2,MCM6,CCNA2,MCM7,CDK2,PCNA,E2F2,ORC1,CDC6,GINS4,MCM5,GINS1,GMNN,CDT1,POLD1,ORC6,UBE2C,GINS2,E2F1,CDC45,POLE2,MCM10,GINS3
REAC	RHO GTPase Effectors	REAC:R-HSA-195258	2.25555e-07	6.64675	283	417	36	10543	CDCA8,MAD2L1,ZWINT,BUB1B,PLK1,TUBB6,KNTC1,KIF18A,CDC25C,CENPH,CENPE,IQGAP2,SGO2,PKN3,CENPN,SGO1,CENPK,DIAPH3,CDC20,NUF2,DSN1,CENPU,ERCC6L,CENPM,CENPF,KNL1,CENPI,NUP37,WIPF1,BUB1,KIF2C,AR,CENPQ,BIRC5,KIF14,NDC80
REAC	Condensation of Prometaphase Chromosomes	REAC:R-HSA-2514853	4.20989e-07	6.37573	11	417	8	10543	NCAPD2,NCAPH,CCNB1,SMC2,SMC4,CCNB2,CDK1,NCAPG
REAC	S Phase	REAC:R-HSA-69242	4.5722e-07	6.33987	162	417	26	10543	MCM3,MCM2,MCM6,CCNA2,MCM7,CDCA5,CKS1B,CDK2,PCNA,ORC1,CDC6,CCND1,WEE1,GINS4,MCM5,GINS1,CDT1,POLD1,ESCO2,ORC6,UBE2C,GINS2,E2F1,CDC45,POLE2,GINS3
REAC	DNA strand elongation	REAC:R-HSA-69190	6.96491e-07	6.15708	32	417	12	10543	MCM3,MCM2,MCM6,MCM7,PCNA,GINS4,MCM5,GINS1,POLD1,GINS2,CDC45,GINS3
REAC	Polo-like kinase mediated events	REAC:R-HSA-156711	9.82359e-07	6.00773	16	417	9	10543	PLK1,WEE1,CCNB1,FOXM1,CDC25C,CCNB2,CENPF,PKMYT1,MYBL2
REAC	G1/S-Specific Transcription	REAC:R-HSA-69205	1.92047e-06	5.71659	28	417	11	10543	PCNA,TYMS,ORC1,CDC6,FBXO5,CDT1,RRM2,CDK1,E2F1,CDC45,TK1
REAC	Cyclin A/B1/B2 associated events during G2/M transition	REAC:R-HSA-69273	8.15612e-06	5.08852	25	417	10	10543	CCNA2,PLK1,CDK2,WEE1,CCNB1,FOXM1,CDC25C,CCNB2,CDK1,PKMYT1
REAC	Signal Transduction	REAC:R-HSA-162582	1.24759e-05	4.90393	2705	417	157	10543	CDCA8,COL2A1,ID3,NOTCH2,MAD2L1,SALL4,ZWINT,BUB1B,TACC3,IRAK1,GLI2,PLK1,CRABP2,CDK2,TCF7L1,TP53,CRHBP,SMO,HES1,PDE1C,COL4A5,LRIG1,CCND1,TUBB6,KNTC1,WLS,HTR1D,KIF18A,GNG12,GLI1,COL11A1,FGFRL1,TGIF1,SFRP2,PLA2G4A,TCF7L2,NOTCH3,ZNF217,DEPDC1B,ECT2,MECOM,BOC,FZD7,ID1,HSPG2,MOV10,CDC25C,CENPH,CENPE,CHEK1,ASCL1,REST,IQGAP2,GNG5,SMAD3,SGO2,PREX1,PKN3,JAG1,GPC3,ANGPT1,MDK,PREX2,FKBP5,FSTL1,SOX3,PDYN,CENPN…
REAC	Synthesis of DNA	REAC:R-HSA-69239	2.15802e-05	4.66595	120	417	20	10543	MCM3,MCM2,MCM6,CCNA2,MCM7,CDK2,PCNA,ORC1,CDC6,GINS4,MCM5,GINS1,CDT1,POLD1,ORC6,UBE2C,GINS2,CDC45,POLE2,GINS3
REAC	DNA Double-Strand Break Repair	REAC:R-HSA-5693532	2.63897e-05	4.57857	145	417	22	10543	CCNA2,CDK2,TIMELESS,BRCA1,PCNA,TP53,EXO1,CLSPN,BLM,XRCC2,POLQ,RAD51AP1,RMI2,CHEK1,BRCA2,POLD1,BARD1,CHEK2,POLE2,EME1,BRIP1,EYA2
REAC	Chromosome Maintenance	REAC:R-HSA-73886	4.07634e-05	4.38973	113	417	19	10543	CCNA2,CDK2,PCNA,MIS18BP1,BLM,PIF1,CENPH,POLD1,CENPN,DSCC1,CENPK,CENPW,CENPU,OIP5,CENPM,KNL1,CENPI,CENPQ,HJURP
REAC	G2/M DNA replication checkpoint	REAC:R-HSA-69478	4.77698e-05	4.32085	5	417	5	10543	WEE1,CCNB1,CCNB2,CDK1,PKMYT1
REAC	Homology Directed Repair	REAC:R-HSA-5693538	7.22931e-05	4.1409	117	417	19	10543	CCNA2,CDK2,TIMELESS,BRCA1,PCNA,EXO1,CLSPN,BLM,XRCC2,POLQ,RAD51AP1,RMI2,CHEK1,BRCA2,POLD1,BARD1,POLE2,EME1,BRIP1
REAC	DNA Replication Pre-Initiation	REAC:R-HSA-69002	8.71483e-05	4.05974	85	417	16	10543	MCM3,MCM2,MCM6,MCM7,CDK2,E2F2,ORC1,CDC6,MCM5,GMNN,CDT1,ORC6,E2F1,CDC45,POLE2,MCM10
REAC	Resolution of D-loop Structures through Holliday Junction Intermediates	REAC:R-HSA-5693568	8.93754e-05	4.04878	31	417	10	10543	BRCA1,EXO1,BLM,XRCC2,RAD51AP1,RMI2,BRCA2,BARD1,EME1,BRIP1
REAC	HDR through Homologous Recombination (HRR)	REAC:R-HSA-5685942	8.97571e-05	4.04693	65	417	14	10543	BRCA1,PCNA,EXO1,BLM,XRCC2,RAD51AP1,RMI2,CHEK1,BRCA2,POLD1,BARD1,POLE2,EME1,BRIP1
REAC	Resolution of D-Loop Structures	REAC:R-HSA-5693537	0.000125456	3.90151	32	417	10	10543	BRCA1,EXO1,BLM,XRCC2,RAD51AP1,RMI2,BRCA2,BARD1,EME1,BRIP1
REAC	Mitotic G2-G2/M phases	REAC:R-HSA-453274	0.000130972	3.88282	198	417	25	10543	CCNA2,HMMR,PLK1,CDK2,AURKA,TP53,TUBB6,WEE1,TPX2,CCNB1,FOXM1,CDC25C,PLK4,CCNB2,CDK1,BORA,E2F1,CENPF,AJUBA,PKMYT1,CEP152,GTSE1,MYBL2,HAUS8,HAUS4
REAC	HDR through Homologous Recombination (HRR) or Single Strand Annealing (SSA)	REAC:R-HSA-5693567	0.000157886	3.80166	111	417	18	10543	CCNA2,CDK2,TIMELESS,BRCA1,PCNA,EXO1,CLSPN,BLM,XRCC2,RAD51AP1,RMI2,CHEK1,BRCA2,POLD1,BARD1,POLE2,EME1,BRIP1
REAC	Resolution of D-loop Structures through Synthesis-Dependent Strand Annealing (SDSA)	REAC:R-HSA-5693554	0.000188394	3.72493	26	417	9	10543	BRCA1,EXO1,BLM,XRCC2,RAD51AP1,RMI2,BRCA2,BARD1,BRIP1
REAC	Nucleosome assembly	REAC:R-HSA-774815	0.000195918	3.70792	50	417	12	10543	MIS18BP1,CENPH,CENPN,CENPK,CENPW,CENPU,OIP5,CENPM,KNL1,CENPI,CENPQ,HJURP
REAC	Deposition of new CENPA-containing nucleosomes at the centromere	REAC:R-HSA-606279	0.000195918	3.70792	50	417	12	10543	MIS18BP1,CENPH,CENPN,CENPK,CENPW,CENPU,OIP5,CENPM,KNL1,CENPI,CENPQ,HJURP
REAC	Phosphorylation of Emi1	REAC:R-HSA-176417	0.000277281	3.55708	6	417	5	10543	PLK1,FBXO5,CCNB1,CDC20,CDK1
REAC	G2/M Transition	REAC:R-HSA-69275	0.000402342	3.3954	196	417	24	10543	CCNA2,HMMR,PLK1,CDK2,AURKA,TP53,TUBB6,WEE1,TPX2,CCNB1,FOXM1,CDC25C,PLK4,CCNB2,CDK1,BORA,CENPF,AJUBA,PKMYT1,CEP152,GTSE1,MYBL2,HAUS8,HAUS4
REAC	ECM proteoglycans	REAC:R-HSA-3000178	0.000574631	3.24061	75	417	14	10543	COL2A1,COL4A5,ITGA8,HSPG2,ITGB5,LRP4,SPARC,COL9A1,COL5A2,LAMB2,TNC,COL4A6,COL1A2,COL1A1
REAC	Non-integrin membrane-ECM interactions	REAC:R-HSA-3000171	0.00107985	2.96664	58	417	12	10543	COL2A1,COL4A5,COL11A1,HSPG2,ITGB5,COL5A2,LAMB2,TNC,COL4A6,THBS1,COL1A2,COL1A1
REAC	Oncogene Induced Senescence	REAC:R-HSA-2559585	0.00181673	2.74071	33	417	9	10543	TP53,E2F2,ID1,MOV10,ERF,E2F1,CDKN2A,ETS1,CDKN2C
REAC	Homologous DNA Pairing and Strand Exchange	REAC:R-HSA-5693579	0.00200583	2.69771	42	417	10	10543	BRCA1,EXO1,BLM,XRCC2,RAD51AP1,RMI2,CHEK1,BRCA2,BARD1,BRIP1
REAC	Integrin cell surface interactions	REAC:R-HSA-216083	0.00234989	2.62895	84	417	14	10543	COL2A1,COL4A5,ITGA8,HSPG2,ITGB8,ITGB5,COL9A1,COL5A2,TNC,COL4A6,THBS1,COL1A2,COL1A1,ITGA1
REAC	RUNX3 regulates YAP1-mediated transcription	REAC:R-HSA-8951671	0.00242228	2.61578	8	417	5	10543	WWTR1,YAP1,TEAD3,TEAD2,TEAD4
REAC	Chk1/Chk2(Cds1) mediated inactivation of Cyclin B:Cdk1 complex	REAC:R-HSA-75035	0.00252718	2.59736	13	417	6	10543	WEE1,CCNB1,CDC25C,CHEK1,CHEK2,CDK1
REAC	Collagen chain trimerization	REAC:R-HSA-8948216	0.00315075	2.50159	44	417	10	10543	COL2A1,COL4A5,COL11A1,COL12A1,COL14A1,COL9A1,COL5A2,COL4A6,COL1A2,COL1A1
REAC	G0 and Early G1	REAC:R-HSA-1538133	0.00323675	2.48989	27	417	8	10543	CCNA2,CDK2,PCNA,CDC6,CDK1,E2F1,TOP2A,MYBL2
REAC	G2/M DNA damage checkpoint	REAC:R-HSA-69473	0.00382718	2.41712	76	417	13	10543	BRCA1,TP53,EXO1,WEE1,BLM,CCNB1,RMI2,CDC25C,CHEK1,BARD1,CHEK2,CDK1,BRIP1
REAC	Defective LFNG causes SCDO3	REAC:R-HSA-5083630	0.00590391	2.22886	5	417	4	10543	NOTCH2,NOTCH3,LFNG,NOTCH1
REAC	Assembly of the pre-replicative complex	REAC:R-HSA-68867	0.00616131	2.21033	68	417	12	10543	MCM3,MCM2,MCM6,MCM7,E2F2,ORC1,CDC6,MCM5,GMNN,CDT1,ORC6,E2F1
REAC	Regulation of TP53 Activity through Phosphorylation	REAC:R-HSA-6804756	0.00698956	2.15555	92	417	14	10543	CCNA2,CDK2,BRCA1,AURKA,TP53,EXO1,BLM,TPX2,RMI2,CHEK1,BARD1,CHEK2,BRIP1,TAF4B
REAC	RUNX2 regulates bone development	REAC:R-HSA-8941326	0.00768636	2.11428	30	417	8	10543	GLI2,HES1,WWTR1,YAP1,GLI3,AR,HEY2,COL1A1
REAC	Presynaptic phase of homologous DNA pairing and strand exchange	REAC:R-HSA-5693616	0.00808254	2.09245	39	417	9	10543	BRCA1,EXO1,BLM,XRCC2,RMI2,CHEK1,BRCA2,BARD1,BRIP1
REAC	TP53 Regulates Transcription of Cell Cycle Genes	REAC:R-HSA-6791312	0.00874085	2.05845	49	417	10	10543	CCNA2,CDK2,PCNA,AURKA,E2F7,TP53,CCNB1,CDC25C,CDK1,E2F1
REAC	Transcriptional regulation by RUNX3	REAC:R-HSA-8878159	0.00899547	2.04598	94	417	14	10543	TCF7L1,TP53,HES1,CCND1,TCF7L2,SMAD3,JAG1,WWTR1,YAP1,TEAD3,NOTCH1,TEAD2,CDKN2A,TEAD4
REAC	Assembly of collagen fibrils and other multimeric structures	REAC:R-HSA-2022090	0.00976393	2.01038	60	417	11	10543	COL2A1,COL4A5,COL11A1,CTSV,COL12A1,COL14A1,COL9A1,COL5A2,COL4A6,COL1A2,COL1A1
REAC	RUNX2 regulates osteoblast differentiation	REAC:R-HSA-8940973	0.0102812	1.98796	23	417	7	10543	HES1,WWTR1,YAP1,GLI3,AR,HEY2,COL1A1
REAC	DNA Repair	REAC:R-HSA-73894	0.0128706	1.8904	303	417	28	10543	DTL,CCNA2,FANCI,CDK2,TIMELESS,BRCA1,PCNA,TP53,FANCD2,EXO1,CLSPN,BLM,XRCC2,POLQ,RAD51AP1,RMI2,CHEK1,BRCA2,POLD1,BARD1,PCLAF,NEIL3,CHEK2,POLE2,EME1,FANCB,BRIP1,EYA2
REAC	CDC6 association with the ORC:origin complex	REAC:R-HSA-68689	0.0181001	1.74232	11	417	5	10543	E2F2,ORC1,CDC6,ORC6,E2F1
REAC	APC/C-mediated degradation of cell cycle proteins	REAC:R-HSA-174143	0.0195484	1.70889	88	417	13	10543	MAD2L1,CCNA2,BUB1B,PLK1,CDK2,AURKA,FBXO5,CCNB1,PTTG1,CDC20,UBE2C,CDK1,CDC14A
REAC	Regulation of mitotic cell cycle	REAC:R-HSA-453276	0.0195484	1.70889	88	417	13	10543	MAD2L1,CCNA2,BUB1B,PLK1,CDK2,AURKA,FBXO5,CCNB1,PTTG1,CDC20,UBE2C,CDK1,CDC14A
REAC	TP53 Regulates Transcription of Genes Involved in G2 Cell Cycle Arrest	REAC:R-HSA-6804114	0.0230885	1.6366	18	417	6	10543	PCNA,AURKA,TP53,CCNB1,CDC25C,CDK1
REAC	Extracellular matrix organization	REAC:R-HSA-1474244	0.0253457	1.5961	298	417	27	10543	COL2A1,COL4A5,ITGA8,COL11A1,ADAMTS9,CTSV,HSPG2,ITGB8,FBN2,LTBP1,SERPINH1,ITGB5,LRP4,SPARC,ADAMTS18,COL12A1,COL14A1,COL9A1,COL5A2,LAMB2,TIMP1,TNC,COL4A6,THBS1,COL1A2,COL1A1,ITGA1
REAC	Collagen biosynthesis and modifying enzymes	REAC:R-HSA-1650814	0.0285404	1.54454	67	417	11	10543	COL2A1,COL4A5,COL11A1,SERPINH1,COL12A1,COL14A1,COL9A1,COL5A2,COL4A6,COL1A2,COL1A1
REAC	GLI proteins bind promoters of Hh responsive genes to promote transcription	REAC:R-HSA-5635851	0.0310344	1.50816	3	417	3	10543	GLI2,GLI1,GLI3
REAC	Activation of NIMA Kinases NEK9, NEK6, NEK7	REAC:R-HSA-2980767	0.0387815	1.41137	7	417	4	10543	PLK1,CCNB1,CCNB2,CDK1
REAC	Ca2+ pathway	REAC:R-HSA-4086398	0.0469253	1.32859	59	417	10	10543	TCF7L1,GNG12,TCF7L2,MOV10,GNG5,PLCB3,FZD2,FZD6,FZD5,NFATC1
REAC	Orc1 removal from chromatin	REAC:R-HSA-68949	0.0493337	1.30686	71	417	11	10543	MCM3,MCM2,MCM6,CCNA2,MCM7,CDK2,ORC1,CDC6,MCM5,CDT1,ORC6
WP	Cell Cycle	WP:WP179	6.82594e-16	15.1658	122	351	34	7581	MCM3,MCM2,MCM6,CCNA2,MCM7,PLK1,TTK,CDK2,PCNA,TP53,E2F2,ORC1,CDC6,CCND1,WEE1,MCM5,CCNB1,CDC25C,CHEK1,PTTG1,SMAD3,ORC6,CHEK2,CDC20,CCNB2,CDK1,E2F1,CDC45,PKMYT1,BUB1,ESPL1,CDC14A,CDKN2A,CDKN2C
WP	Retinoblastoma Gene in Cancer	WP:WP2446	1.37874e-15	14.8605	88	351	29	7581	MCM3,MCM6,CCNA2,MCM7,TTK,CDK2,PCNA,TP53,ANLN,TYMS,E2F2,ORC1,CCND1,WEE1,CCNB1,SMC2,CHEK1,CDT1,PLK4,BARD1,KIF4A,RRM2,CCNB2,CDK1,HMGB2,E2F1,CDC45,POLE2,TOP2A
WP	G1 to S cell cycle control	WP:WP45	6.21681e-10	9.20643	64	351	20	7581	MCM3,MCM2,MCM6,MCM7,CDK2,PCNA,TP53,E2F2,ORC1,CCND1,WEE1,MCM5,CCNB1,ORC6,CDK1,E2F1,CDC45,POLE2,CDKN2A,CDKN2C
WP	DNA Replication	WP:WP466	3.00952e-09	8.5215	42	351	16	7581	MCM3,MCM2,MCM6,MCM7,CDK2,PCNA,ORC1,CDC6,MCM5,GMNN,CDT1,POLD1,ORC6,CDC45,POLE2,MCM10
WP	DNA IR-damage and cellular response via ATR	WP:WP4016	9.57218e-09	8.01899	81	351	21	7581	MCM2,FANCI,PLK1,CDK2,BRCA1,PCNA,TP53,FANCD2,EXO1,BCL6,CLSPN,FOXM1,CDC25C,CHEK1,BRCA2,BARD1,CHEK2,CDK1,E2F1,CDC45,BRIP1
WP	Neural Crest Differentiation	WP:WP2064	9.30911e-07	6.03109	102	351	21	7581	COL2A1,NOTCH2,TCF4,HOXB1,PRTG,TCF7L1,ZIC1,HES1,OLIG1,FGFR2,NOTCH3,ID1,ASCL1,SOX9,FGFR3,OLIG2,NFKB2,NOTCH1,HEY2,ETS1,TFAP2A
WP	Gastric Cancer Network 1	WP:WP2361	4.99828e-06	5.30118	29	351	11	7581	KIF15,AURKA,E2F7,TPX2,KIF20B,ECT2,UBE2C,CENPF,NOTCH1,TOP2A,MYBL2
WP	DNA IR-Double Strand Breaks (DSBs) and cellular response via ATM	WP:WP3959	2.11625e-05	4.67443	55	351	14	7581	BRCA1,PCNA,TP53,FANCD2,EXO1,BLM,CDC25C,CHEK1,BRCA2,CHEK2,YAP1,E2F1,STK3,CDKN2A
WP	Regulation of sister chromatid separation at the metaphase-anaphase transition	WP:WP4240	0.000584121	3.2335	16	351	7	7581	MAD2L1,BUB1B,CENPE,PTTG1,CDC20,BUB1,ESPL1
WP	Integrated Cancer Pathway	WP:WP1971	0.000751062	3.12432	45	351	11	7581	PLK1,CDK2,BRCA1,TP53,BLM,CHEK1,SMAD3,BARD1,CHEK2,CDK1,E2F1
WP	DNA Damage Response	WP:WP707	0.00224931	2.64795	69	351	13	7581	CDK2,BRCA1,TP53,FANCD2,CCND1,CCNB1,CDC25C,CHEK1,PMAIP1,CHEK2,CCNB2,CDK1,E2F1
WP	miRNA Regulation of DNA Damage Response	WP:WP1530	0.0035181	2.45369	93	351	15	7581	MCM7,CDK2,BRCA1,TP53,FANCD2,CCND1,CCNB1,CDC25C,CHEK1,PMAIP1,CHEK2,CCNB2,CDK1,E2F1,MIR17HG
WP	Osteoblast differentiation	WP:WP4787	0.00515607	2.28768	119	351	17	7581	NOTCH2,GLI2,SMO,FGFR2,NOTCH3,FZD7,JAG1,SOX9,FGFR3,FZD1,FZD2,GLI3,NOTCH1,BMPR1B,FZD6,HEY2,FZD5
WP	Development of ureteric collection system	WP:WP5053	0.00758445	2.12008	47	351	10	7581	GLI2,SMO,SALL1,CELSR1,CCND1,FGFR2,ITGA8,GLI1,FREM2,GLI3
WP	Hair Follicle Development: Cytodifferentiation - Part 3 of 3	WP:WP2840	0.00883776	2.05366	89	351	14	7581	NOTCH2,TCF4,GLI2,LRIG1,SOX9,GAS1,PROM1,FST,FZD1,SOX2,NOTCH1,EGR2,ADAMTS20,NFATC1
WP	Epithelial to mesenchymal transition in colorectal cancer	WP:WP4239	0.0108991	1.96261	164	351	20	7581	NOTCH2,TP53,COL4A5,MPP5,NOTCH3,FZD7,ID1,FOXM1,SMAD3,JAG1,CTDSP1,FZD1,ZEB2,SPARC,FZD2,CLDN10,NOTCH1,FZD6,FZD5,COL4A6
WP	ATM Signaling Pathway	WP:WP2516	0.0114956	1.93947	40	351	9	7581	CDK2,BRCA1,TP53,FANCD2,CCNB1,CDC25C,CHEK1,CHEK2,CDK1
WP	Amplification and Expansion of Oncogenic Pathways as Metastatic Traits	WP:WP3678	0.0129082	1.88913	17	351	6	7581	TCF7L1,TCF7L2,JAG1,POSTN,NOTCH1,TNC
WP	Breast cancer pathway	WP:WP4262	0.0168837	1.77253	156	351	19	7581	NOTCH2,TCF7L1,BRCA1,TP53,E2F2,HES1,CCND1,TCF7L2,NOTCH3,FZD7,BRCA2,FZD1,E2F1,FZD2,NFKB2,NOTCH1,FZD6,HEY2,FZD5
WP	NOTCH1 regulation of human endothelial cell calcification	WP:WP3413	0.0186128	1.73019	18	351	6	7581	JAG1,ALPL,FGFR3,NOTCH1,LPAR1,ITGA1
WP	Hippo-Merlin Signaling Dysregulation	WP:WP4541	0.0250224	1.60167	122	351	16	7581	EPHA2,CCND1,FGFR2,ITGA8,LIN28B,FOXM1,ITGB8,FGFR3,ITGB5,AJUBA,TEAD3,STK3,TEAD2,TEAD4,PDGFRA,ITGA1
WP	miR-509-3p alteration of YAP1/ECM axis	WP:WP3967	0.0261512	1.58251	19	351	6	7581	YAP1,SPARC,TEAD3,TEAD2,TEAD4,COL1A1
WP	PI3K-Akt Signaling Pathway	WP:WP4172	0.0469397	1.32846	345	351	31	7581	COL2A1,CDK2,BRCA1,TP53,EPHA2,COL4A5,CCND1,FGFR2,GNG12,ITGA8,GNG5,ITGB8,PKN3,ANGPT1,FGFR3,LPAR6,ITGB5,COL9A1,LAMB2,EFNA4,LPAR4,TNC,COL4A6,CSF1,LPAR1,PDGFD,THBS1,PDGFRA,COL1A2,COL1A1,ITGA1
TF	Factor: E2F-1; motif: TTTSGCGCGMNR; match class: 1	TF:M00516_1	4.35529e-11	10.361	2069	654	134	19722	LIN28A,MCM3,ID3,MCM2,DTL,MCM6,PDPN,MCM7,CDCA7,ZWINT,TCF4,TRIM71,EPHB4,GLI2,TIMELESS,PSAT1,AURKA,ZIC1,CKAP2,E2F7,TP53,METRN,E2F2,ORC1,SKA3,CDC6,TUBB6,FGFR2,KNTC1,FBXO5,CHAF1A,NKX6-2,WLS,CLSPN,BLM,MCM5,SEPTIN10,KIF18A,FGFRL1,ZNF217,MECOM,RMI2,GINS1,SNX33,HSPG2,TRIM59,FOXM1,ATAD2,CENPH,CHEK1,CDT1,FKBP10,ORC6,JAG1,SHISA3,MDK,WWC2,INSM1,NNAT,USP44,SOX3,VIM,PTPN14,PCLAF,SOX9,UACA,DSCC1,MAP3K20,CTDSP1,N…
TF	Factor: E2F-4; motif: GCGGGAAANA; match class: 1	TF:M02090_1	8.48071e-11	10.0716	6378	654	303	19722	HMGA2,MCM3,CDCA8,COL2A1,MCM2,NOTCH2,DTL,AIF1L,MCM6,CCNA2,FANCI,MCM7,CDCA7,TRIM71,HOXB1,CDCA5,HMMR,EPHB4,RHBDL3,IRAK1,GLI2,NCAPD2,KIF15,CKS1B,CRABP2,SLC16A1,SPAG5,CDK2,MYCL,STK26,TIMELESS,PSAT1,EFNB1,SORCS3,ZIC1,METRN,CRHBP,RBPMS,TYMS,ADGRV1,RTKN2,PSRC1,MELK,EXO1,SKA3,MIS18BP1,PDE1C,CELSR1,OLIG1,CCND1,NEMP1,PPP1R17,TUBB6,KNTC1,FBXO5,TTF2,MPP5,NKX6-2,WLS,BLM,BCL2L12,NDNF,SEPTIN10,CCNB1,TPM2,WDHD1,C…
TF	Factor: E2F; motif: TTTSGCGS; match class: 1	TF:M00426_1	9.23459e-11	10.0346	5830	654	283	19722	LIN28A,MCM3,ID3,MCM2,NOTCH2,DTL,AIF1L,MAD2L1,MCM6,CSMD2,CCNA2,FANCI,PDPN,MCM7,CDCA7,PTPN13,ZWINT,TCF4,TRIM71,BUB1B,CDCA5,TACC3,EPHB4,RHBDL3,GLI2,TTK,MYCL,METTL7A,TIMELESS,ENPP2,PSAT1,PCNA,AURKA,SORCS3,ZIC1,CKAP2,E2F7,TP53,METRN,RBPMS,TYMS,EPHA2,E2F2,GABRA2,MELK,ORC1,EXO1,SKA3,CDC6,PDE1C,COL4A5,SLC1A3,CECR2,OLIG1,CCND1,NEMP1,RAD54L,TUBB6,FGFR2,KNTC1,FBXO5,WEE1,STIL,CHAF1A,GINS4,WLS,CLSPN,BLM,MCM5,…
TF	Factor: E2F-4; motif: NNTTCCCGCCNN; match class: 1	TF:M04823_1	1.24924e-10	9.90335	7850	654	354	19722	HMGA2,LIN28A,SHISA6,MCM3,CDCA8,COL2A1,ID3,ADARB2,MCM2,DTL,AIF1L,MAD2L1,CSMD2,CCNA2,FANCI,MCM7,CDCA7,TCF4,TRIM71,CDCA5,TACC3,EPHB4,RHBDL3,PRTG,IRAK1,PLK1,CKS1B,CRABP2,SPAG5,CDK2,STK26,TIMELESS,TCF7L1,BRCA1,PSAT1,EFNB1,NCAPH,SORCS3,ZIC1,E2F7,METRN,CRHBP,RBPMS,TYMS,EPHA2,SMO,GABRA2,PSRC1,MELK,HES1,SKA3,MIS18BP1,PDE1C,CELSR1,OLIG1,LRIG1,CCND1,NEMP1,RAD54L,APCDD1,TUBB6,FGFR2,KNTC1,FBXO5,WEE1,STIL,MPP5…
TF	Factor: E2F-1; motif: NNNNGGCGGGAARN; match class: 1	TF:M09892_1	1.33198e-10	9.8755	9162	654	398	19722	HMGA2,LIN28A,SHISA6,MCM3,CDCA8,COL2A1,ID3,ADARB2,MCM2,DTL,AIF1L,MAD2L1,CSMD2,CCNA2,FANCI,MCM7,CDCA7,TCF4,TRIM71,CDCA5,TACC3,EPHB4,RHBDL3,PRTG,IRAK1,PLK1,NCAPD2,CKS1B,CRABP2,SPAG5,CDK2,MYCL,STK26,TIMELESS,TCF7L1,BRCA1,PSAT1,PCNA,EFNB1,AURKA,NCAPH,SORCS3,ZIC1,E2F7,METRN,CRHBP,RBPMS,ANLN,TYMS,EPHA2,SMO,E2F2,RTKN2,GABRA2,PSRC1,MELK,HES1,SKA3,MIS18BP1,PDE1C,CELSR1,OLIG1,LRIG1,CCND1,NEMP1,RAD54L,APCDD1…
TF	Factor: E2F; motif: NKCGCGCSAAAN; match class: 1	TF:M00920_1	1.39244e-10	9.85622	1306	654	97	19722	MCM3,ID3,MCM2,DTL,MCM6,MCM7,CDCA7,ZWINT,GLI2,PSAT1,AURKA,ZIC1,CKAP2,E2F7,TP53,METRN,E2F2,MELK,ORC1,SKA3,CDC6,FGFR2,KNTC1,FBXO5,CHAF1A,WLS,CLSPN,BLM,MCM5,SEPTIN10,KIF18A,MECOM,ACAA2,RMI2,GINS1,HSPG2,CENPH,CDT1,FKBP10,FBN2,MDK,WWC2,INSM1,NNAT,USP44,SOX3,VIM,PTPN14,SOX9,UACA,DSCC1,MAP3K20,CTDSP1,KIF11,UHRF1,CALB1,FZD1,RRM2,DSN1,CDK1,CASP7,CENPU,BORA,ZFP36L2,E2F1,CENPM,CKAP2L,TNFRSF1A,KNL1,FZD2,CDC45…
TF	Factor: E2F-4; motif: NGGCGGGAARN; match class: 1	TF:M07084_1	2.40659e-10	9.6186	5437	654	267	19722	HMGA2,LIN28A,SHISA6,MCM3,COL2A1,ID3,ADARB2,DTL,AIF1L,MAD2L1,CSMD2,FANCI,MCM7,CDCA7,TCF4,TRIM71,CDCA5,TACC3,RHBDL3,PRTG,IRAK1,CRABP2,STK26,TIMELESS,TCF7L1,BRCA1,PSAT1,EFNB1,SORCS3,E2F7,METRN,RBPMS,TYMS,EPHA2,SMO,GABRA2,MELK,HES1,SKA3,PDE1C,CELSR1,NEMP1,RAD54L,TUBB6,KNTC1,FBXO5,WEE1,CHAF1A,GINS4,WLS,CLSPN,BLM,BCL2L12,NDNF,SEPTIN10,GNG12,GLI1,FGFRL1,TGIF1,SFRP2,XRCC2,SMC2,VRK1,PIF1,ZNF217,SMC4,RAD51…
TF	Factor: E2F-2; motif: GCGCGCGCGYW; match class: 1	TF:M11531_1	2.85187e-10	9.54487	12351	654	497	19722	HMGA2,LIN28A,SHISA6,MCM3,CDCA8,COL2A1,CACNA1A,ANP32E,ID3,ADARB2,MCM2,DTL,AIF1L,MAD2L1,MCM6,CSMD2,CCNA2,FANCI,PDPN,SALL4,MCM7,CDCA7,PTPN13,ZWINT,TCF4,TRIM71,HOXB1,CDCA5,HMMR,TACC3,EPHB4,RHBDL3,PRTG,IRAK1,GLI2,PLK1,NCAPD2,KIF15,CKS1B,CRABP2,SLC16A1,SPAG5,MYCL,STK26,YBX3,TIMELESS,TCF7L1,BRCA1,PCDHGA10,PSAT1,PCNA,FOXB1,EFNB1,AURKA,NCAPH,SORCS3,ZIC1,CDCA2,CKAP2,ANTXR1,E2F7,METRN,CRHBP,RBPMS,ANLN,TYMS,…
TF	Factor: E2F; motif: TTTSGCGS; match class: 1	TF:M00427_1	6.79648e-10	9.16772	3831	654	204	19722	MCM3,ID3,MCM2,NOTCH2,DTL,AIF1L,MAD2L1,MCM6,CSMD2,CCNA2,FANCI,PDPN,MCM7,CDCA7,PTPN13,ZWINT,BUB1B,CDCA5,EPHB4,RHBDL3,GLI2,TTK,TIMELESS,PSAT1,PCNA,AURKA,SORCS3,ZIC1,CKAP2,ANTXR1,E2F7,TP53,METRN,TYMS,EPHA2,E2F2,GABRA2,MELK,ORC1,SKA3,CDC6,PDE1C,COL4A5,NEMP1,RAD54L,APCDD1,TUBB6,FGFR2,KNTC1,FBXO5,WEE1,STIL,CHAF1A,WLS,CLSPN,BLM,MCM5,BCL2L12,SEPTIN10,KIF18A,VRK1,NOTCH3,ZNF217,ECT2,SMC4,MECOM,SLC1A5,STK17B…
TF	Factor: E2F; motif: TTTSGCGSG; match class: 1	TF:M00918_1	1.48774e-09	8.82747	1255	654	92	19722	MCM3,ID3,MCM2,DTL,MCM6,CCNA2,FANCI,PDPN,MCM7,CDCA7,GLI2,PSAT1,AURKA,ZIC1,CKAP2,E2F7,TP53,METRN,E2F2,MELK,SKA3,CDC6,COL4A5,FGFR2,FBXO5,CHAF1A,CLSPN,BLM,MCM5,SEPTIN10,KIF18A,ACAA2,GINS1,SNX33,FOXM1,CENPH,CDT1,FREM2,FKBP10,MDK,WWC2,INSM1,NNAT,SOX3,VIM,PTPN14,NRGN,DSCC1,MAP3K20,CTDSP1,KIF11,UHRF1,MAP7D3,CALB1,LRIG3,FZD1,CDK1,TANC1,CASP7,CENPU,E2F1,CKAP2L,TNFRSF1A,FZD2,CDC45,NEUROD1,POLE2,CDCA7L,COL14…
TF	Factor: E2F-1; motif: NTTTTGGCGCCAWWWN; match class: 1	TF:M11533_1	2.32747e-09	8.63312	8705	654	378	19722	LIN28A,SHISA6,PCDHGB6,MCM3,CDCA8,COL2A1,CACNA1A,ANP32E,ID3,ADARB2,MCM2,NOTCH2,DTL,AIF1L,MCM6,CSMD2,CCNA2,PDPN,MCM7,CDCA7,PTPN13,ZWINT,TRIM71,CDCA5,HMMR,TACC3,EPHB4,PRTG,IRAK1,KIF15,CKS1B,CRABP2,MYCL,STK26,YBX3,TIMELESS,TCF7L1,BRCA1,PSAT1,PCNA,FOXB1,EFNB1,AURKA,SORCS3,ZIC1,CKAP2,ANTXR1,E2F7,TP53,METRN,CRHBP,RBPMS,TYMS,ADGRV1,SMO,E2F2,PSRC1,SALL1,ORC1,EXO1,HES1,SKA3,MIS18BP1,CDC6,PDE1C,SLC1A3,CECR2…
TF	Factor: E2F; motif: TTTSGCGSG	TF:M00939	5.49127e-09	8.26033	6433	654	298	19722	LIN28A,PCDHGB6,MCM3,CDCA8,ANP32E,ID3,ADARB2,MCM2,NOTCH2,DTL,PCDHA2,AIF1L,MAD2L1,MCM6,CSMD2,CCNA2,FANCI,PDPN,MCM7,CDCA7,ZWINT,TCF4,TRIM71,CDCA5,TACC3,EPHB4,RHBDL3,GLI2,NCAPD2,KIF15,SLC16A1,TTK,PSAT1,PCNA,EFNB1,AURKA,SORCS3,ZIC1,CKAP2,E2F7,TP53,METRN,CRHBP,TYMS,EPHA2,SMO,E2F2,RTKN2,GABRA2,PSRC1,MELK,ORC1,EXO1,SKA3,MIS18BP1,CDC6,PDE1C,COL4A5,CECR2,OLIG1,CCND1,NEMP1,RAD54L,APCDD1,FGFR2,KNTC1,FBXO5,WE…
TF	Factor: E2F1; motif: NNNNNGCGSSAAAN	TF:M08874	5.84761e-09	8.23302	7201	654	325	19722	PCDHGB6,MCM3,CDCA8,ID3,ADARB2,MCM2,NOTCH2,DTL,PCDHA2,AIF1L,MAD2L1,MCM6,CSMD2,CCNA2,FANCI,PDPN,MCM7,CDCA7,ZWINT,TCF4,TRIM71,CDCA5,HMMR,TACC3,RHBDL3,PRTG,IRAK1,KIF15,CKS1B,TTK,STK26,TIMELESS,TCF7L1,PSAT1,PCNA,AURKA,SORCS3,ZIC1,CKAP2,E2F7,TP53,METRN,CRHBP,RBPMS,TYMS,FANCD2,EPHA2,E2F2,GABRA2,PSRC1,MELK,ORC1,EXO1,SKA3,CDC6,PDE1C,COL4A5,SLC1A3,CELSR1,OLIG1,CIP2A,BCL6,LRIG1,CCND1,NEMP1,RAD54L,PPP1R17,TU…
TF	Factor: E2F-4; motif: NGGCGGGAARN	TF:M07084	8.10817e-09	8.09108	10834	654	445	19722	HMGA2,LIN28A,SHISA6,MCM3,CDCA8,COL2A1,CACNA1A,ANP32E,ID3,ADARB2,NOTCH2,DTL,AIF1L,MAD2L1,CSMD2,CCNA2,FANCI,MCM7,CDCA7,TCF4,TRIM71,HOXB1,CDCA5,TACC3,EPHB4,RHBDL3,PRTG,IRAK1,GLI2,PLK1,NCAPD2,CKS1B,CRABP2,SLC16A1,SPAG5,TTK,CDK2,MYCL,STK26,TIMELESS,TCF7L1,BRCA1,PCDHGA10,PSAT1,PCNA,FOXB1,EFNB1,AURKA,NCAPH,SORCS3,ZIC1,CDCA2,E2F7,METRN,RBPMS,ANLN,TYMS,FANCD2,EPHA2,SMO,E2F2,RTKN2,GABRA2,PSRC1,MELK,ORC1,HE…
TF	Factor: E2F-1; motif: NGGGCGGGARV; match class: 1	TF:M07206_1	1.06783e-08	7.9715	10849	654	445	19722	HMGA2,LIN28A,SHISA6,MCM3,CDCA8,COL2A1,ID3,ADARB2,MCM2,DTL,AIF1L,MAD2L1,MCM6,CSMD2,FANCI,MCM7,CDCA7,TCF4,TRIM71,HOXB1,CDCA5,TACC3,EPHB4,RHBDL3,PRTG,IRAK1,PLK1,NCAPD2,CKS1B,CRABP2,SPAG5,TTK,CDK2,MYCL,STK26,TIMELESS,TCF7L1,BRCA1,PSAT1,PCNA,FOXB1,EFNB1,AURKA,NCAPH,SORCS3,ZIC1,ANTXR1,E2F7,METRN,CRHBP,RBPMS,ANLN,TYMS,FANCD2,EPHA2,SMO,E2F2,RTKN2,GABRA2,PSRC1,MELK,ORC1,EXO1,HES1,SKA3,CDC6,PDE1C,CELSR1,OL…
TF	Factor: E2F-1; motif: NNNSSCGCSAANN; match class: 1	TF:M07250_1	1.5171e-08	7.81899	5515	654	263	19722	HMGA2,LIN28A,MCM3,CDCA8,ANP32E,ID3,ADARB2,MCM2,NOTCH2,DTL,AIF1L,MAD2L1,MCM6,CSMD2,CCNA2,FANCI,MCM7,CDCA7,ZWINT,TRIM71,BUB1B,TACC3,EPHB4,RHBDL3,PRTG,GLI2,CKS1B,CRABP2,MYCL,TIMELESS,PSAT1,PCNA,FOXB1,AURKA,SORCS3,ZIC1,E2F7,METRN,CRHBP,TYMS,SMO,E2F2,PSRC1,MELK,ORC1,EXO1,SKA3,MIS18BP1,CDC6,PDE1C,OLIG1,CCND1,NEMP1,RAD54L,APCDD1,TUBB6,KNTC1,FBXO5,MPP5,CHAF1A,NKX6-2,WLS,CLSPN,BLM,MCM5,TPX2,SEPTIN10,CCNB1…
TF	Factor: E2F-2; motif: GCGCGCGCGYW	TF:M11531	1.55956e-08	7.807	13270	654	518	19722	HMGA2,LIN28A,SHISA6,PCDHGB6,PCDHA6,MCM3,CDCA8,COL2A1,CACNA1A,ANP32E,ID3,ADARB2,MCM2,NOTCH2,DTL,AIF1L,MAD2L1,MCM6,CSMD2,CCNA2,FANCI,PDPN,SALL4,MCM7,CDCA7,PTPN13,ZWINT,TCF4,TRIM71,HOXB1,CDCA5,HMMR,TACC3,EPHB4,RHBDL3,PRTG,IRAK1,GLI2,PLK1,NCAPD2,KIF15,CKS1B,CRABP2,SLC16A1,SPAG5,MYCL,STK26,YBX3,TIMELESS,TCF7L1,BRCA1,PCDHGA10,PSAT1,PCNA,FOXB1,EFNB1,AURKA,NCAPH,SORCS3,ZIC1,CDCA2,CKAP2,ANTXR1,E2F7,METRN,…
TF	Factor: Rb:E2F-1:DP-1; motif: TTTSGCGC; match class: 1	TF:M00740_1	3.13218e-08	7.50415	4583	654	227	19722	MCM3,COL2A1,CACNA1A,ID3,MCM2,NOTCH2,DTL,MAD2L1,MCM6,CSMD2,CCNA2,FANCI,PDPN,MCM7,CDCA7,PTPN13,ZWINT,TRIM71,CDCA5,HMMR,EPHB4,RHBDL3,TTK,TIMELESS,PSAT1,PCNA,EFNB1,AURKA,ZIC1,CKAP2,E2F7,TP53,TYMS,EPHA2,E2F2,GABRA2,PSRC1,ORC1,EXO1,SKA3,CDC6,PDE1C,COL4A5,CIP2A,BCL6,NEMP1,TUBB6,FGFR2,KNTC1,FBXO5,WEE1,TTF2,STIL,MPP5,CHAF1A,NKX6-2,WLS,CLSPN,BLM,MCM5,BCL2L12,SEPTIN10,CCNB1,KIF18A,KIF20B,FGFRL1,TGIF1,TCF7L2…
TF	Factor: E2F; motif: NCSCGCSAAAN; match class: 1	TF:M00919_1	4.06012e-08	7.39146	1524	654	101	19722	MCM3,ID3,MCM2,NOTCH2,DTL,MCM6,CCNA2,FANCI,MCM7,CDCA7,ZWINT,EPHB4,GLI2,PSAT1,AURKA,ZIC1,CKAP2,E2F7,TP53,METRN,E2F2,MELK,ORC1,SKA3,CDC6,FGFR2,KNTC1,FBXO5,CHAF1A,WLS,CLSPN,BLM,MCM5,SEPTIN10,KIF18A,MECOM,ACAA2,RMI2,GINS1,HSPG2,CDYL,FOXM1,CENPH,CDT1,FKBP10,FBN2,MDK,WWC2,INSM1,NNAT,SOX3,VIM,PTPN14,SOX9,UACA,DSCC1,MAP3K20,CTDSP1,KIF11,UHRF1,CALB1,LRIG3,FZD1,DSN1,CDK1,CASP7,CENPU,BORA,E2F1,CENPM,CKAP2L,T…
TF	Factor: E2F-1; motif: TTTSGCGS; match class: 1	TF:M00431_1	4.32026e-08	7.36449	2271	654	134	19722	MCM3,ID3,MCM2,NOTCH2,DTL,AIF1L,MCM6,CSMD2,FANCI,MCM7,CDCA7,ZWINT,CDCA5,EPHB4,RHBDL3,TTK,TIMELESS,PSAT1,PCNA,AURKA,SORCS3,ZIC1,E2F7,METRN,TYMS,E2F2,ORC1,SKA3,CDC6,PDE1C,NEMP1,FBXO5,CHAF1A,WLS,CLSPN,BLM,MCM5,BCL2L12,SEPTIN10,KIF18A,ZNF217,ECT2,SMC4,MECOM,SLC1A5,GINS1,CDYL,GMNN,FOXM1,MOV10,CENPH,CHEK1,CDT1,FOXN4,C21ORF58,PARP4,JAG1,SHISA3,FBN2,WWC2,PREX2,INSM1,WDR62,USP44,SOX3,PAX6,CENPN,PTPN14,PCLA…
TF	Factor: E2F; motif: TTTSGCGS	TF:M00427	6.09053e-08	7.21534	9485	654	398	19722	LIN28A,PCDHGB6,MCM3,CDCA8,COL2A1,CACNA1A,ANP32E,ID3,ADARB2,MCM2,NOTCH2,DTL,AIF1L,MAD2L1,MCM6,CSMD2,CCNA2,FANCI,PDPN,MCM7,CDCA7,PTPN13,ZWINT,TCF4,TRIM71,BUB1B,CDCA5,HMMR,TACC3,EPHB4,RHBDL3,PCDHA4,GLI2,PLK1,NCAPD2,KIF15,CKS1B,SLC16A1,TTK,MYCL,STK26,TIMELESS,TCF7L1,PSAT1,PCNA,FOXB1,EFNB1,AURKA,SORCS3,ZIC1,CKAP2,ANTXR1,E2F7,TP53,METRN,CRHBP,RBPMS,TYMS,FANCD2,EPHA2,E2F2,GABRA2,PSRC1,MELK,ORC1,EXO1,SKA…
TF	Factor: E2F; motif: TTTSGCGSG; match class: 1	TF:M00939_1	6.22068e-08	7.20616	1667	654	107	19722	MCM3,ID3,MCM2,NOTCH2,DTL,MCM6,CCNA2,FANCI,MCM7,CDCA7,ZWINT,EPHB4,GLI2,PSAT1,AURKA,ZIC1,CKAP2,E2F7,TP53,METRN,E2F2,MELK,ORC1,SKA3,CDC6,FGFR2,KNTC1,FBXO5,CHAF1A,WLS,CLSPN,BLM,MCM5,SEPTIN10,KIF18A,ZNF217,MECOM,ACAA2,RMI2,GINS1,HSPG2,CDYL,FOXM1,CENPH,CDT1,FKBP10,FBN2,MDK,WWC2,INSM1,NNAT,USP44,SOX3,VIM,PTPN14,NRGN,SOX9,UACA,DSCC1,MAP3K20,CTDSP1,KIF11,UHRF1,CALB1,LRIG3,FZD1,DSN1,CDK1,CASP7,CENPU,BORA,Z…
TF	Factor: E2F-4; motif: NTTTCSCGCC; match class: 1	TF:M07380_1	6.54365e-08	7.18418	7965	654	347	19722	HMGA2,LIN28A,SHISA6,MCM3,CDCA8,COL2A1,CACNA1A,ANP32E,ID3,ADARB2,MCM2,NOTCH2,AIF1L,MCM6,CSMD2,CCNA2,FANCI,MCM7,CDCA7,TRIM71,CDCA5,TACC3,EPHB4,RHBDL3,PRTG,IRAK1,PLK1,NCAPD2,CKS1B,CRABP2,STK26,TIMELESS,TCF7L1,BRCA1,PSAT1,PCNA,FOXB1,EFNB1,AURKA,NCAPH,SORCS3,ZIC1,E2F7,METRN,RBPMS,ANLN,TYMS,EPHA2,SMO,MELK,EXO1,HES1,MIS18BP1,CDC6,CELSR1,OLIG1,LRIG1,NEMP1,RAD54L,APCDD1,TUBB6,KNTC1,FBXO5,WEE1,STIL,CHAF1A,…
TF	Factor: E2F-1; motif: NNNSSCGCSAANN	TF:M07250	7.2611e-08	7.139	10703	654	437	19722	HMGA2,LIN28A,SHISA6,MCM3,CDCA8,COL2A1,ANP32E,ID3,ADARB2,MCM2,NOTCH2,DTL,PCDHA2,AIF1L,MAD2L1,MCM6,CSMD2,CCNA2,FANCI,PDPN,MCM7,CDCA7,PTPN13,ZWINT,TCF4,TRIM71,BUB1B,CDCA5,HMMR,TACC3,EPHB4,RHBDL3,PRTG,GLI2,PLK1,NCAPD2,KIF15,CKS1B,CRABP2,SLC16A1,TTK,MYCL,STK26,YBX3,TIMELESS,TCF7L1,PSAT1,PCNA,FOXB1,EFNB1,AURKA,SORCS3,ZIC1,CKAP2,ANTXR1,E2F7,TP53,METRN,CRHBP,TYMS,ADGRV1,SMO,E2F2,RTKN2,GABRA2,PSRC1,MELK,O…
TF	Factor: Rb:E2F-1:DP-1; motif: TTTSGCGC	TF:M00740	8.10803e-08	7.09108	10427	654	428	19722	LIN28A,PCDHGB6,MCM3,CDCA8,COL2A1,CACNA1A,ANP32E,ID3,ADARB2,MCM2,NOTCH2,DTL,AIF1L,MAD2L1,MCM6,CSMD2,CCNA2,FANCI,PDPN,SALL4,MCM7,CDCA7,PTPN13,ZWINT,TCF4,TRIM71,HOXB1,CDCA5,HMMR,TACC3,EPHB4,RHBDL3,PCDHA4,GLI2,NCAPD2,KIF15,CKS1B,SLC16A1,SPAG5,TTK,MYCL,STK26,YBX3,TIMELESS,TCF7L1,BRCA1,PSAT1,PCNA,FOXB1,EFNB1,AURKA,SORCS3,ZIC1,CDCA2,CKAP2,ANTXR1,E2F7,TP53,METRN,CRHBP,RBPMS,TYMS,ADGRV1,FANCD2,EPHA2,SMO,E…
TF	Factor: E2F; motif: NCSCGCSAAAN	TF:M00919	8.31913e-08	7.07992	6149	654	283	19722	LIN28A,PCDHGB6,MCM3,ANP32E,ID3,ADARB2,MCM2,NOTCH2,DTL,PCDHA2,AIF1L,MAD2L1,MCM6,CSMD2,CCNA2,FANCI,PDPN,MCM7,CDCA7,ZWINT,TCF4,TRIM71,CDCA5,TACC3,EPHB4,RHBDL3,GLI2,NCAPD2,KIF15,PSAT1,PCNA,EFNB1,AURKA,ZIC1,CKAP2,E2F7,TP53,METRN,CRHBP,TYMS,EPHA2,SMO,E2F2,RTKN2,GABRA2,PSRC1,MELK,ORC1,EXO1,SKA3,MIS18BP1,CDC6,PDE1C,COL4A5,CECR2,OLIG1,CCND1,NEMP1,RAD54L,APCDD1,FGFR2,KNTC1,FBXO5,WEE1,TTF2,STIL,MPP5,CHAF1A,…
TF	Factor: E2F; motif: TTTCGCGC; match class: 1	TF:M00425_1	8.99504e-08	7.046	5355	654	254	19722	MCM3,CDCA8,COL2A1,CACNA1A,ANP32E,ID3,MCM2,NOTCH2,DTL,AIF1L,MAD2L1,MCM6,CSMD2,CCNA2,FANCI,PDPN,MCM7,CDCA7,PTPN13,ZWINT,TCF4,TRIM71,BUB1B,HMMR,EPHB4,RHBDL3,GLI2,NCAPD2,KIF15,CKS1B,TTK,MYCL,YBX3,TIMELESS,PSAT1,PCNA,EFNB1,AURKA,SORCS3,ZIC1,CKAP2,ANTXR1,E2F7,TP53,METRN,EPHA2,SMO,E2F2,RTKN2,PSRC1,MELK,ORC1,EXO1,SKA3,CDC6,PDE1C,COL4A5,CECR2,OLIG1,CCND1,RAD54L,APCDD1,TUBB6,FGFR2,KNTC1,FBXO5,TTF2,MPP5,CHA…
TF	Factor: E2F-1; motif: TWSGCGCGAAAAYKR	TF:M00024	1.21962e-07	6.91378	8919	654	378	19722	HMGA2,PCDHGB6,PCDHA6,MCM3,MCM2,DTL,AIF1L,MAD2L1,MCM6,FANCI,PDPN,SALL4,MCM7,CDCA7,PTPN13,ZWINT,TCF4,TRIM71,CDCA5,HMMR,TACC3,EPHB4,RHBDL3,PRTG,PCDHA4,PLK1,KIF15,CKS1B,SPAG5,TTK,STK26,TIMELESS,TCF7L1,BRCA1,PCDHGA10,PSAT1,PCNA,FOXB1,EFNB1,AURKA,NCAPH,SORCS3,CKAP2,ANTXR1,E2F7,TP53,CRHBP,RBPMS,NHSL1,TYMS,FANCD2,E2F2,RTKN2,GABRA2,PSRC1,MELK,ORC1,EXO1,HES1,SKA3,MIS18BP1,PDE1C,COL4A5,SLC1A3,CECR2,OLIG1,PH…
TF	Factor: E2F; motif: TTTSGCGS	TF:M00426	1.23778e-07	6.90736	11885	654	473	19722	HMGA2,LIN28A,PCDHGB6,MCM3,CDCA8,COL2A1,CACNA1A,ANP32E,ID3,ADARB2,MCM2,NOTCH2,DTL,AIF1L,MAD2L1,MCM6,CSMD2,CCNA2,FANCI,PDPN,SALL4,MCM7,CDCA7,PTPN13,ZWINT,TCF4,TRIM71,BUB1B,CDCA5,HMMR,TACC3,EPHB4,RHBDL3,PCDHA4,GLI2,PLK1,NCAPD2,KIF15,CKS1B,CRABP2,SLC16A1,TTK,MYCL,STK26,METTL7A,YBX3,TIMELESS,TCF7L1,BRCA1,ENPP2,PSAT1,PCNA,FOXB1,EFNB1,AURKA,SORCS3,ZIC1,CKAP2,ANTXR1,E2F7,TP53,METRN,CRHBP,RBPMS,ANLN,TYMS,…
TF	Factor: E2F-1; motif: TTTSGCGCGMNR	TF:M00516	1.28876e-07	6.88983	6904	654	309	19722	LIN28A,PCDHGB6,MCM3,CDCA8,CACNA1A,ANP32E,ID3,ADARB2,MCM2,NOTCH2,DTL,AIF1L,MAD2L1,MCM6,CSMD2,CCNA2,FANCI,PDPN,MCM7,CDCA7,ZWINT,TCF4,TRIM71,CDCA5,HMMR,TACC3,EPHB4,RHBDL3,PCDHA4,GLI2,NCAPD2,KIF15,CKS1B,SLC16A1,TIMELESS,PSAT1,PCNA,FOXB1,EFNB1,AURKA,SORCS3,ZIC1,CKAP2,E2F7,TP53,METRN,CRHBP,TYMS,EPHA2,E2F2,GABRA2,PSRC1,MELK,ORC1,EXO1,SKA3,MIS18BP1,CDC6,PDE1C,COL4A5,SLC1A3,CECR2,OLIG1,CCND1,NEMP1,TUBB6,F…
TF	Factor: E2F-4:DP-1; motif: TTTSGCGC; match class: 1	TF:M00738_1	1.51637e-07	6.8192	3999	654	202	19722	MCM3,CDCA8,ID3,MCM2,NOTCH2,DTL,MAD2L1,MCM6,CSMD2,CCNA2,FANCI,PDPN,MCM7,CDCA7,PTPN13,ZWINT,TCF4,CDCA5,HMMR,EPHB4,RHBDL3,CKS1B,TIMELESS,PSAT1,PCNA,AURKA,ZIC1,CKAP2,E2F7,TP53,TYMS,E2F2,GABRA2,PSRC1,ORC1,EXO1,SKA3,CDC6,PDE1C,COL4A5,SLC1A3,BCL6,NEMP1,TUBB6,KNTC1,FBXO5,WEE1,STIL,MPP5,CHAF1A,NKX6-2,WLS,CLSPN,BLM,MCM5,BCL2L12,SEPTIN10,KIF18A,GULP1,FGFRL1,TGIF1,TCF7L2,ZNF217,SMC4,MECOM,SLC1A5,BOC,RMI2,GIN…
TF	Factor: E2F-4; motif: GCGGGAAANA	TF:M02090	1.63462e-07	6.78658	11966	654	475	19722	HMGA2,LIN28A,SHISA6,PCDHGB6,MCM3,CDCA8,COL2A1,CACNA1A,ADARB2,MCM2,NOTCH2,DTL,AIF1L,MAD2L1,MCM6,CCNA2,FANCI,MCM7,CDCA7,PTPN13,TRIM71,HOXB1,CDCA5,HMMR,EPHB4,RHBDL3,IRAK1,GLI2,PLK1,NCAPD2,KIF15,CKS1B,CRABP2,RBFOX1,SLC16A1,SPAG5,TTK,CDK2,MYCL,STK26,TIMELESS,TCF7L1,BRCA1,PCDHGA10,PSAT1,PCNA,EFNB1,AURKA,NCAPH,SORCS3,ZIC1,CKAP2,ANTXR1,E2F7,TP53,METRN,CRHBP,RBPMS,TYMS,ADGRV1,FANCD2,EPHA2,E2F2,RTKN2,GABRA…
TF	Factor: E2F; motif: NKCGCGCSAAAN	TF:M00920	1.82327e-07	6.73915	5663	654	264	19722	PCDHGB6,MCM3,ANP32E,ID3,MCM2,NOTCH2,DTL,AIF1L,MAD2L1,MCM6,CSMD2,CCNA2,FANCI,PDPN,MCM7,CDCA7,ZWINT,TCF4,TRIM71,CDCA5,TACC3,EPHB4,RHBDL3,GLI2,KIF15,PSAT1,PCNA,EFNB1,AURKA,SORCS3,ZIC1,CKAP2,E2F7,TP53,METRN,TYMS,EPHA2,E2F2,GABRA2,PSRC1,MELK,ORC1,EXO1,SKA3,MIS18BP1,CDC6,PDE1C,COL4A5,CECR2,OLIG1,CCND1,NEMP1,APCDD1,TUBB6,FGFR2,KNTC1,FBXO5,WEE1,STIL,MPP5,CHAF1A,NKX6-2,WLS,CLSPN,BLM,MCM5,SEPTIN10,CCNB1,TP…
TF	Factor: E2F-4; motif: SNGGGCGGGAANN; match class: 1	TF:M09894_1	4.00365e-07	6.39754	13929	654	532	19722	HMGA2,LIN28A,SHISA6,MCM3,CDCA8,COL2A1,CACNA1A,ID3,ADARB2,MCM2,NOTCH2,DTL,AIF1L,MAD2L1,MCM6,CSMD2,CCNA2,FANCI,PDPN,SALL4,MCM7,CDCA7,PTPN13,TCF4,TRIM71,BUB1B,CDCA5,HMMR,TACC3,EPHB4,RHBDL3,PRTG,IRAK1,GLI2,PLK1,NCAPD2,KIF15,CKS1B,CRABP2,SLC16A1,SPAG5,TTK,CDK2,MYCL,STK26,METTL7A,YBX3,TIMELESS,TCF7L1,BRCA1,ENPP2,PSAT1,PCNA,FOXB1,EFNB1,AURKA,NCAPH,SORCS3,ZIC1,CDCA2,CKAP2,ANTXR1,E2F7,TP53,METRN,CRHBP,RBP…
TF	Factor: E2F-4:DP-1; motif: TTTSGCGC	TF:M00738	4.34577e-07	6.36193	9812	654	405	19722	LIN28A,PCDHGB6,MCM3,CDCA8,COL2A1,CACNA1A,ANP32E,ID3,ADARB2,MCM2,NOTCH2,DTL,AIF1L,MAD2L1,MCM6,CSMD2,CCNA2,FANCI,PDPN,SALL4,MCM7,CDCA7,PTPN13,ZWINT,TCF4,TRIM71,HOXB1,CDCA5,HMMR,TACC3,EPHB4,RHBDL3,PRTG,PCDHA4,GLI2,NCAPD2,KIF15,CKS1B,SLC16A1,SPAG5,TTK,STK26,TIMELESS,TCF7L1,BRCA1,PSAT1,PCNA,FOXB1,EFNB1,AURKA,SORCS3,ZIC1,CKAP2,ANTXR1,E2F7,TP53,METRN,CRHBP,RBPMS,TYMS,FANCD2,EPHA2,E2F2,GABRA2,PSRC1,MELK,…
TF	Factor: E2F-1; motif: NNNNGGCGGGAARN	TF:M09892	4.91221e-07	6.30872	13528	654	520	19722	HMGA2,LIN28A,SHISA6,PCDHA6,MCM3,CDCA8,COL2A1,CACNA1A,ANP32E,ID3,ADARB2,MCM2,NOTCH2,DTL,AIF1L,MAD2L1,MCM6,CSMD2,CCNA2,FANCI,MCM7,CDCA7,PTPN13,TCF4,TRIM71,HOXB1,BUB1B,CDCA5,HMMR,TACC3,EPHB4,RHBDL3,PRTG,IRAK1,GLI2,PLK1,NCAPD2,CKS1B,CRABP2,RBFOX1,SLC16A1,SPAG5,TTK,CDK2,MYCL,STK26,METTL7A,YBX3,TIMELESS,TCF7L1,BRCA1,PCDHGA10,ENPP2,PSAT1,PCNA,FOXB1,EFNB1,AURKA,NCAPH,SORCS3,ZIC1,CDCA2,ANTXR1,E2F7,METRN,C…
TF	Factor: E2F; motif: TTTCGCGC	TF:M00425	5.63217e-07	6.24932	11043	654	444	19722	LIN28A,SHISA6,PCDHGB6,MCM3,CDCA8,COL2A1,CACNA1A,ANP32E,ID3,ADARB2,MCM2,NOTCH2,DTL,PCDHA2,AIF1L,MAD2L1,MCM6,CSMD2,CCNA2,FANCI,PDPN,SALL4,MCM7,CDCA7,PTPN13,ZWINT,TCF4,TRIM71,BUB1B,CDCA5,HMMR,TACC3,EPHB4,RHBDL3,PCDHA4,GLI2,PLK1,NCAPD2,KIF15,CKS1B,SLC16A1,TTK,MYCL,METTL7A,YBX3,TIMELESS,TCF7L1,BRCA1,ENPP2,PSAT1,PCNA,FOXB1,EFNB1,AURKA,SORCS3,ZIC1,CDCA2,CKAP2,ANTXR1,E2F7,TP53,METRN,CRHBP,TYMS,EPHA2,SMO,…
TF	Factor: E2F-1:DP-2; motif: TTTSSCGC	TF:M00737	6.0289e-07	6.21976	8771	654	370	19722	HMGA2,SHISA6,PCDHGB6,MCM3,ID3,ADARB2,MCM2,NOTCH2,DTL,PCDHA2,AIF1L,MAD2L1,MCM6,FANCI,PDPN,MCM7,CDCA7,TRIM71,HOXB1,CDCA5,RHBDL3,GLI2,PLK1,KIF15,CKS1B,SLC16A1,SPAG5,TTK,STK26,METTL7A,TIMELESS,TCF7L1,BRCA1,PCDHGA10,PSAT1,PCNA,AURKA,ZIC1,CKAP2,E2F7,TP53,METRN,CRHBP,RBPMS,ANLN,TYMS,FANCD2,EPHA2,SMO,E2F2,RTKN2,GABRA2,PSRC1,MELK,SALL1,EXO1,HES1,SKA3,CDC6,PDE1C,COL4A5,SLC1A3,CELSR1,OLIG1,CIP2A,BCL6,CCND1,…
TF	Factor: E2F; motif: TTTSGCGSG	TF:M00918	8.25066e-07	6.08351	5575	654	258	19722	LIN28A,PCDHGB6,MCM3,CDCA8,COL2A1,ANP32E,ID3,ADARB2,MCM2,NOTCH2,DTL,AIF1L,MAD2L1,MCM6,CCNA2,FANCI,PDPN,MCM7,CDCA7,ZWINT,TCF4,CDCA5,HMMR,TACC3,EPHB4,RHBDL3,GLI2,NCAPD2,KIF15,SLC16A1,YBX3,PSAT1,EFNB1,AURKA,ZIC1,CKAP2,E2F7,TP53,METRN,TYMS,EPHA2,E2F2,PSRC1,MELK,ORC1,EXO1,SKA3,MIS18BP1,CDC6,COL4A5,CECR2,OLIG1,CCND1,NEMP1,RAD54L,APCDD1,FGFR2,KNTC1,FBXO5,WEE1,TTF2,STIL,MPP5,CHAF1A,WLS,CLSPN,BLM,MCM5,SEPT…
TF	Factor: E2F-1:DP-2; motif: TTTSSCGC; match class: 1	TF:M00737_1	8.95385e-07	6.04799	2933	654	157	19722	MCM3,ID3,MCM2,NOTCH2,DTL,MCM6,FANCI,PDPN,MCM7,CDCA7,TRIM71,RHBDL3,SPAG5,TIMELESS,TCF7L1,BRCA1,PCNA,ZIC1,CKAP2,E2F7,TP53,ANLN,TYMS,EPHA2,SMO,E2F2,GABRA2,PSRC1,EXO1,SKA3,PDE1C,COL4A5,SLC1A3,BCL6,NEMP1,RAD54L,TUBB6,WEE1,STIL,WLS,CLSPN,BLM,MCM5,TPX2,BCL2L12,SEPTIN10,KIF20B,TGIF1,BOC,FOXM1,MOV10,CENPH,CHEK1,CDT1,FOXN4,ITGB8,PKN3,ORC6,C21ORF58,PARP4,GPC3,SHISA3,BARD1,EMP2,WDR62,CDCA4,SOX3,PAX6,CENPN,BA…
TF	Factor: E2F-1:DP-1; motif: TTTCSCGC	TF:M00736	1.05256e-06	5.97775	10390	654	422	19722	HMGA2,SHISA6,MCM3,COL2A1,CACNA1A,ANP32E,ID3,ADARB2,MCM2,NOTCH2,DTL,AIF1L,MAD2L1,MCM6,CSMD2,FANCI,PDPN,MCM7,CDCA7,ZWINT,TRIM71,CDCA5,TACC3,EPHB4,RHBDL3,GLI2,PLK1,NCAPD2,KIF15,CKS1B,SLC16A1,SPAG5,TTK,CDK2,STK26,METTL7A,TIMELESS,TCF7L1,BRCA1,PCDHGA10,PSAT1,PCNA,FOXB1,EFNB1,AURKA,NCAPH,SORCS3,ZIC1,E2F7,TP53,METRN,RBPMS,ANLN,TYMS,FANCD2,SMO,E2F2,GABRA2,PSRC1,MELK,ORC1,EXO1,HES1,SKA3,CDC6,PDE1C,COL4A5,…
TF	Factor: IRF-4; motif: AAGTTTC	TF:M04855	1.28782e-06	5.89015	7694	654	332	19722	HMGA2,SHISA6,PCDHA6,CDCA8,COL2A1,ANP32E,ID3,NOTCH2,DTL,MCM6,SALL4,PTPN13,ZWINT,HOXB1,BUB1B,CDCA5,TACC3,EPHB4,PCDHA4,CKS1B,SLC16A1,CDK2,STK26,YBX3,PCDHGA10,ENPP2,FOXB1,ZIC1,ANTXR1,METRN,CRHBP,RBPMS,NHSL1,TYMS,ADGRV1,SMO,GABRA2,PSRC1,ORC1,EXO1,HES1,SKA3,PDE1C,COL4A5,SLC1A3,CECR2,OLIG1,CIP2A,BCL6,CCND1,NEMP1,ZNF426,APCDD1,PPP1R17,TUBB6,FGFR2,INAVA,KNTC1,TTF2,STIL,GINS4,WLS,MCM5,HTR1D,CCNB1,TPM2,GNG1…
TF	Factor: IRF-4; motif: AAGTTTC; match class: 1	TF:M04855_1	1.30894e-06	5.88308	2009	654	118	19722	ID3,DTL,SALL4,PCDHA4,CKS1B,CDK2,STK26,PCDHGA10,ENPP2,ZIC1,NHSL1,HES1,PDE1C,SLC1A3,OLIG1,NEMP1,PPP1R17,FGFR2,TTF2,HTR1D,GNG12,TGIF1,SFRP2,XRCC2,SMC2,TCF7L2,SMC4,SLC1A5,CKS2,CTSV,HSPG2,TRIM59,GMNN,FOXM1,REST,FREM2,SGO2,PBXIP1,ERF,SUCLG2,JAG1,GPC3,ANGPT1,MDK,BARD1,PCDHGC3,FSTL1,MBNL3,PIMREG,TMEM123,PTPN14,ZFP3,NEUROD4,BACE2,SOX9,UACA,SERPINH1,CTXN3,DSCC1,LRP2,SGO1,ZC3HAV1,LPAR6,PLCB3,CHEK2,KIF11,DIA…
TF	Factor: E2F-4; motif: NNTTCCCGCCNN	TF:M04823	1.36359e-06	5.86532	12747	654	495	19722	HMGA2,LIN28A,SHISA6,PCDHA6,MCM3,CDCA8,COL2A1,CACNA1A,ANP32E,ID3,ADARB2,MCM2,NOTCH2,DTL,AIF1L,MAD2L1,CSMD2,CCNA2,FANCI,MCM7,CDCA7,TCF4,TRIM71,HOXB1,BUB1B,CDCA5,TACC3,EPHB4,RHBDL3,PRTG,IRAK1,GLI2,PLK1,NCAPD2,CKS1B,CRABP2,RBFOX1,SLC16A1,SPAG5,TTK,CDK2,MYCL,STK26,METTL7A,TIMELESS,TCF7L1,BRCA1,PCDHGA10,PSAT1,PCNA,FOXB1,EFNB1,AURKA,NCAPH,SORCS3,ZIC1,CDCA2,ANTXR1,E2F7,METRN,CRHBP,RBPMS,ANLN,TYMS,FANCD2,…
TF	Factor: Egr-1; motif: GCGCATGCG; match class: 1	TF:M04869_1	1.42334e-06	5.84669	10253	654	417	19722	HMGA2,LIN28A,SHISA6,MCM3,COL2A1,ANP32E,ID3,MCM2,NOTCH2,DTL,AIF1L,MAD2L1,MCM6,CSMD2,CCNA2,FANCI,SALL4,MCM7,CDCA7,PTPN13,ZWINT,TCF4,TRIM71,HMMR,TACC3,EPHB4,RHBDL3,PRTG,IRAK1,NCAPD2,KIF15,CKS1B,CRABP2,SLC16A1,SPAG5,CDK2,MYCL,YBX3,TIMELESS,TCF7L1,PSAT1,PCNA,FOXB1,AURKA,NCAPH,SORCS3,ZIC1,CKAP2,E2F7,TP53,METRN,CRHBP,RBPMS,ANLN,EPHA2,SMO,E2F2,RTKN2,GABRA2,PSRC1,MELK,SALL1,HES1,SKA3,MIS18BP1,CDC6,PDE1C,C…
TF	Factor: DB1; motif: GGRRRRGRRGGAGGGGGNGRRR; match class: 1	TF:M10107_1	1.4581e-06	5.83621	2657	654	145	19722	HMGA2,LIN28A,CACNA1A,AIF1L,CSMD2,PTPN13,TCF4,TRIM71,PRTG,GLI2,CRABP2,TCF7L1,ENPP2,FOXB1,SORCS3,ZIC1,CDCA2,E2F7,RBPMS,ADGRV1,GABRA2,PDE1C,COL4A5,OLIG1,CCND1,APCDD1,FGFR2,WEE1,GINS4,WLS,BCL2L12,NDNF,GNG12,TGIF1,TCF7L2,NOTCH3,ZNF217,ADAMTS9,MECOM,LIN28B,BOC,FZD7,SNX33,CDC25C,ASCL1,RREB1,IQGAP2,KANK2,IMPA2,GNG5,SMAD3,FKBP10,ERF,JAG1,TGFBR3,AEBP1,SHISA3,FBN2,MDK,WWC2,PODXL,CRB2,PRSS12,FSTL1,SOX3,RARRE…
TF	Factor: ZF5; motif: GSGCGCGR; match class: 1	TF:M00716_1	1.46205e-06	5.83504	14106	654	535	19722	HMGA2,LIN28A,SHISA6,PCDHGB6,PCDHA6,MCM3,CDCA8,COL2A1,CACNA1A,ANP32E,ID3,ADARB2,MCM2,NOTCH2,DTL,PCDHA2,AIF1L,MAD2L1,MCM6,CSMD2,CCNA2,FANCI,PDPN,SALL4,MCM7,CDCA7,PTPN13,ZWINT,TCF4,TRIM71,HOXB1,CDCA5,TACC3,EPHB4,RHBDL3,PRTG,IRAK1,GLI2,PLK1,NCAPD2,KIF15,CKS1B,CRABP2,SLC16A1,SPAG5,TTK,CDK2,MYCL,STK26,YBX3,TIMELESS,TCF7L1,BRCA1,PCDHGA10,ENPP2,PSAT1,PCNA,FOXB1,EFNB1,AURKA,NCAPH,SORCS3,ZIC1,CDCA2,CKAP2,E…
TF	Factor: E2F; motif: NNTTTCGCGCN; match class: 1	TF:M08875_1	1.73152e-06	5.76157	1719	654	105	19722	MCM3,MCM2,NOTCH2,DTL,MAD2L1,MCM6,FANCI,MCM7,CDCA7,TRIM71,CDCA5,STK26,TIMELESS,TCF7L1,PSAT1,PCNA,AURKA,ZIC1,TYMS,FANCD2,EPHA2,E2F2,SKA3,PDE1C,SLC1A3,NEMP1,KNTC1,FBXO5,NKX6-2,WLS,CLSPN,MCM5,BCL2L12,GULP1,ZNF217,SMC4,MECOM,GINS1,GMNN,FOXM1,MOV10,ATAD2,CHEK1,CDT1,FOXN4,POLD1,C21ORF58,PARP4,JAG1,WDR62,NNAT,WDR76,USP44,SOX3,PAX6,RARRES2,PTPN14,PCLAF,SOX9,UACA,MAP3K20,NEIL3,ADAMTS12,CENPK,UHRF1,TANC1,CB…
TF	Factor: E2F-1:DP-1; motif: TTTCSCGC; match class: 1	TF:M00736_1	1.79317e-06	5.74638	4639	654	222	19722	SHISA6,MCM3,COL2A1,ID3,MCM2,NOTCH2,DTL,AIF1L,MCM6,FANCI,PDPN,MCM7,CDCA7,TRIM71,RHBDL3,GLI2,CDK2,TIMELESS,TCF7L1,BRCA1,PSAT1,PCNA,EFNB1,AURKA,ZIC1,E2F7,ANLN,TYMS,SMO,E2F2,GABRA2,PSRC1,ORC1,EXO1,SKA3,PDE1C,SLC1A3,BCL6,NEMP1,RAD54L,TUBB6,FBXO5,WEE1,STIL,CHAF1A,WLS,CLSPN,BLM,MCM5,TPX2,BCL2L12,SEPTIN10,KIF20B,FGFRL1,TGIF1,SFRP2,VRK1,ZNF217,DEPDC1B,ECT2,SMC4,SLC1A5,BOC,CTSV,GINS1,CDYL,FOXM1,MOV10,CDC25…
TF	Factor: E2F-4; motif: SNGGGCGGGAANN	TF:M09894	2.09743e-06	5.67831	16194	654	592	19722	HMGA2,LIN28A,SHISA6,PCDHGB6,PCDHA6,MCM3,CDCA8,COL2A1,CACNA1A,ANP32E,ID3,ADARB2,MCM2,NOTCH2,DTL,AIF1L,MAD2L1,MCM6,CSMD2,CCNA2,FANCI,PDPN,SALL4,MCM7,CDCA7,PTPN13,ZWINT,TCF4,TRIM71,HOXB1,BUB1B,CDCA5,HMMR,TACC3,EPHB4,RHBDL3,PRTG,IRAK1,GLI2,PLK1,NCAPD2,KIF15,CKS1B,CRABP2,RBFOX1,SLC16A1,SPAG5,TTK,CDK2,MYCL,STK26,METTL7A,YBX3,TIMELESS,TCF7L1,BRCA1,PCDHGA10,ENPP2,PSAT1,PCNA,FOXB1,EFNB1,AURKA,NCAPH,SORCS3…
TF	Factor: E2F-1; motif: TTTSGCGS	TF:M00431	3.34161e-06	5.47604	7257	654	315	19722	LIN28A,MCM3,CDCA8,ANP32E,ID3,MCM2,NOTCH2,DTL,AIF1L,MAD2L1,MCM6,CSMD2,CCNA2,FANCI,PDPN,MCM7,CDCA7,ZWINT,TRIM71,BUB1B,CDCA5,TACC3,EPHB4,RHBDL3,GLI2,PLK1,KIF15,CKS1B,SLC16A1,TTK,STK26,TIMELESS,TCF7L1,PSAT1,PCNA,FOXB1,EFNB1,AURKA,SORCS3,ZIC1,CKAP2,ANTXR1,E2F7,TP53,METRN,CRHBP,TYMS,FANCD2,E2F2,GABRA2,PSRC1,MELK,ORC1,EXO1,SKA3,MIS18BP1,CDC6,PDE1C,CECR2,CELSR1,CCND1,NEMP1,APCDD1,TUBB6,FGFR2,KNTC1,FBXO5,…
TF	Factor: E2F-1; motif: NGGGCGGGARV	TF:M07206	3.50859e-06	5.45487	14575	654	547	19722	HMGA2,LIN28A,SHISA6,PCDHA6,MCM3,CDCA8,COL2A1,CACNA1A,ANP32E,ID3,ADARB2,MCM2,NOTCH2,DTL,AIF1L,MAD2L1,MCM6,CSMD2,CCNA2,FANCI,MCM7,CDCA7,PTPN13,ZWINT,TCF4,TRIM71,HOXB1,BUB1B,CDCA5,TACC3,EPHB4,RHBDL3,PRTG,IRAK1,GLI2,PLK1,NCAPD2,CKS1B,CRABP2,RBFOX1,SLC16A1,SPAG5,TTK,CDK2,MYCL,STK26,METTL7A,YBX3,TIMELESS,TCF7L1,BRCA1,PCDHGA10,PSAT1,PCNA,FOXB1,EFNB1,AURKA,NCAPH,SORCS3,ZIC1,CDCA2,ANTXR1,E2F7,METRN,CRHBP,…
TF	Factor: E2F-2; motif: GCGCGCGCNCS; match class: 1	TF:M11529_1	3.71657e-06	5.42986	14473	654	544	19722	HMGA2,LIN28A,SHISA6,PCDHGB6,PCDHA6,MCM3,CDCA8,COL2A1,CACNA1A,ANP32E,ID3,ADARB2,MCM2,NOTCH2,AIF1L,MAD2L1,MCM6,CSMD2,CCNA2,FANCI,PDPN,SALL4,MCM7,CDCA7,PTPN13,ZWINT,TCF4,TRIM71,CDCA5,HMMR,TACC3,EPHB4,RHBDL3,PRTG,IRAK1,GLI2,PLK1,NCAPD2,KIF15,CKS1B,CRABP2,SLC16A1,SPAG5,TTK,CDK2,MYCL,STK26,YBX3,TIMELESS,TCF7L1,ENPP2,PSAT1,PCNA,FOXB1,EFNB1,NCAPH,SORCS3,ZIC1,CDCA2,CKAP2,ANTXR1,E2F7,TP53,METRN,CRHBP,RBPMS…
TF	Factor: E2F-8; motif: NNTTCCCGCCAAAW	TF:M11537	5.64699e-06	5.24818	521	654	46	19722	MCM3,GLI2,STK26,TIMELESS,METRN,TYMS,FANCD2,CDC6,RAD54L,KNTC1,FBXO5,WEE1,CHAF1A,SFRP2,XRCC2,POLQ,SLC1A5,RMI2,HSPG2,ATAD2,CENPH,CHEK1,CDT1,POLD1,IMPA2,FKBP10,PARP4,WDR76,CTDSP1,UHRF1,DERA,GINS2,CENPU,MCUB,RGS6,GDPD2,CDC45,COL14A1,ZFP36L1,CEP152,SHCBP1,IL17RA,DIO3,PDGFRA,ERBB3,FAM178B
TF	Factor: E2F-4:DP-2; motif: TTTCSCGC	TF:M00739	5.86153e-06	5.23199	5624	654	256	19722	HMGA2,SHISA6,MCM3,ID3,MCM2,NOTCH2,DTL,AIF1L,MCM6,FANCI,PDPN,MCM7,CDCA7,CDCA5,RHBDL3,KIF15,TTK,STK26,TIMELESS,TCF7L1,BRCA1,PCDHGA10,PSAT1,PCNA,AURKA,ZIC1,E2F7,METRN,RBPMS,ANLN,TYMS,FANCD2,SMO,E2F2,GABRA2,PSRC1,EXO1,HES1,SKA3,CDC6,PDE1C,COL4A5,SLC1A3,OLIG1,CIP2A,BCL6,CCND1,NEMP1,RAD54L,TUBB6,FGFR2,KNTC1,FBXO5,WEE1,STIL,CHAF1A,WLS,CLSPN,BLM,MCM5,BCL2L12,SEPTIN10,KIF20B,TGIF1,SFRP2,XRCC2,SMC2,VRK1,ZN…
TF	Factor: E2F-4:DP-2; motif: TTTCSCGC; match class: 1	TF:M00739_1	7.82396e-06	5.10657	1187	654	79	19722	MCM3,ID3,MCM2,NOTCH2,DTL,MCM6,PDPN,MCM7,CDCA7,RHBDL3,TCF7L1,AURKA,ZIC1,E2F7,TYMS,SMO,E2F2,GABRA2,PSRC1,SKA3,PDE1C,NEMP1,RAD54L,TUBB6,WEE1,STIL,WLS,CLSPN,BLM,MCM5,BCL2L12,SEPTIN10,KIF20B,BOC,MOV10,CHEK1,CDT1,FOXN4,PKN3,C21ORF58,WDR62,CENPN,PCLAF,UHRF1,NUSAP1,TANC1,CBLN2,GINS2,OIP5,BORA,E2F1,CENPM,OLIG2,ASF1B,FZD2,NEUROD1,ZFP36L1,ZNF367,SHCBP1,MXD3,CENPQ,TSPYL5,SLC6A16,ESRRB,NPNT,TEAD2,HAUS8,NFIB,N…
TF	Factor: ZF5; motif: GGSGCGCGS; match class: 1	TF:M10438_1	8.5389e-06	5.0686	14873	654	554	19722	HMGA2,LIN28A,SHISA6,PCDHGB6,PCDHA6,MCM3,CDCA8,COL2A1,CACNA1A,ANP32E,ID3,ADARB2,MCM2,NOTCH2,DTL,PCDHA2,AIF1L,MAD2L1,MCM6,CSMD2,CCNA2,FANCI,PDPN,SALL4,MCM7,CDCA7,PTPN13,ZWINT,TCF4,TRIM71,HOXB1,BUB1B,CDCA5,HMMR,TACC3,EPHB4,RHBDL3,PRTG,IRAK1,PCDHA4,GLI2,PLK1,NCAPD2,KIF15,CKS1B,CRABP2,SLC16A1,SPAG5,TTK,CDK2,MYCL,STK26,YBX3,TIMELESS,TCF7L1,BRCA1,PCDHGA10,PSAT1,PCNA,FOXB1,EFNB1,AURKA,NCAPH,SORCS3,ZIC1,C…
TF	Factor: E2F-3:HES-7; motif: NNNSGCGCSNNNNNCRCGYGNN; match class: 1	TF:M08526_1	1.15818e-05	4.93622	14997	654	557	19722	HMGA2,LIN28A,SHISA6,PCDHGB6,PCDHA6,MCM3,CDCA8,COL2A1,CACNA1A,ANP32E,ID3,ADARB2,MCM2,NOTCH2,DTL,PCDHA2,AIF1L,MAD2L1,MCM6,CSMD2,CCNA2,FANCI,PDPN,SALL4,MCM7,CDCA7,PTPN13,ZWINT,TCF4,TRIM71,HOXB1,BUB1B,CDCA5,HMMR,TACC3,EPHB4,RHBDL3,PRTG,IRAK1,GLI2,PLK1,NCAPD2,KIF15,CRABP2,SLC16A1,SPAG5,TTK,CDK2,MYCL,STK26,YBX3,TIMELESS,TCF7L1,BRCA1,PCDHGA10,PSAT1,PCNA,FOXB1,EFNB1,AURKA,NCAPH,SORCS3,ZIC1,CDCA2,CKAP2,AN…
TF	Factor: E2F-1; motif: NTTSGCGG	TF:M00430	2.36968e-05	4.62531	8016	654	337	19722	LIN28A,SHISA6,CDCA8,ANP32E,ID3,NOTCH2,DTL,PCDHA2,AIF1L,MAD2L1,MCM6,CSMD2,CCNA2,FANCI,PDPN,MCM7,CDCA7,ZWINT,BUB1B,RHBDL3,GLI2,PLK1,NCAPD2,KIF15,CKS1B,SLC16A1,TTK,CDK2,MYCL,STK26,METTL7A,TIMELESS,TCF7L1,BRCA1,PSAT1,PCNA,FOXB1,SORCS3,ZIC1,ANTXR1,E2F7,TP53,METRN,RBPMS,ANLN,EPHA2,SMO,E2F2,RTKN2,PSRC1,MELK,SALL1,ORC1,SKA3,MIS18BP1,CDC6,PDE1C,COL4A5,CELSR1,OLIG1,CIP2A,LRIG1,CCND1,NEMP1,RAD54L,APCDD1,TUB…
TF	Factor: E2F; motif: GGCGSG	TF:M00803	2.46948e-05	4.60739	13190	654	503	19722	HMGA2,LIN28A,SHISA6,PCDHA6,MCM3,CDCA8,COL2A1,CACNA1A,ANP32E,ID3,ADARB2,MCM2,NOTCH2,DTL,PCDHA2,AIF1L,MAD2L1,MCM6,CSMD2,CCNA2,FANCI,PDPN,SALL4,MCM7,CDCA7,PTPN13,ZWINT,TCF4,TRIM71,HOXB1,CDCA5,HMMR,TACC3,EPHB4,RHBDL3,PRTG,IRAK1,PCDHA4,PLK1,NCAPD2,CKS1B,CRABP2,SLC16A1,SPAG5,MYCL,STK26,YBX3,TIMELESS,TCF7L1,BRCA1,PCDHGA10,PSAT1,PCNA,FOXB1,EFNB1,AURKA,NCAPH,SORCS3,ZIC1,CKAP2,ANTXR1,E2F7,METRN,CRHBP,RBPMS…
TF	Factor: E2F-1; motif: NTTSGCGG; match class: 1	TF:M00430_1	2.54411e-05	4.59446	2524	654	135	19722	NOTCH2,DTL,AIF1L,MCM6,CSMD2,MCM7,ZWINT,BUB1B,RHBDL3,GLI2,PLK1,KIF15,TTK,SORCS3,ZIC1,E2F7,TP53,METRN,ANLN,E2F2,RTKN2,PSRC1,MELK,SKA3,CDC6,CIP2A,CCND1,NEMP1,RAD54L,APCDD1,KNTC1,FBXO5,GINS4,CLSPN,MCM5,SEPTIN10,FGFRL1,VRK1,NOTCH3,ADAMTS9,ECT2,SLC1A5,STK17B,ACAA2,SNX33,HSPG2,CDYL,GMNN,CENPH,CHEK1,ASCL1,FKBP10,C21ORF58,CTNNAL1,ERF,SHISA3,FBN2,MDK,WWC2,PREX2,INSM1,PRSS12,WDR76,USP44,SOX3,PAX6,CENPN,TMEM…
TF	Factor: E2F; motif: GGCGSG; match class: 1	TF:M00803_1	3.04895e-05	4.51585	10230	654	410	19722	HMGA2,LIN28A,SHISA6,PCDHA6,MCM3,COL2A1,ANP32E,ADARB2,MCM2,NOTCH2,DTL,AIF1L,MCM6,CSMD2,SALL4,MCM7,CDCA7,PTPN13,ZWINT,TCF4,TRIM71,CDCA5,HMMR,TACC3,EPHB4,RHBDL3,PRTG,IRAK1,PLK1,CKS1B,CRABP2,SLC16A1,MYCL,STK26,TIMELESS,TCF7L1,PCNA,FOXB1,EFNB1,NCAPH,SORCS3,ZIC1,CKAP2,ANTXR1,E2F7,METRN,CRHBP,RBPMS,ANLN,TYMS,ADGRV1,FANCD2,SMO,E2F2,RTKN2,GABRA2,PSRC1,MELK,SALL1,HES1,SKA3,MIS18BP1,CDC6,PDE1C,CELSR1,OLIG1,…
TF	Factor: E2F-4; motif: NTTTCSCGCC	TF:M07380	4.00765e-05	4.39711	13022	654	497	19722	HMGA2,LIN28A,SHISA6,MCM3,CDCA8,COL2A1,CACNA1A,ANP32E,ID3,ADARB2,MCM2,NOTCH2,DTL,AIF1L,MAD2L1,MCM6,CSMD2,CCNA2,FANCI,PDPN,SALL4,MCM7,CDCA7,ZWINT,TCF4,TRIM71,HOXB1,CDCA5,TACC3,EPHB4,RHBDL3,PRTG,IRAK1,GLI2,PLK1,NCAPD2,CKS1B,CRABP2,SLC16A1,SPAG5,CDK2,STK26,YBX3,TIMELESS,TCF7L1,BRCA1,PCDHGA10,PSAT1,PCNA,FOXB1,EFNB1,AURKA,NCAPH,SORCS3,ZIC1,CDCA2,CKAP2,E2F7,TP53,METRN,RBPMS,ANLN,TYMS,FANCD2,EPHA2,SMO,E2…
TF	Factor: E2F; motif: TTTSGCGC; match class: 1	TF:M00050_1	4.86497e-05	4.31292	1875	654	107	19722	MCM3,MCM2,NOTCH2,DTL,MCM6,FANCI,PDPN,MCM7,CDCA7,PTPN13,RHBDL3,PCNA,ZIC1,TP53,E2F2,GABRA2,PSRC1,EXO1,SKA3,CDC6,PDE1C,COL4A5,BCL6,NEMP1,TUBB6,FBXO5,WEE1,STIL,WLS,CLSPN,MCM5,BCL2L12,TGIF1,SLC1A5,BOC,RMI2,GINS1,SNX33,CDYL,MOV10,CENPH,CHEK1,CDT1,FOXN4,ITGB8,C21ORF58,INSM1,WDR62,SOX3,PAX6,VIM,PCLAF,NEUROG2,MAP3K20,CHST14,KIF11,UHRF1,RBPMS2,MAP7D3,CALB1,CYYR1,RRM2,ZEB2,CDK1,TANC1,CASP7,CENPU,E2F1,OLIG2,…
TF	Factor: E2F-1; motif: NTTTCGCGCS	TF:M00940	5.17879e-05	4.28577	7802	654	328	19722	SHISA6,PCDHGB6,MCM3,CDCA8,COL2A1,ANP32E,ID3,ADARB2,MCM2,NOTCH2,DTL,PCDHA2,AIF1L,MAD2L1,MCM6,CSMD2,CCNA2,FANCI,PDPN,MCM7,CDCA7,ZWINT,TCF4,TRIM71,CDCA5,HMMR,TACC3,EPHB4,RHBDL3,PRTG,GLI2,KIF15,SLC16A1,TTK,STK26,TIMELESS,TCF7L1,BRCA1,PSAT1,PCNA,FOXB1,EFNB1,AURKA,SORCS3,ZIC1,CKAP2,E2F7,TP53,METRN,RBPMS,ANLN,TYMS,FANCD2,E2F2,GABRA2,PSRC1,MELK,ORC1,EXO1,SKA3,MIS18BP1,CDC6,PDE1C,COL4A5,SLC1A3,CELSR1,OLIG…
TF	Factor: DP-1; motif: NRNNGGCGGGAANN; match class: 1	TF:M10098_1	5.91811e-05	4.22782	2168	654	119	19722	HMGA2,SHISA6,MCM3,COL2A1,AIF1L,FANCI,TACC3,IRAK1,CKS1B,STK26,EFNB1,SORCS3,E2F7,TYMS,EPHA2,SMO,LRIG1,NEMP1,RAD54L,FBXO5,CHAF1A,CLSPN,BLM,SEPTIN10,COL11A1,FGFRL1,XRCC2,SMC2,VRK1,RAD51AP1,RMI2,CDYL,ATAD2,IQGAP2,POLD1,IMPA2,PLK4,ITGB8,PREX1,NES,C21ORF58,CTNNAL1,TGFBR3,GPC3,MDK,WWC2,BARD1,EMP2,TBX2,WDR62,CDCA4,SOX3,PAX6,VIM,GAS1,CTDSP1,MYBL1,CHST14,PMAIP1,SCARA3,CHEK2,DIAPH3,UHRF1,RBPMS2,PLAAT3,FZD1,T…
TF	Factor: E2F-7; motif: GRGGCGGGAANNN; match class: 1	TF:M09896_1	6.05326e-05	4.21801	4525	654	211	19722	HMGA2,SHISA6,MCM3,COL2A1,MCM2,AIF1L,CCNA2,FANCI,MCM7,TRIM71,CDCA5,TACC3,EPHB4,RHBDL3,IRAK1,CKS1B,CRABP2,SLC16A1,STK26,TCF7L1,PSAT1,EFNB1,SORCS3,E2F7,METRN,RBPMS,ANLN,TYMS,EPHA2,SMO,MELK,CELSR1,LRIG1,NEMP1,RAD54L,TUBB6,FBXO5,CHAF1A,CLSPN,BLM,NDNF,SEPTIN10,TPM2,GNG12,COL11A1,FGFRL1,TGIF1,SFRP2,XRCC2,SMC2,TCF7L2,VRK1,PIF1,ZNF217,RAD51AP1,BOC,ACAA2,CTSV,RMI2,CDYL,TRIM59,ATAD2,CHEK1,CDT1,IQGAP2,POLD1,…
TF	Factor: E2F-3; motif: GGCGGGN	TF:M02089	8.89597e-05	4.05081	13173	654	500	19722	HMGA2,LIN28A,SHISA6,MCM3,CDCA8,COL2A1,CACNA1A,ID3,ADARB2,NOTCH2,DTL,AIF1L,MAD2L1,MCM6,CSMD2,CCNA2,FANCI,PDPN,SALL4,MCM7,CDCA7,PTPN13,TCF4,TRIM71,CDCA5,HMMR,TACC3,EPHB4,RHBDL3,PRTG,IRAK1,PLK1,NCAPD2,KIF15,CKS1B,CRABP2,SLC16A1,SPAG5,CDK2,MYCL,STK26,METTL7A,TIMELESS,TCF7L1,BRCA1,ENPP2,PSAT1,PCNA,FOXB1,EFNB1,AURKA,NCAPH,SORCS3,ZIC1,CDCA2,CKAP2,ANTXR1,E2F7,TP53,METRN,RBPMS,ANLN,TYMS,ADGRV1,EPHA2,SMO,R…
TF	Factor: E2F-1; motif: NTTTCGCGCS; match class: 1	TF:M00940_1	0.000134428	3.87151	2643	654	137	19722	MCM3,ID3,MCM2,NOTCH2,DTL,MCM6,FANCI,MCM7,CDCA7,TRIM71,CDCA5,RHBDL3,TIMELESS,TCF7L1,PSAT1,PCNA,AURKA,SORCS3,ZIC1,TP53,ANLN,TYMS,FANCD2,E2F2,SKA3,PDE1C,NEMP1,FGFR2,KNTC1,FBXO5,WEE1,STIL,CHAF1A,WLS,CLSPN,BLM,MCM5,TPX2,BCL2L12,SEPTIN10,KIF18A,GULP1,ZNF217,MECOM,GINS1,SNX33,TRIM59,FOXM1,MOV10,ATAD2,CENPH,CHEK1,CDT1,FOXN4,NES,FKBP10,C21ORF58,PARP4,TGFBR3,SHISA3,INSM1,WDR62,NNAT,USP44,SOX3,PAX6,RARRES2,…
TF	Factor: E2F; motif: TTTSGCGC	TF:M00050	0.000144659	3.83966	7056	654	300	19722	PCDHGB6,MCM3,COL2A1,CACNA1A,ID3,ADARB2,MCM2,NOTCH2,DTL,AIF1L,MCM6,CSMD2,CCNA2,FANCI,PDPN,MCM7,CDCA7,PTPN13,TCF4,HOXB1,CDCA5,HMMR,RHBDL3,PCDHA4,GLI2,NCAPD2,KIF15,SPAG5,TTK,STK26,TIMELESS,TCF7L1,PCNA,AURKA,ZIC1,CKAP2,ANTXR1,E2F7,TP53,RBPMS,TYMS,FANCD2,EPHA2,E2F2,GABRA2,PSRC1,MELK,EXO1,SKA3,CDC6,PDE1C,COL4A5,SLC1A3,CIP2A,BCL6,CCND1,NEMP1,RAD54L,TUBB6,KNTC1,FBXO5,WEE1,STIL,CHAF1A,WLS,CLSPN,BLM,MCM5,B…
TF	Factor: E2F1; motif: NNNNNGCGSSAAAN; match class: 1	TF:M08874_1	0.000163354	3.78687	2135	654	116	19722	MCM3,MCM2,NOTCH2,DTL,MCM6,FANCI,PDPN,MCM7,CDCA7,TRIM71,CDCA5,TIMELESS,TCF7L1,PSAT1,PCNA,SORCS3,ZIC1,E2F7,TYMS,FANCD2,E2F2,PSRC1,PDE1C,COL4A5,SLC1A3,NEMP1,KNTC1,FBXO5,WEE1,STIL,NKX6-2,WLS,CLSPN,MCM5,BCL2L12,SEPTIN10,CCNB1,GULP1,XRCC2,ZNF217,MECOM,BOC,GMNN,FOXM1,MOV10,ATAD2,CDT1,FOXN4,ITGB8,C21ORF58,PARP4,JAG1,TGFBR3,WDR62,USP44,SOX3,RARRES2,PTPN14,NR5A2,PCLAF,MYBL1,ADAMTS12,UHRF1,SYDE1,CDK1,TANC1,…
TF	Factor: Churchill; motif: CGGGNN; match class: 1	TF:M00986_1	0.000199123	3.70088	10357	654	410	19722	LIN28A,SHISA6,COL2A1,CACNA1A,ID3,ADARB2,NOTCH2,DTL,CSMD2,PDPN,SALL4,MCM7,PTPN13,TCF4,TRIM71,CDCA5,TACC3,EPHB4,RHBDL3,PRTG,IRAK1,NCAPD2,KIF15,CKS1B,CRABP2,SPAG5,CDK2,MYCL,STK26,METTL7A,TCF7L1,BRCA1,PSAT1,PCNA,FOXB1,EFNB1,SORCS3,ZIC1,CKAP2,ANTXR1,E2F7,TP53,METRN,RBPMS,ANLN,TYMS,EPHA2,SMO,E2F2,RTKN2,MELK,SALL1,ORC1,HES1,COL4A5,CELSR1,OLIG1,CIP2A,LRIG1,CCND1,NEMP1,RAD54L,APCDD1,TUBB6,FGFR2,INAVA,FBXO…
TF	Factor: E2F-7; motif: GRGGCGGGAANNN	TF:M09896	0.000475593	3.32276	9927	654	394	19722	HMGA2,LIN28A,SHISA6,MCM3,CDCA8,COL2A1,CACNA1A,ANP32E,ID3,MCM2,DTL,AIF1L,CSMD2,CCNA2,FANCI,SALL4,MCM7,TCF4,TRIM71,HOXB1,CDCA5,TACC3,EPHB4,RHBDL3,PRTG,IRAK1,GLI2,PLK1,NCAPD2,CKS1B,CRABP2,SLC16A1,SPAG5,CDK2,STK26,TIMELESS,TCF7L1,BRCA1,ENPP2,PSAT1,PCNA,EFNB1,NCAPH,SORCS3,ZIC1,CDCA2,E2F7,METRN,RBPMS,ANLN,TYMS,FANCD2,EPHA2,SMO,RTKN2,MELK,HES1,SKA3,MIS18BP1,CDC6,CELSR1,LRIG1,CCND1,NEMP1,RAD54L,APCDD1,PP…
TF	Factor: E2F-2; motif: NTTTTGGCGCCAWWWN; match class: 1	TF:M11528_1	0.000491124	3.30881	4778	654	216	19722	LIN28A,PCDHGB6,MCM3,CACNA1A,ANP32E,ID3,ADARB2,MCM2,DTL,AIF1L,MCM6,CSMD2,CCNA2,PDPN,MCM7,CDCA7,ZWINT,TACC3,EPHB4,PCDHA4,KIF15,CKS1B,CRABP2,YBX3,TIMELESS,BRCA1,PSAT1,EFNB1,AURKA,SORCS3,ZIC1,CKAP2,E2F7,TP53,METRN,CRHBP,TYMS,SMO,E2F2,PSRC1,ORC1,HES1,SKA3,MIS18BP1,CDC6,CECR2,CELSR1,CIP2A,BCL6,CCND1,RAD54L,APCDD1,FGFR2,FBXO5,TTF2,CHAF1A,CLSPN,MCM5,NDNF,KIF18A,ITGA8,FGFRL1,GYPC,TCF7L2,ZNF217,ADAMTS9,ECT…
TF	Factor: Egr-1; motif: GCGCATGCG	TF:M04869	0.000502076	3.29923	11232	654	436	19722	HMGA2,LIN28A,SHISA6,PCDHGB6,MCM3,COL2A1,ANP32E,ID3,MCM2,NOTCH2,DTL,AIF1L,MAD2L1,MCM6,CSMD2,CCNA2,FANCI,SALL4,MCM7,CDCA7,PTPN13,ZWINT,TCF4,TRIM71,HMMR,TACC3,EPHB4,RHBDL3,PRTG,IRAK1,NCAPD2,KIF15,CKS1B,CRABP2,SLC16A1,SPAG5,CDK2,MYCL,STK26,YBX3,TIMELESS,TCF7L1,PSAT1,PCNA,FOXB1,AURKA,NCAPH,SORCS3,ZIC1,CDCA2,CKAP2,ANTXR1,E2F7,TP53,METRN,CRHBP,RBPMS,ANLN,TYMS,EPHA2,SMO,E2F2,RTKN2,GABRA2,PSRC1,MELK,SALL1…
TF	Factor: ETF; motif: GVGGMGG	TF:M00695	0.00055784	3.25349	10430	654	410	19722	HMGA2,LIN28A,SHISA6,CDCA8,COL2A1,CACNA1A,ANP32E,ID3,ADARB2,NOTCH2,DTL,MCM6,CSMD2,CCNA2,FANCI,SALL4,MCM7,PTPN13,TCF4,TRIM71,BUB1B,CDCA5,HMMR,TACC3,EPHB4,RHBDL3,PRTG,IRAK1,GLI2,PLK1,SLC16A1,MYCL,STK26,YBX3,TCF7L1,PSAT1,FOXB1,NCAPH,SORCS3,ZIC1,CKAP2,ANTXR1,E2F7,TP53,METRN,CRHBP,RBPMS,TYMS,EPHA2,SMO,RTKN2,GABRA2,MELK,SALL1,SKA3,MIS18BP1,CDC6,PDE1C,CELSR1,OLIG1,BCL6,LRIG1,CCND1,RAD54L,APCDD1,TUBB6,FGF…
TF	Factor: E2F-1; motif: NTTTTGGCGCCAWWWN	TF:M11533	0.000604283	3.21876	13105	654	494	19722	LIN28A,SHISA6,PCDHGB6,PCDHA6,MCM3,CDCA8,COL2A1,CACNA1A,ANP32E,ID3,ADARB2,MCM2,NOTCH2,DTL,AIF1L,MAD2L1,MCM6,CSMD2,CCNA2,FANCI,PDPN,SALL4,MCM7,CDCA7,PTPN13,ZWINT,TCF4,TRIM71,HOXB1,CDCA5,HMMR,TACC3,EPHB4,RHBDL3,PRTG,IRAK1,PCDHA4,PLK1,NCAPD2,KIF15,CKS1B,CRABP2,RBFOX1,SLC16A1,SPAG5,CDK2,MYCL,STK26,YBX3,TIMELESS,TCF7L1,BRCA1,PCDHGA10,PSAT1,PCNA,FOXB1,EFNB1,AURKA,NCAPH,SORCS3,ZIC1,CDCA2,CKAP2,ANTXR1,E2F…
TF	Factor: E2F-1; motif: NKTSSCGC; match class: 1	TF:M00428_1	0.000639079	3.19445	3615	654	172	19722	LIN28A,ANP32E,ID3,MCM2,DTL,MAD2L1,MCM6,CSMD2,PDPN,MCM7,CDCA7,ZWINT,TRIM71,TACC3,EPHB4,PRTG,KIF15,SLC16A1,MYCL,STK26,TIMELESS,PSAT1,PCNA,FOXB1,EFNB1,AURKA,SORCS3,ZIC1,E2F7,CRHBP,E2F2,MELK,ORC1,EXO1,MIS18BP1,FGFR2,FBXO5,STIL,MPP5,CHAF1A,NKX6-2,CLSPN,MCM5,TPX2,BCL2L12,SEPTIN10,KIF18A,NOTCH3,ZNF217,SLC1A5,ACAA2,FZD7,RMI2,GINS1,SNX33,HSPG2,TRIM59,FOXM1,CDC25C,ATAD2,CHEK1,ASCL1,PLK4,PREX1,NES,C21ORF58,…
TF	Factor: Sp2; motif: TGGGCGCGCCCA	TF:M06948	0.000679316	3.16793	8864	654	358	19722	LIN28A,SHISA6,PCDHA6,MCM3,CDCA8,ANP32E,AIF1L,MAD2L1,MCM6,FANCI,PDPN,SALL4,MCM7,CDCA7,ZWINT,TCF4,TRIM71,HOXB1,CDCA5,HMMR,TACC3,EPHB4,RHBDL3,PRTG,IRAK1,PLK1,NCAPD2,SLC16A1,TTK,CDK2,MYCL,YBX3,TCF7L1,PSAT1,PCNA,FOXB1,AURKA,SORCS3,ZIC1,ANTXR1,E2F7,METRN,CRHBP,RBPMS,ANLN,ADGRV1,SMO,E2F2,RTKN2,PSRC1,MELK,EXO1,SKA3,PDE1C,CELSR1,OLIG1,LRIG1,CCND1,RAD54L,APCDD1,TUBB6,KNTC1,FBXO5,WEE1,TTF2,MPP5,CHAF1A,GINS4…
TF	Factor: ETF; motif: CCCCGCCCCYN; match class: 1	TF:M07039_1	0.000708725	3.14952	13611	654	509	19722	HMGA2,LIN28A,SHISA6,MCM3,CDCA8,COL2A1,CACNA1A,ANP32E,ID3,ADARB2,NOTCH2,DTL,AIF1L,MCM6,CSMD2,CCNA2,PDPN,SALL4,MCM7,CDCA7,PTPN13,TCF4,TRIM71,HOXB1,CDCA5,HMMR,TACC3,EPHB4,RHBDL3,PRTG,IRAK1,GLI2,PLK1,NCAPD2,CKS1B,CRABP2,SLC16A1,SPAG5,TTK,CDK2,MYCL,STK26,TIMELESS,TCF7L1,BRCA1,ENPP2,PSAT1,PCNA,FOXB1,EFNB1,NCAPH,SORCS3,ZIC1,CDCA2,CKAP2,ANTXR1,E2F7,TP53,METRN,RBPMS,ANLN,TYMS,EPHA2,SMO,E2F2,RTKN2,GABRA2,P…
TF	Factor: GEMIN3; motif: NCWGGRARRGRGNGNG	TF:M09727	0.000711182	3.14802	8569	654	348	19722	LIN28A,PCDHA6,MCM3,COL2A1,CACNA1A,ADARB2,NOTCH2,PCDHA2,AIF1L,MCM6,FANCI,MCM7,PTPN13,TCF4,TRIM71,HOXB1,BUB1B,TACC3,EPHB4,PRTG,GLI2,CRABP2,SPAG5,MYCL,STK26,YBX3,TIMELESS,TCF7L1,BRCA1,PCNA,FOXB1,EFNB1,ZIC1,CDCA2,ANTXR1,E2F7,METRN,RBPMS,TYMS,ADGRV1,SMO,RTKN2,GABRA2,SALL1,EXO1,MIS18BP1,PDE1C,SLC1A3,CECR2,OLIG1,LRIG1,CCND1,APCDD1,PPP1R17,TUBB6,INAVA,STIL,GINS4,NKX6-2,WLS,BLM,TPX2,NDNF,SEPTIN10,CCNB1,TP…
TF	Factor: MAZ; motif: GGGGGAGGGGGNGRGRRRGNRG; match class: 1	TF:M09984_1	0.000840738	3.07534	5555	654	243	19722	HMGA2,LIN28A,COL2A1,CACNA1A,AIF1L,CSMD2,SALL4,MCM7,CDCA7,PTPN13,TCF4,TRIM71,TACC3,EPHB4,RHBDL3,PRTG,CRABP2,SLC16A1,TCF7L1,FOXB1,SORCS3,ZIC1,RBPMS,ANLN,ADGRV1,E2F2,RTKN2,GABRA2,HES1,PDE1C,COL4A5,OLIG1,CCND1,RAD54L,APCDD1,TUBB6,FGFR2,INAVA,FBXO5,MPP5,GINS4,WLS,BLM,NDNF,SEPTIN10,TPM2,GNG12,GLI1,GULP1,COL11A1,FGFRL1,TGIF1,TCF7L2,NOTCH3,ZNF217,ADAMTS9,MECOM,LIN28B,STK17B,BOC,FZD7,SNX33,HSPG2,CDYL,GMNN…
TF	Factor: E2F-1:Elk-1; motif: SGCGCSNNAMCGGAAGT	TF:M08205	0.000843343	3.074	14429	654	533	19722	HMGA2,LIN28A,SHISA6,PCDHGB6,MCM3,COL2A1,CACNA1A,ANP32E,ID3,ADARB2,MCM2,DTL,AIF1L,MAD2L1,MCM6,CSMD2,CCNA2,FANCI,PDPN,SALL4,MCM7,CDCA7,PTPN13,ZWINT,TCF4,TRIM71,HOXB1,BUB1B,CDCA5,HMMR,TACC3,EPHB4,RHBDL3,PRTG,IRAK1,PCDHA4,PLK1,NCAPD2,KIF15,CKS1B,CRABP2,SLC16A1,SPAG5,CDK2,MYCL,STK26,YBX3,TIMELESS,TCF7L1,BRCA1,ENPP2,PSAT1,PCNA,FOXB1,EFNB1,AURKA,NCAPH,SORCS3,ZIC1,CDCA2,CKAP2,ANTXR1,E2F7,TP53,METRN,CRHBP…
TF	Factor: Churchill; motif: CGGGNN	TF:M00986	0.000908737	3.04156	14197	654	526	19722	HMGA2,LIN28A,SHISA6,PCDHGB6,CDCA8,COL2A1,CACNA1A,ANP32E,ID3,ADARB2,NOTCH2,DTL,AIF1L,MAD2L1,CSMD2,FANCI,PDPN,SALL4,MCM7,CDCA7,PTPN13,ZWINT,TCF4,TRIM71,CDCA5,HMMR,TACC3,EPHB4,RHBDL3,PRTG,IRAK1,PLK1,NCAPD2,KIF15,CKS1B,CRABP2,SLC16A1,SPAG5,TTK,CDK2,MYCL,STK26,METTL7A,YBX3,TCF7L1,BRCA1,PCDHGA10,ENPP2,PSAT1,PCNA,FOXB1,EFNB1,AURKA,NCAPH,SORCS3,ZIC1,CDCA2,CKAP2,ANTXR1,E2F7,TP53,METRN,CRHBP,RBPMS,NHSL1,AN…
TF	Factor: E2F-6; motif: NGGGCGGGARRNN; match class: 1	TF:M09895_1	0.00105162	2.97814	2711	654	136	19722	HMGA2,SHISA6,MCM3,COL2A1,AIF1L,FANCI,MCM7,TRIM71,TACC3,RHBDL3,IRAK1,TCF7L1,PSAT1,EFNB1,SORCS3,E2F7,METRN,TYMS,EPHA2,SMO,MELK,NEMP1,RAD54L,TUBB6,FBXO5,CHAF1A,CLSPN,BLM,NDNF,SEPTIN10,FGFRL1,TGIF1,XRCC2,SMC2,VRK1,PIF1,RAD51AP1,BOC,CDYL,ATAD2,CHEK1,CDT1,IQGAP2,POLD1,GNG5,SMAD3,PLK4,PREX1,PKN3,NES,C21ORF58,TGFBR3,GPC3,WWC2,TBX2,PRSS12,WDR76,SOX3,PAX6,ALPL,RARRES2,TMEM123,PTPN14,BACE2,TRIP6,GAS1,FGFR3,…
TF	Factor: pax-6; motif: NYACGCNYSANYGMNCN	TF:M11882	0.00120691	2.91833	15490	654	563	19722	HMGA2,LIN28A,SHISA6,PCDHGB6,CDCA8,COL2A1,CACNA1A,ANP32E,ID3,MCM2,NOTCH2,DTL,AIF1L,MAD2L1,MCM6,CSMD2,CCNA2,FANCI,PDPN,MCM7,CDCA7,PTPN13,ZWINT,TCF4,TRIM71,HOXB1,BUB1B,CDCA5,HMMR,TACC3,EPHB4,RHBDL3,PRTG,IRAK1,PLK1,NCAPD2,KIF15,CKS1B,RBFOX1,SLC16A1,SPAG5,TTK,CDK2,MYCL,STK26,METTL7A,YBX3,TIMELESS,TCF7L1,BRCA1,ENPP2,PSAT1,PCNA,FOXB1,EFNB1,AURKA,NCAPH,SORCS3,ZIC1,CDCA2,CKAP2,ANTXR1,E2F7,TP53,METRN,CRHBP…
TF	Factor: ZF5; motif: NRNGNGCGCGCWN	TF:M00333	0.00123259	2.90918	15072	654	551	19722	HMGA2,LIN28A,SHISA6,PCDHGB6,PCDHA6,MCM3,CDCA8,COL2A1,CACNA1A,ANP32E,ID3,ADARB2,MCM2,NOTCH2,DTL,AIF1L,MAD2L1,MCM6,CSMD2,CCNA2,FANCI,PDPN,SALL4,MCM7,CDCA7,PTPN13,ZWINT,TCF4,TRIM71,CDCA5,HMMR,TACC3,EPHB4,RHBDL3,PRTG,IRAK1,PCDHA4,GLI2,PLK1,KIF15,CKS1B,RBFOX1,SLC16A1,SPAG5,TTK,MYCL,STK26,METTL7A,YBX3,TIMELESS,TCF7L1,BRCA1,PCDHGA10,PSAT1,PCNA,FOXB1,EFNB1,AURKA,NCAPH,SORCS3,ZIC1,CDCA2,CKAP2,ANTXR1,E2F7,…
TF	Factor: E2F-1:Elk-1; motif: SGCGCSNNAMCGGAAGT; match class: 1	TF:M08205_1	0.00144379	2.84049	10438	654	408	19722	HMGA2,LIN28A,SHISA6,PCDHGB6,MCM3,COL2A1,CACNA1A,ANP32E,ADARB2,AIF1L,CSMD2,FANCI,PDPN,MCM7,PTPN13,ZWINT,TCF4,TRIM71,BUB1B,CDCA5,HMMR,TACC3,EPHB4,RHBDL3,PRTG,IRAK1,PCDHA4,PLK1,NCAPD2,KIF15,CKS1B,SLC16A1,SPAG5,MYCL,STK26,YBX3,TIMELESS,TCF7L1,BRCA1,PCNA,FOXB1,EFNB1,AURKA,NCAPH,SORCS3,CDCA2,CKAP2,ANTXR1,E2F7,TP53,METRN,CRHBP,RBPMS,ANLN,TYMS,ADGRV1,FANCD2,EPHA2,SMO,E2F2,RTKN2,PSRC1,MELK,ORC1,EXO1,MIS18…
TF	Factor: DP-1; motif: NRNNGGCGGGAANN	TF:M10098	0.00157955	2.80147	7015	654	293	19722	HMGA2,SHISA6,MCM3,COL2A1,CACNA1A,ANP32E,ID3,MCM2,AIF1L,CSMD2,CCNA2,FANCI,MCM7,TRIM71,CDCA5,TACC3,RHBDL3,IRAK1,GLI2,NCAPD2,CKS1B,CRABP2,SPAG5,STK26,TIMELESS,TCF7L1,BRCA1,PSAT1,PCNA,EFNB1,NCAPH,SORCS3,ZIC1,CDCA2,E2F7,METRN,RBPMS,ANLN,TYMS,FANCD2,EPHA2,SMO,MELK,CELSR1,LRIG1,NEMP1,RAD54L,PPP1R17,TUBB6,KNTC1,FBXO5,WEE1,CHAF1A,GINS4,NKX6-2,WLS,CLSPN,BLM,BCL2L12,NDNF,SEPTIN10,TPM2,GLI1,COL11A1,FGFRL1,TG…
TF	Factor: Egr-1; motif: GCGGGGGCGG	TF:M07354	0.00160744	2.79387	7801	654	320	19722	LIN28A,SHISA6,CDCA8,COL2A1,CACNA1A,ANP32E,AIF1L,MCM6,FANCI,SALL4,MCM7,PTPN13,TCF4,TRIM71,CDCA5,EPHB4,RHBDL3,PRTG,NCAPD2,CKS1B,CRABP2,SLC16A1,MYCL,STK26,TCF7L1,ENPP2,SORCS3,ZIC1,ANTXR1,E2F7,TP53,METRN,RBPMS,FANCD2,SMO,PSRC1,MELK,SALL1,HES1,PDE1C,CELSR1,OLIG1,LRIG1,CCND1,NEMP1,RAD54L,APCDD1,TUBB6,FGFR2,FBXO5,WEE1,MPP5,CHAF1A,GINS4,NKX6-2,WLS,BLM,BCL2L12,NDNF,SEPTIN10,TPM2,GNG12,WDHD1,GLI1,COL11A1,F…
TF	Factor: E2F-3:HES-7; motif: NNNSGCGCSNNNNNCRCGYGNN	TF:M08526	0.00206398	2.68529	16867	654	600	19722	HMGA2,LIN28A,SHISA6,PCDHGB6,PCDHA6,MCM3,CDCA8,COL2A1,CACNA1A,ANP32E,ID3,ADARB2,MCM2,NOTCH2,DTL,PCDHA2,AIF1L,MAD2L1,MCM6,CSMD2,CCNA2,FANCI,PDPN,SALL4,MCM7,CDCA7,PTPN13,ZWINT,TCF4,TRIM71,HOXB1,BUB1B,CDCA5,HMMR,TACC3,EPHB4,RHBDL3,PRTG,IRAK1,PCDHA4,GLI2,PLK1,NCAPD2,KIF15,CKS1B,CRABP2,SLC16A1,SPAG5,TTK,CDK2,MYCL,STK26,METTL7A,YBX3,TIMELESS,TCF7L1,BRCA1,PCDHGA10,PSAT1,PCNA,FOXB1,EFNB1,AURKA,NCAPH,SORCS…
TF	Factor: E2F-6; motif: NGGGCGGGARRNN	TF:M09895	0.00219569	2.65843	7765	654	318	19722	HMGA2,SHISA6,MCM3,CDCA8,COL2A1,CACNA1A,ANP32E,ID3,DTL,AIF1L,CSMD2,CCNA2,FANCI,MCM7,TCF4,TRIM71,TACC3,EPHB4,RHBDL3,PRTG,IRAK1,GLI2,PLK1,NCAPD2,CRABP2,STK26,TIMELESS,TCF7L1,BRCA1,PSAT1,PCNA,EFNB1,NCAPH,SORCS3,CDCA2,E2F7,METRN,RBPMS,ANLN,TYMS,FANCD2,EPHA2,SMO,MELK,HES1,SKA3,CDC6,LRIG1,NEMP1,RAD54L,APCDD1,PPP1R17,TUBB6,KNTC1,FBXO5,WEE1,MPP5,CHAF1A,GINS4,NKX6-2,WLS,CLSPN,BLM,BCL2L12,NDNF,SEPTIN10,GNG1…
TF	Factor: ZF5; motif: GSGCGCGR	TF:M00716	0.0023933	2.621	16103	654	579	19722	HMGA2,LIN28A,SHISA6,PCDHGB6,PCDHA6,MCM3,CDCA8,COL2A1,CACNA1A,ANP32E,ID3,ADARB2,MCM2,NOTCH2,DTL,PCDHA2,AIF1L,MAD2L1,MCM6,CSMD2,CCNA2,FANCI,PDPN,SALL4,MCM7,CDCA7,PTPN13,ZWINT,TCF4,TRIM71,HOXB1,CDCA5,HMMR,TACC3,EPHB4,RHBDL3,PRTG,IRAK1,PCDHA4,GLI2,PLK1,NCAPD2,KIF15,CKS1B,CRABP2,SLC16A1,SPAG5,TTK,CDK2,MYCL,STK26,YBX3,TIMELESS,TCF7L1,BRCA1,PCDHGA10,ENPP2,PSAT1,PCNA,FOXB1,EFNB1,AURKA,NCAPH,SORCS3,ZIC1,C…
TF	Factor: DB1; motif: GGRRRRGRRGGAGGGGGNGRRR	TF:M10107	0.00249382	2.60313	5822	654	250	19722	HMGA2,LIN28A,SHISA6,COL2A1,CACNA1A,AIF1L,CSMD2,PDPN,SALL4,PTPN13,TCF4,TRIM71,TACC3,EPHB4,PRTG,GLI2,CRABP2,SPAG5,YBX3,TCF7L1,ENPP2,FOXB1,SORCS3,ZIC1,CDCA2,E2F7,RBPMS,ANLN,ADGRV1,RTKN2,GABRA2,SALL1,HES1,PDE1C,COL4A5,OLIG1,LRIG1,CCND1,RAD54L,APCDD1,TUBB6,FGFR2,FBXO5,WEE1,GINS4,NKX6-2,WLS,BLM,BCL2L12,NDNF,SEPTIN10,GNG12,GULP1,COL11A1,TGIF1,SMC2,TCF7L2,NOTCH3,ZNF217,ADAMTS9,MECOM,LIN28B,STK17B,BOC,ACA…
TF	Factor: E2F-1; motif: TWSGCGCGAAAAYKR; match class: 1	TF:M00024_1	0.00274474	2.5615	2681	654	133	19722	MCM3,MCM2,DTL,MAD2L1,MCM6,PDPN,CDCA7,EPHB4,CKS1B,STK26,TIMELESS,TCF7L1,BRCA1,AURKA,E2F7,TP53,NHSL1,E2F2,RTKN2,MELK,EXO1,SKA3,MIS18BP1,COL4A5,SLC1A3,BCL6,NEMP1,RAD54L,KNTC1,WLS,MCM5,BCL2L12,NDNF,GULP1,COL11A1,TGIF1,SHROOM3,SMC4,LIN28B,CKS2,GMNN,FOXM1,MOV10,CENPH,CHEK1,CDT1,FOXN4,POLD1,FREM2,PREX1,C21ORF58,TICRR,TGFBR3,ANGPT1,SPHKAP,TBX2,INSM1,FSTL1,PAX6,PTPN14,NEUROD4,SOX9,UACA,CA10,DSCC1,LRP2,SAP…
TF	Factor: E2F-3:Prrxl1; motif: SGCGCTAATTNN	TF:M08206	0.00286888	2.54229	11802	654	450	19722	HMGA2,LIN28A,PCDHGB6,PCDHA6,COL2A1,CACNA1A,ANP32E,ID3,NOTCH2,DTL,AIF1L,MAD2L1,MCM6,CSMD2,CCNA2,FANCI,SALL4,MCM7,CDCA7,ZWINT,BUB1B,CDCA5,HMMR,TACC3,EPHB4,RHBDL3,PCDHA4,GLI2,NCAPD2,KIF15,CKS1B,RBFOX1,SPAG5,TTK,CDK2,MYCL,STK26,METTL7A,YBX3,TIMELESS,BRCA1,ENPP2,PSAT1,PCNA,FOXB1,EFNB1,AURKA,NCAPH,ZIC1,CDCA2,CKAP2,E2F7,TP53,NHSL1,TYMS,ADGRV1,FANCD2,EPHA2,E2F2,GABRA2,PSRC1,ORC1,EXO1,HES1,SKA3,MIS18BP1,C…
TF	Factor: WT1; motif: RGGNGGGGGAGGRGGNGGRG; match class: 1	TF:M10108_1	0.00298521	2.52502	2864	654	140	19722	HMGA2,LIN28A,COL2A1,CACNA1A,ADARB2,AIF1L,CSMD2,PTPN13,TCF4,TRIM71,GLI2,ENPP2,FOXB1,ZIC1,RBPMS,SMO,GABRA2,HES1,OLIG1,CCND1,RAD54L,APCDD1,TUBB6,FGFR2,INAVA,GINS4,WLS,CCNB1,GNG12,COL11A1,FGFRL1,TGIF1,TCF7L2,NOTCH3,ZNF217,ADAMTS9,MECOM,LIN28B,STK17B,BOC,FZD7,CDYL,CDC25C,ASCL1,RREB1,KANK2,IMPA2,GNG5,SMAD3,PKN3,ERF,SUCLG2,AEBP1,SHISA3,WWC2,PODXL,CRB2,PRSS12,FSTL1,ALPL,RARRES2,TMEM123,LSR,PTPN14,BACE2,T…
TF	Factor: E2F; motif: NNTTTCGCGCN	TF:M08875	0.00305501	2.51499	6203	654	263	19722	MCM3,CDCA8,ID3,MCM2,NOTCH2,DTL,PCDHA2,AIF1L,MAD2L1,MCM6,CSMD2,FANCI,PDPN,MCM7,CDCA7,ZWINT,TCF4,TRIM71,CDCA5,HMMR,TACC3,EPHB4,RHBDL3,PRTG,IRAK1,KIF15,CKS1B,TTK,STK26,TIMELESS,TCF7L1,PSAT1,PCNA,FOXB1,AURKA,SORCS3,ZIC1,E2F7,TP53,METRN,TYMS,FANCD2,EPHA2,E2F2,GABRA2,PSRC1,MELK,ORC1,EXO1,SKA3,CDC6,PDE1C,SLC1A3,OLIG1,CCND1,NEMP1,TUBB6,FGFR2,KNTC1,FBXO5,STIL,MPP5,NKX6-2,WLS,CLSPN,BLM,MCM5,TPX2,BCL2L12,SE…
TF	Factor: E2F-2; motif: NTTTTGGCGCCAWWWN	TF:M11528	0.00311702	2.50626	10373	654	404	19722	LIN28A,SHISA6,PCDHGB6,PCDHA6,MCM3,CDCA8,COL2A1,CACNA1A,ANP32E,ID3,ADARB2,MCM2,NOTCH2,DTL,AIF1L,MAD2L1,MCM6,CSMD2,CCNA2,PDPN,SALL4,MCM7,CDCA7,PTPN13,ZWINT,TRIM71,HOXB1,HMMR,TACC3,EPHB4,PRTG,IRAK1,PCDHA4,NCAPD2,KIF15,CKS1B,CRABP2,RBFOX1,SLC16A1,CDK2,MYCL,STK26,YBX3,TIMELESS,TCF7L1,BRCA1,PCDHGA10,PSAT1,PCNA,FOXB1,EFNB1,AURKA,SORCS3,ZIC1,CDCA2,CKAP2,E2F7,TP53,METRN,CRHBP,RBPMS,ANLN,TYMS,SMO,E2F2,GABR…
TF	Factor: E2F-1; motif: TTTGGCGCCAAA; match class: 1	TF:M04516_1	0.00344185	2.46321	10227	654	399	19722	HMGA2,LIN28A,SHISA6,PCDHGB6,CDCA8,COL2A1,CACNA1A,ANP32E,ID3,ADARB2,MCM2,NOTCH2,DTL,AIF1L,MCM6,CCNA2,PDPN,SALL4,MCM7,CDCA7,PTPN13,ZWINT,TCF4,TRIM71,CDCA5,HMMR,TACC3,EPHB4,RHBDL3,PRTG,IRAK1,PCDHA4,CRABP2,SLC16A1,SPAG5,TTK,MYCL,STK26,YBX3,TIMELESS,TCF7L1,PCDHGA10,PSAT1,PCNA,FOXB1,EFNB1,AURKA,NCAPH,SORCS3,ZIC1,CKAP2,E2F7,METRN,ANLN,TYMS,ADGRV1,SMO,E2F2,GABRA2,PSRC1,MELK,SALL1,EXO1,SKA3,MIS18BP1,CDC6,…
TF	Factor: MAZ; motif: GGGMGGGGSSGGGGGGGGGGGG; match class: 1	TF:M09636_1	0.00381553	2.41844	14096	654	520	19722	HMGA2,LIN28A,SHISA6,MCM3,CDCA8,COL2A1,CACNA1A,ANP32E,ID3,ADARB2,MCM2,NOTCH2,AIF1L,MCM6,CSMD2,CCNA2,PDPN,SALL4,MCM7,CDCA7,PTPN13,TCF4,TRIM71,HOXB1,CDCA5,TACC3,EPHB4,RHBDL3,PRTG,IRAK1,PCDHA4,GLI2,PLK1,NCAPD2,CKS1B,CRABP2,SLC16A1,SPAG5,TTK,CDK2,MYCL,STK26,YBX3,TIMELESS,TCF7L1,ENPP2,PSAT1,PCNA,FOXB1,EFNB1,AURKA,NCAPH,SORCS3,ZIC1,CDCA2,CKAP2,ANTXR1,E2F7,TP53,METRN,RBPMS,ANLN,TYMS,ADGRV1,EPHA2,SMO,E2F2…
TF	Factor: ZF5; motif: NRNGNGCGCGCWN; match class: 1	TF:M00333_1	0.00402877	2.39483	12401	654	468	19722	HMGA2,LIN28A,SHISA6,MCM3,CDCA8,COL2A1,CACNA1A,ANP32E,ID3,ADARB2,MCM2,DTL,AIF1L,MAD2L1,MCM6,CSMD2,CCNA2,FANCI,PDPN,SALL4,MCM7,CDCA7,ZWINT,TRIM71,CDCA5,HMMR,TACC3,EPHB4,RHBDL3,PRTG,IRAK1,PCDHA4,PLK1,CKS1B,SLC16A1,SPAG5,MYCL,STK26,YBX3,TIMELESS,TCF7L1,BRCA1,PCDHGA10,PSAT1,PCNA,FOXB1,EFNB1,AURKA,NCAPH,SORCS3,ZIC1,CDCA2,CKAP2,ANTXR1,METRN,CRHBP,RBPMS,ANLN,TYMS,ADGRV1,FANCD2,EPHA2,SMO,E2F2,RTKN2,PSRC1,…
TF	Factor: E2F-1; motif: NKTSSCGC	TF:M00428	0.00466026	2.33159	8947	654	356	19722	LIN28A,SHISA6,MCM3,CDCA8,ANP32E,ID3,ADARB2,MCM2,NOTCH2,DTL,AIF1L,MAD2L1,MCM6,CSMD2,CCNA2,FANCI,PDPN,SALL4,MCM7,CDCA7,ZWINT,TRIM71,CDCA5,HMMR,TACC3,EPHB4,RHBDL3,PRTG,IRAK1,KIF15,CKS1B,CRABP2,SLC16A1,SPAG5,CDK2,MYCL,STK26,YBX3,TIMELESS,TCF7L1,PSAT1,PCNA,FOXB1,EFNB1,AURKA,SORCS3,ZIC1,CKAP2,E2F7,TP53,METRN,CRHBP,ANLN,TYMS,E2F2,PSRC1,MELK,ORC1,EXO1,SKA3,MIS18BP1,CDC6,PDE1C,SLC1A3,CECR2,OLIG1,CCND1,TUB…
TF	Factor: E2F-8; motif: NTTTCCCGCCAAAW	TF:M11536	0.00470121	2.32779	379	654	32	19722	GLI2,STK26,METRN,SKA3,KNTC1,WEE1,CHAF1A,MCM5,XRCC2,ECT2,RAD51AP1,SLC1A5,RMI2,CENPH,CHEK1,CDT1,POLD1,FKBP10,CTNNAL1,WDR76,UHRF1,CENPU,RGS6,TNFRSF1A,MFGE8,COL14A1,PALD1,SHCBP1,PDE1A,PARP14,NXPH2,ERBB3
TF	Factor: GKLF; motif: NNRRGRRNGNSNNN; match class: 1	TF:M07040_1	0.00543783	2.26457	8156	654	329	19722	HMGA2,LIN28A,SHISA6,MCM3,COL2A1,CACNA1A,ID3,ADARB2,NOTCH2,AIF1L,CSMD2,PDPN,SALL4,TCF4,TACC3,EPHB4,RHBDL3,PRTG,GLI2,PLK1,CRABP2,SLC16A1,SPAG5,TTK,MYCL,STK26,YBX3,TCF7L1,ENPP2,PSAT1,FOXB1,AURKA,NCAPH,SORCS3,ZIC1,ANTXR1,E2F7,RBPMS,TYMS,ADGRV1,EPHA2,SMO,E2F2,GABRA2,PSRC1,SALL1,HES1,PDE1C,COL4A5,OLIG1,LRIG1,CCND1,RAD54L,APCDD1,TUBB6,FGFR2,INAVA,FBXO5,WEE1,CHAF1A,GINS4,NKX6-2,WLS,BLM,BCL2L12,NDNF,CCNB1…
TF	Factor: ZF5; motif: GGSGCGCGS	TF:M10438	0.0055714	2.25404	16228	654	581	19722	HMGA2,LIN28A,SHISA6,PCDHGB6,PCDHA6,MCM3,CDCA8,COL2A1,CACNA1A,ANP32E,ID3,ADARB2,MCM2,NOTCH2,DTL,PCDHA2,AIF1L,MAD2L1,MCM6,CSMD2,CCNA2,FANCI,PDPN,SALL4,MCM7,CDCA7,PTPN13,ZWINT,TCF4,TRIM71,HOXB1,BUB1B,CDCA5,HMMR,TACC3,EPHB4,RHBDL3,PRTG,IRAK1,PCDHA4,GLI2,PLK1,NCAPD2,KIF15,CKS1B,CRABP2,SLC16A1,SPAG5,TTK,CDK2,MYCL,STK26,METTL7A,YBX3,TIMELESS,TCF7L1,BRCA1,PCDHGA10,ENPP2,PSAT1,PCNA,FOXB1,EFNB1,AURKA,NCAPH…
TF	Factor: Egr-1; motif: GCGGGGGCGG; match class: 1	TF:M07354_1	0.00679786	2.16763	3561	654	165	19722	CACNA1A,ANP32E,MCM7,PTPN13,TRIM71,EPHB4,RHBDL3,PRTG,CRABP2,SLC16A1,MYCL,STK26,TCF7L1,SORCS3,SMO,MELK,CELSR1,LRIG1,CCND1,APCDD1,TUBB6,FGFR2,FBXO5,CHAF1A,NKX6-2,BLM,SEPTIN10,GNG12,GLI1,FGFRL1,TGIF1,SFRP2,TCF7L2,NOTCH3,ZNF217,STK17B,BOC,FZD7,HSPG2,CDYL,CDC25C,RREB1,REST,CDT1,KANK2,POLD1,GNG5,SMAD3,PREX1,PKN3,C21ORF58,CTNNAL1,ERF,AEBP1,MDK,WWC2,BARD1,PODXL,TBX2,INSM1,PRSS12,CDCA4,PIMREG,ALPL,CENPN,TM…
TF	Factor: WT1; motif: CGCCCCCNCN	TF:M02036	0.00733472	2.13462	9767	654	382	19722	SHISA6,CDCA8,COL2A1,CACNA1A,ANP32E,NOTCH2,AIF1L,MCM6,CSMD2,FANCI,SALL4,MCM7,PTPN13,TRIM71,CDCA5,HMMR,TACC3,EPHB4,RHBDL3,PRTG,IRAK1,NCAPD2,CKS1B,CRABP2,SLC16A1,SPAG5,CDK2,MYCL,STK26,TIMELESS,TCF7L1,BRCA1,ENPP2,PSAT1,PCNA,EFNB1,SORCS3,ZIC1,ANTXR1,E2F7,TP53,METRN,RBPMS,FANCD2,EPHA2,SMO,RTKN2,PSRC1,MELK,SALL1,ORC1,HES1,MIS18BP1,PDE1C,CELSR1,OLIG1,LRIG1,CCND1,NEMP1,RAD54L,APCDD1,TUBB6,FGFR2,FBXO5,WEE1…
TF	Factor: MOVO-B; motif: GNGGGGG	TF:M01104	0.00785982	2.10459	10261	654	398	19722	LIN28A,SHISA6,CDCA8,COL2A1,CACNA1A,ID3,NOTCH2,DTL,CSMD2,FANCI,PDPN,SALL4,MCM7,CDCA7,PTPN13,TCF4,TRIM71,CDCA5,HMMR,TACC3,EPHB4,RHBDL3,PRTG,IRAK1,NCAPD2,KIF15,CKS1B,CRABP2,SPAG5,CDK2,MYCL,STK26,METTL7A,YBX3,TCF7L1,PSAT1,PCNA,FOXB1,NCAPH,SORCS3,ZIC1,CDCA2,CKAP2,ANTXR1,TP53,METRN,CRHBP,RBPMS,ANLN,TYMS,ADGRV1,EPHA2,SMO,RTKN2,MELK,SALL1,HES1,SKA3,PDE1C,COL4A5,CELSR1,CIP2A,LRIG1,CCND1,RAD54L,APCDD1,TUBB…
TF	Factor: Egr-1; motif: GCGGGGGCGG	TF:M01873	0.0090636	2.0427	6738	654	279	19722	LIN28A,SHISA6,CACNA1A,ANP32E,ADARB2,AIF1L,MCM6,FANCI,MCM7,PTPN13,TCF4,TRIM71,EPHB4,RHBDL3,PRTG,CRABP2,SLC16A1,MYCL,STK26,TCF7L1,ENPP2,SORCS3,ZIC1,ANTXR1,E2F7,TP53,METRN,RBPMS,ADGRV1,SMO,PSRC1,MELK,SALL1,PDE1C,CELSR1,OLIG1,LRIG1,CCND1,RAD54L,APCDD1,TUBB6,FGFR2,FBXO5,WEE1,MPP5,CHAF1A,NKX6-2,BLM,NDNF,SEPTIN10,TPM2,GNG12,WDHD1,GLI1,COL11A1,FGFRL1,TGIF1,SFRP2,TCF7L2,NOTCH3,ZNF217,ADAMTS9,MECOM,STK17B,…
TF	Factor: E2F-3; motif: GGCGGGN; match class: 1	TF:M02089_1	0.00931091	2.03101	9362	654	368	19722	HMGA2,SHISA6,CDCA8,COL2A1,NOTCH2,DTL,MCM6,CSMD2,CCNA2,FANCI,SALL4,MCM7,CDCA7,PTPN13,TCF4,TRIM71,HMMR,TACC3,EPHB4,RHBDL3,PRTG,IRAK1,NCAPD2,KIF15,CRABP2,SLC16A1,MYCL,STK26,TIMELESS,ENPP2,PSAT1,PCNA,EFNB1,SORCS3,ZIC1,CDCA2,E2F7,METRN,RBPMS,ANLN,TYMS,ADGRV1,SMO,RTKN2,PSRC1,MELK,SALL1,ORC1,HES1,CELSR1,OLIG1,LRIG1,CCND1,RAD54L,APCDD1,TUBB6,FGFR2,INAVA,FBXO5,WEE1,TTF2,STIL,MPP5,GINS4,NKX6-2,CLSPN,BLM,MC…
TF	Factor: TCF-1; motif: ACATCGRGRCGCTGW; match class: 1	TF:M11601_1	0.0100736	1.99681	11053	654	423	19722	HMGA2,SHISA6,MCM3,CDCA8,COL2A1,CACNA1A,ANP32E,ADARB2,MCM2,NOTCH2,DTL,MAD2L1,MCM6,PDPN,SALL4,CDCA7,PTPN13,ZWINT,TCF4,TRIM71,HOXB1,BUB1B,CDCA5,HMMR,TACC3,EPHB4,RHBDL3,PRTG,IRAK1,GLI2,PLK1,NCAPD2,CKS1B,CRABP2,SLC16A1,MYCL,STK26,YBX3,TIMELESS,TCF7L1,BRCA1,PCDHGA10,PSAT1,PCNA,FOXB1,EFNB1,AURKA,NCAPH,SORCS3,ZIC1,CKAP2,TP53,METRN,CRHBP,RBPMS,ANLN,TYMS,FANCD2,EPHA2,SMO,E2F2,RTKN2,GABRA2,PSRC1,MELK,SALL1,…
TF	Factor: IRX-1; motif: NACRYNNNNNNNNRYGNN; match class: 1	TF:M11018_1	0.0116232	1.93467	15920	654	571	19722	HMGA2,LIN28A,SHISA6,PCDHGB6,MCM3,CDCA8,COL2A1,CACNA1A,ANP32E,ID3,MCM2,NOTCH2,DTL,PCDHA2,AIF1L,MAD2L1,MCM6,CSMD2,CCNA2,FANCI,PDPN,SALL4,MCM7,CDCA7,PTPN13,ZWINT,TCF4,TRIM71,HOXB1,CDCA5,HMMR,TACC3,EPHB4,RHBDL3,PRTG,IRAK1,PLK1,NCAPD2,KIF15,CKS1B,CRABP2,SLC16A1,SPAG5,TTK,CDK2,MYCL,STK26,METTL7A,YBX3,TIMELESS,TCF7L1,BRCA1,ENPP2,PSAT1,PCNA,FOXB1,EFNB1,AURKA,NCAPH,SORCS3,ZIC1,CDCA2,CKAP2,ANTXR1,E2F7,TP53…
TF	Factor: BEN; motif: CAGCGRNV; match class: 1	TF:M01240_1	0.0119864	1.92131	13227	654	491	19722	HMGA2,SHISA6,PCDHGB6,PCDHA6,MCM3,CDCA8,COL2A1,CACNA1A,ADARB2,NOTCH2,DTL,PCDHA2,AIF1L,MAD2L1,MCM6,CSMD2,CCNA2,FANCI,PDPN,MCM7,CDCA7,PTPN13,ZWINT,TRIM71,HOXB1,CDCA5,TACC3,EPHB4,PRTG,IRAK1,GLI2,CRABP2,SLC16A1,SPAG5,CDK2,MYCL,STK26,YBX3,TCF7L1,BRCA1,PCDHGA10,PSAT1,PCNA,FOXB1,EFNB1,AURKA,SORCS3,ZIC1,CDCA2,CKAP2,E2F7,METRN,CRHBP,RBPMS,ANLN,TYMS,ADGRV1,FANCD2,EPHA2,SMO,E2F2,RTKN2,GABRA2,MELK,SALL1,EXO1,…
TF	Factor: E2F-1:HES-7; motif: GGCRCGTGSYNNWNGGCGCSM; match class: 1	TF:M08525_1	0.0131881	1.87982	15268	654	552	19722	HMGA2,LIN28A,SHISA6,PCDHA6,MCM3,CDCA8,COL2A1,CACNA1A,ANP32E,ID3,ADARB2,MCM2,NOTCH2,DTL,PCDHA2,AIF1L,MCM6,CSMD2,CCNA2,FANCI,PDPN,SALL4,MCM7,CDCA7,PTPN13,ZWINT,TCF4,TRIM71,BUB1B,CDCA5,HMMR,TACC3,EPHB4,RHBDL3,PRTG,IRAK1,PCDHA4,PLK1,NCAPD2,KIF15,CKS1B,CRABP2,SLC16A1,SPAG5,TTK,CDK2,MYCL,STK26,METTL7A,YBX3,TIMELESS,TCF7L1,BRCA1,PCDHGA10,PSAT1,PCNA,FOXB1,EFNB1,AURKA,NCAPH,SORCS3,ZIC1,CKAP2,ANTXR1,E2F7,T…
TF	Factor: TIEG1; motif: NCCCNSNCCCCGCCCCC	TF:M12351	0.013207	1.87919	12302	654	462	19722	LIN28A,SHISA6,MCM3,CDCA8,COL2A1,CACNA1A,ANP32E,ID3,ADARB2,NOTCH2,DTL,AIF1L,MCM6,CSMD2,CCNA2,PDPN,SALL4,MCM7,CDCA7,PTPN13,TCF4,TRIM71,BUB1B,CDCA5,TACC3,EPHB4,RHBDL3,PRTG,IRAK1,PLK1,NCAPD2,KIF15,CKS1B,CRABP2,SLC16A1,SPAG5,CDK2,MYCL,STK26,TIMELESS,TCF7L1,BRCA1,ENPP2,PSAT1,PCNA,FOXB1,EFNB1,NCAPH,SORCS3,ZIC1,CDCA2,CKAP2,ANTXR1,E2F7,TP53,METRN,RBPMS,ANLN,TYMS,SMO,E2F2,RTKN2,GABRA2,PSRC1,MELK,SALL1,ORC1…
TF	Factor: ctcf; motif: CCRSCAGGGGGCGCN	TF:M10426	0.0141148	1.85033	9305	654	365	19722	HMGA2,LIN28A,SHISA6,PCDHA6,CDCA8,CACNA1A,ANP32E,NOTCH2,DTL,CSMD2,CCNA2,FANCI,PDPN,SALL4,MCM7,TCF4,TRIM71,CDCA5,TACC3,EPHB4,RHBDL3,PRTG,IRAK1,PCDHA4,PLK1,NCAPD2,CRABP2,SLC16A1,CDK2,MYCL,TCF7L1,BRCA1,PSAT1,PCNA,EFNB1,SORCS3,ZIC1,CKAP2,ANTXR1,E2F7,TP53,METRN,RBPMS,EPHA2,SMO,E2F2,RTKN2,GABRA2,PSRC1,MELK,SALL1,EXO1,HES1,SKA3,CDC6,PDE1C,CELSR1,OLIG1,BCL6,LRIG1,APCDD1,FGFR2,FBXO5,STIL,MPP5,GINS4,NKX6-2,…
TF	Factor: NF-YA; motif: CRGCCAATCAGNRN	TF:M02106	0.016091	1.79342	1741	654	92	19722	LIN28A,MCM3,DTL,SALL4,MCM7,TACC3,RHBDL3,PLK1,NCAPD2,CKS1B,CRABP2,METTL7A,NCAPH,CDCA2,CKAP2,E2F7,NHSL1,EPHA2,MELK,CDC6,LRIG1,FGFR2,TTF2,STIL,CHAF1A,NKX6-2,BLM,MCM5,HTR1D,FGFRL1,DEPDC1B,SLC1A5,STK17B,CKS2,ATAD2,FREM2,ESCO2,SGO2,ORC6,C21ORF58,CTNNAL1,KIF23,GPC3,INSM1,CDCA4,PAX6,ZFP3,NRGN,SOX9,NEUROG2,DDIAS,MYBL1,AASS,CDKN3,CHEK2,LFNG,UHRF1,MAP7D3,HMX1,UBE2C,CCNB2,CDK1,DEPDC1,CENPU,HMGB2,ERCC6L,CENPM…
TF	Factor: E2F-2; motif: GCGCGCGCNCS	TF:M11529	0.016668	1.77812	16263	654	580	19722	HMGA2,LIN28A,SHISA6,PCDHGB6,PCDHA6,MCM3,CDCA8,COL2A1,CACNA1A,ANP32E,ID3,ADARB2,MCM2,NOTCH2,DTL,PCDHA2,AIF1L,MAD2L1,MCM6,CSMD2,CCNA2,FANCI,PDPN,SALL4,MCM7,CDCA7,PTPN13,ZWINT,TCF4,TRIM71,HOXB1,BUB1B,CDCA5,HMMR,TACC3,EPHB4,RHBDL3,PRTG,IRAK1,GLI2,PLK1,NCAPD2,KIF15,CKS1B,CRABP2,SLC16A1,SPAG5,TTK,CDK2,MYCL,STK26,YBX3,TIMELESS,TCF7L1,PCDHGA10,ENPP2,PSAT1,PCNA,FOXB1,EFNB1,AURKA,NCAPH,SORCS3,ZIC1,CDCA2,CK…
TF	Factor: PATZ; motif: GGGGNGGGGGMKGGRRNGGNRN; match class: 1	TF:M10026_1	0.0172553	1.76308	4894	654	212	19722	HMGA2,LIN28A,SHISA6,CACNA1A,NOTCH2,AIF1L,CSMD2,CCNA2,TCF4,TACC3,EPHB4,RHBDL3,PRTG,SLC16A1,TCF7L1,ENPP2,FOXB1,SORCS3,ZIC1,CKAP2,METRN,ANLN,SMO,E2F2,GABRA2,CELSR1,OLIG1,CCND1,RAD54L,APCDD1,TUBB6,FGFR2,INAVA,MPP5,NKX6-2,WLS,BCL2L12,SEPTIN10,TPM2,COL11A1,FGFRL1,TGIF1,TCF7L2,NOTCH3,ZNF217,ADAMTS9,MECOM,LIN28B,STK17B,BOC,FZD7,TRIP13,SNX33,HSPG2,CDYL,GMNN,FOXM1,CDC25C,ASCL1,RREB1,CDT1,IQGAP2,FOXN4,IMPA2…
TF	Factor: AP-2gamma; motif: GCCYNNGGS; match class: 1	TF:M00470_1	0.0194911	1.71016	5600	654	237	19722	LIN28A,CACNA1A,ID3,NOTCH2,MCM6,MCM7,TRIM71,CDCA5,TACC3,EPHB4,RHBDL3,PRTG,NCAPD2,MYCL,STK26,PCNA,ANTXR1,METRN,CRHBP,RBPMS,ADGRV1,E2F2,SALL1,HES1,CELSR1,OLIG1,LRIG1,CCND1,NEMP1,APCDD1,TUBB6,FGFR2,FBXO5,WEE1,TTF2,GINS4,NKX6-2,BLM,SEPTIN10,TPM2,GNG12,ITGA8,FGFRL1,SFRP2,NOTCH3,DEPDC1B,SMC4,STK17B,BOC,CKS2,CTSV,TRIP13,SNX33,MOV10,CDC25C,CENPH,RREB1,REST,CDT1,IQGAP2,KANK2,POLD1,IMPA2,PTTG1,SMAD3,ITGB8,P…
TF	Factor: E2F-3:Prrxl1; motif: SGCGCTAATTNN; match class: 1	TF:M08206_1	0.0227978	1.64211	5052	654	217	19722	PCDHA6,COL2A1,ANP32E,ID3,MCM6,FANCI,SALL4,MCM7,ZWINT,HMMR,EPHB4,RHBDL3,GLI2,NCAPD2,KIF15,TTK,CDK2,MYCL,TIMELESS,BRCA1,PSAT1,PCNA,AURKA,ZIC1,CDCA2,CKAP2,E2F7,TP53,TYMS,EPHA2,E2F2,GABRA2,ORC1,EXO1,SKA3,CDC6,PDE1C,COL4A5,CELSR1,PHLDB2,BCL6,KNTC1,FBXO5,TTF2,STIL,MPP5,CHAF1A,NKX6-2,WLS,MCM5,TPX2,GNG12,FGFRL1,PLA2G4A,ADAMTS9,DEPDC1B,ECT2,SMC4,RAD51AP1,SLC1A5,ACAA2,CTSV,RMI2,GINS1,GMNN,FOXM1,CDC25C,CENP…
TF	Factor: E2F-3; motif: NNGGCGGGAAA	TF:M09893	0.0231377	1.63568	6065	654	253	19722	SHISA6,MCM3,COL2A1,ANP32E,DTL,AIF1L,CCNA2,FANCI,MCM7,CDCA7,TRIM71,BUB1B,RHBDL3,GLI2,NCAPD2,SLC16A1,TTK,CDK2,STK26,TIMELESS,BRCA1,PSAT1,PCNA,EFNB1,NCAPH,SORCS3,E2F7,METRN,RBPMS,ANLN,TYMS,FANCD2,GABRA2,PSRC1,ORC1,SKA3,PDE1C,OLIG1,LRIG1,NEMP1,RAD54L,PPP1R17,TUBB6,KNTC1,FBXO5,WEE1,TTF2,CHAF1A,WLS,CLSPN,BLM,MCM5,BCL2L12,SEPTIN10,WDHD1,GLI1,GULP1,COL11A1,FGFRL1,SFRP2,XRCC2,POLQ,VRK1,ADAMTS9,DEPDC1B,SMC…
TF	Factor: EGR1; motif: NACGCCCACGCANW	TF:M03896	0.0254319	1.59462	6129	654	255	19722	LIN28A,SHISA6,CACNA1A,ANP32E,ADARB2,AIF1L,MAD2L1,FANCI,MCM7,PTPN13,TCF4,TRIM71,EPHB4,RHBDL3,PRTG,CRABP2,SLC16A1,MYCL,STK26,TCF7L1,SORCS3,ANTXR1,METRN,RBPMS,ADGRV1,SMO,MELK,MIS18BP1,PDE1C,CELSR1,LRIG1,CCND1,RAD54L,TUBB6,FGFR2,WEE1,MPP5,CHAF1A,GINS4,NKX6-2,BLM,NDNF,SEPTIN10,TPM2,GNG12,WDHD1,COL11A1,FGFRL1,TGIF1,SFRP2,TCF7L2,VRK1,NOTCH3,ZNF217,MECOM,STK17B,BOC,ACAA2,FZD7,ID1,RMI2,TRIP13,SNX33,HSPG2,…
TF	Factor: E2F-1; motif: TTTGGCGCCAAA	TF:M04516	0.026928	1.5698	11383	654	431	19722	HMGA2,LIN28A,SHISA6,PCDHGB6,CDCA8,COL2A1,CACNA1A,ANP32E,ID3,ADARB2,MCM2,NOTCH2,DTL,AIF1L,MCM6,CCNA2,PDPN,SALL4,MCM7,CDCA7,PTPN13,ZWINT,TCF4,TRIM71,CDCA5,HMMR,TACC3,EPHB4,RHBDL3,PRTG,IRAK1,PCDHA4,KIF15,CRABP2,SLC16A1,SPAG5,TTK,MYCL,STK26,YBX3,TIMELESS,TCF7L1,BRCA1,PCDHGA10,PSAT1,PCNA,FOXB1,EFNB1,AURKA,NCAPH,SORCS3,ZIC1,CKAP2,E2F7,TP53,METRN,CRHBP,ANLN,TYMS,ADGRV1,SMO,E2F2,GABRA2,PSRC1,MELK,SALL1,O…
TF	Factor: MOVO-B; motif: GNGGGGG; match class: 1	TF:M01104_1	0.0278041	1.55589	5626	654	237	19722	LIN28A,SHISA6,COL2A1,CACNA1A,NOTCH2,CSMD2,PDPN,MCM7,TCF4,TRIM71,TACC3,EPHB4,RHBDL3,PRTG,CRABP2,SPAG5,MYCL,STK26,TCF7L1,SORCS3,ZIC1,METRN,RBPMS,TYMS,SMO,RTKN2,MELK,SALL1,HES1,CELSR1,LRIG1,CCND1,RAD54L,TUBB6,FGFR2,INAVA,WEE1,STIL,MPP5,NKX6-2,WLS,SEPTIN10,TPM2,ITGA8,GLI1,FGFRL1,TGIF1,PIF1,NOTCH3,ZNF217,MECOM,BOC,SNX33,HSPG2,CDYL,MOV10,CDC25C,ATAD2,RREB1,REST,CDT1,IQGAP2,KANK2,POLD1,GNG5,ITGB8,PREX1,…
TF	Factor: Egr-1; motif: GCGGGGGCGG; match class: 1	TF:M01873_1	0.0278294	1.5555	2672	654	128	19722	ANP32E,PTPN13,RHBDL3,PRTG,CRABP2,STK26,TCF7L1,SORCS3,SMO,MELK,LRIG1,CCND1,TUBB6,FGFR2,NKX6-2,BLM,NDNF,GNG12,FGFRL1,TGIF1,TCF7L2,ZNF217,BOC,HSPG2,CDYL,CDC25C,RREB1,POLD1,GNG5,SMAD3,PREX1,C21ORF58,CTNNAL1,ERF,AEBP1,GPC3,MDK,WWC2,BARD1,PODXL,TBX2,INSM1,PRSS12,CDCA4,PIMREG,CENPN,TMEM123,VIM,BACE2,SOX9,FGFR3,MYBL1,PLAG1,SCARA3,CHEK2,IL13RA1,RBPMS2,MAP7D3,FST,YAP1,FZD1,PLEKHG4B,GINS2,HMGB2,ZFP36L2,LRP4…
TF	Factor: KLF15; motif: RCCMCRCCCMCN	TF:M12160	0.0335195	1.4747	12729	654	473	19722	HMGA2,LIN28A,PCDHGB6,MCM3,CDCA8,COL2A1,CACNA1A,ID3,NOTCH2,DTL,MCM6,CSMD2,FANCI,SALL4,MCM7,CDCA7,PTPN13,ZWINT,TCF4,TRIM71,BUB1B,CDCA5,HMMR,TACC3,EPHB4,RHBDL3,PRTG,GLI2,PLK1,NCAPD2,KIF15,CKS1B,CRABP2,SPAG5,TTK,MYCL,TIMELESS,TCF7L1,BRCA1,ENPP2,PSAT1,PCNA,FOXB1,EFNB1,NCAPH,SORCS3,ZIC1,CDCA2,CKAP2,ANTXR1,E2F7,TP53,METRN,NHSL1,ANLN,TYMS,ADGRV1,EPHA2,E2F2,RTKN2,GABRA2,PSRC1,SALL1,ORC1,HES1,SKA3,PDE1C,CO…
TF	Factor: MAZ; motif: GGGMGGGGSSGGGGGGGGGGGG	TF:M09636	0.0361808	1.44152	16244	654	578	19722	HMGA2,LIN28A,SHISA6,PCDHA6,MCM3,CDCA8,COL2A1,CACNA1A,ANP32E,ID3,ADARB2,MCM2,NOTCH2,PCDHA2,AIF1L,MCM6,CSMD2,CCNA2,FANCI,PDPN,SALL4,MCM7,CDCA7,PTPN13,TCF4,TRIM71,HOXB1,BUB1B,CDCA5,HMMR,TACC3,EPHB4,RHBDL3,PRTG,IRAK1,PCDHA4,GLI2,PLK1,NCAPD2,KIF15,CKS1B,CRABP2,SLC16A1,SPAG5,TTK,CDK2,MYCL,STK26,METTL7A,YBX3,TIMELESS,TCF7L1,BRCA1,ENPP2,PSAT1,PCNA,FOXB1,EFNB1,AURKA,NCAPH,SORCS3,ZIC1,CDCA2,CKAP2,ANTXR1,E2…
TF	Factor: E2F-2; motif: NWTTTGGCGCCAWWNN; match class: 1	TF:M11530_1	0.0381047	1.41902	13449	654	495	19722	HMGA2,LIN28A,SHISA6,PCDHGB6,MCM3,CDCA8,COL2A1,CACNA1A,ANP32E,ID3,ADARB2,MCM2,NOTCH2,DTL,AIF1L,MCM6,CSMD2,CCNA2,PDPN,SALL4,MCM7,CDCA7,PTPN13,ZWINT,TCF4,TRIM71,CDCA5,HMMR,TACC3,EPHB4,RHBDL3,PRTG,IRAK1,PCDHA4,PLK1,NCAPD2,KIF15,CKS1B,CRABP2,SLC16A1,SPAG5,TTK,CDK2,MYCL,STK26,YBX3,TIMELESS,TCF7L1,BRCA1,PCDHGA10,PSAT1,PCNA,FOXB1,EFNB1,AURKA,NCAPH,SORCS3,ZIC1,CKAP2,ANTXR1,E2F7,TP53,METRN,CRHBP,RBPMS,ANLN…
TF	Factor: DPF2; motif: NYCACYTCCYCNYYCY; match class: 1	TF:M09760_1	0.0396727	1.40151	2978	654	139	19722	HMGA2,CACNA1A,AIF1L,CSMD2,PTPN13,TRIM71,CDCA5,PRTG,CRABP2,FOXB1,AURKA,ZIC1,CDCA2,RBPMS,FANCD2,SMO,GABRA2,OLIG1,CIP2A,APCDD1,FGFR2,KNTC1,GINS4,NKX6-2,WLS,BCL2L12,NDNF,GNG12,COL11A1,GYPC,TCF7L2,NOTCH3,ADAMTS9,SMC4,MECOM,LIN28B,BOC,ACAA2,FZD7,SNX33,CDYL,CHEK1,ASCL1,RREB1,SMAD3,PBXIP1,AEBP1,FBN2,WWC2,FSTL1,RARRES2,LSR,VIM,PTPN14,BACE2,UACA,NEUROG2,CA10,WWTR1,SGO1,CDKN3,PLAG1,SERPING1,IL13RA1,RBPMS2,H…
TF	Factor: WT1; motif: RGGNGGGGGAGGRGGNGGRG	TF:M10108	0.0421167	1.37555	6511	654	267	19722	HMGA2,LIN28A,SHISA6,MCM3,COL2A1,CACNA1A,ADARB2,NOTCH2,AIF1L,CSMD2,PDPN,PTPN13,TCF4,TRIM71,TACC3,EPHB4,RHBDL3,PRTG,IRAK1,GLI2,CRABP2,SLC16A1,SPAG5,TTK,TCF7L1,ENPP2,FOXB1,AURKA,SORCS3,ZIC1,CDCA2,E2F7,METRN,RBPMS,SMO,E2F2,RTKN2,GABRA2,HES1,PDE1C,COL4A5,OLIG1,BCL6,CCND1,RAD54L,APCDD1,TUBB6,FGFR2,INAVA,FBXO5,WEE1,MPP5,GINS4,WLS,BCL2L12,NDNF,CCNB1,GNG12,GULP1,COL11A1,FGFRL1,TGIF1,TCF7L2,PIF1,NOTCH3,ZNF…
TF	Factor: Sp2; motif: TGGGCGCGCCCA; match class: 1	TF:M06948_1	0.0471379	1.32663	6205	654	256	19722	LIN28A,SHISA6,ANP32E,MCM6,FANCI,SALL4,MCM7,CDCA7,TRIM71,CDCA5,TACC3,EPHB4,RHBDL3,PRTG,IRAK1,PLK1,NCAPD2,TTK,CDK2,MYCL,YBX3,TCF7L1,PSAT1,PCNA,FOXB1,AURKA,ZIC1,ANTXR1,METRN,CRHBP,ADGRV1,SMO,E2F2,RTKN2,PSRC1,MELK,EXO1,PDE1C,CELSR1,OLIG1,LRIG1,RAD54L,APCDD1,TUBB6,FBXO5,WEE1,TTF2,MPP5,CHAF1A,GINS4,NKX6-2,BCL2L12,SEPTIN10,CCNB1,WDHD1,FGFRL1,TGIF1,NOTCH3,ZNF217,BOC,FZD7,ID1,CTSV,SNX33,HSPG2,FOXM1,ATAD2,…
TF	Factor: PATZ; motif: GGGGNGGGGGMKGGRRNGGNRN	TF:M10026	0.0474508	1.32376	8389	654	331	19722	HMGA2,LIN28A,SHISA6,CDCA8,CACNA1A,NOTCH2,AIF1L,MCM6,CSMD2,CCNA2,PDPN,MCM7,PTPN13,TCF4,TACC3,EPHB4,RHBDL3,PRTG,CRABP2,SLC16A1,TCF7L1,BRCA1,ENPP2,PCNA,FOXB1,SORCS3,ZIC1,CDCA2,CKAP2,E2F7,TP53,METRN,RBPMS,ANLN,SMO,E2F2,RTKN2,GABRA2,MELK,SALL1,CECR2,CELSR1,OLIG1,BCL6,CCND1,RAD54L,APCDD1,TUBB6,FGFR2,INAVA,FBXO5,STIL,MPP5,NKX6-2,WLS,BCL2L12,SEPTIN10,TPM2,GNG12,GLI1,COL11A1,FGFRL1,TGIF1,SMC2,TCF7L2,PIF1,…
TF	Factor: Egr-1; motif: NGCGTGCGY	TF:M04950	0.0481147	1.31772	10935	654	415	19722	HMGA2,LIN28A,SHISA6,PCDHGB6,MCM3,CACNA1A,ANP32E,ID3,ADARB2,MCM2,DTL,MAD2L1,CSMD2,FANCI,PDPN,SALL4,MCM7,CDCA7,PTPN13,ZWINT,TCF4,TRIM71,BUB1B,HMMR,TACC3,EPHB4,PRTG,IRAK1,GLI2,PLK1,KIF15,CKS1B,SLC16A1,TTK,MYCL,STK26,YBX3,TIMELESS,TCF7L1,BRCA1,PSAT1,PCNA,EFNB1,AURKA,SORCS3,ZIC1,CDCA2,CKAP2,E2F7,METRN,CRHBP,RBPMS,NHSL1,ANLN,TYMS,FANCD2,EPHA2,SMO,RTKN2,GABRA2,PSRC1,MELK,SALL1,ORC1,EXO1,MIS18BP1,PDE1C,C…
MIRNA	hsa-miR-193b-3p	MIRNA:hsa-miR-193b-3p	7.74319e-24	23.1111	847	603	107	14834	MCM3,MCM6,CCNA2,FANCI,MCM7,CDCA7,ZWINT,BUB1B,CDCA5,TACC3,IRAK1,NCAPD2,KIF15,YBX3,BRCA1,PCNA,NCAPH,CDCA2,TYMS,FANCD2,EPHA2,E2F2,RTKN2,PSRC1,MELK,EXO1,SKA3,CDC6,CCND1,APCDD1,KNTC1,FBXO5,BLM,MCM5,TPX2,TCF7L2,POLQ,ECT2,SLC1A5,TRIP13,GMNN,ATAD2,CHEK1,CDT1,KANK2,POLD1,SMAD3,PKN3,ORC6,TICRR,TGFBR3,ASPM,BARD1,WDR62,CDCA4,PCLAF,WWTR1,DSCC1,MYBL1,SGO1,CHST14,PMAIP1,HASPIN,KIF11,CDC20,MAP7D3,REEP4,RRM2,DSN1…
MIRNA	hsa-miR-215-5p	MIRNA:hsa-miR-215-5p	3.14756e-16	15.502	753	603	87	14834	MCM3,DTL,MAD2L1,MCM6,BUB1B,HMMR,IRAK1,KIF15,TTK,BRCA1,NCAPH,ANLN,RTKN2,PSRC1,ORC1,MIS18BP1,LRIG1,FBXO5,TTF2,STIL,CLSPN,BLM,SEPTIN10,KIF18A,KIF20B,GULP1,SMC2,PIF1,ECT2,SMC4,FAM83D,FZD7,ID1,TRIP13,TRIM59,ATAD2,CENPE,BRCA2,PLK4,SGO2,KIF24,TICRR,KIF23,WWC2,ASPM,BARD1,PODXL,CDCA4,UACA,NEIL3,CDKN3,CENPK,HASPIN,CDC20,NUF2,FZD1,DSN1,ZEB2,DEPDC1,CASP7,BORA,CCDC150,ERCC6L,CKAP2L,CENPF,KNL1,CENPI,EME1,GPC4,…
MIRNA	hsa-miR-192-5p	MIRNA:hsa-miR-192-5p	2.00566e-14	13.6977	989	603	99	14834	MCM3,DTL,MAD2L1,MCM6,FANCI,BUB1B,HMMR,IRAK1,KIF15,TTK,BRCA1,NCAPH,NHSL1,ANLN,RTKN2,PSRC1,ORC1,MIS18BP1,LRIG1,NEMP1,FBXO5,TTF2,STIL,MPP5,CLSPN,BLM,SEPTIN10,KIF18A,KIF20B,GULP1,SMC2,POLQ,PIF1,ECT2,SMC4,FAM83D,STK17B,FZD7,ID1,TRIP13,TRIM59,ATAD2,CENPE,BRCA2,ESCO2,PLK4,SGO2,KIF24,TICRR,KIF23,WWC2,ASPM,BARD1,PODXL,CDCA4,WDR76,MBNL3,UACA,NEIL3,CDKN3,CENPK,HASPIN,CDC20,NUF2,FZD1,DSN1,DEPDC1,CASP7,BORA,C…
MIRNA	hsa-miR-124-3p	MIRNA:hsa-miR-124-3p	0.00617556	2.20932	1442	603	92	14834	LIN28A,ANP32E,ID3,AIF1L,MCM7,CDCA7,ZWINT,SLC16A1,CDK2,STK26,METTL7A,YBX3,PCNA,EFNB1,AURKA,RBPMS,EPHA2,ORC1,SLC1A3,BCL6,LRIG1,TUBB6,XRCC2,PLA2G4A,RAD51AP1,FAM83D,ACAA2,CKS2,ID1,MOV10,REST,KANK2,ERF,SUCLG2,JAG1,MDK,PODXL,TBX2,FSTL1,VIM,PTPN14,PCLAF,SOX9,SERPINH1,GSN,DDIAS,CTDSP1,CHST14,CHEK2,UHRF1,MYO10,SULF1,DEPDC1,ZFP36L2,CPNE8,LITAF,CDCA7L,CMTM7,COL12A1,SNX7,ZFP36L1,WIPF1,ZCCHC24,LDLRAP1,KIF2C,C…
HPA	placenta; cytotrophoblasts[鈮ow]	HPA:0381191	0.03584	1.44563	303	399	25	10755	MCM2,CCNA2,MCM7,CDCA5,HMMR,TIMELESS,PCNA,CDCA2,ANLN,MECOM,FBN2,MBNL3,GSN,KIF11,UHRF1,OLIG2,CENPF,MFGE8,GJA1,TOP2A,MKI67,CCDC102A,PAPPA2,LYN,S100B
CORUM	CENP-H-I complex	CORUM:7394	9.44198e-05	4.02494	11	190	7	3627	CENPH,CENPN,CENPK,CENPU,CENPM,CENPI,CENPQ
CORUM	Condensin I complex	CORUM:10	0.00013209	3.87913	5	190	5	3627	NCAPD2,NCAPH,SMC2,SMC4,NCAPG
CORUM	Condensin I complex	CORUM:167	0.00013209	3.87913	5	190	5	3627	NCAPD2,NCAPH,SMC2,SMC4,NCAPG
CORUM	Condensin I complex	CORUM:157	0.00013209	3.87913	5	190	5	3627	NCAPD2,NCAPH,SMC2,SMC4,NCAPG
CORUM	MCM complex	CORUM:387	0.000758806	3.11987	6	190	5	3627	MCM3,MCM2,MCM6,MCM7,MCM5
CORUM	Cell cycle kinase complex CDC2	CORUM:310	0.000758806	3.11987	6	190	5	3627	PCNA,CCND1,CCNB1,CCNB2,CDK1
CORUM	Condensin I-PARP-1-XRCC1 complex	CORUM:159	0.00254289	2.59467	7	190	5	3627	NCAPD2,NCAPH,SMC2,SMC4,NCAPG
CORUM	GINS complex	CORUM:678	0.00257291	2.58958	4	190	4	3627	GINS4,GINS1,GINS2,GINS3
CORUM	BRCA1-IRIS-pre-replication complex	CORUM:2210	0.00257291	2.58958	4	190	4	3627	BRCA1,ORC1,CDC6,GMNN
CORUM	CENP-A NAC-CAD complex	CORUM:1179	0.00848261	2.07147	13	190	6	3627	CENPH,CENPN,CENPK,CENPU,CENPM,CENPQ
CORUM	CENP-A NAC complex	CORUM:927	0.035491	1.44988	6	190	4	3627	CENPH,CENPN,CENPU,CENPM
CORUM	CDC2-CCNA2-CDK2 complex	CORUM:5559	0.0498622	1.30223	3	190	3	3627	CCNA2,CDK2,CDK1
CORUM	BRCA1-BARD1-BRCA2-DNA damage complex III	CORUM:2818	0.0498622	1.30223	3	190	3	3627	BRCA1,BRCA2,BARD1
CORUM	MCM2-MCM6-MCM7 complex	CORUM:1452	0.0498622	1.30223	3	190	3	3627	MCM2,MCM6,MCM7
HP	Deviation of the 5th finger	HP:0009179	1.72357e-07	6.76357	285	228	42	4489	HMGA2,FANCI,BUB1B,BRCA1,EFNB1,FANCD2,SALL1,ORC1,CDC6,FGFR2,BLM,COL11A1,XRCC2,MECOM,TRIP13,GMNN,CENPE,BRCA2,CDT1,ESCO2,PLK4,ORC6,JAG1,GPC3,FGFR3,PLAG1,CCDC8,CKAP2L,FZD2,SLC2A10,CHST3,CDC45,FANCB,NUP37,GPC4,CEP152,BUB1,BRIP1,GJA1,BMPR1B,PLXND1,TFAP2A
HP	Abnormal duodenum morphology	HP:0002246	1.72899e-07	6.76221	78	228	21	4489	FANCI,BUB1B,GLI2,BRCA1,FANCD2,SALL1,TGIF1,XRCC2,PLA2G4A,TRIP13,BRCA2,FBN2,GAS1,CHST14,CENPF,CDC45,FANCB,BUB1,BRIP1,STRA6,CDKN2C
HP	Cleft palate	HP:0000175	2.6789e-07	6.57204	545	228	62	4489	HMGA2,MEG3,COL2A1,NOTCH2,FANCI,SALL4,BUB1B,GLI2,BRCA1,PSAT1,EFNB1,FANCD2,SMO,ORC1,CDC6,FGFR2,NDNF,ITGA8,COL11A1,FGFRL1,TGIF1,XRCC2,MECOM,TRIP13,HSPG2,GMNN,BRCA2,RREB1,CDT1,SMAD3,ESCO2,ORC6,GPC3,TBX2,SOX3,SOX9,GAS1,FGFR3,CHST14,PLAG1,LFNG,YAP1,ZEB2,CENPF,FZD2,SLC2A10,CHST3,CDC45,PRDM5,FANCB,GPC4,SOX2,COL9A1,BUB1,BRIP1,GJA1,GLI3,KIF14,INPPL1,PLXND1,ARHGAP31,TFAP2A
HP	Abnormal hard palate morphology	HP:0100737	2.89819e-07	6.53787	546	228	62	4489	HMGA2,MEG3,COL2A1,NOTCH2,FANCI,SALL4,BUB1B,GLI2,BRCA1,PSAT1,EFNB1,FANCD2,SMO,ORC1,CDC6,FGFR2,NDNF,ITGA8,COL11A1,FGFRL1,TGIF1,XRCC2,MECOM,TRIP13,HSPG2,GMNN,BRCA2,RREB1,CDT1,SMAD3,ESCO2,ORC6,GPC3,TBX2,SOX3,SOX9,GAS1,FGFR3,CHST14,PLAG1,LFNG,YAP1,ZEB2,CENPF,FZD2,SLC2A10,CHST3,CDC45,PRDM5,FANCB,GPC4,SOX2,COL9A1,BUB1,BRIP1,GJA1,GLI3,KIF14,INPPL1,PLXND1,ARHGAP31,TFAP2A
HP	Clinodactyly of the 5th finger	HP:0004209	5.76938e-07	6.23887	284	228	41	4489	HMGA2,FANCI,BUB1B,BRCA1,EFNB1,FANCD2,SALL1,ORC1,CDC6,FGFR2,BLM,COL11A1,XRCC2,MECOM,TRIP13,GMNN,CENPE,BRCA2,CDT1,ESCO2,PLK4,ORC6,JAG1,GPC3,FGFR3,PLAG1,CCDC8,CKAP2L,FZD2,SLC2A10,CDC45,FANCB,NUP37,GPC4,CEP152,BUB1,BRIP1,GJA1,BMPR1B,PLXND1,TFAP2A
HP	Finger clinodactyly	HP:0040019	1.37601e-06	5.86138	316	228	43	4489	HMGA2,MEG3,FANCI,TCF4,BUB1B,BRCA1,EFNB1,FANCD2,SALL1,ORC1,CDC6,FGFR2,BLM,COL11A1,XRCC2,MECOM,TRIP13,GMNN,CENPE,BRCA2,CDT1,ESCO2,PLK4,ORC6,JAG1,GPC3,FGFR3,PLAG1,CCDC8,CKAP2L,FZD2,SLC2A10,CDC45,FANCB,NUP37,GPC4,CEP152,BUB1,BRIP1,GJA1,BMPR1B,PLXND1,TFAP2A
HP	Oral cleft	HP:0000202	1.63763e-06	5.78578	583	228	63	4489	HMGA2,MEG3,COL2A1,NOTCH2,FANCI,SALL4,BUB1B,GLI2,BRCA1,PSAT1,EFNB1,FANCD2,SMO,ORC1,CDC6,FGFR2,NDNF,ITGA8,COL11A1,FGFRL1,TGIF1,XRCC2,MECOM,TRIP13,HSPG2,GMNN,BRCA2,RREB1,CDT1,SMAD3,FREM2,ESCO2,ORC6,GPC3,TBX2,SOX3,SOX9,GAS1,FGFR3,CHST14,PLAG1,LFNG,YAP1,ZEB2,CENPF,FZD2,SLC2A10,CHST3,CDC45,PRDM5,FANCB,GPC4,SOX2,COL9A1,BUB1,BRIP1,GJA1,GLI3,KIF14,INPPL1,PLXND1,ARHGAP31,TFAP2A
HP	Deviation of the hand or of fingers of the hand	HP:0009484	1.65157e-06	5.7821	406	228	50	4489	HMGA2,MEG3,FANCI,SALL4,TCF4,BUB1B,BRCA1,EFNB1,FANCD2,SALL1,ORC1,CDC6,FGFR2,BLM,TPM2,COL11A1,XRCC2,MECOM,TRIP13,GMNN,CENPE,BRCA2,CDT1,ESCO2,PLK4,ORC6,JAG1,GPC3,FBN2,FGFR3,PLAG1,CCDC8,ZEB2,CKAP2L,FZD2,SLC2A10,CHST3,CDC45,FANCB,NUP37,GPC4,COL9A1,CEP152,BUB1,BRIP1,GJA1,GLI3,BMPR1B,PLXND1,TFAP2A
HP	Abnormal uterus morphology	HP:0031105	3.84567e-06	5.41503	127	228	25	4489	FANCI,BUB1B,BRCA1,AURKA,TP53,FANCD2,SALL1,COL4A5,CCND1,ITGA8,XRCC2,BRCA2,POLD1,SMAD3,FREM2,ESCO2,FGFR3,LRP2,FANCB,COL5A2,BUB1,BRIP1,STRA6,COL4A6,COL1A1
HP	Hypospadias	HP:0000047	4.8044e-06	5.31836	304	228	41	4489	HMGA2,NOTCH2,FANCI,CDCA7,BUB1B,BRCA1,EFNB1,FANCD2,SALL1,ORC1,CDC6,FGFR2,GLI1,FGFRL1,XRCC2,GMNN,BRCA2,RREB1,CDT1,FREM2,ESCO2,ORC6,GPC3,PAX6,SOX9,FGFR3,PLAG1,LFNG,CCDC8,ZEB2,TMEM63A,FZD2,CDC45,FANCB,GPC4,SOX2,BRIP1,GLI3,AR,MAB21L2,TFAP2A
HP	Microphthalmia	HP:0000568	6.5646e-06	5.18279	236	228	35	4489	FANCI,SALL4,BUB1B,GLI2,BRCA1,FANCD2,SMO,SALL1,XRCC2,TRIP13,BRCA2,RREB1,FREM2,ESCO2,PLK4,PAX6,KIF11,HMX1,YAP1,ZEB2,CENPF,DOCK6,FANCB,SOX2,BUB1,BRIP1,GJA1,GLI3,NOTCH1,KIF14,FAM111A,STRA6,MAB21L2,ARHGAP31,TFAP2A
HP	Finger syndactyly	HP:0006101	6.7176e-06	5.17279	181	228	30	4489	FANCI,SALL4,BRCA1,EFNB1,FANCD2,SMO,SALL1,ORC1,FGFR2,XRCC2,MECOM,BRCA2,FREM2,ESCO2,ERF,GPC3,FGFR3,LFNG,LRP4,CKAP2L,FZD2,DOCK6,FANCB,GPC4,BRIP1,GJA1,GLI3,NOTCH1,PLXND1,ARHGAP31
HP	Abnormal 5th finger morphology	HP:0004207	7.27168e-06	5.13837	384	228	47	4489	HMGA2,COL2A1,FANCI,BUB1B,GLI2,KIF15,BRCA1,EFNB1,FANCD2,SMO,SALL1,ORC1,CDC6,FGFR2,BLM,COL11A1,XRCC2,MECOM,TRIP13,GMNN,CENPE,BRCA2,CDT1,ESCO2,PLK4,ORC6,JAG1,GPC3,FGFR3,PLAG1,CCDC8,CKAP2L,FZD2,SLC2A10,CHST3,CDC45,FANCB,NUP37,GPC4,CEP152,BUB1,BRIP1,GJA1,GLI3,BMPR1B,PLXND1,TFAP2A
HP	Aplasia/Hypoplasia of the ulna	HP:0006495	1.08037e-05	4.96643	63	228	17	4489	COL2A1,FANCI,SALL4,BRCA1,FANCD2,FGFR2,XRCC2,BRCA2,ESCO2,JAG1,FGFR3,CCDC8,LRP4,CHST3,FANCB,BRIP1,BMPR1B
HP	Abnormality of globe size	HP:0100887	1.22987e-05	4.91014	265	228	37	4489	FANCI,SALL4,BUB1B,GLI2,BRCA1,FANCD2,SMO,SALL1,FGFR2,XRCC2,TRIP13,BRCA2,RREB1,FREM2,ESCO2,PLK4,PAX6,KIF11,HMX1,YAP1,ZEB2,CENPF,CHST3,DOCK6,FANCB,SOX2,BUB1,BRIP1,GJA1,GLI3,NOTCH1,KIF14,FAM111A,STRA6,MAB21L2,ARHGAP31,TFAP2A
HP	Abnormal morphology of ulna	HP:0040071	1.2313e-05	4.90964	56	228	16	4489	COL2A1,FANCI,SALL4,BRCA1,FANCD2,FGFR2,XRCC2,BRCA2,JAG1,FGFR3,CCDC8,LRP4,CHST3,FANCB,BRIP1,BMPR1B
HP	Hypoplasia of the ulna	HP:0003022	1.2313e-05	4.90964	56	228	16	4489	COL2A1,FANCI,SALL4,BRCA1,FANCD2,FGFR2,XRCC2,BRCA2,JAG1,FGFR3,CCDC8,LRP4,CHST3,FANCB,BRIP1,BMPR1B
HP	Aplasia/hypoplasia involving the skeleton	HP:0009115	1.29332e-05	4.88829	1050	228	91	4489	HMGA2,MEG3,COL2A1,NOTCH2,FANCI,SALL4,CDCA7,TCF4,HOXB1,BUB1B,KIF15,BRCA1,PSAT1,EFNB1,ANTXR1,FANCD2,SMO,SALL1,ORC1,CDC6,FGFR2,BLM,MCM5,TPM2,GLI1,COL11A1,FGFRL1,XRCC2,NOTCH3,MECOM,TRIP13,HSPG2,GMNN,CENPE,BRCA2,RREB1,CDT1,POLD1,ESCO2,PLK4,FKBP10,ORC6,JAG1,AEBP1,GPC3,FBN2,PAX6,ALPL,SOX9,SERPINH1,FGFR3,MAP3K20,CHST14,PLAG1,PLCB3,LFNG,CCDC8,LRP4,CENPF,KNL1,FZD2,ARHGEF6,SLC2A10,CHST3,CDC45,DOCK6,COL12A1,…
HP	Abnormality of long bone morphology	HP:0011314	1.52001e-05	4.81815	630	228	64	4489	MEG3,COL2A1,NOTCH2,FANCI,SALL4,TCF4,KIF15,BRCA1,EFNB1,ANTXR1,TP53,FANCD2,SMO,SALL1,ORC1,CDC6,FGFR2,TPM2,GLI1,COL11A1,FGFRL1,XRCC2,NOTCH3,HSPG2,GMNN,CENPE,BRCA2,CDT1,ESCO2,PLK4,FKBP10,ORC6,JAG1,GPC3,ALPL,SOX9,SERPINH1,FGFR3,PLCB3,CHEK2,CCDC8,ZEB2,LRP4,CKAP2L,FZD2,SLC2A10,CHST3,CDC45,PRDM5,FANCB,GPC4,COL9A1,PTHLH,CEP152,BRIP1,GJA1,GLI3,BMPR1B,INPPL1,POC1A,FAM111A,ENPP1,COL1A2,COL1A1
HP	Abnormal vertebral morphology	HP:0003468	1.53858e-05	4.81288	406	228	48	4489	MEG3,COL2A1,NOTCH2,FANCI,SALL4,GLI2,ANTXR1,SALL1,ORC1,CCND1,FGFR2,TPM2,COL11A1,FGFRL1,TGIF1,NOTCH3,HSPG2,FREM2,FKBP10,ERF,JAG1,GPC3,TBX2,SOX3,ALPL,SOX9,SERPINH1,GAS1,FGFR3,CHST14,PLCB3,LFNG,CCDC8,LRP4,SPARC,FZD2,CHST3,FANCB,GPC4,SOX2,COL9A1,PLS3,GJA1,GLI3,INPPL1,ENPP1,COL1A2,COL1A1
HP	Aplasia/hypoplasia involving forearm bones	HP:0006503	1.61565e-05	4.79165	98	228	21	4489	COL2A1,FANCI,SALL4,BRCA1,FANCD2,FGFR2,TPM2,XRCC2,BRCA2,ESCO2,FKBP10,JAG1,FGFR3,CCDC8,LRP4,CHST3,FANCB,BRIP1,GLI3,BMPR1B,PLXND1
HP	Abnormality of the female genitalia	HP:0010460	1.75021e-05	4.75691	517	228	56	4489	FANCI,SALL4,BUB1B,BRCA1,AURKA,TP53,FANCD2,SALL1,ORC1,CDC6,COL4A5,CCND1,FGFR2,BLM,NDNF,ITGA8,GLI1,FGFRL1,XRCC2,TRIP13,GMNN,BRCA2,RREB1,CDT1,POLD1,SMAD3,FREM2,ESCO2,ORC6,BARD1,SOX3,PAX6,SOX9,FGFR3,LRP2,CHEK2,LFNG,ZEB2,FZD2,CDC45,FANCB,CEP152,COL5A2,BUB1,BRIP1,GLI3,AR,BMPR1B,KIF14,POC1A,IL17RA,STRA6,COL4A6,CDKN2A,ARHGAP31,COL1A1
HP	Proptosis	HP:0000520	1.93221e-05	4.71395	234	228	34	4489	COL2A1,FANCI,BRCA1,PSAT1,ZIC1,FANCD2,SMO,FGFR2,COL11A1,FGFRL1,XRCC2,NOTCH3,BRCA2,POLD1,SMAD3,ESCO2,PLK4,ERF,JAG1,ASPM,ALPL,SOX9,SERPINH1,FGFR3,LRP2,PLCB3,LRP4,CKAP2L,FZD2,CHST3,CDC45,FANCB,BRIP1,COL1A1
HP	Abnormality of the uvula	HP:0000172	2.18365e-05	4.66082	158	228	27	4489	MEG3,COL2A1,FANCI,GLI2,BRCA1,PSAT1,FANCD2,ORC1,CDC6,FGFR2,COL11A1,TGIF1,XRCC2,GMNN,BRCA2,CDT1,SMAD3,ORC6,AEBP1,GAS1,SERPING1,ZEB2,CDC45,FANCB,BRIP1,GLI3,KIF14
HP	Abnormal male urethral meatus morphology	HP:0032076	2.25107e-05	4.64761	320	228	41	4489	HMGA2,NOTCH2,FANCI,CDCA7,BUB1B,BRCA1,EFNB1,FANCD2,SALL1,ORC1,CDC6,FGFR2,GLI1,FGFRL1,XRCC2,GMNN,BRCA2,RREB1,CDT1,FREM2,ESCO2,ORC6,GPC3,PAX6,SOX9,FGFR3,PLAG1,LFNG,CCDC8,ZEB2,TMEM63A,FZD2,CDC45,FANCB,GPC4,SOX2,BRIP1,GLI3,AR,MAB21L2,TFAP2A
HP	Displacement of the urethral meatus	HP:0100627	2.25107e-05	4.64761	320	228	41	4489	HMGA2,NOTCH2,FANCI,CDCA7,BUB1B,BRCA1,EFNB1,FANCD2,SALL1,ORC1,CDC6,FGFR2,GLI1,FGFRL1,XRCC2,GMNN,BRCA2,RREB1,CDT1,FREM2,ESCO2,ORC6,GPC3,PAX6,SOX9,FGFR3,PLAG1,LFNG,CCDC8,ZEB2,TMEM63A,FZD2,CDC45,FANCB,GPC4,SOX2,BRIP1,GLI3,AR,MAB21L2,TFAP2A
HP	Abnormality of the uterus	HP:0000130	2.39165e-05	4.6213	213	228	32	4489	FANCI,BUB1B,BRCA1,AURKA,TP53,FANCD2,SALL1,COL4A5,CCND1,ITGA8,FGFRL1,XRCC2,BRCA2,RREB1,POLD1,SMAD3,FREM2,ESCO2,PAX6,SOX9,FGFR3,LRP2,FANCB,COL5A2,BUB1,BRIP1,GLI3,AR,BMPR1B,STRA6,COL4A6,COL1A1
HP	Limb undergrowth	HP:0009826	2.56583e-05	4.59077	225	228	33	4489	MEG3,COL2A1,FANCI,SALL4,KIF15,BRCA1,PSAT1,EFNB1,FANCD2,SMO,FGFR2,GLI1,COL11A1,XRCC2,HSPG2,BRCA2,ESCO2,JAG1,ALPL,SERPINH1,FGFR3,PLCB3,CCDC8,LRP4,FZD2,CHST3,FANCB,COL9A1,BRIP1,GLI3,BMPR1B,INPPL1,MAB21L2
HP	Abnormal bone structure	HP:0003330	3.28957e-05	4.48286	687	228	67	4489	HMGA2,MEG3,COL2A1,NOTCH2,FANCI,SALL4,TCF4,BUB1B,GLI2,BRCA1,PSAT1,ANTXR1,TP53,FANCD2,ORC1,CCND1,FGFR2,STIL,NDNF,FGFRL1,XRCC2,NOTCH3,TRIP13,HSPG2,BRCA2,POLD1,SMAD3,FKBP10,ORC6,AEBP1,GPC3,FBN2,ASPM,WDR62,SOX3,ALPL,SOX9,SERPINH1,PLCB3,CHEK2,LFNG,LRP4,SPARC,KNL1,CHST3,PRDM5,SLC9A3R1,FANCB,GPC4,CEP152,PLS3,COL5A2,BUB1,BRIP1,GJA1,GLI3,PYGL,AR,BMPR1B,KIF14,INPPL1,FAM111A,MTTP,ENPP1,CDKN2C,COL1A2,COL1A1
HP	Aplasia/Hypoplasia affecting the eye	HP:0008056	3.3432e-05	4.47584	389	228	46	4489	COL2A1,FANCI,SALL4,BUB1B,GLI2,BRCA1,ZIC1,FANCD2,SMO,SALL1,FGFRL1,XRCC2,TRIP13,HSPG2,BRCA2,RREB1,REST,FREM2,ESCO2,PLK4,ERF,GPC3,SOX3,PAX6,LRP2,KIF11,PROM1,HMX1,YAP1,ZEB2,CENPF,DOCK6,FANCB,SOX2,BUB1,BRIP1,GJA1,GLI3,NOTCH1,KIF14,LAMB2,FAM111A,STRA6,MAB21L2,ARHGAP31,TFAP2A
HP	Craniosynostosis	HP:0001363	3.51897e-05	4.45358	151	228	26	4489	PSAT1,EFNB1,ZIC1,SMO,ORC1,CDC6,FGFR2,GMNN,CENPE,RREB1,CDT1,SMAD3,ESCO2,PLK4,ORC6,ERF,ALPL,FGFR3,CHST14,ZEB2,SLC2A10,CHST3,CDC45,CEP152,GLI3,ENPP1
HP	Deviation of finger	HP:0004097	3.62767e-05	4.44037	390	228	46	4489	HMGA2,MEG3,FANCI,TCF4,BUB1B,BRCA1,EFNB1,FANCD2,SALL1,ORC1,CDC6,FGFR2,BLM,TPM2,COL11A1,XRCC2,MECOM,TRIP13,GMNN,CENPE,BRCA2,CDT1,ESCO2,PLK4,ORC6,JAG1,GPC3,FBN2,FGFR3,PLAG1,CCDC8,CKAP2L,FZD2,SLC2A10,CHST3,CDC45,FANCB,NUP37,GPC4,CEP152,BUB1,BRIP1,GJA1,BMPR1B,PLXND1,TFAP2A
HP	Aplasia/hypoplasia affecting bones of the axial skeleton	HP:0009122	3.82553e-05	4.41731	797	228	74	4489	HMGA2,MEG3,COL2A1,NOTCH2,FANCI,SALL4,CDCA7,HOXB1,BUB1B,BRCA1,PSAT1,EFNB1,ANTXR1,FANCD2,SMO,ORC1,CDC6,FGFR2,BLM,MCM5,TPM2,COL11A1,FGFRL1,XRCC2,NOTCH3,TRIP13,HSPG2,GMNN,CENPE,BRCA2,RREB1,CDT1,POLD1,ESCO2,PLK4,ORC6,AEBP1,FBN2,PAX6,ALPL,SOX9,SERPINH1,FGFR3,MAP3K20,CHST14,PLAG1,PLCB3,LFNG,LRP4,CENPF,KNL1,FZD2,SLC2A10,CHST3,CDC45,DOCK6,COL12A1,FANCB,SOX2,COL9A1,CEP152,BUB1,BRIP1,GJA1,GLI3,KIF14,INPPL1,…
HP	Short long bone	HP:0003026	4.06756e-05	4.39067	184	228	29	4489	MEG3,COL2A1,FANCI,SALL4,TCF4,BRCA1,FANCD2,SALL1,FGFR2,COL11A1,XRCC2,HSPG2,BRCA2,ESCO2,JAG1,SOX9,FGFR3,PLCB3,CCDC8,LRP4,FZD2,CHST3,FANCB,PTHLH,BRIP1,GLI3,BMPR1B,INPPL1,POC1A
HP	Abnormal cardiac atrium morphology	HP:0005120	5.48367e-05	4.26093	422	228	48	4489	MEG3,NOTCH2,FANCI,SALL4,BUB1B,EPHB4,KIF15,BRCA1,FANCD2,SALL1,FGFR2,GLI1,COL11A1,FGFRL1,XRCC2,TRIP13,HSPG2,BRCA2,RREB1,ESCO2,JAG1,GPC3,FBN2,TBX2,FGFR3,CHST14,KIF11,DNAH9,ZEB2,CHST3,CDC45,FANCB,GPC4,BUB1,BRIP1,GJA1,GLI3,NOTCH1,DNAH11,KIF20A,STRA6,TTC12,ARHGAP31,ARMC4,CFAP300,COL1A2,COL1A1,FOXJ1
HP	Umbilical hernia	HP:0001537	6.37119e-05	4.19578	257	228	35	4489	MEG3,COL2A1,NOTCH2,FANCI,CDCA7,BRCA1,EFNB1,ANTXR1,FANCD2,SALL1,FGFR2,XRCC2,NOTCH3,HSPG2,GMNN,BRCA2,RREB1,SMAD3,FREM2,AEBP1,GPC3,LRP2,CHST14,LFNG,FZD2,SLC2A10,PRDM5,FANCB,GPC4,COL5A2,BRIP1,GJA1,GLI3,NOTCH1,COL1A1
HP	Aplasia/Hypoplasia of the mandible	HP:0009118	7.5497e-05	4.12207	701	228	67	4489	HMGA2,MEG3,COL2A1,NOTCH2,FANCI,SALL4,CDCA7,HOXB1,BUB1B,BRCA1,PSAT1,ANTXR1,FANCD2,SMO,ORC1,CDC6,FGFR2,BLM,MCM5,TPM2,COL11A1,FGFRL1,XRCC2,NOTCH3,TRIP13,HSPG2,GMNN,CENPE,BRCA2,RREB1,CDT1,POLD1,ESCO2,PLK4,ORC6,AEBP1,FBN2,PAX6,SOX9,SERPINH1,FGFR3,MAP3K20,CHST14,PLAG1,LRP4,CENPF,KNL1,FZD2,SLC2A10,CHST3,CDC45,DOCK6,COL12A1,FANCB,COL9A1,CEP152,BUB1,BRIP1,GJA1,GLI3,KIF14,PLXND1,STRA6,ERBB3,COL1A2,COL1A1,T…
HP	Abnormal forearm bone morphology	HP:0040073	9.00135e-05	4.04569	89	228	19	4489	COL2A1,FANCI,SALL4,BRCA1,FANCD2,FGFR2,COL11A1,XRCC2,BRCA2,ESCO2,JAG1,FGFR3,CCDC8,LRP4,CHST3,FANCB,BRIP1,GLI3,BMPR1B
HP	Abnormality of the ribs	HP:0000772	9.32584e-05	4.03031	273	228	36	4489	MEG3,COL2A1,GLI2,SMO,SALL1,ORC1,CDC6,FGFR2,COL11A1,FGFRL1,TGIF1,HSPG2,GMNN,CDT1,ORC6,JAG1,GPC3,ALPL,SOX9,SERPINH1,GAS1,FGFR3,PLCB3,LFNG,CCDC8,LRP4,CHST3,CDC45,GPC4,SOX2,CEP152,GLI3,INPPL1,FAM111A,COL1A2,COL1A1
HP	Abnormality of calvarial morphology	HP:0002648	0.000102479	3.98937	768	228	71	4489	HMGA2,MEG3,NOTCH2,FANCI,SALL4,BUB1B,KIF15,BRCA1,PSAT1,EFNB1,ZIC1,ANTXR1,FANCD2,SMO,ORC1,CDC6,FGFR2,BLM,COL11A1,FGFRL1,XRCC2,GYPC,NOTCH3,TRIP13,HSPG2,GMNN,CENPE,BRCA2,RREB1,CDT1,SMAD3,FREM2,ESCO2,PLK4,FKBP10,ORC6,ERF,JAG1,FBN2,TBX2,ALPL,FGFR3,CHST14,PLAG1,KIF11,LFNG,CCDC8,ZEB2,LRP4,CKAP2L,FZD2,SLC2A10,CHST3,CDC45,NFKB2,DOCK6,FANCB,SOX2,PTHLH,CEP152,BUB1,BRIP1,GJA1,GLI3,NOTCH1,INPPL1,ENPP1,ARHGAP31…
HP	Abnormal umbilicus morphology	HP:0001551	0.000115747	3.93649	263	228	35	4489	MEG3,COL2A1,NOTCH2,FANCI,CDCA7,BRCA1,EFNB1,ANTXR1,FANCD2,SALL1,FGFR2,XRCC2,NOTCH3,HSPG2,GMNN,BRCA2,RREB1,SMAD3,FREM2,AEBP1,GPC3,LRP2,CHST14,LFNG,FZD2,SLC2A10,PRDM5,FANCB,GPC4,COL5A2,BRIP1,GJA1,GLI3,NOTCH1,COL1A1
HP	Forearm undergrowth	HP:0009821	0.000119373	3.92309	73	228	17	4489	COL2A1,FANCI,SALL4,BRCA1,FANCD2,FGFR2,XRCC2,BRCA2,ESCO2,JAG1,FGFR3,CCDC8,LRP4,CHST3,FANCB,BRIP1,BMPR1B
HP	Microtia, third degree	HP:0011267	0.000131133	3.88229	10	228	7	4489	ORC1,CDC6,GMNN,CDT1,ORC6,CDC45,FANCB
HP	Abnormality of facial skeleton	HP:0011821	0.000133815	3.8735	1115	228	92	4489	HMGA2,MEG3,COL2A1,NOTCH2,FANCI,SALL4,CDCA7,HOXB1,BUB1B,GLI2,BRCA1,PSAT1,ANTXR1,FANCD2,SMO,ORC1,CDC6,FGFR2,BLM,MCM5,TPM2,ITGA8,COL11A1,FGFRL1,XRCC2,NOTCH3,TRIP13,HSPG2,GMNN,CENPE,BRCA2,RREB1,CDT1,POLD1,SMAD3,ESCO2,PLK4,ORC6,ERF,AEBP1,GPC3,FBN2,PAX6,SOX9,SERPINH1,FGFR3,MAP3K20,LRP2,CHST14,PLAG1,KIF11,CCDC8,DNAH9,ZEB2,LRP4,CENPF,KNL1,FZD2,SLC2A10,CHST3,CDC45,NFKB2,DOCK6,COL12A1,FANCB,GPC4,WIPF1,COL9…
HP	Aplasia/Hypoplasia involving bones of the skull	HP:0009116	0.000134047	3.87274	711	228	67	4489	HMGA2,MEG3,COL2A1,NOTCH2,FANCI,SALL4,CDCA7,HOXB1,BUB1B,BRCA1,PSAT1,ANTXR1,FANCD2,SMO,ORC1,CDC6,FGFR2,BLM,MCM5,TPM2,COL11A1,FGFRL1,XRCC2,NOTCH3,TRIP13,HSPG2,GMNN,CENPE,BRCA2,RREB1,CDT1,POLD1,ESCO2,PLK4,ORC6,AEBP1,FBN2,PAX6,SOX9,SERPINH1,FGFR3,MAP3K20,CHST14,PLAG1,LRP4,CENPF,KNL1,FZD2,SLC2A10,CHST3,CDC45,DOCK6,COL12A1,FANCB,COL9A1,CEP152,BUB1,BRIP1,GJA1,GLI3,KIF14,PLXND1,STRA6,ERBB3,COL1A2,COL1A1,T…
HP	Micrognathia	HP:0000347	0.000144378	3.8405	697	228	66	4489	HMGA2,MEG3,COL2A1,NOTCH2,FANCI,SALL4,CDCA7,HOXB1,BUB1B,BRCA1,PSAT1,ANTXR1,FANCD2,SMO,ORC1,CDC6,FGFR2,BLM,MCM5,TPM2,COL11A1,FGFRL1,XRCC2,NOTCH3,TRIP13,HSPG2,GMNN,CENPE,BRCA2,RREB1,CDT1,POLD1,ESCO2,PLK4,ORC6,AEBP1,FBN2,PAX6,SOX9,SERPINH1,MAP3K20,CHST14,PLAG1,LRP4,CENPF,KNL1,FZD2,SLC2A10,CHST3,CDC45,DOCK6,COL12A1,FANCB,COL9A1,CEP152,BUB1,BRIP1,GJA1,GLI3,KIF14,PLXND1,STRA6,ERBB3,COL1A2,COL1A1,TFAP2A
HP	Abnormal connection of the cardiac segments	HP:0011545	0.00015306	3.81514	218	228	31	4489	COL2A1,NOTCH2,FANCI,SALL4,GLI2,BRCA1,FANCD2,SALL1,TGIF1,XRCC2,BRCA2,RREB1,JAG1,GPC3,TBX2,GAS1,DNAH9,ZEB2,DOCK6,FANCB,GPC4,BRIP1,GJA1,NOTCH1,DNAH11,STRA6,TTC12,ARHGAP31,ARMC4,CFAP300,FOXJ1
HP	Abnormality of pelvic girdle bone morphology	HP:0002644	0.000168934	3.77228	536	228	55	4489	MEG3,COL2A1,FANCI,CDCA7,GLI2,BRCA1,ANTXR1,FANCD2,SMO,ORC1,FGFR2,TPM2,GLI1,COL11A1,FGFRL1,TGIF1,XRCC2,MECOM,HSPG2,GMNN,CENPE,BRCA2,SMAD3,FREM2,PLK4,FKBP10,AEBP1,GPC3,SOX9,GAS1,FGFR3,MAP3K20,PLCB3,CCDC8,LRP4,TNFRSF1A,FZD2,SLC2A10,CHST3,COL12A1,PRDM5,FANCB,GPC4,COL9A1,CEP152,COL5A2,BRIP1,GJA1,GLI3,BMPR1B,INPPL1,POC1A,ENPP1,COL1A2,COL1A1
HP	Abnormality of the hip bone	HP:0003272	0.000181855	3.74027	480	228	51	4489	MEG3,COL2A1,FANCI,CDCA7,GLI2,BRCA1,FANCD2,SMO,FGFR2,TPM2,COL11A1,FGFRL1,TGIF1,XRCC2,MECOM,HSPG2,GMNN,CENPE,BRCA2,SMAD3,FREM2,PLK4,FKBP10,AEBP1,GPC3,SOX9,GAS1,FGFR3,MAP3K20,PLCB3,CCDC8,LRP4,TNFRSF1A,FZD2,SLC2A10,CHST3,COL12A1,PRDM5,FANCB,GPC4,COL9A1,CEP152,COL5A2,BRIP1,GJA1,GLI3,BMPR1B,INPPL1,ENPP1,COL1A2,COL1A1
HP	Abnormality of the forearm	HP:0002973	0.000182425	3.73892	208	228	30	4489	COL2A1,NOTCH2,FANCI,SALL4,BRCA1,FANCD2,FGFR2,TPM2,COL11A1,FGFRL1,XRCC2,MECOM,BRCA2,ESCO2,FKBP10,JAG1,AEBP1,FGFR3,CCDC8,LRP4,FZD2,CHST3,FANCB,COL9A1,COL5A2,BRIP1,GLI3,BMPR1B,PLXND1,COL1A1
HP	Upper limb undergrowth	HP:0009824	0.00019236	3.71589	84	228	18	4489	MEG3,COL2A1,FANCI,SALL4,BRCA1,FANCD2,FGFR2,XRCC2,BRCA2,ESCO2,JAG1,FGFR3,CCDC8,LRP4,CHST3,FANCB,BRIP1,BMPR1B
HP	Aplasia/hypoplasia of the extremities	HP:0009815	0.00020015	3.69864	642	228	62	4489	HMGA2,MEG3,COL2A1,NOTCH2,FANCI,SALL4,TCF4,KIF15,BRCA1,PSAT1,EFNB1,FANCD2,SMO,SALL1,ORC1,CDC6,FGFR2,TPM2,GLI1,COL11A1,FGFRL1,XRCC2,MECOM,HSPG2,GMNN,CENPE,BRCA2,CDT1,ESCO2,FKBP10,ORC6,JAG1,GPC3,ALPL,SOX9,SERPINH1,FGFR3,PLAG1,PLCB3,CCDC8,LRP4,FZD2,ARHGEF6,CHST3,CDC45,DOCK6,FANCB,GPC4,COL9A1,PTHLH,BRIP1,GJA1,GLI3,NOTCH1,BMPR1B,INPPL1,POC1A,PLXND1,MIR17HG,MAB21L2,ARHGAP31,TFAP2A
HP	Abnormality of the hip joint	HP:0001384	0.000225835	3.64621	295	228	37	4489	COL2A1,FANCI,GLI2,BRCA1,FANCD2,SMO,FGFR2,TPM2,FGFRL1,TGIF1,XRCC2,HSPG2,BRCA2,SMAD3,FKBP10,AEBP1,GPC3,SOX9,GAS1,FGFR3,MAP3K20,CCDC8,LRP4,FZD2,SLC2A10,CHST3,COL12A1,FANCB,GPC4,COL5A2,BRIP1,GJA1,GLI3,INPPL1,ENPP1,COL1A2,COL1A1
HP	Joint dislocation	HP:0001373	0.000234094	3.63061	347	228	41	4489	COL2A1,NOTCH2,FANCI,GLI2,BRCA1,FANCD2,SMO,ORC1,CDC6,TPM2,FGFRL1,TGIF1,XRCC2,HSPG2,GMNN,BRCA2,RREB1,CDT1,ORC6,AEBP1,GPC3,FBN2,SOX9,GAS1,MAP3K20,CHST14,CCDC8,LRP4,FZD2,SLC2A10,CHST3,CDC45,COL12A1,FANCB,GPC4,COL5A2,BRIP1,GJA1,GLI3,COL1A2,COL1A1
HP	Abnormality of the mandible	HP:0000277	0.000259211	3.58635	897	228	78	4489	HMGA2,MEG3,COL2A1,NOTCH2,FANCI,SALL4,CDCA7,HOXB1,BUB1B,BRCA1,PSAT1,ANTXR1,FANCD2,SMO,ORC1,CDC6,FGFR2,BLM,MCM5,TPM2,ITGA8,COL11A1,FGFRL1,XRCC2,NOTCH3,TRIP13,HSPG2,GMNN,CENPE,BRCA2,RREB1,CDT1,POLD1,SMAD3,ESCO2,PLK4,ORC6,ERF,AEBP1,GPC3,FBN2,PAX6,SOX9,SERPINH1,FGFR3,MAP3K20,CHST14,PLAG1,KIF11,ZEB2,LRP4,CENPF,KNL1,FZD2,SLC2A10,CHST3,CDC45,DOCK6,COL12A1,FANCB,GPC4,COL9A1,CEP152,COL5A2,BUB1,BRIP1,GJA1,G…
HP	Abnormal lower limb bone morphology	HP:0040069	0.000300616	3.52199	649	228	62	4489	MEG3,COL2A1,NOTCH2,FANCI,SALL4,TCF4,BRCA1,PSAT1,EFNB1,TP53,ADGRV1,FANCD2,SMO,SALL1,ORC1,CDC6,FGFR2,TPM2,GLI1,COL11A1,FGFRL1,XRCC2,HSPG2,GMNN,CENPE,BRCA2,RREB1,CDT1,ESCO2,FKBP10,ORC6,AEBP1,GPC3,FBN2,ALPL,SOX9,FGFR3,CHEK2,CCDC8,ZEB2,LRP4,FZD2,SLC2A10,CHST3,CDC45,DOCK6,FANCB,GPC4,COL9A1,PTHLH,BRIP1,GJA1,GLI3,NOTCH1,BMPR1B,KIF14,INPPL1,POC1A,ENPP1,ARHGAP31,COL1A2,COL1A1
HP	Abnormal rib cage morphology	HP:0001547	0.000301607	3.52056	337	228	40	4489	MEG3,COL2A1,GLI2,EFNB1,ANTXR1,SMO,SALL1,ORC1,CDC6,FGFR2,COL11A1,FGFRL1,TGIF1,NOTCH3,HSPG2,GMNN,CDT1,ORC6,JAG1,GPC3,ALPL,SOX9,SERPINH1,GAS1,FGFR3,PLCB3,LFNG,CCDC8,LRP4,CHST3,CDC45,GPC4,SOX2,CEP152,GLI3,AR,INPPL1,FAM111A,COL1A2,COL1A1
HP	Abnormality of cranial sutures	HP:0011329	0.00034108	3.46714	287	228	36	4489	MEG3,NOTCH2,PSAT1,EFNB1,ZIC1,ANTXR1,SMO,ORC1,CDC6,FGFR2,COL11A1,NOTCH3,HSPG2,GMNN,CENPE,RREB1,CDT1,SMAD3,ESCO2,PLK4,FKBP10,ORC6,ERF,ALPL,FGFR3,CHST14,ZEB2,SLC2A10,CHST3,CDC45,CEP152,GLI3,FAM111A,ENPP1,COL1A2,COL1A1
HP	Anotia	HP:0009892	0.000345083	3.46208	11	228	7	4489	ORC1,CDC6,GMNN,CDT1,ORC6,CDC45,FANCB
HP	Abnormality of forearm bone	HP:0040072	0.000417285	3.37957	204	228	29	4489	COL2A1,NOTCH2,FANCI,SALL4,BRCA1,FANCD2,FGFR2,TPM2,COL11A1,FGFRL1,XRCC2,MECOM,BRCA2,ESCO2,FKBP10,JAG1,FGFR3,CCDC8,LRP4,FZD2,CHST3,FANCB,COL9A1,COL5A2,BRIP1,GLI3,BMPR1B,PLXND1,COL1A1
HP	Abnormal ventriculoarterial connection	HP:0011563	0.000429426	3.36711	216	228	30	4489	COL2A1,NOTCH2,FANCI,SALL4,GLI2,BRCA1,FANCD2,SALL1,TGIF1,XRCC2,BRCA2,RREB1,JAG1,GPC3,TBX2,GAS1,DNAH9,ZEB2,DOCK6,FANCB,GPC4,BRIP1,NOTCH1,DNAH11,STRA6,TTC12,ARHGAP31,ARMC4,CFAP300,FOXJ1
HP	Hip dislocation	HP:0002827	0.000433962	3.36255	228	228	31	4489	COL2A1,FANCI,GLI2,BRCA1,FANCD2,SMO,TPM2,FGFRL1,TGIF1,XRCC2,HSPG2,BRCA2,AEBP1,GPC3,SOX9,GAS1,MAP3K20,CCDC8,LRP4,FZD2,SLC2A10,CHST3,COL12A1,FANCB,GPC4,COL5A2,BRIP1,GJA1,GLI3,COL1A2,COL1A1
HP	Abnormal morphology of female internal genitalia	HP:0000008	0.00044928	3.34748	437	228	47	4489	FANCI,SALL4,BUB1B,BRCA1,AURKA,TP53,FANCD2,SALL1,COL4A5,CCND1,FGFR2,BLM,NDNF,ITGA8,GLI1,FGFRL1,XRCC2,TRIP13,BRCA2,RREB1,POLD1,SMAD3,FREM2,ESCO2,BARD1,SOX3,PAX6,SOX9,FGFR3,LRP2,CHEK2,LFNG,ZEB2,FANCB,COL5A2,BUB1,BRIP1,GLI3,AR,BMPR1B,KIF14,IL17RA,STRA6,COL4A6,CDKN2A,ARHGAP31,COL1A1
HP	Abnormal vagina morphology	HP:0000142	0.000456221	3.34083	98	228	19	4489	SALL4,BUB1B,SALL1,COL4A5,FGFR2,ITGA8,TRIP13,SMAD3,FREM2,PAX6,SOX9,ZEB2,BUB1,GLI3,AR,KIF14,IL17RA,COL4A6,ARHGAP31
HP	Abnormality of the synovia	HP:0005262	0.000493662	3.30657	304	228	37	4489	COL2A1,FANCI,GLI2,BRCA1,FANCD2,SMO,FGFR2,TPM2,FGFRL1,TGIF1,XRCC2,HSPG2,BRCA2,SMAD3,FKBP10,AEBP1,GPC3,SOX9,GAS1,FGFR3,MAP3K20,CCDC8,LRP4,FZD2,SLC2A10,CHST3,COL12A1,FANCB,GPC4,COL5A2,BRIP1,GJA1,GLI3,INPPL1,ENPP1,COL1A2,COL1A1
HP	Abnormality of digestive system morphology	HP:0025033	0.000494736	3.30563	943	228	80	4489	HMGA2,MEG3,NOTCH2,MCM6,FANCI,SALL4,CDCA7,TCF4,BUB1B,GLI2,BRCA1,AURKA,TP53,FANCD2,SMO,SALL1,COL4A5,CCND1,FGFR2,INAVA,BLM,ITGA8,FGFRL1,TGIF1,XRCC2,PLA2G4A,NOTCH3,TRIP13,BRCA2,ASCL1,RREB1,POLD1,SMAD3,FREM2,GPC3,FBN2,SOX3,SERPINH1,GAS1,FGFR3,LRP2,CHST14,SERPING1,CHEK2,DNAH9,ZEB2,TNFRSF1A,CENPF,ARHGEF6,SLC2A10,CDC45,NFKB2,DOCK6,COL14A1,FANCB,GPC4,SOX2,WIPF1,COL5A2,BUB1,BRIP1,GLI3,NOTCH1,DNAH11,MTTP,MI…
HP	Morphological abnormality of the gastrointestinal tract	HP:0012718	0.000494736	3.30563	943	228	80	4489	HMGA2,MEG3,NOTCH2,MCM6,FANCI,SALL4,CDCA7,TCF4,BUB1B,GLI2,BRCA1,AURKA,TP53,FANCD2,SMO,SALL1,COL4A5,CCND1,FGFR2,INAVA,BLM,ITGA8,FGFRL1,TGIF1,XRCC2,PLA2G4A,NOTCH3,TRIP13,BRCA2,ASCL1,RREB1,POLD1,SMAD3,FREM2,GPC3,FBN2,SOX3,SERPINH1,GAS1,FGFR3,LRP2,CHST14,SERPING1,CHEK2,DNAH9,ZEB2,TNFRSF1A,CENPF,ARHGEF6,SLC2A10,CDC45,NFKB2,DOCK6,COL14A1,FANCB,GPC4,SOX2,WIPF1,COL5A2,BUB1,BRIP1,GLI3,NOTCH1,DNAH11,MTTP,MI…
HP	Lower extremity joint dislocation	HP:0030311	0.000540135	3.2675	267	228	34	4489	COL2A1,NOTCH2,FANCI,GLI2,BRCA1,FANCD2,SMO,TPM2,FGFRL1,TGIF1,XRCC2,HSPG2,BRCA2,RREB1,AEBP1,GPC3,FBN2,SOX9,GAS1,MAP3K20,CCDC8,LRP4,FZD2,SLC2A10,CHST3,COL12A1,FANCB,GPC4,COL5A2,BRIP1,GJA1,GLI3,COL1A2,COL1A1
HP	Atrial septal defect	HP:0001631	0.000702045	3.15364	361	228	41	4489	MEG3,NOTCH2,FANCI,SALL4,BUB1B,EPHB4,KIF15,BRCA1,FANCD2,SALL1,FGFR2,GLI1,COL11A1,FGFRL1,XRCC2,TRIP13,HSPG2,BRCA2,RREB1,ESCO2,JAG1,GPC3,FBN2,TBX2,FGFR3,CHST14,KIF11,ZEB2,CHST3,CDC45,FANCB,GPC4,BUB1,BRIP1,GJA1,GLI3,NOTCH1,STRA6,ARHGAP31,COL1A2,COL1A1
HP	Abnormal respiratory system morphology	HP:0012252	0.000755957	3.1215	1137	228	91	4489	MEG3,COL2A1,NOTCH2,FANCI,SALL4,CDCA7,TCF4,BUB1B,EPHB4,IRAK1,GLI2,BRCA1,PSAT1,TP53,FANCD2,SMO,COL4A5,BCL6,CCND1,FGFR2,BLM,TPM2,ITGA8,GLI1,COL11A1,TGIF1,XRCC2,NOTCH3,TRIP13,HSPG2,GMNN,BRCA2,RREB1,REST,CDT1,SMAD3,FREM2,ORC6,ERF,JAG1,GPC3,FBN2,SOX3,PAX6,ALPL,SOX9,SERPINH1,GAS1,GSN,FGFR3,MAP3K20,CHST14,SERPING1,CHEK2,KIF11,LFNG,DNAH9,ZEB2,LRP4,TNFRSF1A,SLC2A10,CDC45,NFKB2,DOCK6,COL12A1,FANCB,GPC4,SOX2…
HP	Hydrocephalus	HP:0000238	0.000780667	3.10753	349	228	40	4489	NOTCH2,FANCI,CDCA7,TRIM71,BUB1B,GLI2,BRCA1,TP53,FANCD2,SMO,FGFR2,FGFRL1,TGIF1,XRCC2,BRCA2,RREB1,ESCO2,ERF,GPC3,CRB2,SOX9,GAS1,FGFR3,DNAH9,CENPF,CHST3,DOCK6,FANCB,GPC4,SOX2,BRIP1,GLI3,NOTCH1,DNAH11,FAM111A,TTC12,ARHGAP31,ARMC4,CFAP300,FOXJ1
HP	Abnormal atrial septum morphology	HP:0011994	0.000816454	3.08807	363	228	41	4489	MEG3,NOTCH2,FANCI,SALL4,BUB1B,EPHB4,KIF15,BRCA1,FANCD2,SALL1,FGFR2,GLI1,COL11A1,FGFRL1,XRCC2,TRIP13,HSPG2,BRCA2,RREB1,ESCO2,JAG1,GPC3,FBN2,TBX2,FGFR3,CHST14,KIF11,ZEB2,CHST3,CDC45,FANCB,GPC4,BUB1,BRIP1,GJA1,GLI3,NOTCH1,STRA6,ARHGAP31,COL1A2,COL1A1
HP	Aplasia/Hypoplasia of fingers	HP:0006265	0.000877644	3.05668	324	228	38	4489	HMGA2,MEG3,COL2A1,NOTCH2,FANCI,SALL4,KIF15,BRCA1,FANCD2,FGFR2,GLI1,FGFRL1,XRCC2,MECOM,GMNN,BRCA2,ESCO2,JAG1,GPC3,FGFR3,PLAG1,LRP4,FZD2,ARHGEF6,CHST3,DOCK6,FANCB,GPC4,PTHLH,BRIP1,GJA1,NOTCH1,BMPR1B,POC1A,PLXND1,MIR17HG,ARHGAP31,TFAP2A
HP	Abnormal jaw morphology	HP:0030791	0.00092592	3.03343	940	228	79	4489	HMGA2,MEG3,COL2A1,NOTCH2,FANCI,SALL4,CDCA7,HOXB1,BUB1B,GLI2,BRCA1,PSAT1,ANTXR1,FANCD2,SMO,ORC1,CDC6,FGFR2,BLM,MCM5,TPM2,ITGA8,COL11A1,FGFRL1,XRCC2,NOTCH3,TRIP13,HSPG2,GMNN,CENPE,BRCA2,RREB1,CDT1,POLD1,SMAD3,ESCO2,PLK4,ORC6,ERF,AEBP1,GPC3,FBN2,PAX6,SOX9,SERPINH1,FGFR3,MAP3K20,CHST14,PLAG1,KIF11,ZEB2,LRP4,CENPF,KNL1,FZD2,SLC2A10,CHST3,CDC45,DOCK6,COL12A1,FANCB,GPC4,COL9A1,CEP152,COL5A2,BUB1,BRIP1,G…
HP	Abnormality of lower limb joint	HP:0100491	0.000964651	3.01563	594	228	57	4489	COL2A1,NOTCH2,FANCI,GLI2,BRCA1,PSAT1,ADGRV1,FANCD2,SMO,SALL1,ORC1,CDC6,FGFR2,TPM2,GLI1,COL11A1,FGFRL1,TGIF1,XRCC2,HSPG2,GMNN,BRCA2,RREB1,CDT1,SMAD3,ESCO2,FKBP10,ORC6,AEBP1,GPC3,FBN2,SOX9,SERPINH1,GAS1,FGFR3,MAP3K20,CCDC8,ZEB2,LRP4,FZD2,SLC2A10,CHST3,CDC45,COL12A1,FANCB,GPC4,COL9A1,COL5A2,BRIP1,GJA1,GLI3,BMPR1B,INPPL1,LAMB2,ENPP1,COL1A2,COL1A1
HP	Abnormal palate morphology	HP:0000174	0.000991643	3.00364	958	228	80	4489	HMGA2,MEG3,COL2A1,NOTCH2,FANCI,SALL4,TCF4,BUB1B,GLI2,BRCA1,PSAT1,EFNB1,ANTXR1,FANCD2,SMO,ORC1,CDC6,TUBB6,FGFR2,NDNF,TPM2,ITGA8,COL11A1,FGFRL1,TGIF1,XRCC2,NOTCH3,MECOM,TRIP13,HSPG2,GMNN,BRCA2,RREB1,CDT1,SMAD3,FREM2,ESCO2,ORC6,ERF,AEBP1,GPC3,FBN2,TBX2,SOX3,PTPN14,SOX9,GAS1,FGFR3,MAP3K20,CHST14,PLAG1,SERPING1,LFNG,YAP1,ZEB2,LRP4,CENPF,FZD2,SLC2A10,CHST3,CDC45,COL12A1,PRDM5,FANCB,GPC4,SOX2,COL9A1,CEP…
HP	Abnormality of the elbow	HP:0009811	0.00104457	2.98106	237	228	31	4489	COL2A1,NOTCH2,SALL4,ORC1,CDC6,FGFR2,TPM2,GLI1,MECOM,HSPG2,GMNN,CDT1,ESCO2,FKBP10,ORC6,AEBP1,FBN2,FGFR3,MAP3K20,CCDC8,LRP4,FZD2,CHST3,CDC45,COL12A1,COL9A1,COL5A2,GJA1,ENPP1,COL1A1,TFAP2A
HP	Abnormality of the breast	HP:0000769	0.00127331	2.89506	369	228	41	4489	MEG3,TCF4,HMMR,GLI2,KIF15,BRCA1,EFNB1,ANTXR1,TP53,ORC1,CDC6,RAD54L,FGFR2,BLM,NDNF,GMNN,BRCA2,CDT1,POLD1,FREM2,ORC6,GPC3,BARD1,SOX3,SOX9,CHEK2,ZEB2,CKAP2L,CHST3,CDC45,COL14A1,GPC4,BRIP1,AR,POC1A,PLXND1,CDKN2A,ARHGAP31,AXL,CDKN2C,TFAP2A
HP	Conotruncal defect	HP:0001710	0.00129045	2.88926	203	228	28	4489	COL2A1,NOTCH2,FANCI,SALL4,GLI2,BRCA1,FANCD2,SALL1,TGIF1,XRCC2,BRCA2,RREB1,JAG1,TBX2,GAS1,DNAH9,ZEB2,DOCK6,FANCB,BRIP1,NOTCH1,DNAH11,STRA6,TTC12,ARHGAP31,ARMC4,CFAP300,FOXJ1
HP	Abnormality of femur morphology	HP:0002823	0.00166362	2.77895	242	228	31	4489	MEG3,COL2A1,FANCI,BRCA1,TP53,FANCD2,ORC1,CDC6,FGFR2,COL11A1,XRCC2,HSPG2,BRCA2,FKBP10,ORC6,SOX9,FGFR3,CHEK2,FZD2,SLC2A10,CHST3,FANCB,COL9A1,BRIP1,GJA1,GLI3,BMPR1B,POC1A,ENPP1,COL1A2,COL1A1
HP	Abnormality of the urethra	HP:0000795	0.00170057	2.76941	373	228	41	4489	HMGA2,NOTCH2,FANCI,CDCA7,BUB1B,BRCA1,EFNB1,FANCD2,SALL1,ORC1,CDC6,FGFR2,GLI1,FGFRL1,XRCC2,GMNN,BRCA2,RREB1,CDT1,FREM2,ESCO2,ORC6,GPC3,PAX6,SOX9,FGFR3,PLAG1,LFNG,CCDC8,ZEB2,TMEM63A,FZD2,CDC45,FANCB,GPC4,SOX2,BRIP1,GLI3,AR,MAB21L2,TFAP2A
HP	Bicornuate uterus	HP:0000813	0.00171243	2.76639	44	228	12	4489	FANCI,BRCA1,FANCD2,ITGA8,XRCC2,BRCA2,FREM2,ESCO2,LRP2,FANCB,BRIP1,STRA6
HP	Abnormal soft palate morphology	HP:0100736	0.00174957	2.75707	206	228	28	4489	MEG3,COL2A1,FANCI,GLI2,BRCA1,PSAT1,FANCD2,ORC1,CDC6,TUBB6,FGFR2,COL11A1,TGIF1,XRCC2,GMNN,BRCA2,CDT1,SMAD3,ORC6,AEBP1,GAS1,SERPING1,ZEB2,CDC45,FANCB,BRIP1,GLI3,KIF14
HP	Abnormal morphology of the great vessels	HP:0030962	0.00180483	2.74356	575	228	55	4489	MEG3,COL2A1,NOTCH2,FANCI,SALL4,BUB1B,GLI2,BRCA1,FANCD2,SALL1,FGFR2,TPM2,TGIF1,XRCC2,NOTCH3,TRIP13,BRCA2,RREB1,SMAD3,ESCO2,JAG1,TGFBR3,AEBP1,GPC3,FBN2,TBX2,GAS1,FGFR3,PLCB3,LFNG,DNAH9,ZEB2,SLC2A10,CHST3,DOCK6,FANCB,GPC4,SOX2,COL5A2,LDLRAP1,BUB1,BRIP1,GJA1,GLI3,NOTCH1,DNAH11,STRA6,TTC12,ENPP1,ARHGAP31,ARMC4,CFAP300,COL1A2,COL1A1,FOXJ1
HP	Hernia of the abdominal wall	HP:0004299	0.00215104	2.66735	404	228	43	4489	HMGA2,MEG3,COL2A1,NOTCH2,FANCI,CDCA7,BRCA1,EFNB1,ANTXR1,FANCD2,SALL1,FGFR2,COL11A1,XRCC2,NOTCH3,HSPG2,GMNN,BRCA2,RREB1,SMAD3,FREM2,AEBP1,GPC3,SERPINH1,LRP2,CHST14,PLAG1,LFNG,FZD2,SLC2A10,CHST3,PRDM5,FANCB,GPC4,COL5A2,BRIP1,GJA1,GLI3,NOTCH1,AR,STRA6,COL1A2,COL1A1
HP	Frontal bossing	HP:0002007	0.00239291	2.62107	337	228	38	4489	HMGA2,MEG3,FANCI,BUB1B,BRCA1,EFNB1,ZIC1,ANTXR1,FANCD2,ORC1,FGFR2,COL11A1,XRCC2,GYPC,TRIP13,GMNN,BRCA2,ERF,FBN2,ALPL,FGFR3,PLAG1,CCDC8,ZEB2,LRP4,CKAP2L,FZD2,CHST3,FANCB,SOX2,PTHLH,BUB1,BRIP1,GJA1,GLI3,INPPL1,COL1A2,COL1A1
HP	Abnormal breast morphology	HP:0031093	0.00255104	2.59328	365	228	40	4489	MEG3,TCF4,HMMR,GLI2,KIF15,BRCA1,EFNB1,ANTXR1,TP53,ORC1,CDC6,RAD54L,FGFR2,BLM,NDNF,GMNN,BRCA2,CDT1,POLD1,FREM2,ORC6,GPC3,BARD1,SOX3,SOX9,CHEK2,ZEB2,CKAP2L,CHST3,CDC45,COL14A1,GPC4,BRIP1,AR,POC1A,PLXND1,CDKN2A,ARHGAP31,AXL,TFAP2A
HP	Abnormal reproductive system morphology	HP:0012243	0.00271076	2.56691	1255	228	96	4489	HMGA2,MEG3,NOTCH2,FANCI,SALL4,CDCA7,TCF4,BUB1B,GLI2,BRCA1,PSAT1,EFNB1,AURKA,TP53,FANCD2,SMO,SALL1,ORC1,CDC6,COL4A5,CCND1,FGFR2,BLM,MCM5,NDNF,TPM2,ITGA8,GLI1,FGFRL1,TGIF1,XRCC2,NOTCH3,MECOM,TRIP13,HSPG2,GMNN,BRCA2,RREB1,CDT1,POLD1,SMAD3,FREM2,ESCO2,ORC6,JAG1,AEBP1,GPC3,BARD1,SOX3,PAX6,SOX9,GAS1,FGFR3,MAP3K20,LRP2,CHST14,PLAG1,CHEK2,LFNG,PROM1,CCDC8,ZEB2,CKAP2L,TNFRSF1A,TMEM63A,FZD2,CDC45,FANCB,GPC…
HP	Joint hyperflexibility	HP:0005692	0.00272541	2.56457	175	228	25	4489	COL2A1,NOTCH2,EFNB1,ANTXR1,ORC1,CDC6,COL11A1,NOTCH3,GMNN,CENPE,RREB1,CDT1,PLK4,ORC6,FGFR3,CCDC8,SLC2A10,CDC45,PRDM5,COL9A1,PTHLH,CEP152,ENPP1,COL1A2,COL1A1
HP	Neoplasm by anatomical site	HP:0011793	0.00279054	2.55431	801	228	69	4489	MEG3,COL2A1,FANCI,TCF4,BUB1B,HMMR,GLI2,BRCA1,AURKA,ANTXR1,TP53,FANCD2,SMO,COL4A5,BCL6,CCND1,RAD54L,FGFR2,BLM,GLI1,FGFRL1,TGIF1,XRCC2,NOTCH3,LIN28B,TRIP13,GINS1,HSPG2,BRCA2,ASCL1,REST,POLD1,ESCO2,JAG1,GPC3,BARD1,TBX2,PAX6,SOX9,GAS1,FGFR3,PLAG1,CHEK2,KIF11,FZD2,NEUROD1,NFKB2,COL14A1,FANCB,GPC4,SOX2,WIPF1,BUB1,BRIP1,GJA1,GLI3,NOTCH1,PYGL,AR,TOP2A,COL4A6,CDKN2A,CTHRC1,ENPP1,PDGFRA,CDKN2C,ERBB3,COL1A1…
HP	Abdominal wall defect	HP:0010866	0.00281524	2.55048	408	228	43	4489	HMGA2,MEG3,COL2A1,NOTCH2,FANCI,CDCA7,BRCA1,EFNB1,ANTXR1,FANCD2,SALL1,FGFR2,COL11A1,XRCC2,NOTCH3,HSPG2,GMNN,BRCA2,RREB1,SMAD3,FREM2,AEBP1,GPC3,SERPINH1,LRP2,CHST14,PLAG1,LFNG,FZD2,SLC2A10,CHST3,PRDM5,FANCB,GPC4,COL5A2,BRIP1,GJA1,GLI3,NOTCH1,AR,STRA6,COL1A2,COL1A1
HP	Abnormality of the radius	HP:0002818	0.00282566	2.54888	187	228	26	4489	NOTCH2,FANCI,SALL4,BRCA1,FANCD2,FGFR2,TPM2,COL11A1,FGFRL1,XRCC2,MECOM,BRCA2,ESCO2,FKBP10,FGFR3,LRP4,FZD2,CHST3,FANCB,COL9A1,COL5A2,BRIP1,GLI3,BMPR1B,PLXND1,COL1A1
HP	Arteriovenous malformation	HP:0100026	0.00287234	2.54176	54	228	13	4489	FANCI,EPHB4,BRCA1,FANCD2,XRCC2,BRCA2,DOCK6,FANCB,COL5A2,BRIP1,NOTCH1,ARHGAP31,COL1A1
HP	Abnormal shape of the frontal region	HP:0011218	0.00298794	2.52463	340	228	38	4489	HMGA2,MEG3,FANCI,BUB1B,BRCA1,EFNB1,ZIC1,ANTXR1,FANCD2,ORC1,FGFR2,COL11A1,XRCC2,GYPC,TRIP13,GMNN,BRCA2,ERF,FBN2,ALPL,FGFR3,PLAG1,CCDC8,ZEB2,LRP4,CKAP2L,FZD2,CHST3,FANCB,SOX2,PTHLH,BUB1,BRIP1,GJA1,GLI3,INPPL1,COL1A2,COL1A1
HP	Short finger	HP:0009381	0.0029993	2.52298	287	228	34	4489	HMGA2,MEG3,COL2A1,NOTCH2,FANCI,SALL4,KIF15,FANCD2,FGFR2,GLI1,FGFRL1,MECOM,GMNN,BRCA2,ESCO2,JAG1,GPC3,FGFR3,PLAG1,LRP4,FZD2,ARHGEF6,CHST3,DOCK6,GPC4,PTHLH,BRIP1,GJA1,NOTCH1,BMPR1B,POC1A,MIR17HG,ARHGAP31,TFAP2A
HP	Neoplasm	HP:0002664	0.00302717	2.51896	835	228	71	4489	MEG3,COL2A1,FANCI,TCF4,BUB1B,HMMR,GLI2,BRCA1,PCNA,AURKA,ANTXR1,TP53,FANCD2,SMO,COL4A5,BCL6,CCND1,RAD54L,FGFR2,BLM,GLI1,FGFRL1,TGIF1,XRCC2,NOTCH3,LIN28B,TRIP13,GINS1,HSPG2,BRCA2,ASCL1,REST,POLD1,ESCO2,JAG1,GPC3,BARD1,TBX2,PAX6,SOX9,GAS1,FGFR3,PLAG1,CHEK2,KIF11,FZD2,NEUROD1,NFKB2,COL14A1,FANCB,GPC4,SOX2,WIPF1,BUB1,BRIP1,GJA1,GLI3,NOTCH1,PYGL,AR,BMPR1B,TOP2A,COL4A6,CDKN2A,CTHRC1,ENPP1,PDGFRA,CDKN2C,…
HP	Abnormality of the calvaria	HP:0002683	0.00304424	2.51652	884	228	74	4489	HMGA2,MEG3,NOTCH2,FANCI,SALL4,BUB1B,KIF15,BRCA1,PSAT1,EFNB1,ZIC1,ANTXR1,FANCD2,SMO,ORC1,CDC6,FGFR2,BLM,COL11A1,FGFRL1,XRCC2,GYPC,NOTCH3,TRIP13,HSPG2,GMNN,CENPE,BRCA2,RREB1,CDT1,SMAD3,FREM2,ESCO2,PLK4,FKBP10,ORC6,ERF,JAG1,FBN2,TBX2,ALPL,SOX9,FGFR3,LRP2,CHST14,PLAG1,KIF11,LFNG,CCDC8,ZEB2,LRP4,CKAP2L,FZD2,SLC2A10,CHST3,CDC45,NFKB2,DOCK6,FANCB,SOX2,PTHLH,CEP152,BUB1,BRIP1,GJA1,GLI3,NOTCH1,INPPL1,FAM1…
HP	Abnormality of the small intestine	HP:0002244	0.00308578	2.51064	224	228	29	4489	MCM6,FANCI,TCF4,BUB1B,GLI2,BRCA1,FANCD2,SALL1,FGFRL1,TGIF1,XRCC2,PLA2G4A,TRIP13,BRCA2,GPC3,FBN2,GAS1,CHST14,CENPF,ARHGEF6,CDC45,FANCB,GPC4,BUB1,BRIP1,MTTP,MIR17HG,STRA6,CDKN2C
HP	External ear malformation	HP:0008572	0.00316928	2.49904	81	228	16	4489	FANCI,SALL4,BRCA1,FANCD2,SALL1,FGFR2,XRCC2,BRCA2,FREM2,ESCO2,ERF,FGFR3,CHST14,FANCB,BRIP1,GJA1
HP	Abnormal finger phalanx morphology	HP:0005918	0.00320941	2.49357	631	228	58	4489	MEG3,COL2A1,NOTCH2,FANCI,SALL4,GLI2,KIF15,BRCA1,EFNB1,FANCD2,SMO,SALL1,ORC1,CDC6,FGFR2,BLM,TPM2,GLI1,COL11A1,FGFRL1,XRCC2,MECOM,GMNN,BRCA2,RREB1,CDT1,SMAD3,ESCO2,ORC6,JAG1,AEBP1,GPC3,FBN2,SOX9,FGFR3,LFNG,LRP4,FZD2,ARHGEF6,CHST3,CDC45,DOCK6,COL12A1,FANCB,GPC4,PTHLH,COL5A2,BRIP1,GJA1,GLI3,NOTCH1,BMPR1B,INPPL1,POC1A,MIR17HG,ARHGAP31,COL1A1,TFAP2A
HP	Choanal atresia	HP:0000453	0.00338736	2.47014	111	228	19	4489	FANCI,SALL4,GLI2,BRCA1,ANTXR1,FANCD2,FGFR2,TGIF1,XRCC2,BRCA2,RREB1,ERF,PTPN14,GAS1,FGFR3,CDC45,FANCB,BRIP1,GLI3
HP	Abnormal intestine morphology	HP:0002242	0.00351577	2.45398	742	228	65	4489	HMGA2,NOTCH2,MCM6,FANCI,SALL4,CDCA7,TCF4,BUB1B,GLI2,BRCA1,AURKA,TP53,FANCD2,SMO,SALL1,CCND1,FGFR2,INAVA,BLM,ITGA8,FGFRL1,TGIF1,XRCC2,PLA2G4A,NOTCH3,TRIP13,BRCA2,ASCL1,RREB1,POLD1,GPC3,FBN2,GAS1,FGFR3,LRP2,CHST14,SERPING1,CHEK2,DNAH9,ZEB2,TNFRSF1A,CENPF,ARHGEF6,CDC45,COL14A1,FANCB,GPC4,WIPF1,COL5A2,BUB1,BRIP1,DNAH11,MTTP,MIR17HG,STRA6,TTC12,CDKN2A,ENPP1,ARMC4,CFAP300,PDGFRA,CDKN2C,COL1A1,FOXJ1,TFA…
HP	Abnormality of the fontanelles or cranial sutures	HP:0000235	0.0036259	2.44058	370	228	40	4489	MEG3,NOTCH2,PSAT1,EFNB1,ZIC1,ANTXR1,SMO,ORC1,CDC6,FGFR2,COL11A1,NOTCH3,HSPG2,GMNN,CENPE,RREB1,CDT1,SMAD3,ESCO2,PLK4,FKBP10,ORC6,ERF,ALPL,SOX9,FGFR3,LRP2,CHST14,ZEB2,SLC2A10,CHST3,CDC45,CEP152,GJA1,GLI3,INPPL1,FAM111A,ENPP1,COL1A2,COL1A1
HP	Vertebral segmentation defect	HP:0003422	0.00365574	2.43703	122	228	20	4489	MEG3,COL2A1,FANCI,SALL4,ORC1,FGFR2,TPM2,FGFRL1,NOTCH3,FREM2,JAG1,GPC3,TBX2,LFNG,FZD2,FANCB,GPC4,SOX2,GLI3,ENPP1
HP	Aplasia/Hypoplasia of the radius	HP:0006501	0.00376176	2.42461	82	228	16	4489	FANCI,SALL4,BRCA1,FANCD2,FGFR2,TPM2,XRCC2,BRCA2,ESCO2,FKBP10,FGFR3,LRP4,FANCB,BRIP1,GLI3,PLXND1
HP	Abnormality of body height	HP:0000002	0.00385868	2.41356	1335	228	100	4489	HMGA2,MEG3,COL2A1,CACNA1A,NOTCH2,FANCI,SALL4,CDCA7,TCF4,BUB1B,GLI2,NCAPD2,KIF15,BRCA1,PCNA,EFNB1,ANTXR1,TP53,FANCD2,GABRA2,SALL1,ORC1,CDC6,CCND1,FGFR2,STIL,TPM2,GLI1,COL11A1,FGFRL1,TGIF1,XRCC2,NOTCH3,TRIP13,GINS1,HSPG2,GMNN,CENPE,BRCA2,RREB1,CDT1,SMAD3,ESCO2,PLK4,FKBP10,ORC6,ERF,KIF23,GPC3,FBN2,ASPM,TBX2,WDR62,SOX3,PAX6,ALPL,SOX9,SERPINH1,GAS1,FGFR3,MAP3K20,CHST14,PLAG1,KIF11,LFNG,CCDC8,ZEB2,LRP4…
HP	Gastrointestinal atresia	HP:0002589	0.00396946	2.40127	73	228	15	4489	BUB1B,GLI2,FANCD2,SALL1,FGFR2,TGIF1,TRIP13,FBN2,SOX3,GAS1,CENPF,FANCB,SOX2,BUB1,MIR17HG
HP	Abnormal esophagus morphology	HP:0002031	0.00416855	2.38002	179	228	25	4489	FANCI,TCF4,BRCA1,FANCD2,COL4A5,FGFR2,BLM,ITGA8,XRCC2,PLA2G4A,NOTCH3,BRCA2,SMAD3,FBN2,SOX3,SLC2A10,DOCK6,FANCB,SOX2,BRIP1,NOTCH1,COL4A6,CTHRC1,ARHGAP31,PDGFRA
HP	Short stature	HP:0004322	0.00441883	2.35469	1215	228	93	4489	HMGA2,MEG3,COL2A1,CACNA1A,NOTCH2,FANCI,SALL4,CDCA7,TCF4,BUB1B,GLI2,NCAPD2,KIF15,BRCA1,PCNA,EFNB1,ANTXR1,TP53,FANCD2,GABRA2,SALL1,ORC1,CDC6,FGFR2,STIL,TPM2,GLI1,COL11A1,FGFRL1,TGIF1,XRCC2,NOTCH3,TRIP13,GINS1,HSPG2,GMNN,CENPE,BRCA2,RREB1,CDT1,ESCO2,PLK4,FKBP10,ORC6,ERF,KIF23,ASPM,TBX2,WDR62,SOX3,PAX6,ALPL,SOX9,SERPINH1,GAS1,FGFR3,MAP3K20,PLAG1,KIF11,LFNG,CCDC8,ZEB2,CKAP2L,SPARC,KNL1,FZD2,CHST3,CDC4…
HP	Abnormal form of the vertebral bodies	HP:0003312	0.00446487	2.35019	292	228	34	4489	MEG3,COL2A1,NOTCH2,SALL4,ANTXR1,ORC1,FGFR2,COL11A1,FGFRL1,NOTCH3,HSPG2,FKBP10,ERF,JAG1,TBX2,ALPL,SERPINH1,FGFR3,PLCB3,LFNG,CCDC8,LRP4,SPARC,FZD2,CHST3,FANCB,SOX2,COL9A1,GJA1,GLI3,INPPL1,ENPP1,COL1A2,COL1A1
HP	Abnormality of prenatal development or birth	HP:0001197	0.00499872	2.30114	846	228	71	4489	HMGA2,MEG3,COL2A1,CACNA1A,FANCI,BUB1B,EPHB4,GLI2,BRCA1,PSAT1,EFNB1,TP53,FANCD2,GABRA2,ORC1,TPM2,ITGA8,COL11A1,FGFRL1,TGIF1,XRCC2,GYPC,MECOM,TRIP13,HSPG2,BRCA2,ASCL1,RREB1,SMAD3,ESCO2,ERF,GPC3,CRB2,WDR62,SOX3,ALPL,SOX9,SERPINH1,GAS1,FGFR3,MAP3K20,PLAG1,CHEK2,DNAH9,CPT1A,DOCK6,COL12A1,FANCB,GPC4,SOX2,COL5A2,BUB1,BRIP1,GJA1,GLI3,NOTCH1,CALCRL,DNAH11,KIF14,INPPL1,GRM7,TTC12,CDKN2A,ENPP1,ARHGAP31,ARMC…
HP	Abnormal internal genitalia	HP:0000812	0.00553542	2.25685	476	228	47	4489	FANCI,SALL4,BUB1B,BRCA1,AURKA,TP53,FANCD2,SALL1,COL4A5,CCND1,FGFR2,BLM,NDNF,ITGA8,GLI1,FGFRL1,XRCC2,TRIP13,BRCA2,RREB1,POLD1,SMAD3,FREM2,ESCO2,BARD1,SOX3,PAX6,SOX9,FGFR3,LRP2,CHEK2,LFNG,ZEB2,FANCB,COL5A2,BUB1,BRIP1,GLI3,AR,BMPR1B,KIF14,IL17RA,STRA6,COL4A6,CDKN2A,ARHGAP31,COL1A1
HP	Renal hypoplasia/aplasia	HP:0008678	0.00608788	2.21553	296	228	34	4489	HMGA2,NOTCH2,FANCI,SALL4,GLI2,BRCA1,FANCD2,SALL1,FGFR2,STIL,MCM5,NDNF,ITGA8,GLI1,TGIF1,XRCC2,BRCA2,RREB1,FREM2,JAG1,ASPM,WDR62,GAS1,FGFR3,LRP4,CENPF,KNL1,FANCB,CEP152,BRIP1,GLI3,KIF14,STRA6,TFAP2A
HP	Abnormal upper limb bone morphology	HP:0040070	0.00621502	2.20656	406	228	42	4489	MEG3,COL2A1,NOTCH2,FANCI,SALL4,BRCA1,ZIC1,FANCD2,SMO,SALL1,FGFR2,TPM2,COL11A1,FGFRL1,XRCC2,MECOM,BRCA2,ESCO2,FKBP10,JAG1,GPC3,FGFR3,CCDC8,LRP4,SPARC,FZD2,CHST3,DOCK6,FANCB,GPC4,COL9A1,PTHLH,COL5A2,BRIP1,GLI3,NOTCH1,BMPR1B,INPPL1,POC1A,PLXND1,ARHGAP31,COL1A1
HP	Abnormal patella morphology	HP:0003045	0.00633671	2.19814	95	228	17	4489	COL2A1,NOTCH2,ORC1,CDC6,GMNN,RREB1,CDT1,ESCO2,FKBP10,ORC6,FBN2,FZD2,CDC45,COL12A1,COL9A1,COL5A2,COL1A1
HP	Sloping forehead	HP:0000340	0.00653151	2.18499	160	228	23	4489	FANCI,BUB1B,NCAPD2,BRCA1,PSAT1,NCAPH,FANCD2,STIL,XRCC2,TRIP13,CENPE,BRCA2,PLK4,ASPM,WDR62,KIF11,KNL1,FANCB,CEP152,BUB1,BRIP1,GLI3,KIF14
HP	Syndactyly	HP:0001159	0.00664685	2.17738	365	228	39	4489	HMGA2,FANCI,SALL4,BRCA1,EFNB1,FANCD2,SMO,SALL1,ORC1,FGFR2,BLM,XRCC2,MECOM,BRCA2,FREM2,ESCO2,ERF,GPC3,FGFR3,MAP3K20,PLAG1,LFNG,ZEB2,LRP4,CKAP2L,FZD2,ARHGEF6,CDC45,DOCK6,FANCB,GPC4,BRIP1,GJA1,GLI3,NOTCH1,BMPR1B,PLXND1,MIR17HG,ARHGAP31
HP	Abnormality of the genital system	HP:0000078	0.00762733	2.11763	1480	228	107	4489	HMGA2,MEG3,NOTCH2,FANCI,SALL4,CDCA7,TCF4,BUB1B,GLI2,BRCA1,PSAT1,EFNB1,AURKA,ANTXR1,TP53,FANCD2,SMO,SALL1,ORC1,CDC6,COL4A5,CCND1,FGFR2,BLM,MCM5,NDNF,TPM2,ITGA8,GLI1,FGFRL1,TGIF1,XRCC2,NOTCH3,MECOM,TRIP13,HSPG2,GMNN,BRCA2,RREB1,CDT1,POLD1,SMAD3,FREM2,ESCO2,ORC6,JAG1,AEBP1,GPC3,BARD1,PODXL,SOX3,PAX6,SOX9,GAS1,FGFR3,MAP3K20,LRP2,CHST14,PLAG1,CHEK2,LFNG,PROM1,CCDC8,DNAH9,ZEB2,CKAP2L,TNFRSF1A,TMEM63A,F…
HP	Abnormality of the wrist	HP:0003019	0.00787582	2.1037	128	228	20	4489	MEG3,COL2A1,NOTCH2,SALL4,FGFR2,TPM2,GLI1,XRCC2,HSPG2,ESCO2,AEBP1,GPC3,FGFR3,LRP4,CHST3,GPC4,GJA1,BMPR1B,LAMB2,ENPP1
HP	Abnormality of limb bone morphology	HP:0002813	0.00854092	2.0685	1465	228	106	4489	HMGA2,MEG3,COL2A1,NOTCH2,FANCI,SALL4,CDCA7,TCF4,BUB1B,GLI2,KIF15,BRCA1,PSAT1,EFNB1,ZIC1,ANTXR1,TP53,ADGRV1,FANCD2,SMO,SALL1,ORC1,CDC6,FGFR2,BLM,TPM2,GLI1,COL11A1,FGFRL1,XRCC2,NOTCH3,MECOM,TRIP13,HSPG2,GMNN,CENPE,BRCA2,RREB1,CDT1,SMAD3,FREM2,ESCO2,PLK4,FKBP10,ORC6,ERF,JAG1,AEBP1,GPC3,FBN2,CRB2,ALPL,SOX9,SERPINH1,FGFR3,MAP3K20,CHST14,PLAG1,PLCB3,CHEK2,LFNG,CCDC8,DNAH9,ZEB2,LRP4,CKAP2L,SPARC,CENPF,F…
HP	Abnormality of limb bone	HP:0040068	0.00854092	2.0685	1465	228	106	4489	HMGA2,MEG3,COL2A1,NOTCH2,FANCI,SALL4,CDCA7,TCF4,BUB1B,GLI2,KIF15,BRCA1,PSAT1,EFNB1,ZIC1,ANTXR1,TP53,ADGRV1,FANCD2,SMO,SALL1,ORC1,CDC6,FGFR2,BLM,TPM2,GLI1,COL11A1,FGFRL1,XRCC2,NOTCH3,MECOM,TRIP13,HSPG2,GMNN,CENPE,BRCA2,RREB1,CDT1,SMAD3,FREM2,ESCO2,PLK4,FKBP10,ORC6,ERF,JAG1,AEBP1,GPC3,FBN2,CRB2,ALPL,SOX9,SERPINH1,FGFR3,MAP3K20,CHST14,PLAG1,PLCB3,CHEK2,LFNG,CCDC8,DNAH9,ZEB2,LRP4,CKAP2L,SPARC,CENPF,F…
HP	Clinodactyly	HP:0030084	0.00867449	2.06176	469	228	46	4489	HMGA2,MEG3,FANCI,TCF4,BUB1B,KIF15,BRCA1,EFNB1,FANCD2,SALL1,ORC1,CDC6,FGFR2,BLM,COL11A1,XRCC2,MECOM,TRIP13,GMNN,CENPE,BRCA2,CDT1,ESCO2,PLK4,ORC6,JAG1,GPC3,FGFR3,PLAG1,CCDC8,CKAP2L,FZD2,ARHGEF6,SLC2A10,CDC45,FANCB,NUP37,GPC4,CEP152,BUB1,BRIP1,GJA1,BMPR1B,POC1A,PLXND1,TFAP2A
HP	Abnormality of the ulna	HP:0002997	0.00883129	2.05398	140	228	21	4489	COL2A1,FANCI,SALL4,BRCA1,FANCD2,FGFR2,COL11A1,FGFRL1,XRCC2,MECOM,BRCA2,ESCO2,JAG1,FGFR3,CCDC8,LRP4,CHST3,FANCB,BRIP1,BMPR1B,PLXND1
HP	Duodenal stenosis	HP:0100867	0.00889045	2.05108	28	228	9	4489	FANCI,BRCA1,FANCD2,XRCC2,BRCA2,CDC45,FANCB,BRIP1,STRA6
HP	Small intestinal stenosis	HP:0012848	0.00889045	2.05108	28	228	9	4489	FANCI,BRCA1,FANCD2,XRCC2,BRCA2,CDC45,FANCB,BRIP1,STRA6
HP	Breast aplasia	HP:0100783	0.00960242	2.01762	16	228	7	4489	ORC1,CDC6,GMNN,CDT1,ORC6,CDC45,PLXND1
HP	Abnormality of the nasal dorsum	HP:0011119	0.00986886	2.00573	212	228	27	4489	BUB1B,GLI2,PSAT1,EFNB1,FGFR2,ITGA8,FGFRL1,TGIF1,TRIP13,HSPG2,GMNN,CENPE,POLD1,PLK4,ERF,SOX3,SOX9,GAS1,FGFR3,ZEB2,LRP4,SLC2A10,CEP152,BUB1,GLI3,COL1A2,COL1A1
HP	Abnormality of the choanae	HP:0000415	0.00990232	2.00426	119	228	19	4489	FANCI,SALL4,GLI2,BRCA1,ANTXR1,FANCD2,FGFR2,TGIF1,XRCC2,BRCA2,RREB1,ERF,PTPN14,GAS1,FGFR3,CDC45,FANCB,BRIP1,GLI3
HP	Tetralogy of Fallot	HP:0001636	0.00991308	2.00379	141	228	21	4489	COL2A1,NOTCH2,FANCI,SALL4,GLI2,BRCA1,FANCD2,SALL1,TGIF1,XRCC2,BRCA2,RREB1,JAG1,GAS1,ZEB2,DOCK6,FANCB,BRIP1,NOTCH1,STRA6,ARHGAP31
HP	Abnormality of the lower urinary tract	HP:0010936	0.0102743	1.98825	701	228	61	4489	HMGA2,NOTCH2,FANCI,SALL4,CDCA7,BUB1B,BRCA1,EFNB1,FANCD2,SMO,SALL1,ORC1,CDC6,CCND1,FGFR2,STIL,GLI1,FGFRL1,XRCC2,NOTCH3,GMNN,BRCA2,RREB1,CDT1,SMAD3,FREM2,ESCO2,ORC6,JAG1,GPC3,ASPM,WDR62,PAX6,SOX9,FGFR3,CHST14,PLAG1,LFNG,CCDC8,ZEB2,KNL1,TMEM63A,FZD2,ARHGEF6,CDC45,FANCB,GPC4,SOX2,CEP152,COL5A2,BRIP1,GJA1,GLI3,AR,KIF14,STRA6,MAB21L2,COL1A2,COL1A1,PLP1,TFAP2A
HP	Abnormal tracheobronchial morphology	HP:0005607	0.0126966	1.89631	266	228	31	4489	COL2A1,FANCI,BRCA1,FANCD2,COL4A5,FGFR2,BLM,ITGA8,XRCC2,NOTCH3,GMNN,BRCA2,FREM2,ORC6,ERF,FBN2,SOX3,SOX9,DNAH9,ZEB2,NFKB2,FANCB,SOX2,BRIP1,DNAH11,IL17RA,COL4A6,TTC12,ARMC4,CFAP300,FOXJ1
HP	Aplasia/hypoplasia involving bones of the extremities	HP:0045060	0.0139822	1.85442	598	228	54	4489	HMGA2,MEG3,COL2A1,NOTCH2,FANCI,SALL4,TCF4,KIF15,BRCA1,FANCD2,SALL1,ORC1,CDC6,FGFR2,TPM2,GLI1,COL11A1,FGFRL1,XRCC2,MECOM,GMNN,CENPE,BRCA2,CDT1,ESCO2,FKBP10,ORC6,JAG1,GPC3,ALPL,SOX9,FGFR3,PLAG1,CCDC8,LRP4,FZD2,ARHGEF6,CHST3,CDC45,DOCK6,FANCB,GPC4,PTHLH,BRIP1,GJA1,GLI3,NOTCH1,BMPR1B,INPPL1,POC1A,PLXND1,MIR17HG,ARHGAP31,TFAP2A
HP	Abnormality of the palpebral fissures	HP:0008050	0.0149485	1.8254	709	228	61	4489	MEG3,CACNA1A,NOTCH2,FANCI,SALL4,TCF4,BUB1B,KIF15,BRCA1,EFNB1,ZIC1,FANCD2,SMO,GABRA2,SALL1,ORC1,FGFR2,STIL,COL11A1,XRCC2,NOTCH3,TRIP13,HSPG2,GMNN,CENPE,BRCA2,ASCL1,RREB1,ESCO2,PLK4,ORC6,ERF,JAG1,GPC3,ASPM,WDR62,SOX9,FGFR3,LRP2,CHST14,KIF11,ZEB2,LRP4,CKAP2L,KNL1,FZD2,ARHGEF6,SLC2A10,CHST3,DOCK6,FANCB,GPC4,CEP152,BUB1,BRIP1,GJA1,GLI3,KIF14,NFIB,STRA6,TFAP2A
HP	Hyperextensible skin	HP:0000974	0.0149658	1.8249	62	228	13	4489	ANTXR1,FGFR2,AEBP1,FGFR3,CHST14,SLC2A10,CHST3,COL12A1,PRDM5,COL5A2,ENPP1,COL1A2,COL1A1
HP	Embryonal neoplasm	HP:0002898	0.0149658	1.8249	62	228	13	4489	MEG3,BUB1B,TP53,BLM,TRIP13,BRCA2,REST,GPC3,PAX6,SOX9,CHEK2,GPC4,BUB1
HP	Abnormal uvea morphology	HP:0000553	0.0155527	1.80819	494	228	47	4489	NOTCH2,FANCI,SALL4,TCF4,GLI2,BRCA1,ADGRV1,FANCD2,EPHA2,SMO,SALL1,FGFR2,BLM,FGFRL1,TGIF1,XRCC2,NOTCH3,TRIP13,BRCA2,REST,SMAD3,ERF,JAG1,GPC3,FBN2,TBX2,PAX6,GAS1,LRP2,LPAR6,KIF11,PROM1,YAP1,ZEB2,TNFRSF1A,CENPF,ADAMTS18,FANCB,SOX2,BRIP1,GJA1,LAMB2,FAM111A,ATP10A,MAB21L2,ENPP1,TFAP2A
HP	Nephroblastoma	HP:0002667	0.0156163	1.80642	45	228	11	4489	BUB1B,TP53,BLM,TRIP13,BRCA2,REST,GPC3,PAX6,SOX9,GPC4,BUB1
HP	Aplastic clavicle	HP:0006660	0.0156233	1.80623	17	228	7	4489	SALL4,ORC1,CDC6,GMNN,CDT1,ORC6,CDC45
HP	Intestinal malrotation	HP:0002566	0.0161114	1.79287	134	228	20	4489	HMGA2,NOTCH2,SALL4,SMO,FGFR2,FGFRL1,RREB1,GPC3,FBN2,LRP2,CHST14,DNAH9,CENPF,GPC4,DNAH11,TTC12,ARMC4,CFAP300,FOXJ1,TFAP2A
HP	Cryptorchidism	HP:0000028	0.0161822	1.79096	679	228	59	4489	HMGA2,MEG3,NOTCH2,FANCI,CDCA7,TCF4,BUB1B,GLI2,BRCA1,EFNB1,FANCD2,SALL1,ORC1,CDC6,FGFR2,BLM,MCM5,NDNF,TPM2,GLI1,FGFRL1,XRCC2,NOTCH3,HSPG2,GMNN,BRCA2,RREB1,CDT1,POLD1,FREM2,ESCO2,ORC6,JAG1,AEBP1,GPC3,SOX3,PAX6,SOX9,FGFR3,MAP3K20,CHST14,PLAG1,LFNG,ZEB2,CKAP2L,FZD2,CDC45,FANCB,GPC4,SOX2,CEP152,BRIP1,GLI3,AR,INPPL1,NFIB,STRA6,AXL,TFAP2A
HP	Aplasia/Hypoplasia involving bones of the thorax	HP:0006711	0.016332	1.78696	157	228	22	4489	MEG3,COL2A1,SALL4,BUB1B,EFNB1,SMO,ORC1,CDC6,FGFR2,COL11A1,GMNN,CDT1,ORC6,ALPL,SOX9,FGFR3,PLCB3,CHST3,CDC45,SOX2,CEP152,INPPL1
HP	Neonatal short-limb short stature	HP:0008921	0.0179492	1.74596	12	228	6	4489	COL2A1,GLI1,SOX9,FGFR3,COL1A2,COL1A1
HP	Embryonal renal neoplasm	HP:0011794	0.0196175	1.70736	46	228	11	4489	BUB1B,TP53,BLM,TRIP13,BRCA2,REST,GPC3,PAX6,SOX9,GPC4,BUB1
HP	Abnormality of upper limb joint	HP:0009810	0.0198488	1.70227	454	228	44	4489	MEG3,COL2A1,NOTCH2,SALL4,EFNB1,ZIC1,ORC1,CDC6,FGFR2,TPM2,GLI1,COL11A1,FGFRL1,XRCC2,MECOM,HSPG2,GMNN,CDT1,SMAD3,ESCO2,FKBP10,ORC6,AEBP1,GPC3,FBN2,FGFR3,MAP3K20,LFNG,CCDC8,LRP4,FZD2,CHST3,CDC45,COL12A1,GPC4,COL9A1,COL5A2,GJA1,GLI3,BMPR1B,LAMB2,ENPP1,COL1A1,TFAP2A
HP	Abnormal trachea morphology	HP:0002778	0.0202362	1.69387	136	228	20	4489	COL2A1,FANCI,BRCA1,FANCD2,FGFR2,ITGA8,XRCC2,NOTCH3,GMNN,BRCA2,FREM2,ORC6,ERF,FBN2,SOX3,SOX9,ZEB2,FANCB,SOX2,BRIP1
HP	Abnormality of the amniotic fluid	HP:0001560	0.020388	1.69063	354	228	37	4489	HMGA2,MEG3,COL2A1,FANCI,BUB1B,BRCA1,PSAT1,FANCD2,TPM2,ITGA8,XRCC2,TRIP13,HSPG2,BRCA2,ASCL1,RREB1,ESCO2,ERF,GPC3,CRB2,ALPL,SOX9,FGFR3,MAP3K20,PLAG1,DOCK6,FANCB,GPC4,BUB1,BRIP1,GLI3,CALCRL,KIF14,INPPL1,GRM7,ENPP1,ERBB3
HP	Facial asymmetry	HP:0000324	0.0206943	1.68415	125	228	19	4489	FANCI,SALL4,BRCA1,EFNB1,ZIC1,FANCD2,SMO,SALL1,FGFR2,FGFRL1,XRCC2,BRCA2,ERF,FGFR3,CHST14,LRP4,FANCB,BRIP1,COL1A1
HP	Severe short stature	HP:0003510	0.020767	1.68263	93	228	16	4489	COL2A1,SALL4,ORC1,CDC6,GMNN,CDT1,ORC6,FGFR3,KIF11,CKAP2L,FZD2,CDC45,INPPL1,FAM111A,COL1A2,COL1A1
HP	Convex nasal ridge	HP:0000444	0.021607	1.66541	64	228	13	4489	FGFR2,FGFRL1,CENPE,POLD1,PLK4,ERF,FGFR3,ZEB2,LRP4,SLC2A10,CEP152,COL1A2,COL1A1
HP	Congenital malformation of the great arteries	HP:0011603	0.0242548	1.6152	385	228	39	4489	COL2A1,NOTCH2,FANCI,SALL4,GLI2,BRCA1,FANCD2,SALL1,TGIF1,XRCC2,NOTCH3,BRCA2,RREB1,SMAD3,ESCO2,JAG1,GPC3,FBN2,TBX2,GAS1,FGFR3,PLCB3,DNAH9,ZEB2,DOCK6,FANCB,GPC4,SOX2,BRIP1,GJA1,GLI3,NOTCH1,DNAH11,STRA6,TTC12,ARHGAP31,ARMC4,CFAP300,FOXJ1
HP	Slender long bone	HP:0003100	0.0253578	1.59589	39	228	10	4489	ORC1,CDC6,GMNN,CDT1,ORC6,CCDC8,CDC45,FAM111A,COL1A2,COL1A1
HP	Neoplasm of the gastrointestinal tract	HP:0007378	0.0256964	1.59013	262	228	30	4489	MEG3,TCF4,BUB1B,BRCA1,AURKA,TP53,COL4A5,CCND1,BLM,TRIP13,BRCA2,REST,POLD1,JAG1,GPC3,BARD1,FGFR3,CHEK2,NEUROD1,NFKB2,COL14A1,GPC4,BUB1,BRIP1,PYGL,COL4A6,CDKN2A,CTHRC1,PDGFRA,CDKN2C
HP	Hernia	HP:0100790	0.0281009	1.55128	475	228	45	4489	HMGA2,MEG3,COL2A1,NOTCH2,FANCI,CDCA7,TCF4,BRCA1,PCNA,EFNB1,ANTXR1,FANCD2,SALL1,FGFR2,COL11A1,XRCC2,NOTCH3,HSPG2,GMNN,BRCA2,RREB1,SMAD3,FREM2,AEBP1,GPC3,SERPINH1,LRP2,CHST14,PLAG1,LFNG,FZD2,SLC2A10,CHST3,PRDM5,FANCB,GPC4,COL5A2,BRIP1,GJA1,GLI3,NOTCH1,AR,STRA6,COL1A2,COL1A1
HP	Aplasia/hypoplasia involving bones of the upper limbs	HP:0006496	0.0282204	1.54944	505	228	47	4489	HMGA2,MEG3,COL2A1,NOTCH2,FANCI,SALL4,TCF4,KIF15,BRCA1,FANCD2,ORC1,FGFR2,TPM2,GLI1,COL11A1,FGFRL1,XRCC2,MECOM,GMNN,CENPE,BRCA2,ESCO2,FKBP10,JAG1,GPC3,FGFR3,PLAG1,CCDC8,LRP4,FZD2,ARHGEF6,CHST3,DOCK6,FANCB,GPC4,PTHLH,BRIP1,GJA1,GLI3,NOTCH1,BMPR1B,INPPL1,POC1A,PLXND1,MIR17HG,ARHGAP31,TFAP2A
HP	Abnormal aortic morphology	HP:0001679	0.031733	1.49849	319	228	34	4489	MEG3,FANCI,BUB1B,GLI2,BRCA1,FANCD2,FGFR2,TPM2,TGIF1,XRCC2,TRIP13,BRCA2,RREB1,SMAD3,JAG1,TGFBR3,AEBP1,FBN2,GAS1,ZEB2,SLC2A10,CHST3,FANCB,COL5A2,LDLRAP1,BUB1,BRIP1,GJA1,GLI3,NOTCH1,STRA6,ENPP1,COL1A2,COL1A1
HP	Birth length less than 3rd percentile	HP:0003561	0.0319256	1.49586	13	228	6	4489	HMGA2,ORC1,CDC6,CDT1,ORC6,PLAG1
HP	Abnormality of the forehead	HP:0000290	0.0319772	1.49516	940	228	74	4489	HMGA2,MEG3,COL2A1,CACNA1A,NOTCH2,FANCI,TCF4,BUB1B,NCAPD2,BRCA1,PSAT1,EFNB1,NCAPH,ZIC1,ANTXR1,FANCD2,GABRA2,ORC1,CDC6,FGFR2,STIL,COL11A1,FGFRL1,XRCC2,GYPC,NOTCH3,TRIP13,HSPG2,GMNN,CENPE,BRCA2,SMAD3,PLK4,ERF,JAG1,FBN2,ASPM,TBX2,WDR62,ALPL,SOX9,SERPINH1,FGFR3,LRP2,CHST14,PLAG1,KIF11,LFNG,CCDC8,ZEB2,LRP4,CKAP2L,KNL1,FZD2,CHST3,DOCK6,FANCB,GPC4,SOX2,PTHLH,CEP152,BUB1,BRIP1,GJA1,GLI3,KIF14,INPPL1,POC1A…
HP	Abnormality of epiphysis morphology	HP:0005930	0.032951	1.48213	239	228	28	4489	MEG3,COL2A1,KIF15,SALL1,ORC1,CDC6,COL11A1,FGFRL1,HSPG2,GMNN,CENPE,CDT1,PLK4,ORC6,FGFR3,CKAP2L,FZD2,SLC2A10,CHST3,CDC45,PRDM5,COL9A1,CEP152,BMPR1B,INPPL1,POC1A,COL1A2,COL1A1
HP	Hypertelorism	HP:0000316	0.0334401	1.47573	663	228	57	4489	HMGA2,COL2A1,NOTCH2,FANCI,SALL4,CDCA7,BUB1B,KIF15,BRCA1,PSAT1,EFNB1,ZIC1,ANTXR1,FANCD2,SMO,FGFR2,TPM2,ITGA8,COL11A1,FGFRL1,XRCC2,NOTCH3,HSPG2,BRCA2,RREB1,SMAD3,FREM2,ESCO2,ERF,JAG1,GPC3,TBX2,SOX9,FGFR3,LRP2,CHST14,PLCB3,ZEB2,LRP4,CENPF,KNL1,FZD2,SLC2A10,CHST3,DOCK6,FANCB,GPC4,BRIP1,GJA1,GLI3,INPPL1,POC1A,FAM111A,COL1A2,COL1A1,PLP1,TFAP2A
HP	Abnormality of the abdominal wall	HP:0004298	0.0343395	1.46421	449	228	43	4489	HMGA2,MEG3,COL2A1,NOTCH2,FANCI,CDCA7,BRCA1,EFNB1,ANTXR1,FANCD2,SALL1,FGFR2,COL11A1,XRCC2,NOTCH3,HSPG2,GMNN,BRCA2,RREB1,SMAD3,FREM2,AEBP1,GPC3,SERPINH1,LRP2,CHST14,PLAG1,LFNG,FZD2,SLC2A10,CHST3,PRDM5,FANCB,GPC4,COL5A2,BRIP1,GJA1,GLI3,NOTCH1,AR,STRA6,COL1A2,COL1A1
HP	Abnormal thorax morphology	HP:0000765	0.0357272	1.447	777	228	64	4489	MEG3,COL2A1,NOTCH2,SALL4,BUB1B,GLI2,EFNB1,ANTXR1,SMO,SALL1,ORC1,CDC6,FGFR2,TPM2,GLI1,COL11A1,FGFRL1,TGIF1,NOTCH3,HSPG2,GMNN,RREB1,REST,CDT1,SMAD3,FREM2,FKBP10,ORC6,ERF,JAG1,AEBP1,GPC3,FBN2,TBX2,ALPL,SOX9,SERPINH1,GAS1,FGFR3,MAP3K20,CHST14,PLCB3,LFNG,CCDC8,ZEB2,LRP4,FZD2,SLC2A10,CHST3,CDC45,COL12A1,GPC4,SOX2,CEP152,COL5A2,GJA1,GLI3,AR,INPPL1,LAMB2,FAM111A,ENPP1,COL1A2,COL1A1
HP	Abnormal lung morphology	HP:0002088	0.03609	1.44261	960	228	75	4489	MEG3,COL2A1,NOTCH2,CDCA7,TCF4,BUB1B,EPHB4,IRAK1,GLI2,PSAT1,TP53,SMO,COL4A5,BCL6,CCND1,BLM,TPM2,ITGA8,GLI1,TGIF1,NOTCH3,TRIP13,HSPG2,GMNN,BRCA2,RREB1,REST,CDT1,SMAD3,FREM2,ORC6,ERF,JAG1,GPC3,PAX6,ALPL,SERPINH1,GAS1,GSN,FGFR3,MAP3K20,CHST14,CHEK2,KIF11,LFNG,DNAH9,ZEB2,TNFRSF1A,SLC2A10,CDC45,NFKB2,DOCK6,FANCB,GPC4,WIPF1,COL5A2,BUB1,GLI3,NOTCH1,CALCRL,DNAH11,INPPL1,LAMB2,IL17RA,KIF20A,STRA6,COL4A6,TT…
HP	Abnormality of the phalanges of the toes	HP:0010161	0.0377233	1.42339	119	228	18	4489	NOTCH2,FANCI,SALL4,BRCA1,EFNB1,FANCD2,SALL1,FGFR2,XRCC2,BRCA2,SOX9,FGFR3,FANCB,GPC4,PTHLH,BRIP1,GLI3,BMPR1B
HP	Abnormal testis morphology	HP:0000035	0.0399582	1.39839	862	228	69	4489	HMGA2,MEG3,NOTCH2,FANCI,CDCA7,TCF4,BUB1B,GLI2,BRCA1,EFNB1,TP53,FANCD2,SALL1,ORC1,CDC6,FGFR2,BLM,MCM5,NDNF,TPM2,GLI1,FGFRL1,XRCC2,NOTCH3,MECOM,HSPG2,GMNN,BRCA2,RREB1,CDT1,POLD1,FREM2,ESCO2,ORC6,JAG1,AEBP1,GPC3,SOX3,PAX6,SOX9,FGFR3,MAP3K20,CHST14,PLAG1,CHEK2,LFNG,PROM1,ZEB2,CKAP2L,TNFRSF1A,FZD2,CDC45,FANCB,GPC4,SOX2,CEP152,BRIP1,GJA1,GLI3,AR,INPPL1,FAM111A,NFIB,TEX15,STRA6,CDKN2A,AXL,TFAP2A,TAF4B
HP	Abnormality of the knee	HP:0002815	0.0413942	1.38306	323	228	34	4489	COL2A1,NOTCH2,PSAT1,ADGRV1,ORC1,CDC6,TPM2,GLI1,COL11A1,HSPG2,GMNN,RREB1,CDT1,SMAD3,ESCO2,FKBP10,ORC6,AEBP1,FBN2,SERPINH1,FGFR3,MAP3K20,ZEB2,FZD2,CHST3,CDC45,COL12A1,COL9A1,COL5A2,GLI3,LAMB2,ENPP1,COL1A2,COL1A1
HP	Epispadias	HP:0000039	0.0431538	1.36498	26	228	8	4489	ORC1,CDC6,GLI1,GMNN,CDT1,ORC6,FZD2,CDC45
HP	Genital neoplasm	HP:0010787	0.0432335	1.36418	143	228	20	4489	BUB1B,BRCA1,AURKA,TP53,COL4A5,CCND1,FGFR2,TRIP13,BRCA2,POLD1,BARD1,PAX6,SOX9,FGFR3,CHEK2,BUB1,BRIP1,AR,COL4A6,CDKN2A
HP	Synostosis of joints	HP:0100240	0.0443067	1.35353	167	228	22	4489	COL2A1,FANCI,SALL4,ZIC1,SALL1,FGFR2,TPM2,GLI1,FGFRL1,NOTCH3,MECOM,ESCO2,GPC3,FGFR3,LRP4,CHST3,GPC4,SOX2,GLI3,BMPR1B,ENPP1,TFAP2A
HP	Triangular shaped phalanges of the hand	HP:0009774	0.046004	1.3372	192	228	24	4489	MEG3,COL2A1,FANCI,SALL4,KIF15,BRCA1,FANCD2,SMO,SALL1,FGFR2,GLI1,XRCC2,BRCA2,ESCO2,GPC3,FGFR3,FZD2,CHST3,FANCB,GPC4,BRIP1,GLI3,BMPR1B,INPPL1
HP	Abnormal bone ossification	HP:0011849	0.0461834	1.33551	607	228	53	4489	HMGA2,MEG3,COL2A1,NOTCH2,FANCI,TCF4,GLI2,BRCA1,PSAT1,ANTXR1,FANCD2,ORC1,CCND1,FGFR2,NDNF,FGFRL1,XRCC2,NOTCH3,HSPG2,BRCA2,POLD1,SMAD3,FKBP10,ORC6,AEBP1,GPC3,FBN2,SOX3,ALPL,SOX9,SERPINH1,LFNG,LRP4,SPARC,CHST3,PRDM5,SLC9A3R1,FANCB,GPC4,PLS3,COL5A2,BRIP1,GJA1,PYGL,AR,BMPR1B,INPPL1,FAM111A,MTTP,ENPP1,CDKN2C,COL1A2,COL1A1
HP	Aplasia/Hypoplasia affecting the anterior segment of the eye	HP:0008062	0.0475802	1.32257	121	228	18	4489	COL2A1,FANCI,SALL4,BRCA1,FANCD2,FGFRL1,XRCC2,TRIP13,BRCA2,REST,GPC3,PAX6,LRP2,HMX1,FANCB,BRIP1,LAMB2,FAM111A
HP	Aplasia/Hypoplasia of the phalanges of the hand	HP:0009767	0.0488523	1.31112	231	228	27	4489	MEG3,COL2A1,NOTCH2,FANCI,SALL4,KIF15,FANCD2,FGFR2,GLI1,MECOM,GMNN,JAG1,GPC3,SOX9,FGFR3,FZD2,ARHGEF6,CHST3,DOCK6,GPC4,PTHLH,GJA1,NOTCH1,BMPR1B,POC1A,MIR17HG,ARHGAP31
