# Supplementary material for: P97/VCP ATPase inhibitors can rescue p97 mutation-linked motor neuron degeneration
Source: Brain Commun. 2022 Jul 6;4(4):fcac176. doi: 10.1093/braincomms/fcac176 (PMC9294923; doi:10.1093/braincomms/fcac176)
Supplement: fcac176_Supplementary_Data [file fcac176_supplementary_data.zip › Supplementary Table 9.xlsx]

## Sheet: Sheet1
Mutant/WT	external_gene_name	baseMean	log2FC	lfcSE	stat	pvalue	padj
ENSG00000112118	MCM3	866.115	1.8	0.0974964	-18.5701	0	0
ENSG00000134690	CDCA8	297.249	2.7	0.14874	-18.1605	0	0
ENSG00000073111	MCM2	714.011	2.1	0.120769	-17.0649	0	0
ENSG00000164109	MAD2L1	409.81	2.1	0.128351	-16.0923	0	0
ENSG00000076003	MCM6	779.797	1.5	0.0953236	-16.0666	0	0
ENSG00000145386	CCNA2	487.831	2.1	0.132415	-15.9669	0	0
ENSG00000166508	MCM7	2557.18	1.3	0.0823124	-15.6891	0	0
ENSG00000122952	ZWINT	283.792	2.3	0.152218	-15.2727	0	0
ENSG00000156970	BUB1B	316.213	2.2	0.148841	-15.1139	0	0
ENSG00000146670	CDCA5	290.596	2.4	0.16075	-15.1119	0	0
ENSG00000072571	HMMR	194.535	3	0.199839	-15.0285	0	0
ENSG00000166851	PLK1	427.292	2	0.138395	-14.4303	0	0
ENSG00000010292	NCAPD2	1405.11	1.3	0.0893057	-14.3545	0	0
ENSG00000173207	CKS1B	234.664	2.3	0.1637	-14.2313	0	0
ENSG00000123374	CDK2	193.004	2.4	0.171413	-13.8022	0	0
ENSG00000012048	BRCA1	166.091	2.7	0.19765	-13.5572	0	0
ENSG00000132646	PCNA	1067.67	1.2	0.090815	-13.2583	0	0
ENSG00000087586	AURKA	232.809	2	0.153292	-13.0569	0	0
ENSG00000121152	NCAPH	219.885	2.2	0.168925	-13.0338	0	0
ENSG00000141510	TP53	803.268	1.3	0.0989814	-12.6669	0	0
ENSG00000176890	TYMS	156.034	2.7	0.2126	-12.4814	0	0
ENSG00000007968	E2F2	126.911	3	0.240871	-12.3479	0	0
ENSG00000085840	ORC1	152.319	2.4	0.198321	-12.0938	0	0
ENSG00000174371	EXO1	100.474	3.1	0.253306	-12.062	0	0
ENSG00000129534	MIS18BP1	211.694	2.2	0.179829	-11.9861	0	0
ENSG00000094804	CDC6	231.363	2.1	0.176688	-11.985	0	0
ENSG00000110092	CCND1	1112.98	2.6	0.22172	-11.5151	0	0
ENSG00000176014	TUBB6	378.863	1.4	0.126616	-11.3304	0	0
ENSG00000184445	KNTC1	547.952	1.3	0.111678	-11.2724	0	0
ENSG00000112029	FBXO5	262.806	1.6	0.142784	-11.2675	0	0
ENSG00000166483	WEE1	420.263	1.4	0.121833	-11.2308	0	0
ENSG00000147536	GINS4	135.021	2.3	0.212506	-11.0231	0	0
ENSG00000092853	CLSPN	197.481	1.7	0.158395	-10.8067	0	0
ENSG00000197299	BLM	157.083	2.1	0.198805	-10.7241	0	0
ENSG00000100297	MCM5	475.026	2.5	0.237383	-10.724	0	0
ENSG00000088325	TPX2	798.878	2.3	0.217653	-10.7144	0	0
ENSG00000134057	CCNB1	751.677	2.4	0.221286	-10.6408	0	0
ENSG00000121621	KIF18A	98.2758	2.7	0.255533	-10.6273	0	0
ENSG00000136824	SMC2	519.755	1.1	0.10471	-10.3212	0	0
ENSG00000100749	VRK1	349.097	1.2	0.119497	-10.1811	0	0
ENSG00000140451	PIF1	77.8591	3.1	0.305472	-10.1674	0	0
ENSG00000113810	SMC4	594.562	2.6	0.260322	-10.0268	0	0
ENSG00000175643	RMI2	95.5552	2.6	0.26562	-9.81327	0	0
ENSG00000101003	GINS1	388.012	1.3	0.132061	-9.79919	0	0
ENSG00000112312	GMNN	271.745	1.4	0.140299	-9.72766	0	0
ENSG00000111206	FOXM1	304.786	2.9	0.295961	-9.7102	0	0
ENSG00000158402	CDC25C	79.1096	2.7	0.275677	-9.65861	0	0
ENSG00000153044	CENPH	172.142	1.7	0.177748	-9.62482	0	0
ENSG00000138778	CENPE	406.059	1.3	0.131735	-9.59058	0	0
ENSG00000149554	CHEK1	337.459	1.2	0.121995	-9.56742	0	0
ENSG00000139618	BRCA2	80.5394	2.5	0.261265	-9.54646	0	0
ENSG00000167513	CDT1	188.928	1.8	0.189068	-9.47905	0	0
ENSG00000062822	POLD1	352.23	1.2	0.126417	-9.35867	0	0
ENSG00000164611	PTTG1	398.773	2.9	0.3059	-9.31898	0	0
ENSG00000171320	ESCO2	58.1023	3.2	0.344944	-9.25846	0	0
ENSG00000142731	PLK4	208.962	1.4	0.155663	-9.20744	0	0
ENSG00000163535	SGO2	209.842	1.5	0.166199	-9.17106	0	0
ENSG00000091651	ORC6	199.275	1.5	0.172125	-9.00461	0	0
ENSG00000137807	KIF23	231.255	2.8	0.313313	-8.9091	0	0
ENSG00000138376	BARD1	154.469	1.5	0.173002	-8.68845	0	0
ENSG00000166451	CENPN	114.505	1.9	0.224685	-8.37491	0	0
ENSG00000136982	DSCC1	86.7394	1.9	0.231914	-8.02806	0	0
ENSG00000129810	SGO1	48.712	2.6	0.33158	-7.95611	0	0
ENSG00000123219	CENPK	109.719	1.6	0.201929	-7.71574	0	0
ENSG00000183765	CHEK2	94.6184	1.6	0.211804	-7.70294	0	0
ENSG00000117399	CDC20	509.998	3.1	0.405548	-7.52924	0	0
ENSG00000143228	NUF2	181.812	3	0.406592	-7.33905	0	0
ENSG00000171848	RRM2	253.379	3.1	0.436494	-7.16747	0	0
ENSG00000149636	DSN1	86.595	1.6	0.224899	-7.14148	0	0
ENSG00000175063	UBE2C	325.336	2.9	0.410165	-7.12009	0	0
ENSG00000157456	CCNB2	279.923	3	0.419537	-7.09447	0	0
ENSG00000170312	CDK1	301.707	3	0.421763	-7.08785	0	0
ENSG00000131153	GINS2	240.573	2.1	0.300495	-6.96989	0	0
ENSG00000203760	CENPW	58.5596	2	0.282158	-6.95266	0	0
ENSG00000151725	CENPU	195.949	2.4	0.351686	-6.9303	0	0
ENSG00000104147	OIP5	46.9625	2.2	0.32182	-6.92524	0	0
ENSG00000136122	BORA	64.9162	1.8	0.263002	-6.91666	0	0
ENSG00000186871	ERCC6L	71.2964	1.7	0.245023	-6.90659	0	0
ENSG00000101412	E2F1	218.66	2.2	0.321287	-6.79647	0	0
ENSG00000100162	CENPM	64.2499	2.2	0.317011	-6.79552	0	0
ENSG00000117724	CENPF	1455.56	3.3	0.486261	-6.70174	0	0
ENSG00000137812	KNL1	216.224	2.7	0.411809	-6.65097	0	0
ENSG00000102384	CENPI	88.8553	1.6	0.238059	-6.58008	0	0
ENSG00000093009	CDC45	91.8254	3.2	0.490349	-6.48988	0	0
ENSG00000100479	POLE2	88.0752	1.4	0.217008	-6.42998	0	0
ENSG00000129474	AJUBA	241.488	2.8	0.447985	-6.33045	0	0
ENSG00000127564	PKMYT1	148.474	1.1	0.176057	-6.27087	0	0
ENSG00000075188	NUP37	106.591	1.3	0.20174	-6.25758	0	0
ENSG00000103995	CEP152	104.347	1.2	0.196677	-6.14797	0	0
ENSG00000109805	NCAPG	289.231	2.8	0.455422	-6.08711	0	0
ENSG00000075218	GTSE1	248.8	2.9	0.475516	-6.0636	0	0
ENSG00000169679	BUB1	337.108	3.1	0.515153	-6.04186	0	0
ENSG00000136492	BRIP1	111.549	3.2	0.529287	-6.03505	0	0
ENSG00000142945	KIF2C	368.381	3.2	0.539042	-5.96711	0	0
ENSG00000031691	CENPQ	77.8823	1.4	0.235482	-5.87863	0	0
ENSG00000089685	BIRC5	461.536	3.2	0.549247	-5.80813	0	0
ENSG00000131747	TOP2A	1892.97	3.2	0.553521	-5.72769	0	0
ENSG00000135476	ESPL1	233.397	3.1	0.549606	-5.7085	0	0
ENSG00000080986	NDC80	188.473	3.1	0.550178	-5.65257	0	0
ENSG00000101057	MYBL2	489.017	3.2	0.562186	-5.62492	0	0
ENSG00000123485	HJURP	212.066	2.9	0.520274	-5.51996	0	0
ENSG00000065328	MCM10	179.052	2.7	0.492338	-5.47072	0	0
ENSG00000131351	HAUS8	85.7168	1.2	0.222851	-5.34012	0	0
ENSG00000181938	GINS3	82.046	1.2	0.228843	-5.281	0	0
ENSG00000092036	HAUS4	36.1953	1.8	0.351431	-5.21871	0	0
ENSG00000167900	TK1	84.0729	2.8	0.557421	-5.05012	0	0
ENSG00000112984	KIF20A	321.681	3	0.59252	-5.02312	0	0
ENSG00000133863	TEX15	52.0537	1.4	0.301728	-4.70145	0	0
ENSG00000079335	CDC14A	71.905	1.1	0.240417	-4.42961	0	0
ENSG00000121211	MND1	60.517	1.1	0.260323	-4.38694	0	0
ENSG00000254087	LYN	18.7148	2.1	0.526078	-3.98494	0	0
ENSG00000147889	CDKN2A	19.3153	1.9	0.491358	-3.90339	0	0
ENSG00000123080	CDKN2C	14.2929	2	0.597612	-3.33834	0	0.01
